# Supplementary material for: Deciphering shared attributes of plant long non-coding RNAs through a comparative computational approach
Source: Sci Rep. 2023 Sep 12;13:15101. doi: 10.1038/s41598-023-42420-7 (PMC10497521; doi:10.1038/s41598-023-42420-7)
Supplement: Supplementary file 3 — Supplementary Information 3. [file 41598_2023_42420_MOESM3_ESM.xls]

## Sheet: A. thaliana
Supplementary File 1: LncRNAs targeted by miRNA as determined by psRNATarget.
miRNA_Acc.	Target_Acc.	Expectation	UPE$	miRNA_start	miRNA_end	Target_start	Target_end	miRNA_aligned_fragment	alignment	Target_aligned_fragment	Inhibition	Target_Desc.	Multiplicity
ath-miR2111a-3p	URS0000A764B4_3702.113582	0	-1	1	21	66	86	GUCCUCGGGAUGCGGAUUACC	:::::::::::::::::::::	GGUAAUCCGCAUCCCGAGGAC	Cleavage	ConfidenceLevel=High;Exprimental=0	1
ath-miR2111a-3p	At3NC010190	0	-1	1	21	66	86	GUCCUCGGGAUGCGGAUUACC	:::::::::::::::::::::	GGUAAUCCGCAUCCCGAGGAC	Cleavage	ConfidenceLevel=High;Exprimental=0	1
ath-miR2111a-5p	URS0000A764B4_3702.113582	0	-1	1	21	149	169	UAAUCUGCAUCCUGAGGUUUA	:::::::::::::::::::::	UAAACCUCAGGAUGCAGAUUA	Cleavage	ConfidenceLevel=High;Exprimental=0	1
ath-miR2111a-5p	At3NC010190	0	-1	1	21	149	169	UAAUCUGCAUCCUGAGGUUUA	:::::::::::::::::::::	UAAACCUCAGGAUGCAGAUUA	Cleavage	ConfidenceLevel=High;Exprimental=0	1
ath-miR2111b-5p	URS0000A764B4_3702.113582	0	-1	1	21	149	169	UAAUCUGCAUCCUGAGGUUUA	:::::::::::::::::::::	UAAACCUCAGGAUGCAGAUUA	Cleavage	ConfidenceLevel=High;Exprimental=0	1
ath-miR2111b-5p	At3NC010190	0	-1	1	21	149	169	UAAUCUGCAUCCUGAGGUUUA	:::::::::::::::::::::	UAAACCUCAGGAUGCAGAUUA	Cleavage	ConfidenceLevel=High;Exprimental=0	1
ath-miR2937	At5NC053690	0	-1	1	21	45	65	AUAAGAGCUGUUGAAGGAGUC	:::::::::::::::::::::	GACUCCUUCAACAGCUCUUAU	Cleavage	ConfidenceLevel=High;Exprimental=0	1
ath-miR5628	At5NC070340	0	-1	1	21	552	572	GAAAUAGCGAAGAUAUGAUUA	:::::::::::::::::::::	UAAUCAUAUCUUCGCUAUUUC	Cleavage	ConfidenceLevel=High;Exprimental=0	1
ath-miR5628	URS0000A7667C_3702.291304	0	-1	1	21	552	572	GAAAUAGCGAAGAUAUGAUUA	:::::::::::::::::::::	UAAUCAUAUCUUCGCUAUUUC	Cleavage	ConfidenceLevel=High;Exprimental=0	1
ath-miR5663-3p	URS0000A7746A_3702.43368	0	-1	1	21	185	205	UGAGAAUGCAAAUCCUUAGCU	:::::::::::::::::::::	AGCUAAGGAUUUGCAUUCUCA	Cleavage	ConfidenceLevel=High;Exprimental=0	1
ath-miR5997	At3NC039510	0	-1	1	21	143	163	UGAAACCAAGUAGCUAAAUAG	:::::::::::::::::::::	CUAUUUAGCUACUUGGUUUCA	Cleavage	ConfidenceLevel=High;Exprimental=0	1
ath-miR5998a	At5NC011401	0	-1	1	21	284	304	ACAGUUUGUGUUUUGUUUUGU	:::::::::::::::::::::	ACAAAACAAAACACAAACUGU	Cleavage	ConfidenceLevel=High;Exprimental=0	1
ath-miR5998a	At5NC011400	0	-1	1	21	376	396	ACAGUUUGUGUUUUGUUUUGU	:::::::::::::::::::::	ACAAAACAAAACACAAACUGU	Cleavage	ConfidenceLevel=High;Exprimental=0	1
ath-miR5998a	URS0000A765F1_3702.232289	0	-1	1	21	283	303	ACAGUUUGUGUUUUGUUUUGU	:::::::::::::::::::::	ACAAAACAAAACACAAACUGU	Cleavage	ConfidenceLevel=High;Exprimental=0	1
ath-miR5998a	URS0000A770B5_3702.232290	0	-1	1	21	350	370	ACAGUUUGUGUUUUGUUUUGU	:::::::::::::::::::::	ACAAAACAAAACACAAACUGU	Cleavage	ConfidenceLevel=High;Exprimental=0	1
ath-miR5998b	At5NC011401	0	-1	1	21	284	304	ACAGUUUGUGUUUUGUUUUGU	:::::::::::::::::::::	ACAAAACAAAACACAAACUGU	Cleavage	ConfidenceLevel=High;Exprimental=0	1
ath-miR5998b	At5NC011400	0	-1	1	21	376	396	ACAGUUUGUGUUUUGUUUUGU	:::::::::::::::::::::	ACAAAACAAAACACAAACUGU	Cleavage	ConfidenceLevel=High;Exprimental=0	1
ath-miR5998b	URS0000A765F1_3702.232289	0	-1	1	21	283	303	ACAGUUUGUGUUUUGUUUUGU	:::::::::::::::::::::	ACAAAACAAAACACAAACUGU	Cleavage	ConfidenceLevel=High;Exprimental=0	1
ath-miR5998b	URS0000A770B5_3702.232290	0	-1	1	21	350	370	ACAGUUUGUGUUUUGUUUUGU	:::::::::::::::::::::	ACAAAACAAAACACAAACUGU	Cleavage	ConfidenceLevel=High;Exprimental=0	1
ath-miR8168	At3NC007200	0	-1	1	21	378	398	AGGUGCUGAGUGUGCUAGUGC	:::::::::::::::::::::	GCACUAGCACACUCAGCACCU	Cleavage	ConfidenceLevel=High;Exprimental=0	1
ath-miR8180	At2NC008430	0	-1	1	19	131	149	UGCGGUGCGGGAGAAGUGC	:::::::::::::::::::	GCACUUCUCCCGCACCGCA	Cleavage	ConfidenceLevel=High;Exprimental=0	1
ath-miR8184	At5NC011650	0	-1	1	21	229	249	UUUGGUCUGAUUACGAAUGUA	:::::::::::::::::::::	UACAUUCGUAAUCAGACCAAA	Cleavage	ConfidenceLevel=High;Exprimental=0	1
ath-miR172a	URS0000A765C6_3702.179319	0.5	-1	1	21	570	590	AGAAUCUUGAUGAUGCUGCAU	::::::::::::::.::::::	AUGCAGCAUCAUCAGGAUUCU	Cleavage	ConfidenceLevel=Medium;Exprimental=0	1
ath-miR172a	At3NC084820	0.5	-1	1	21	670	690	AGAAUCUUGAUGAUGCUGCAU	::::::::::::::.::::::	AUGCAGCAUCAUCAGGAUUCU	Cleavage	ConfidenceLevel=Medium;Exprimental=0	1
ath-miR172b-3p	URS0000A765C6_3702.179319	0.5	-1	1	21	570	590	AGAAUCUUGAUGAUGCUGCAU	::::::::::::::.::::::	AUGCAGCAUCAUCAGGAUUCU	Cleavage	ConfidenceLevel=Medium;Exprimental=0	1
ath-miR172b-3p	At3NC084820	0.5	-1	1	21	670	690	AGAAUCUUGAUGAUGCUGCAU	::::::::::::::.::::::	AUGCAGCAUCAUCAGGAUUCU	Cleavage	ConfidenceLevel=Medium;Exprimental=0	1
ath-miR172c	URS0000A765C6_3702.179319	0.5	-1	1	21	570	590	AGAAUCUUGAUGAUGCUGCAG	:::::::::::::.::::::	AUGCAGCAUCAUCAGGAUUCU	Cleavage	ConfidenceLevel=Medium;Exprimental=0	1
ath-miR172c	At3NC084820	0.5	-1	1	21	670	690	AGAAUCUUGAUGAUGCUGCAG	:::::::::::::.::::::	AUGCAGCAUCAUCAGGAUUCU	Cleavage	ConfidenceLevel=Medium;Exprimental=0	1
ath-miR172d-3p	URS0000A765C6_3702.179319	0.5	-1	1	21	570	590	AGAAUCUUGAUGAUGCUGCAG	:::::::::::::.::::::	AUGCAGCAUCAUCAGGAUUCU	Cleavage	ConfidenceLevel=Medium;Exprimental=0	1
ath-miR172d-3p	At3NC084820	0.5	-1	1	21	670	690	AGAAUCUUGAUGAUGCUGCAG	:::::::::::::.::::::	AUGCAGCAUCAUCAGGAUUCU	Cleavage	ConfidenceLevel=Medium;Exprimental=0	1
ath-miR5658	At5NC023780	0.5	-1	1	21	168	188	AUGAUGAUGAUGAUGAUGAAA	: ::::::::::::::::.::	UAUCAUCAUCAUCAUCAUUAU	Cleavage	ConfidenceLevel=High;Exprimental=0	1
ath-miR5658	URS0000A7749A_3702.234906	0.5	-1	1	21	168	188	AUGAUGAUGAUGAUGAUGAAA	: ::::::::::::::::.::	UAUCAUCAUCAUCAUCAUUAU	Cleavage	ConfidenceLevel=High;Exprimental=0	1
ath-miR5666	URS0000606659_3702.17264	0.5	-1	1	21	643	663	AUGGGACAUCGAGCAUUUAAU	.:::::::.::::::::::::	GUUAAAUGUUCGAUGUCCCAU	Cleavage	ConfidenceLevel=Medium;Exprimental=0	1
ath-miR172e-3p	At3NC084820	1	-1	1	21	670	690	GGAAUCUUGAUGAUGCUGCAU	::::::::::::::.:::::.	AUGCAGCAUCAUCAGGAUUCU	Cleavage	ConfidenceLevel=Medium;Exprimental=0	1
ath-miR172e-3p	URS0000A765C6_3702.179319	1	-1	1	21	570	590	GGAAUCUUGAUGAUGCUGCAU	::::::::::::::.:::::.	AUGCAGCAUCAUCAGGAUUCU	Cleavage	ConfidenceLevel=Medium;Exprimental=0	1
ath-miR1886.3	At5NC038960	1	-1	1	21	389	409	AAUUAAAGAUUUCAUCUUACU	.::::::::::::.:::.:::	GGUAAGAUGAAAUUUUUGAUU	Cleavage	ConfidenceLevel=High;Exprimental=0	1
ath-miR393b-3p	URS0000A76510_3702.182996	1	-1	1	21	236	256	AUCAUGCGAUCUCUUUGGAUU	::::::::.:::::::::.:	CAUCCAAAGGGAUCGCAUGGU	Cleavage	ConfidenceLevel=High;Exprimental=0	1
ath-miR414	At2NC005851	1	-1	1	21	41	61	UCAUCUUCAUCAUCAUCGUCA	::.:::::::::::.:::::	AGAUGAUGAUGAUGAGGAUGA	Cleavage	ConfidenceLevel=High;Exprimental=0	1
ath-miR5019	At1NC095890	1	-1	1	21	30	50	UGUUGGGAAAGAAAAACUCUU	:::::::::::::::.::.	UUGAGUUUUUCUUUCCCGACG	Cleavage	ConfidenceLevel=High;Exprimental=0	1
ath-miR5021	URS0000A76410_3702.298012	1	-1	1	20	688	707	UGAGAAGAAGAAGAAGAAAA	:::::::::::::::::..	CUUUCUUCUUCUUCUUCUUG	Cleavage	ConfidenceLevel=Low;Exprimental=0	1
ath-miR5021	At3NC078810	1	-1	1	20	310	329	UGAGAAGAAGAAGAAGAAAA	::::::::::::::::::	GUUUCUUCUUCUUCUUCUCU	Cleavage	ConfidenceLevel=High;Exprimental=0	3
ath-miR5021	URS0000A76602_3702.177375	1	-1	1	20	310	329	UGAGAAGAAGAAGAAGAAAA	::::::::::::::::::	GUUUCUUCUUCUUCUUCUCU	Cleavage	ConfidenceLevel=High;Exprimental=0	3
ath-miR5021	At3NC032471	1	-1	1	20	136	155	UGAGAAGAAGAAGAAGAAAA	::::::::::::::::::	GUUUCUUCUUCUUCUUCUCC	Cleavage	ConfidenceLevel=High;Exprimental=0	1
ath-miR5658	At2NC005850	1	-1	1	21	261	281	AUGAUGAUGAUGAUGAUGAAA	::::: :::::::::::::	AAUCAUCCUCAUCAUCAUCAU	Cleavage	ConfidenceLevel=High;Exprimental=0	1
ath-miR8180	At3NC084730	1	-1	1	19	43	61	UGCGGUGCGGGAGAAGUGC	:::::::::.::.::::::	GCACUUCUCUCGUACCGCA	Cleavage	ConfidenceLevel=High;Exprimental=0	1
ath-miR8180	URS0000A777C0_3702.179312	1	-1	1	19	43	61	UGCGGUGCGGGAGAAGUGC	:::::::::.::.::::::	GCACUUCUCUCGUACCGCA	Cleavage	ConfidenceLevel=High;Exprimental=0	1
ath-miR156h	At1NC029200	1.5	-1	1	20	196	215	UGACAGAAGAAAGAGAGCAC	: ::::::::.::::::::	UUCCUCUCUUUUUUCUGUCA	Cleavage	ConfidenceLevel=High;Exprimental=0	1
ath-miR156h	URS0000A76453_3702.8588	1.5	-1	1	20	196	215	UGACAGAAGAAAGAGAGCAC	: ::::::::.::::::::	UUCCUCUCUUUUUUCUGUCA	Cleavage	ConfidenceLevel=High;Exprimental=0	1
ath-miR158a-3p	At1NC086730	1.5	-1	1	20	473	492	UCCCAAAUGUAGACAAAGCA	:::::::::::::::::: :	UGCUUUGUCUACAUUUGGCA	Cleavage	ConfidenceLevel=Medium;Exprimental=0	1
ath-miR414	URS0000A774E9_3702.57042	1.5	-1	1	21	864	884	UCAUCUUCAUCAUCAUCGUCA	:::::::::::::: :::::	GGACGAUGAUGAUGAUGAUGA	Cleavage	ConfidenceLevel=Medium;Exprimental=0	1
ath-miR414	URS0000A77070_3702.57040	1.5	-1	1	21	1424	1444	UCAUCUUCAUCAUCAUCGUCA	:::::::::::::: :::::	GGACGAUGAUGAUGAUGAUGA	Cleavage	ConfidenceLevel=Medium;Exprimental=0	1
ath-miR414	URS0000A772EA_3702.57041	1.5	-1	1	21	1527	1547	UCAUCUUCAUCAUCAUCGUCA	:::::::::::::: :::::	GGACGAUGAUGAUGAUGAUGA	Cleavage	ConfidenceLevel=Medium;Exprimental=0	1
ath-miR414	URS0000A7682B_3702.57043	1.5	-1	1	21	1713	1733	UCAUCUUCAUCAUCAUCGUCA	:::::::::::::: :::::	GGACGAUGAUGAUGAUGAUGA	Cleavage	ConfidenceLevel=Medium;Exprimental=0	1
ath-miR414	URS0000A76BEC_3702.57039	1.5	-1	1	21	1944	1964	UCAUCUUCAUCAUCAUCGUCA	:::::::::::::: :::::	GGACGAUGAUGAUGAUGAUGA	Cleavage	ConfidenceLevel=Low;Exprimental=0	1
ath-miR5021	At2NC063100	1.5	-1	1	20	389	408	UGAGAAGAAGAAGAAGAAAA	::::::::::.::.::.:::	UUUUCUUCUUUUUUUUUUCA	Cleavage	ConfidenceLevel=High;Exprimental=0	1
ath-miR5021	URS0000A770DA_3702.106239	1.5	-1	1	20	388	407	UGAGAAGAAGAAGAAGAAAA	::::::::::.::.::.:::	UUUUCUUCUUUUUUUUUUCA	Cleavage	ConfidenceLevel=High;Exprimental=0	1
ath-miR5021	At1NC107290	1.5	-1	1	20	118	137	UGAGAAGAAGAAGAAGAAAA	::::::::::::::::::.	UUUUCUUCUUCUUCUUCUUC	Cleavage	ConfidenceLevel=High;Exprimental=0	1
ath-miR5021	At1NC078520	1.5	-1	1	20	264	283	UGAGAAGAAGAAGAAGAAAA	:::::::.::::::::::..	UUUUCUUUUUCUUCUUCUUG	Cleavage	ConfidenceLevel=High;Exprimental=0	2
ath-miR5021	URS0000A77453_3702.46670	1.5	-1	1	20	263	282	UGAGAAGAAGAAGAAGAAAA	:::::::.::::::::::..	UUUUCUUUUUCUUCUUCUUG	Cleavage	ConfidenceLevel=High;Exprimental=0	2
ath-miR5021	At5NC085150	1.5	-1	1	20	58	77	UGAGAAGAAGAAGAAGAAAA	:::::::::::::::::: :	UUUUCUUCUUCUUCUUCUGA	Cleavage	ConfidenceLevel=High;Exprimental=0	2
ath-miR5021	URS0000A76C46_3702.56191	1.5	-1	1	20	1113	1132	UGAGAAGAAGAAGAAGAAAA	:::::::::::::::::.	CUUUCUUCUUCUUCUUCUUC	Cleavage	ConfidenceLevel=Medium;Exprimental=0	3
ath-miR5021	URS0000A77367_3702.117128	1.5	-1	1	20	101	120	UGAGAAGAAGAAGAAGAAAA	:::.::.::::::::::.:	GUUUUUUUUUCUUCUUCUUA	Cleavage	ConfidenceLevel=Medium;Exprimental=0	1
ath-miR5021	At1NC023650	1.5	-1	1	20	288	307	UGAGAAGAAGAAGAAGAAAA	::::::::::::::::.:	CCUUCUUCUUCUUCUUCUUA	Cleavage	ConfidenceLevel=High;Exprimental=0	1
ath-miR5021	URS0000A76883_3702.6707	1.5	-1	1	20	287	306	UGAGAAGAAGAAGAAGAAAA	::::::::::::::::.:	CCUUCUUCUUCUUCUUCUUA	Cleavage	ConfidenceLevel=High;Exprimental=0	1
ath-miR5021	URS0000A7714B_3702.55269	1.5	-1	1	20	311	330	UGAGAAGAAGAAGAAGAAAA	:::::::::::::::::.	GUUUCUUCUUCUUCUUCUUC	Cleavage	ConfidenceLevel=High;Exprimental=0	1
ath-miR5021	At2NC032210	1.5	-1	1	20	313	332	UGAGAAGAAGAAGAAGAAAA	:::::::::::::::::.	CUUUCUUCUUCUUCUUCUUU	Cleavage	ConfidenceLevel=High;Exprimental=0	2
ath-miR5021	At1NC049510	1.5	-1	1	20	74	93	UGAGAAGAAGAAGAAGAAAA	:::::::::::::::::.	AUUUCUUCUUCUUCUUCUUU	Cleavage	ConfidenceLevel=High;Exprimental=0	1
ath-miR5021	At1NC023710	1.5	-1	1	20	77	96	UGAGAAGAAGAAGAAGAAAA	:::::::::::::::: ::	CUUUCUUCUUCUUCUUCACA	Cleavage	ConfidenceLevel=High;Exprimental=0	1
ath-miR5648-5p	URS000055D14C_3702.57057	1.5	-1	1	22	250	271	UUUGGAAAUAUUUGGCUUGACU	: :::::::::::::::: :::	AUUCAAGCCAAAUAUUUCAAAA	Cleavage	ConfidenceLevel=High;Exprimental=0	1
ath-miR5658	EL0107	1.5	-1	1	21	3804	3824	AUGAUGAUGAUGAUGAUGAAA	: .:::::::::::::::::	GUGUAUCAUCAUCAUCAUCAU	Cleavage	ConfidenceLevel=High;Exprimental=1	3
ath-miR5658	URS0000A77572_3702.9945	1.5	-1	1	21	2019	2039	AUGAUGAUGAUGAUGAUGAAA	: .:::::::::::::::::	GUGUAUCAUCAUCAUCAUCAU	Cleavage	ConfidenceLevel=Medium;Exprimental=0	3
ath-miR5658	URS0000A77486_3702.9946	1.5	-1	1	21	2008	2028	AUGAUGAUGAUGAUGAUGAAA	: .:::::::::::::::::	GUGUAUCAUCAUCAUCAUCAU	Cleavage	ConfidenceLevel=Medium;Exprimental=0	3
ath-miR5658	URS0000A77329_3702.9948	1.5	-1	1	21	1758	1778	AUGAUGAUGAUGAUGAUGAAA	: .:::::::::::::::::	GUGUAUCAUCAUCAUCAUCAU	Cleavage	ConfidenceLevel=Medium;Exprimental=0	3
ath-miR5658	URS0000A76450_3702.9947	1.5	-1	1	21	1138	1158	AUGAUGAUGAUGAUGAUGAAA	: .:::::::::::::::::	GUGUAUCAUCAUCAUCAUCAU	Cleavage	ConfidenceLevel=Medium;Exprimental=0	3
ath-miR5658	URS0000A76E7D_3702.9950	1.5	-1	1	21	1021	1041	AUGAUGAUGAUGAUGAUGAAA	: .:::::::::::::::::	GUGUAUCAUCAUCAUCAUCAU	Cleavage	ConfidenceLevel=High;Exprimental=0	3
ath-miR5658	URS0000A76DF7_3702.9949	1.5	-1	1	21	1021	1041	AUGAUGAUGAUGAUGAUGAAA	: .:::::::::::::::::	GUGUAUCAUCAUCAUCAUCAU	Cleavage	ConfidenceLevel=High;Exprimental=0	3
ath-miR5658	At3NC001410	1.5	-1	1	21	487	507	AUGAUGAUGAUGAUGAUGAAA	::::: .:::::::::::::	GUUCAUGGUCAUCAUCAUCAU	Cleavage	ConfidenceLevel=High;Exprimental=0	1
ath-miR5658	URS0000A776B4_3702.109935	1.5	-1	1	21	487	507	AUGAUGAUGAUGAUGAUGAAA	::::: .:::::::::::::	GUUCAUGGUCAUCAUCAUCAU	Cleavage	ConfidenceLevel=High;Exprimental=0	1
ath-miR5658	At4NC032820	1.5	-1	1	21	158	178	AUGAUGAUGAUGAUGAUGAAA	: :::::::::::::: ::::	UAUCAUCAUCAUCAUCUUCAU	Cleavage	ConfidenceLevel=High;Exprimental=0	1
ath-miR5658	At3NC085180	1.5	-1	1	21	294	314	AUGAUGAUGAUGAUGAUGAAA	: :::::::::::: ::::::	UAUCAUCAUCAUCAGCAUCAU	Cleavage	ConfidenceLevel=High;Exprimental=0	1
ath-miR5658	URS0000A76EEA_3702.179344	1.5	-1	1	21	294	314	AUGAUGAUGAUGAUGAUGAAA	: :::::::::::: ::::::	UAUCAUCAUCAUCAGCAUCAU	Cleavage	ConfidenceLevel=High;Exprimental=0	1
ath-miR5663-3p	At2NC029170	1.5	-1	1	21	143	163	UGAGAAUGCAAAUCCUUAGCU	:::::::::::::::: ::	GACUAAGGAUUUGCAUUCCCA	Cleavage	ConfidenceLevel=High;Exprimental=0	1
ath-miR8180	At3NC002670	1.5	-1	1	19	83	101	UGCGGUGCGGGAGAAGUGC	::::::::::: :::::::	GCACUUCUCCCACACCGCA	Cleavage	ConfidenceLevel=High;Exprimental=0	1
ath-miR823	At5NC072400	1.5	-1	1	21	30	50	UGGGUGGUGAUCAUAUAAGAU	:::::::::::::::: ::::	AUCUUAUAUGAUCACCUCCCA	Cleavage	ConfidenceLevel=High;Exprimental=0	1
ath-miR847	URS0000A76E23_3702.97009	1.5	-1	1	21	408	428	UCACUCCUCUUCUUCUUGAUG	.: .:::::::::::::::::	UAAUAAGAAGAAGAGGAGUGA	Cleavage	ConfidenceLevel=High;Exprimental=0	1
ath-miR847	At2NC031960	1.5	-1	1	21	408	428	UCACUCCUCUUCUUCUUGAUG	.: .:::::::::::::::::	UAAUAAGAAGAAGAGGAGUGA	Cleavage	ConfidenceLevel=High;Exprimental=0	1
ath-miR854a	At4NC005670	1.5	-1	1	21	611	631	GAUGAGGAUAGGGAGGAGGAG	::.:::::.:::::.:::::	AUCUUCCUCUCUAUCUUCAUC	Cleavage	ConfidenceLevel=High;Exprimental=0	1
ath-miR854a	URS0000A76FEB_3702.183146	1.5	-1	1	21	610	630	GAUGAGGAUAGGGAGGAGGAG	::.:::::.:::::.:::::	AUCUUCCUCUCUAUCUUCAUC	Cleavage	ConfidenceLevel=High;Exprimental=0	1
ath-miR854b	At4NC005670	1.5	-1	1	21	611	631	GAUGAGGAUAGGGAGGAGGAG	::.:::::.:::::.:::::	AUCUUCCUCUCUAUCUUCAUC	Cleavage	ConfidenceLevel=High;Exprimental=0	1
ath-miR854b	URS0000A76FEB_3702.183146	1.5	-1	1	21	610	630	GAUGAGGAUAGGGAGGAGGAG	::.:::::.:::::.:::::	AUCUUCCUCUCUAUCUUCAUC	Cleavage	ConfidenceLevel=High;Exprimental=0	1
ath-miR854c	At4NC005670	1.5	-1	1	21	611	631	GAUGAGGAUAGGGAGGAGGAG	::.:::::.:::::.:::::	AUCUUCCUCUCUAUCUUCAUC	Cleavage	ConfidenceLevel=High;Exprimental=0	1
ath-miR854c	URS0000A76FEB_3702.183146	1.5	-1	1	21	610	630	GAUGAGGAUAGGGAGGAGGAG	::.:::::.:::::.:::::	AUCUUCCUCUCUAUCUUCAUC	Cleavage	ConfidenceLevel=High;Exprimental=0	1
ath-miR854d	At4NC005670	1.5	-1	1	21	611	631	GAUGAGGAUAGGGAGGAGGAG	::.:::::.:::::.:::::	AUCUUCCUCUCUAUCUUCAUC	Cleavage	ConfidenceLevel=High;Exprimental=0	1
ath-miR854d	URS0000A76FEB_3702.183146	1.5	-1	1	21	610	630	GAUGAGGAUAGGGAGGAGGAG	::.:::::.:::::.:::::	AUCUUCCUCUCUAUCUUCAUC	Cleavage	ConfidenceLevel=High;Exprimental=0	1
ath-miR854e	At4NC005670	1.5	-1	1	21	611	631	GAUGAGGAUAGGGAGGAGGAG	::.:::::.:::::.:::::	AUCUUCCUCUCUAUCUUCAUC	Cleavage	ConfidenceLevel=High;Exprimental=0	1
ath-miR854e	URS0000A76FEB_3702.183146	1.5	-1	1	21	610	630	GAUGAGGAUAGGGAGGAGGAG	::.:::::.:::::.:::::	AUCUUCCUCUCUAUCUUCAUC	Cleavage	ConfidenceLevel=High;Exprimental=0	1
ath-miR863-3p	EL0178	1.5	-1	1	21	3677	3697	UUGAGAGCAACAAGACAUAAU	::::::::::::: ::::::	CUUAUGUCUUGUUGAUCUCAA	Cleavage	ConfidenceLevel=High;Exprimental=1	1
ath-miR156h	At1NC106200	2	-1	1	20	265	284	UGACAGAAGAAAGAGAGCAC	: ::.:::::::::::::.	CUUCUUUCUUUCUUCUGUCG	Cleavage	ConfidenceLevel=High;Exprimental=0	1
ath-miR156h	URS0000A76C33_3702.56012	2	-1	1	20	264	283	UGACAGAAGAAAGAGAGCAC	: ::.:::::::::::::.	CUUCUUUCUUUCUUCUGUCG	Cleavage	ConfidenceLevel=High;Exprimental=0	1
ath-miR156i	At1NC029200	2	-1	1	20	196	215	UGACAGAAGAGAGAGAGCAG	.: ::::::.:.::::::::	UUCCUCUCUUUUUUCUGUCA	Cleavage	ConfidenceLevel=High;Exprimental=0	1
ath-miR156i	URS0000A76453_3702.8588	2	-1	1	20	196	215	UGACAGAAGAGAGAGAGCAG	.: ::::::.:.::::::::	UUCCUCUCUUUUUUCUGUCA	Cleavage	ConfidenceLevel=High;Exprimental=0	1
ath-miR156j	At1NC029200	2	-1	1	20	196	215	UGACAGAAGAGAGAGAGCAC	: ::::::.:.::::::::	UUCCUCUCUUUUUUCUGUCA	Cleavage	ConfidenceLevel=High;Exprimental=0	1
ath-miR156j	URS0000A76453_3702.8588	2	-1	1	20	196	215	UGACAGAAGAGAGAGAGCAC	: ::::::.:.::::::::	UUCCUCUCUUUUUUCUGUCA	Cleavage	ConfidenceLevel=High;Exprimental=0	1
ath-miR414	URS0000A76C05_3702.56719	2	-1	1	21	1685	1705	UCAUCUUCAUCAUCAUCGUCA	::::::::::::::: ::::.	UGACGAUGAUGAUGAUGAUGG	Cleavage	ConfidenceLevel=High;Exprimental=0	1
ath-miR414	URS0000A774F1_3702.44339	2	-1	1	21	183	203	UCAUCUUCAUCAUCAUCGUCA	:::.::::::::::: :::::	UGAUGAUGAUGAUGAUGAUGA	Cleavage	ConfidenceLevel=High;Exprimental=0	1
ath-miR414	URS0000A77116_3702.44340	2	-1	1	21	183	203	UCAUCUUCAUCAUCAUCGUCA	:::.::::::::::: :::::	UGAUGAUGAUGAUGAUGAUGA	Cleavage	ConfidenceLevel=High;Exprimental=0	1
ath-miR414	URS0000A76866_3702.44341	2	-1	1	21	789	809	UCAUCUUCAUCAUCAUCGUCA	:::.::::::::::: :::::	UGAUGAUGAUGAUGAUGAUGA	Cleavage	ConfidenceLevel=High;Exprimental=0	1
ath-miR414	URS0000A76E6A_3702.229627	2	-1	1	21	1340	1360	UCAUCUUCAUCAUCAUCGUCA	::.::::::::::: :::::	AGAUGAUGAUGAUGAUGAUGA	Cleavage	ConfidenceLevel=High;Exprimental=0	1
ath-miR419	URS0000A76AF1_3702.11362	2	-1	1	21	1518	1538	UUAUGAAUGCUGAGGAUGUUG	:::::::.:::::: ::::	AUACAUCCUUAGCAUUAAUAA	Cleavage	ConfidenceLevel=Medium;Exprimental=0	1
ath-miR447a-3p	At5NC061670	2	-1	1	22	185	206	UUGGGGACGAGAUGUUUUGUUG	::::: :: :::::::::::::	CAACACAAGAUCUCGUCCCCAA	Cleavage	ConfidenceLevel=High;Exprimental=0	1
ath-miR447a-3p	URS0000A7723F_3702.288122	2	-1	1	22	184	205	UUGGGGACGAGAUGUUUUGUUG	::::: :: :::::::::::::	CAACACAAGAUCUCGUCCCCAA	Cleavage	ConfidenceLevel=High;Exprimental=0	1
ath-miR447b	At5NC061670	2	-1	1	22	185	206	UUGGGGACGAGAUGUUUUGUUG	::::: :: :::::::::::::	CAACACAAGAUCUCGUCCCCAA	Cleavage	ConfidenceLevel=High;Exprimental=0	1
ath-miR447b	URS0000A7723F_3702.288122	2	-1	1	22	184	205	UUGGGGACGAGAUGUUUUGUUG	::::: :: :::::::::::::	CAACACAAGAUCUCGUCCCCAA	Cleavage	ConfidenceLevel=High;Exprimental=0	1
ath-miR5016	URS0000A76969_3702.11578	2	-1	1	21	69	89	UUCUUGUGGAUUCCUUGGAAA	:::::::::::::.:.:.::.	UUUCCAAGGAAUCUAUAGGAG	Cleavage	ConfidenceLevel=High;Exprimental=0	1
ath-miR5016	At1NC037090	2	-1	1	21	70	90	UUCUUGUGGAUUCCUUGGAAA	:::::::::::::.:.:.::.	UUUCCAAGGAAUCUAUAGGAG	Cleavage	ConfidenceLevel=High;Exprimental=0	1
ath-miR5016	At4NC036660	2	-1	1	19	1	19	UUCUUGUGGAUUCCUUGGA	:::.:::::::::...:::	UCCGAGGAAUCCAUGGGAA	Cleavage	ConfidenceLevel=High;Exprimental=0	1
ath-miR5016	URS0000A773A1_3702.185624	2	-1	1	21	473	493	UUCUUGUGGAUUCCUUGGAAA	: .:::::::::::::::.	GCUAUAAGGAAUCCACAAGAG	Cleavage	ConfidenceLevel=Medium;Exprimental=0	1
ath-miR5016	URS0000A775D7_3702.185623	2	-1	1	21	587	607	UUCUUGUGGAUUCCUUGGAAA	: .:::::::::::::::.	GCUAUAAGGAAUCCACAAGAG	Cleavage	ConfidenceLevel=Low;Exprimental=0	1
ath-miR5016	URS0000A76DE3_3702.185621	2	-1	1	21	587	607	UUCUUGUGGAUUCCUUGGAAA	: .:::::::::::::::.	GCUAUAAGGAAUCCACAAGAG	Cleavage	ConfidenceLevel=Low;Exprimental=0	1
ath-miR5020a	URS00000BA5DA_3702.102374	2	-1	1	21	658	678	UGGAAGAAGGUGAGACUUGCA	:::::::.::::::::::.:	UGCAAGUUUCACCUUCUUUCU	Cleavage	ConfidenceLevel=High;Exprimental=0	1
ath-miR5020b	URS00000BA5DA_3702.102374	2	-1	1	21	664	684	AUGGCAUGAAAGAAGGUGAGA	:.:::::::::::: ::.:::	UUUCACCUUCUUUCUUGUCAU	Cleavage	ConfidenceLevel=High;Exprimental=0	1
ath-miR5021	URS0000A775F7_3702.54446	2	-1	1	20	1461	1480	UGAGAAGAAGAAGAAGAAAA	::::::::::.:::::: ::	UUUUCUUCUUUUUCUUCACA	Cleavage	ConfidenceLevel=High;Exprimental=0	1
ath-miR5021	URS00004D6B7B_3702.220655	2	-1	1	20	439	458	UGAGAAGAAGAAGAAGAAAA	:: ::::::::::::::::	UUAUCUUCUUCUUCUUCUCC	Cleavage	ConfidenceLevel=Medium;Exprimental=0	1
ath-miR5021	URS0000A77194_3702.104663	2	-1	1	20	329	348	UGAGAAGAAGAAGAAGAAAA	:::::::.::::::::::.	UUUUCUUUUUCUUCUUCUUC	Cleavage	ConfidenceLevel=High;Exprimental=0	2
ath-miR5021	At3NC090090	2	-1	1	20	1101	1120	UGAGAAGAAGAAGAAGAAAA	: :::::::::::::::::	UAUUCUUCUUCUUCUUCUCC	Cleavage	ConfidenceLevel=Low;Exprimental=0	1
ath-miR5021	At5NC037750	2	-1	1	20	65	84	UGAGAAGAAGAAGAAGAAAA	::::.:::::::::::::.	UUUUUUUCUUCUUCUUCUUC	Cleavage	ConfidenceLevel=High;Exprimental=0	1
ath-miR5021	At2NC032210	2	-1	1	20	177	196	UGAGAAGAAGAAGAAGAAAA	:::::.::::::::.:::	GAUUCUUUUUCUUCUUUUCA	Cleavage	ConfidenceLevel=High;Exprimental=0	2
ath-miR5021	At2NC058450	2	-1	1	20	692	711	UGAGAAGAAGAAGAAGAAAA	:::::::::::::::::	GAUUCUUCUUCUUCUUCUCU	Cleavage	ConfidenceLevel=High;Exprimental=0	2
ath-miR5021	At2NC069180	2	-1	1	20	69	88	UGAGAAGAAGAAGAAGAAAA	::: :::::::::::::::	UUUCCUUCUUCUUCUUCUCU	Cleavage	ConfidenceLevel=High;Exprimental=0	2
ath-miR5021	At2NC030250	2	-1	1	20	349	368	UGAGAAGAAGAAGAAGAAAA	: ::::::::::::::::..	UCUUCUUCUUCUUCUUCUUG	Cleavage	ConfidenceLevel=High;Exprimental=0	1
ath-miR5021	URS0000A76DD9_3702.95582	2	-1	1	20	349	368	UGAGAAGAAGAAGAAGAAAA	: ::::::::::::::::..	UCUUCUUCUUCUUCUUCUUG	Cleavage	ConfidenceLevel=High;Exprimental=0	1
ath-miR5021	At3NC016580	2	-1	1	20	182	201	UGAGAAGAAGAAGAAGAAAA	::::::::::::.::.::	CUUUCUUCUUCUUUUUUUCU	Cleavage	ConfidenceLevel=High;Exprimental=0	4
ath-miR5021	URS0000A76CBC_3702.114604	2	-1	1	20	182	201	UGAGAAGAAGAAGAAGAAAA	::::::::::::.::.::	CUUUCUUCUUCUUUUUUUCU	Cleavage	ConfidenceLevel=High;Exprimental=0	4
ath-miR5021	At4NC059540	2	-1	1	20	213	232	UGAGAAGAAGAAGAAGAAAA	:::::::::::::::::	CCUUCUUCUUCUUCUUCUCU	Cleavage	ConfidenceLevel=High;Exprimental=0	1
ath-miR5021	At1NC001500	2	-1	1	20	182	201	UGAGAAGAAGAAGAAGAAAA	: ::::::::::::::::..	UAUUCUUCUUCUUCUUCUUG	Cleavage	ConfidenceLevel=High;Exprimental=0	1
ath-miR5021	At3NC002500	2	-1	1	20	129	148	UGAGAAGAAGAAGAAGAAAA	::: ::::::::::::::..	UUUGCUUCUUCUUCUUCUUG	Cleavage	ConfidenceLevel=High;Exprimental=0	3
ath-miR5021	At3NC059880	2	-1	1	20	40	59	UGAGAAGAAGAAGAAGAAAA	:::::::::::::::: .:	AUUUCUUCUUCUUCUUCAUA	Cleavage	ConfidenceLevel=High;Exprimental=0	1
ath-miR5021	URS0000A77654_3702.165664	2	-1	1	20	39	58	UGAGAAGAAGAAGAAGAAAA	:::::::::::::::: .:	AUUUCUUCUUCUUCUUCAUA	Cleavage	ConfidenceLevel=High;Exprimental=0	1
ath-miR5021	At4NC067150	2	-1	1	20	118	137	UGAGAAGAAGAAGAAGAAAA	:::.::::::::::::: :	GUUUUUUCUUCUUCUUCUGA	Cleavage	ConfidenceLevel=High;Exprimental=0	1
ath-miR5021	At5NC036320	2	-1	1	20	265	284	UGAGAAGAAGAAGAAGAAAA	:::.::.::::::::::..	GUUUUUUUUUCUUCUUCUUG	Cleavage	ConfidenceLevel=High;Exprimental=0	1
ath-miR5021	At3NC082560	2	-1	1	20	8	27	UGAGAAGAAGAAGAAGAAAA	: ::::::::::::::::	CUAUCUUCUUCUUCUUCUCC	Cleavage	ConfidenceLevel=Medium;Exprimental=0	2
ath-miR5021	URS0000A77192_3702.110419	2	-1	1	20	123	142	UGAGAAGAAGAAGAAGAAAA	:: :::::::::::::::	CUUCCUUCUUCUUCUUCUCC	Cleavage	ConfidenceLevel=High;Exprimental=0	1
ath-miR5021	At1NC033630	2	-1	1	20	75	94	UGAGAAGAAGAAGAAGAAAA	:: :::::::::::::::	CUUCCUUCUUCUUCUUCUCU	Cleavage	ConfidenceLevel=High;Exprimental=0	1
ath-miR5628	At1NC111050	2	-1	1	21	302	322	GAAAUAGCGAAGAUAUGAUUA	::.::.:.::::.::::::	ACAUUAUGUUUUCGUUAUUUC	Cleavage	ConfidenceLevel=High;Exprimental=0	1
ath-miR5641	At1NC053460	2	-1	1	21	585	605	UGGAAGAAGAUGAUAGAAUUA	:::::::.:::::::::.	CUAUUCUAUUAUCUUCUUCUU	Cleavage	ConfidenceLevel=High;Exprimental=0	1
ath-miR5641	At4NC048470	2	-1	1	21	30	50	UGGAAGAAGAUGAUAGAAUUA	: :::.:::::::::::::.	UUAUUUUAUCAUCUUCUUCUC	Cleavage	ConfidenceLevel=Medium;Exprimental=0	1
ath-miR5641	URS0000A776FA_3702.22552	2	-1	1	21	332	352	UGGAAGAAGAUGAUAGAAUUA	:::::::.:::::::::.	CUAUUCUAUUAUCUUCUUCUU	Cleavage	ConfidenceLevel=High;Exprimental=0	1
ath-miR5641	At3NC076070	2	-1	1	21	177	197	UGGAAGAAGAUGAUAGAAUUA	::.:::.:::::::::::	CCUUUUUAUUAUCUUCUUCCA	Cleavage	ConfidenceLevel=High;Exprimental=0	1
ath-miR5650	At1NC079410	2	-1	1	21	5	25	UUGUUUUGGAUCUUAGAUACA	:.: :::::::::::::.:	AUUGUAUAAGAUCCAAAACGA	Cleavage	ConfidenceLevel=High;Exprimental=0	1
ath-miR5653	At1NC043560	2	-1	1	24	72	95	UGGGUUGAGUUGAGUUGAGUUGGC	.: :: :::.::::.::::::::	AUCUACACAAUUCAAUUCAACCCA	Cleavage	ConfidenceLevel=High;Exprimental=0	1
ath-miR5653	URS0000A76E99_3702.14124	2	-1	1	24	71	94	UGGGUUGAGUUGAGUUGAGUUGGC	.: :: :::.::::.::::::::	AUCUACACAAUUCAAUUCAACCCA	Cleavage	ConfidenceLevel=High;Exprimental=0	1
ath-miR5655	At5NC084980	2	-1	1	21	73	93	AAGUAGACACAUAAGAAGGAG	.:::::::::::::: :.:::	UUCCUUCUUAUGUGUAUGCUU	Cleavage	ConfidenceLevel=High;Exprimental=0	1
ath-miR5658	URS0000A76880_3702.288288	2	-1	1	21	329	349	AUGAUGAUGAUGAUGAUGAAA	:::::::::::::::::	GACCAUCAUCAUCAUCAUCAC	Cleavage	ConfidenceLevel=High;Exprimental=0	1
ath-miR5658	EL1111	2	-1	1	21	1841	1861	AUGAUGAUGAUGAUGAUGAAA	::.:::::::::::::: :	GCUCGUCAUCAUCAUCAUCUU	Cleavage	ConfidenceLevel=High;Exprimental=1	1
ath-miR5658	URS0000A7731C_3702.239495	2	-1	1	19	1	19	AUGAUGAUGAUGAUGAUGA	:.::::::::: :::::::	UUAUCAUCAUCCUCAUCAU	Cleavage	ConfidenceLevel=High;Exprimental=0	1
ath-miR5658	URS0000A76EE1_3702.213232	2	-1	1	21	236	256	AUGAUGAUGAUGAUGAUGAAA	: ::::::::::::::::	AAUAAUCAUCAUCAUCAUCAA	Cleavage	ConfidenceLevel=High;Exprimental=0	1
ath-miR5658	At2NC008860	2	-1	1	21	268	288	AUGAUGAUGAUGAUGAUGAAA	:::: ::..::::::::::	GCUCAUGAUUGUCAUCAUCAU	Cleavage	ConfidenceLevel=High;Exprimental=0	1
ath-miR5658	At5NC095130	2	-1	1	21	90	110	AUGAUGAUGAUGAUGAUGAAA	::: :::::::::.::.::	CAUCACCAUCAUCAUUAUUAU	Cleavage	ConfidenceLevel=High;Exprimental=0	1
ath-miR5997	URS0000A76B14_3702.5800	2	-1	1	21	286	306	UGAAACCAAGUAGCUAAAUAG	.:::::: .::.:::::::::	UUAUUUAUUUAUUUGGUUUCA	Cleavage	ConfidenceLevel=High;Exprimental=0	1
ath-miR773b-3p	At1NC055000	2	-1	1	21	172	192	UUUGAUUCCAGCUUUUGUCUC	:: ::::::::::::::::	UAGUCAAAAGCUGGAAUCAAU	Cleavage	ConfidenceLevel=High;Exprimental=0	1
ath-miR8179	URS0000A76A81_3702.90947	2	-1	1	21	468	488	UGACUGCAUUAACUUGAUCGU	.:::::::::.::::.::..	UUGAUCAAGUUGAUGCGGUUG	Cleavage	ConfidenceLevel=High;Exprimental=0	1
ath-miR8179	URS00002C2C8D_3702.90949	2	-1	1	21	410	430	UGACUGCAUUAACUUGAUCGU	.:::::::::.::::.::..	UUGAUCAAGUUGAUGCGGUUG	Cleavage	ConfidenceLevel=High;Exprimental=0	1
ath-miR8179	URS0000A7702D_3702.90948	2	-1	1	21	338	358	UGACUGCAUUAACUUGAUCGU	.:::::::::.::::.::..	UUGAUCAAGUUGAUGCGGUUG	Cleavage	ConfidenceLevel=High;Exprimental=0	1
ath-miR829-3p.1	At3NC046871	2	-1	1	24	152	175	AGCUCUGAUACCAAAUGAUGGAAU	: .::::: ::::::::::::	CAUGUAUCAUCUGGUAUCAGAGCG	Cleavage	ConfidenceLevel=High;Exprimental=0	1
ath-miR833b	URS0000A775F7_3702.54446	2	-1	1	21	719	739	UGUUUGUUGACAUCGGUCUAG	: ::: :::::::::::::	GAAUACCAAUGUCAACAAACA	Cleavage	ConfidenceLevel=High;Exprimental=0	1
ath-miR835-3p	URS0000A77357_3702.291693	2	-1	1	21	822	842	UGGAGAAGAUACGCAAGAAAG	:::: :::.::.:::::::::	CUUUGUUGUGUGUCUUCUCCA	Cleavage	ConfidenceLevel=Low;Exprimental=0	1
ath-miR835-3p	URS0000A7780E_3702.291694	2	-1	1	21	822	842	UGGAGAAGAUACGCAAGAAAG	:::: :::.::.:::::::::	CUUUGUUGUGUGUCUUCUCCA	Cleavage	ConfidenceLevel=Medium;Exprimental=0	1
ath-miR835-3p	URS0000A776EE_3702.291692	2	-1	1	21	822	842	UGGAGAAGAUACGCAAGAAAG	:::: :::.::.:::::::::	CUUUGUUGUGUGUCUUCUCCA	Cleavage	ConfidenceLevel=Medium;Exprimental=0	1
ath-miR835-3p	URS0000A774CA_3702.291695	2	-1	1	21	821	841	UGGAGAAGAUACGCAAGAAAG	:::: :::.::.:::::::::	CUUUGUUGUGUGUCUUCUCCA	Cleavage	ConfidenceLevel=Medium;Exprimental=0	1
ath-miR835-3p	At5NC060881	2	-1	1	21	154	174	UGGAGAAGAUACGCAAGAAAG	.:::::: :::.::::::.::	UUUUCUUCCGUGUCUUCUUCA	Cleavage	ConfidenceLevel=High;Exprimental=0	1
ath-miR835-3p	URS0000A776AB_3702.287459	2	-1	1	21	153	173	UGGAGAAGAUACGCAAGAAAG	.:::::: :::.::::::.::	UUUUCUUCCGUGUCUUCUUCA	Cleavage	ConfidenceLevel=High;Exprimental=0	1
ath-miR835-5p	At5NC052730	2	-1	1	21	222	242	UUCUUGCAUAUGUUCUUUAUC	:::.:::::: ::::::::	ACUAAGGAACAUUUGCAAGAA	Cleavage	ConfidenceLevel=High;Exprimental=0	1
ath-miR838	At4NC007150	2	-1	1	21	149	169	UUUUCUUCUACUUCUUGCACA	:::.:::::: :::::::::	AGUGUAAGAAGAAGAAGAAAA	Translation	ConfidenceLevel=High;Exprimental=0	1
ath-miR863-3p	At4NC054400	2	-1	1	21	3	23	UUGAGAGCAACAAGACAUAAU	:.::::::::: :::::::	UAUGUGUCUUGUUCCUCUCAA	Cleavage	ConfidenceLevel=High;Exprimental=0	1
ath-miR863-3p	URS0000A76B95_3702.226356	2	-1	1	21	2	22	UUGAGAGCAACAAGACAUAAU	:.::::::::: :::::::	UAUGUGUCUUGUUCCUCUCAA	Cleavage	ConfidenceLevel=High;Exprimental=0	1
ath-miR866-3p	At3NC029090	2	-1	1	20	294	313	ACAAAAUCCGUCUUUGAAGA	:::::::: .:::::::::	ACUUCAAAGUUGGAUUUUGU	Translation	ConfidenceLevel=High;Exprimental=0	1
ath-miR870-5p	At5NC032580	2	-1	1	21	274	294	AAGAACAUCAAAUUAGAAUGU	::.:::::::.:::::::	UUUUUUUAAUUUGGUGUUCUU	Cleavage	ConfidenceLevel=High;Exprimental=0	1
ath-miR156b-3p	At5NC090560	2.5	-1	1	23	426	448	UGCUCACCUCUCUUUCUGUCAGU	::: ::::.::::::::..	GAAUACAUAAAGGGAGGUGAGUG	Cleavage	ConfidenceLevel=High;Exprimental=0	1
ath-miR156h	At1NC029650	2.5	-1	1	20	4	23	UGACAGAAGAAAGAGAGCAC	::.:.::::::::::::.	UUGUUUUCUUUCUUCUGUUC	Cleavage	ConfidenceLevel=High;Exprimental=0	1
ath-miR156h	URS0000A773C0_3702.8883	2.5	-1	1	20	4	23	UGACAGAAGAAAGAGAGCAC	::.:.::::::::::::.	UUGUUUUCUUUCUUCUGUUC	Cleavage	ConfidenceLevel=High;Exprimental=0	1
ath-miR156i	At1NC106200	2.5	-1	1	20	265	284	UGACAGAAGAGAGAGAGCAG	:: ::.:::.:::::::::.	CUUCUUUCUUUCUUCUGUCG	Cleavage	ConfidenceLevel=High;Exprimental=0	1
ath-miR156i	URS0000A76C33_3702.56012	2.5	-1	1	20	264	283	UGACAGAAGAGAGAGAGCAG	:: ::.:::.:::::::::.	CUUCUUUCUUUCUUCUGUCG	Cleavage	ConfidenceLevel=High;Exprimental=0	1
ath-miR156j	At1NC106200	2.5	-1	1	20	265	284	UGACAGAAGAGAGAGAGCAC	: ::.:::.:::::::::.	CUUCUUUCUUUCUUCUGUCG	Cleavage	ConfidenceLevel=High;Exprimental=0	1
ath-miR156j	URS0000A76C33_3702.56012	2.5	-1	1	20	264	283	UGACAGAAGAGAGAGAGCAC	: ::.:::.:::::::::.	CUUCUUUCUUUCUUCUGUCG	Cleavage	ConfidenceLevel=High;Exprimental=0	1
ath-miR157a-5p	At3NC076730	2.5	-1	1	21	353	373	UUGACAGAAGAUAGAGAGCAC	:.:.:.:::.::::::.::	ACGUUUUUUAUUUUCUGUUAA	Cleavage	ConfidenceLevel=High;Exprimental=0	1
ath-miR157b-5p	At3NC076730	2.5	-1	1	21	353	373	UUGACAGAAGAUAGAGAGCAC	:.:.:.:::.::::::.::	ACGUUUUUUAUUUUCUGUUAA	Cleavage	ConfidenceLevel=High;Exprimental=0	1
ath-miR157c-5p	At3NC076730	2.5	-1	1	21	353	373	UUGACAGAAGAUAGAGAGCAC	:.:.:.:::.::::::.::	ACGUUUUUUAUUUUCUGUUAA	Cleavage	ConfidenceLevel=High;Exprimental=0	1
ath-miR157d	At1NC098160	2.5	-1	1	20	9	28	UGACAGAAGAUAGAGAGCAC	::.:.:.:::::::::::	UUGUUUUUUAUCUUCUGUCU	Cleavage	ConfidenceLevel=High;Exprimental=0	1
ath-miR158a-5p	URS0000A77739_3702.103077	2.5	-1	1	21	46	66	CUUUGUCUACAAUUUUGGAAA	::::::::: ::::::::	GAUCCAAAAUUAUAGACAAAC	Translation	ConfidenceLevel=High;Exprimental=0	1
ath-miR158a-5p	At2NC050370	2.5	-1	1	21	46	66	CUUUGUCUACAAUUUUGGAAA	::::::::: ::::::::	GAUCCAAAAUUAUAGACAAAC	Translation	ConfidenceLevel=High;Exprimental=0	1
ath-miR158b	At1NC086730	2.5	-1	1	20	473	492	CCCCAAAUGUAGACAAAGCA	::::::::::::::::::	UGCUUUGUCUACAUUUGGCA	Cleavage	ConfidenceLevel=Medium;Exprimental=0	1
ath-miR161.2	EL0143	2.5	-1	1	21	547	567	UCAAUGCAUUGAAAGUGACUA	:.:::::.:::::.::::	CCAUUACUUUUAAUGCGUUGA	Cleavage	ConfidenceLevel=High;Exprimental=1	1
ath-miR165a-3p	At2NC026130	2.5	-1	1	21	231	251	UCGGACCAGGCUUCAUCCCCC	:::::::::..: ::::::	UUGGGAUGAAGUUUUGUCCGA	Cleavage	ConfidenceLevel=High;Exprimental=0	1
ath-miR165b	At2NC026130	2.5	-1	1	21	231	251	UCGGACCAGGCUUCAUCCCCC	:::::::::..: ::::::	UUGGGAUGAAGUUUUGUCCGA	Cleavage	ConfidenceLevel=High;Exprimental=0	1
ath-miR172d-5p	At3NC059230	2.5	-1	1	21	518	538	GCAACAUCUUCAAGAUUCAGA	.::::: ::::.:::::::	GUUGAAUGUUGAGGAUGUUGA	Cleavage	ConfidenceLevel=High;Exprimental=0	1
ath-miR1886.1	At1NC024390	2.5	-1	1	21	172	192	UGAGAGAAGUGAGAUGAAAUC	::::: .:.::::.:::::	UUUUUCACUUUACUUUUCUCA	Cleavage	ConfidenceLevel=High;Exprimental=0	1
ath-miR1886.2	At5NC049710	2.5	-1	1	21	82	102	UGAGAUGAAAUCUUUGAUUGG	: :.:::::::::::.:::.	CAAGUCAAAGAUUUCGUCUUC	Cleavage	ConfidenceLevel=High;Exprimental=0	1
ath-miR1887	At3NC082950	2.5	-1	1	21	65	85	UACUAAGUAGAGUCUAAGAGA	::::::: :::::..:::::.	UCUCUUAAACUCUGUUUAGUG	Cleavage	ConfidenceLevel=High;Exprimental=0	1
ath-miR1887	URS0000A765A7_3702.178589	2.5	-1	1	21	65	85	UACUAAGUAGAGUCUAAGAGA	::::::: :::::..:::::.	UCUCUUAAACUCUGUUUAGUG	Cleavage	ConfidenceLevel=High;Exprimental=0	1
ath-miR2936	At1NC107520	2.5	-1	1	22	38	59	CUUGAGAGAGAGAACACAGACG	:: :: ::::.:::.:::.:::	CGCCUCUGUUUUCUUUCUUAAG	Cleavage	ConfidenceLevel=High;Exprimental=0	1
ath-miR2937	At4NC033620	2.5	-1	1	21	176	196	AUAAGAGCUGUUGAAGGAGUC	.:..::.:::::::.::::	AUUUUUUUUAACAGCUUUUAU	Cleavage	ConfidenceLevel=High;Exprimental=0	1
ath-miR2937	At5NC059430	2.5	-1	1	21	12	32	AUAAGAGCUGUUGAAGGAGUC	.:.::::::: ::::::::	UCUUUCUUCAACUGCUCUUAU	Cleavage	ConfidenceLevel=High;Exprimental=0	1
ath-miR2939	At1NC031370	2.5	-1	1	21	567	587	UAACGCACAACACUAAGCCAU	:: ::: ::::::::.::::	UUGUCUUUGUGUUGUGUGUUA	Cleavage	ConfidenceLevel=Medium;Exprimental=0	1
ath-miR3434-3p	At1NC071610	2.5	-1	1	20	18	37	UCAGAGUAUCAGCCAUGUGA	.::: ::.:::::::.:::	AUACAAGGUUGAUACUUUGA	Cleavage	ConfidenceLevel=High;Exprimental=0	1
ath-miR3440b-3p	URS0000A76B6F_3702.105831	2.5	-1	1	21	85	105	UGGAUUGGUCAAGGGAAGCGU	: : :::.:::::.::::.::	AAGAUUCUCUUGAUCAAUUCA	Cleavage	ConfidenceLevel=Low;Exprimental=0	1
ath-miR3440b-3p	URS0000A77102_3702.105826	2.5	-1	1	21	103	123	UGGAUUGGUCAAGGGAAGCGU	: : :::.:::::.::::.::	AAGAUUCUCUUGAUCAAUUCA	Cleavage	ConfidenceLevel=Low;Exprimental=0	1
ath-miR3440b-3p	URS0000A77401_3702.105830	2.5	-1	1	21	90	110	UGGAUUGGUCAAGGGAAGCGU	: : :::.:::::.::::.::	AAGAUUCUCUUGAUCAAUUCA	Cleavage	ConfidenceLevel=Low;Exprimental=0	1
ath-miR3440b-3p	URS0000A76493_3702.105825	2.5	-1	1	21	103	123	UGGAUUGGUCAAGGGAAGCGU	: : :::.:::::.::::.::	AAGAUUCUCUUGAUCAAUUCA	Cleavage	ConfidenceLevel=Low;Exprimental=0	1
ath-miR3440b-3p	URS0000A76DA6_3702.105828	2.5	-1	1	21	103	123	UGGAUUGGUCAAGGGAAGCGU	: : :::.:::::.::::.::	AAGAUUCUCUUGAUCAAUUCA	Cleavage	ConfidenceLevel=Low;Exprimental=0	1
ath-miR3440b-3p	URS0000A770D7_3702.105827	2.5	-1	1	21	103	123	UGGAUUGGUCAAGGGAAGCGU	: : :::.:::::.::::.::	AAGAUUCUCUUGAUCAAUUCA	Cleavage	ConfidenceLevel=Low;Exprimental=0	1
ath-miR3440b-3p	URS0000A770A3_3702.105829	2.5	-1	1	21	103	123	UGGAUUGGUCAAGGGAAGCGU	: : :::.:::::.::::.::	AAGAUUCUCUUGAUCAAUUCA	Cleavage	ConfidenceLevel=Low;Exprimental=0	1
ath-miR3440b-3p	URS00002B6FBA_3702.105832	2.5	-1	1	21	31	51	UGGAUUGGUCAAGGGAAGCGU	: : :::.:::::.::::.::	AAGAUUCUCUUGAUCAAUUCA	Cleavage	ConfidenceLevel=High;Exprimental=0	1
ath-miR3932a	At4NC034360	2.5	-1	1	21	420	440	AACUUUGUGAUGACAACGAAG	:::: ::::::::::::: ::	CUUCAUUGUCAUCACAAAUUU	Cleavage	ConfidenceLevel=High;Exprimental=0	1
ath-miR3932b-3p	At4NC034360	2.5	-1	1	21	420	440	AACUUUGUGAUGACAACGAAG	:::: ::::::::::::: ::	CUUCAUUGUCAUCACAAAUUU	Cleavage	ConfidenceLevel=High;Exprimental=0	1
ath-miR393a-3p	URS0000A76510_3702.182996	2.5	-1	1	21	236	256	AUCAUGCUAUCUCUUUGGAUU	::::::::.::: :::::.:	CAUCCAAAGGGAUCGCAUGGU	Cleavage	ConfidenceLevel=High;Exprimental=0	1
ath-miR393b-3p	URS0000A772F5_3702.3805	2.5	-1	1	21	104	124	AUCAUGCGAUCUCUUUGGAUU	::::::::.:::::::: .:	CAUCCAAAGGGAUCGCAUUGU	Cleavage	ConfidenceLevel=Medium;Exprimental=0	1
ath-miR413	At4NC020330	2.5	-1	1	21	19	39	AUAGUUUCUCUUGUUCUGCAC	:::::::.:::::::: :.:	UUGCAGAAUAAGAGAAAGUGU	Cleavage	ConfidenceLevel=High;Exprimental=0	1
ath-miR414	URS0000A76410_3702.298012	2.5	-1	1	21	1262	1282	UCAUCUUCAUCAUCAUCGUCA	::..::::::::::: :::::	UGGUGAUGAUGAUGAUGAUGA	Cleavage	ConfidenceLevel=Low;Exprimental=0	1
ath-miR414	URS0000A76706_3702.45523	2.5	-1	1	21	265	285	UCAUCUUCAUCAUCAUCGUCA	:::.::::::::::: ::::.	UGAUGAUGAUGAUGAUGAUGG	Cleavage	ConfidenceLevel=Medium;Exprimental=0	2
ath-miR414	At5NC089020	2.5	-1	1	21	172	192	UCAUCUUCAUCAUCAUCGUCA	:..::::::::::: :::::	AGGUGAUGAUGAUGAUGAUGA	Cleavage	ConfidenceLevel=High;Exprimental=0	1
ath-miR414	At4NC005830	2.5	-1	1	21	13	33	UCAUCUUCAUCAUCAUCGUCA	:.: ::::::::::.::::.	AGGCUAUGAUGAUGAGGAUGG	Cleavage	ConfidenceLevel=High;Exprimental=0	1
ath-miR414	URS0000A775E6_3702.225394	2.5	-1	1	21	209	229	UCAUCUUCAUCAUCAUCGUCA	: :.::::::::::::: ::.	UCAUGAUGAUGAUGAAGCUGG	Cleavage	ConfidenceLevel=High;Exprimental=0	2
ath-miR414	At4NC050760	2.5	-1	1	21	209	229	UCAUCUUCAUCAUCAUCGUCA	: :.::::::::::::: ::.	UCAUGAUGAUGAUGAAGCUGG	Cleavage	ConfidenceLevel=High;Exprimental=0	2
ath-miR415	URS0000A777F2_3702.234505	2.5	-1	1	21	333	353	AACAGAGCAGAAACAGAACAU	.: ::::::::.::.:.::::	GUUUUCUGUUUUUGUUUUGUU	Cleavage	ConfidenceLevel=Low;Exprimental=0	1
ath-miR415	At1NC093000	2.5	-1	1	21	76	96	AACAGAGCAGAAACAGAACAU	.: : ::::::.:::::::::	GUCUCCUGUUUUUGCUCUGUU	Cleavage	ConfidenceLevel=High;Exprimental=0	1
ath-miR415	At3NC001310	2.5	-1	1	21	11	31	AACAGAGCAGAAACAGAACAU	:: :::::::::::.::::	CUGGGCUGUUUCUGCUUUGUU	Cleavage	ConfidenceLevel=High;Exprimental=0	2
ath-miR415	URS0000A7727F_3702.109931	2.5	-1	1	21	10	30	AACAGAGCAGAAACAGAACAU	:: :::::::::::.::::	CUGGGCUGUUUCUGCUUUGUU	Cleavage	ConfidenceLevel=High;Exprimental=0	2
ath-miR418	At3NC053080	2.5	-1	1	21	389	409	UAAUGUGAUGAUGAACUGACC	::: : :::::.::::::::	UGUCUGAUCAUCGUCACAUUA	Cleavage	ConfidenceLevel=High;Exprimental=0	1
ath-miR420	At1NC011900	2.5	-1	1	21	307	327	UAAACUAAUCACGGAAAUGCA	: .::: .::::::::::::.	UCUAUUCUCGUGAUUAGUUUG	Cleavage	ConfidenceLevel=High;Exprimental=0	1
ath-miR4221	URS0000A77394_3702.181621	2.5	-1	1	22	759	780	UUUUCCUCUGUUGAAUUCUUGC	:: :: ::::.:::::::::	AAAAAAAAUCAAUAGAGGAAAA	Cleavage	ConfidenceLevel=High;Exprimental=0	1
ath-miR426	URS0000A768F7_3702.289436	2.5	-1	1	21	306	326	UUUUGGAAAUUUGUCCUUACG	:::: : ::::::::::::	ACUAAGUAGAAAUUUCCAAAA	Cleavage	ConfidenceLevel=High;Exprimental=0	1
ath-miR447a.2-3p	URS0000A76B59_3702.300499	2.5	-1	1	21	293	313	UAUGGAAGAAAUUGUAGUAUU	::::::: ::::::::::	UCUACUACAUUUUCUUCCAUU	Cleavage	ConfidenceLevel=High;Exprimental=0	1
ath-miR447a.2-3p	URS0000A7779F_3702.300497	2.5	-1	1	21	288	308	UAUGGAAGAAAUUGUAGUAUU	::::::: ::::::::::	UCUACUACAUUUUCUUCCAUU	Cleavage	ConfidenceLevel=High;Exprimental=0	1
ath-miR447c-3p	At5NC061670	2.5	-1	1	22	185	206	UUGGGGACGACAUCUUUUGUUG	::::: ::::: ::::::::::	CAACACAAGAUCUCGUCCCCAA	Translation	ConfidenceLevel=High;Exprimental=0	1
ath-miR447c-3p	URS0000A7723F_3702.288122	2.5	-1	1	22	184	205	UUGGGGACGACAUCUUUUGUUG	::::: ::::: ::::::::::	CAACACAAGAUCUCGUCCCCAA	Translation	ConfidenceLevel=High;Exprimental=0	1
ath-miR447c-3p	At5NC056820	2.5	-1	1	22	325	346	UUGGGGACGACAUCUUUUGUUG	:::::::::::::.:::	GGUAAAAAGAUGUCGUCUCCAC	Cleavage	ConfidenceLevel=High;Exprimental=0	1
ath-miR447c-3p	EL0205	2.5	-1	1	22	325	346	UUGGGGACGACAUCUUUUGUUG	:::::::::::::.:::	GGUAAAAAGAUGUCGUCUCCAC	Cleavage	ConfidenceLevel=High;Exprimental=1	1
ath-miR472-3p	EL0198	2.5	-1	1	22	1261	1282	UUUUUCCUACUCCGCCCAUACC	:::::::: ::: :::::::::	GGUAUGGGGGGAAUAGGAAAAA	Translation	ConfidenceLevel=High;Exprimental=1	1
ath-miR5012	URS0000A76A90_3702.109577	2.5	-1	1	21	436	456	UUUUACUGCUACUUGUGUUCC	:::: ::::::::::.::	CAAACAGAAGUAGCAGUGAAU	Cleavage	ConfidenceLevel=High;Exprimental=0	1
ath-miR5014a-3p	At1NC025350	2.5	-1	1	21	77	97	UUGUACAAAUUUAAGUGUACG	::::.: :::::::::::..:	CGUAUAAUUAAAUUUGUAUGA	Cleavage	ConfidenceLevel=High;Exprimental=0	1
ath-miR5014a-3p	At4NC064150	2.5	-1	1	21	112	132	UUGUACAAAUUUAAGUGUACG	: :.:.:::::::::::::.	AGAAUAUUUAAAUUUGUACAG	Cleavage	ConfidenceLevel=High;Exprimental=0	1
ath-miR5014a-3p	URS0000A7694A_3702.228260	2.5	-1	1	21	111	131	UUGUACAAAUUUAAGUGUACG	: :.:.:::::::::::::.	AGAAUAUUUAAAUUUGUACAG	Cleavage	ConfidenceLevel=High;Exprimental=0	1
ath-miR5014a-3p	At3NC061040	2.5	-1	1	21	371	391	UUGUACAAAUUUAAGUGUACG	:..:.:::::::::::..:	GAUGUAUUUAAAUUUGUAUGA	Cleavage	ConfidenceLevel=High;Exprimental=0	1
ath-miR5015	At1NC043090	2.5	-1	1	21	140	160	UUGGUGUUAUGUGUAGUCUUC	: ::::::::::: :::::	UUAAACUACACAUAAAACCAA	Cleavage	ConfidenceLevel=High;Exprimental=0	1
ath-miR5015	URS0000A768D2_3702.13920	2.5	-1	1	21	140	160	UUGGUGUUAUGUGUAGUCUUC	: ::::::::::: :::::	UUAAACUACACAUAAAACCAA	Cleavage	ConfidenceLevel=High;Exprimental=0	1
ath-miR5019	At5NC015340	2.5	-1	1	21	112	132	UGUUGGGAAAGAAAAACUCUU	.::::::::::::::.....:	GAGAGUUUUUCUUUCUUGGUA	Cleavage	ConfidenceLevel=High;Exprimental=0	1
ath-miR5019	URS0000A76A87_3702.232918	2.5	-1	1	21	112	132	UGUUGGGAAAGAAAAACUCUU	.::::::::::::::.....:	GAGAGUUUUUCUUUCUUGGUA	Cleavage	ConfidenceLevel=High;Exprimental=0	1
ath-miR5020a	URS0000A76BA9_3702.41769	2.5	-1	1	21	336	355	UGGAAGAAGGUGAGACUUGCA	:::: :::::::::::::.	AACAAG-CUCACCUUCUUCCG	Cleavage	ConfidenceLevel=High;Exprimental=0	1
ath-miR5021	At5NC066580	2.5	-1	1	20	1198	1217	UGAGAAGAAGAAGAAGAAAA	::::.::.::.::.:::::.	UUUUUUUUUUUUUUUUCUCG	Cleavage	ConfidenceLevel=High;Exprimental=0	1
ath-miR5021	EL0158	2.5	-1	1	20	2599	2618	UGAGAAGAAGAAGAAGAAAA	: ::::::::::::::::.	UCUUCUUCUUCUUCUUCUUC	Cleavage	ConfidenceLevel=High;Exprimental=1	1
ath-miR5021	URS0000A76903_3702.177212	2.5	-1	1	20	2491	2510	UGAGAAGAAGAAGAAGAAAA	: ::::::::::::::::.	UCUUCUUCUUCUUCUUCUUC	Cleavage	ConfidenceLevel=Low;Exprimental=0	1
ath-miR5021	URS0000A7775C_3702.177213	2.5	-1	1	20	2010	2029	UGAGAAGAAGAAGAAGAAAA	: ::::::::::::::::.	UCUUCUUCUUCUUCUUCUUC	Cleavage	ConfidenceLevel=Medium;Exprimental=0	1
ath-miR5021	URS0000A76B1F_3702.109017	2.5	-1	1	20	1423	1442	UGAGAAGAAGAAGAAGAAAA	:: :::::::::::::::.	UUCUCUUCUUCUUCUUCUUC	Cleavage	ConfidenceLevel=High;Exprimental=0	1
ath-miR5021	EL0155	2.5	-1	1	20	673	692	UGAGAAGAAGAAGAAGAAAA	::::.::.::.:::::.:.:	UUUUUUUUUUUUUCUUUUUA	Cleavage	ConfidenceLevel=High;Exprimental=1	1
ath-miR5021	EL0199	2.5	-1	1	20	17	36	UGAGAAGAAGAAGAAGAAAA	::::.::.::.::.::::.:	UUUUUUUUUUUUUUUUCUUA	Cleavage	ConfidenceLevel=High;Exprimental=1	1
ath-miR5021	URS0000A773CC_3702.2751	2.5	-1	1	20	922	941	UGAGAAGAAGAAGAAGAAAA	: ::::::::::::::::.	UCUUCUUCUUCUUCUUCUUU	Cleavage	ConfidenceLevel=High;Exprimental=0	1
ath-miR5021	At3NC046840	2.5	-1	1	20	172	191	UGAGAAGAAGAAGAAGAAAA	:::::::::::::::::	AUUUCUUCUUCUUCUUCUAC	Cleavage	ConfidenceLevel=High;Exprimental=0	1
ath-miR5021	URS0000A76F5E_3702.110110	2.5	-1	1	20	599	618	UGAGAAGAAGAAGAAGAAAA	::::::::::::::::.	CCUUCUUCUUCUUCUUCUUC	Cleavage	ConfidenceLevel=High;Exprimental=0	1
ath-miR5021	URS0000A767E1_3702.57529	2.5	-1	1	20	611	630	UGAGAAGAAGAAGAAGAAAA	::: ::::::::::::::.	UUUGCUUCUUCUUCUUCUUC	Cleavage	ConfidenceLevel=High;Exprimental=0	1
ath-miR5021	URS0000A7705F_3702.180396	2.5	-1	1	20	837	856	UGAGAAGAAGAAGAAGAAAA	: :::::::::::::::.	AUCUCUUCUUCUUCUUCUUU	Cleavage	ConfidenceLevel=Medium;Exprimental=0	2
ath-miR5021	At2NC057470	2.5	-1	1	20	183	202	UGAGAAGAAGAAGAAGAAAA	::::.::.::.::.::.:::	UUUUUUUUUUUUUUUUUUCA	Cleavage	ConfidenceLevel=High;Exprimental=0	1
ath-miR5021	URS0000A76A74_3702.222310	2.5	-1	1	20	127	146	UGAGAAGAAGAAGAAGAAAA	: ::::::::::::::::.	UCUUCUUCUUCUUCUUCUUC	Cleavage	ConfidenceLevel=High;Exprimental=0	1
ath-miR5021	At4NC042400	2.5	-1	1	20	397	416	UGAGAAGAAGAAGAAGAAAA	:: :::::::::::::::.	UUCUCUUCUUCUUCUUCUUU	Cleavage	ConfidenceLevel=High;Exprimental=0	1
ath-miR5021	URS0000A7671D_3702.104245	2.5	-1	1	20	1	20	UGAGAAGAAGAAGAAGAAAA	: ::::::::::::::::.	UAUUCUUCUUCUUCUUCUUC	Cleavage	ConfidenceLevel=High;Exprimental=0	5
ath-miR5021	URS0000A77530_3702.56375	2.5	-1	1	20	2	21	UGAGAAGAAGAAGAAGAAAA	: ::::::::::::::::.	UCUUCUUCUUCUUCUUCUUC	Cleavage	ConfidenceLevel=High;Exprimental=0	2
ath-miR5021	At3NC082930	2.5	-1	1	20	333	352	UGAGAAGAAGAAGAAGAAAA	: :::::::::::::::: :	UCUUCUUCUUCUUCUUCUAA	Cleavage	ConfidenceLevel=High;Exprimental=0	1
ath-miR5021	URS0000A77640_3702.178587	2.5	-1	1	20	333	352	UGAGAAGAAGAAGAAGAAAA	: :::::::::::::::: :	UCUUCUUCUUCUUCUUCUAA	Cleavage	ConfidenceLevel=High;Exprimental=0	1
ath-miR5021	URS0000A777FC_3702.99845	2.5	-1	1	20	158	177	UGAGAAGAAGAAGAAGAAAA	: ::::::::::::::::.	UCUUCUUCUUCUUCUUCUUC	Cleavage	ConfidenceLevel=High;Exprimental=0	1
ath-miR5021	At3NC000090	2.5	-1	1	20	349	368	UGAGAAGAAGAAGAAGAAAA	::: ::::::.:::::::..	UUUGCUUCUUUUUCUUCUUG	Cleavage	ConfidenceLevel=High;Exprimental=0	1
ath-miR5021	At3NC059460	2.5	-1	1	20	24	43	UGAGAAGAAGAAGAAGAAAA	:::.::.:::::.:::::	CUUUUUUUUUCUUUUUCUCU	Cleavage	ConfidenceLevel=High;Exprimental=0	1
ath-miR5021	URS0000A76E8E_3702.179737	2.5	-1	1	20	292	311	UGAGAAGAAGAAGAAGAAAA	::.:::::::::::::..	ACUUUUUCUUCUUCUUCUUG	Cleavage	ConfidenceLevel=High;Exprimental=0	1
ath-miR5021	At1NC105560	2.5	-1	1	20	157	176	UGAGAAGAAGAAGAAGAAAA	:: ::::::::::.::::..	UUCUCUUCUUCUUUUUCUUG	Cleavage	ConfidenceLevel=High;Exprimental=0	1
ath-miR5021	At3NC040660	2.5	-1	1	20	163	182	UGAGAAGAAGAAGAAGAAAA	:: ::::.:::::.::::.:	UUCUCUUUUUCUUUUUCUUA	Cleavage	ConfidenceLevel=High;Exprimental=0	1
ath-miR5021	At3NC026250	2.5	-1	1	20	37	56	UGAGAAGAAGAAGAAGAAAA	: ::::::::::::::::.	UAUUCUUCUUCUUCUUCUUC	Cleavage	ConfidenceLevel=High;Exprimental=0	1
ath-miR5021	URS0000A776A0_3702.55200	2.5	-1	1	20	35	54	UGAGAAGAAGAAGAAGAAAA	:::::::::::::::.:	CCAUCUUCUUCUUCUUCUUA	Cleavage	ConfidenceLevel=High;Exprimental=0	1
ath-miR5021	URS0000A775C6_3702.109817	2.5	-1	1	20	212	231	UGAGAAGAAGAAGAAGAAAA	::: ::::::.:::::::..	UUUGCUUCUUUUUCUUCUUG	Cleavage	ConfidenceLevel=Medium;Exprimental=0	1
ath-miR5021	At1NC096260	2.5	-1	1	20	70	89	UGAGAAGAAGAAGAAGAAAA	::::::::::::::::.	AAUUCUUCUUCUUCUUCUUC	Cleavage	ConfidenceLevel=High;Exprimental=0	1
ath-miR5021	At2NC034350	2.5	-1	1	20	79	98	UGAGAAGAAGAAGAAGAAAA	::::::::::::: ::::	CUUUCUUCUUCUUCCUCUCU	Cleavage	ConfidenceLevel=High;Exprimental=0	1
ath-miR5021	At1NC005380	2.5	-1	1	20	243	262	UGAGAAGAAGAAGAAGAAAA	::::::.:::::.:::: :	CUUUCUUUUUCUUUUUCUGA	Cleavage	ConfidenceLevel=High;Exprimental=0	1
ath-miR5021	URS0000A76EC0_3702.1672	2.5	-1	1	20	243	262	UGAGAAGAAGAAGAAGAAAA	::::::.:::::.:::: :	CUUUCUUUUUCUUUUUCUGA	Cleavage	ConfidenceLevel=High;Exprimental=0	1
ath-miR5021	At2NC059810	2.5	-1	1	20	174	193	UGAGAAGAAGAAGAAGAAAA	:::.::.::.::.::.:::	CUUUUUUUUUUUUUUUUUCA	Cleavage	ConfidenceLevel=High;Exprimental=0	1
ath-miR5021	URS0000A765D2_3702.105596	2.5	-1	1	20	174	193	UGAGAAGAAGAAGAAGAAAA	:::.::.::.::.::.:::	CUUUUUUUUUUUUUUUUUCA	Cleavage	ConfidenceLevel=High;Exprimental=0	1
ath-miR5024-5p	At2NC017270	2.5	-1	1	22	251	272	AUGACAAGGCCAAGAUAUAACA	: ::::::: ::::::::::	ACUCAUAUCUUAGCCUUGUCAU	Translation	ConfidenceLevel=High;Exprimental=0	1
ath-miR5025	At4NC070880	2.5	-1	1	21	132	152	ACUGUAUAUAUGUAAGUGACA	:::: :..:::::::.:::	CUUCACGUGUAUAUAUAUAGU	Cleavage	ConfidenceLevel=High;Exprimental=0	2
ath-miR5628	At1NC103080	2.5	-1	1	21	198	218	GAAAUAGCGAAGAUAUGAUUA	: :::: :::::.:.:.::::	UUAUCAAAUCUUUGUUGUUUC	Cleavage	ConfidenceLevel=High;Exprimental=0	1
ath-miR5628	URS0000A77433_3702.55434	2.5	-1	1	21	197	217	GAAAUAGCGAAGAUAUGAUUA	: :::: :::::.:.:.::::	UUAUCAAAUCUUUGUUGUUUC	Cleavage	ConfidenceLevel=High;Exprimental=0	1
ath-miR5634	URS0000A772BF_3702.235095	2.5	-1	1	21	153	173	AGGGACUUUGUGAAUUUAGGG	:.::::: :.::::::::..:	CUCUAAACUUACAAAGUCUUU	Cleavage	ConfidenceLevel=High;Exprimental=0	1
ath-miR5634	At5NC025510	2.5	-1	1	21	154	174	AGGGACUUUGUGAAUUUAGGG	:.::::: :.::::::::..:	CUCUAAACUUACAAAGUCUUU	Cleavage	ConfidenceLevel=High;Exprimental=0	1
ath-miR5634	URS0000A7674B_3702.6118	2.5	-1	1	21	1050	1070	AGGGACUUUGUGAAUUUAGGG	: ::: .::::::::::.:.:	CGCUACGUUCACAAAGUUCUU	Cleavage	ConfidenceLevel=Medium;Exprimental=0	1
ath-miR5634	URS0000A7760B_3702.6119	2.5	-1	1	21	1238	1258	AGGGACUUUGUGAAUUUAGGG	: ::: .::::::::::.:.:	CGCUACGUUCACAAAGUUCUU	Cleavage	ConfidenceLevel=Low;Exprimental=0	1
ath-miR5641	At1NC103860	2.5	-1	1	21	74	94	UGGAAGAAGAUGAUAGAAUUA	:: ::.:.::::.::::::::	UAUUUUUGUCAUUUUCUUCCA	Cleavage	ConfidenceLevel=High;Exprimental=0	1
ath-miR5641	URS0000A7663C_3702.55528	2.5	-1	1	21	74	94	UGGAAGAAGAUGAUAGAAUUA	:: ::.:.::::.::::::::	UAUUUUUGUCAUUUUCUUCCA	Cleavage	ConfidenceLevel=High;Exprimental=0	1
ath-miR5641	At5NC037580	2.5	-1	1	21	438	458	UGGAAGAAGAUGAUAGAAUUA	:::::::.:::::.:::.	CUAUUCUAUUAUCUUUUUCUU	Cleavage	ConfidenceLevel=High;Exprimental=0	1
ath-miR5647	URS0000A765C1_3702.56180	2.5	-1	1	21	111	131	UCAAGUUUGAUGACGAUUCCA	: ::: :::::::.:::::	CUGUAUCUUCAUCAAGCUUGA	Cleavage	ConfidenceLevel=High;Exprimental=0	1
ath-miR5648-5p	URS0000A76D00_3702.182968	2.5	-1	1	22	231	252	UUUGGAAAUAUUUGGCUUGACU	:.:.::::::::::::.:..	GUUUAGGCCAAAUAUUUCUAGG	Cleavage	ConfidenceLevel=High;Exprimental=0	1
ath-miR5651	At2NC008440	2.5	-1	1	21	84	104	UUGUGCGGUUCAAAUAGUAAC	:::::::::::::::::::	GUUACUAUUUGAACCGCACCG	Cleavage	ConfidenceLevel=High;Exprimental=0	1
ath-miR5651	At3NC064010	2.5	-1	1	21	77	97	UUGUGCGGUUCAAAUAGUAAC	:::::::::::::::::::	GUUACUAUUUGAACCGCACCG	Cleavage	ConfidenceLevel=High;Exprimental=0	1
ath-miR5651	At3NC002670	2.5	-1	1	21	63	83	UUGUGCGGUUCAAAUAGUAAC	:::::::::::::::::::	GUUACUAUUUGAACCGCACCG	Cleavage	ConfidenceLevel=High;Exprimental=0	1
ath-miR5654-3p	URS0000A77627_3702.173420	2.5	-1	1	23	1163	1185	UGGAAGAUGCUUUGGGAUUUAUU	:::::::::::: .:::.:	AUCCAAUCCCAAAGCAGUUUCUA	Cleavage	ConfidenceLevel=Medium;Exprimental=0	2
ath-miR5658	EL0140	2.5	-1	1	21	2734	2754	AUGAUGAUGAUGAUGAUGAAA	:::::::::::::::: :	GGCCAUCAUCAUCAUCAUCUU	Cleavage	ConfidenceLevel=High;Exprimental=1	1
ath-miR5658	At1NC010810	2.5	-1	1	21	61	81	AUGAUGAUGAUGAUGAUGAAA	:: :::::::::::::: ::	AUUGAUCAUCAUCAUCAUGAU	Cleavage	ConfidenceLevel=High;Exprimental=0	1
ath-miR5658	At5NC004280	2.5	-1	1	21	143	163	AUGAUGAUGAUGAUGAUGAAA	:::::::::: :::::::	ACACAUCAUCAUCCUCAUCAU	Cleavage	ConfidenceLevel=High;Exprimental=0	1
ath-miR5658	URS0000A77040_3702.8073	2.5	-1	1	21	18	38	AUGAUGAUGAUGAUGAUGAAA	: : ::.:::::::::::::	UCUGAUUAUCAUCAUCAUCAC	Cleavage	ConfidenceLevel=High;Exprimental=0	1
ath-miR5658	At4NC065840	2.5	-1	1	21	125	145	AUGAUGAUGAUGAUGAUGAAA	: ::. :::::::::::::	CCUAAUUCUCAUCAUCAUCAU	Cleavage	ConfidenceLevel=High;Exprimental=0	1
ath-miR5665	At3NC068910	2.5	-1	1	21	143	163	UUGGUGGACAAGAUCUGGGAU	: : :::::.::::.:::.::	AACACAGAUUUUGUUCACUAA	Cleavage	ConfidenceLevel=High;Exprimental=0	1
ath-miR5998a	At1NC064720	2.5	-1	1	21	119	139	ACAGUUUGUGUUUUGUUUUGU	::::::::::.:::.::: :	CCAAAACAAAAUACAGACUAU	Cleavage	ConfidenceLevel=High;Exprimental=0	1
ath-miR5998a	At1NC025800	2.5	-1	1	21	17	37	ACAGUUUGUGUUUUGUUUUGU	::: ::..:::.:::::::	GAAAAUCAGGACAUAAACUGU	Cleavage	ConfidenceLevel=High;Exprimental=0	1
ath-miR5998b	At1NC064720	2.5	-1	1	21	119	139	ACAGUUUGUGUUUUGUUUUGU	::::::::::.:::.::: :	CCAAAACAAAAUACAGACUAU	Cleavage	ConfidenceLevel=High;Exprimental=0	1
ath-miR5998b	At1NC025800	2.5	-1	1	21	17	37	ACAGUUUGUGUUUUGUUUUGU	::: ::..:::.:::::::	GAAAAUCAGGACAUAAACUGU	Cleavage	ConfidenceLevel=High;Exprimental=0	1
ath-miR781a	At3NC034240	2.5	-1	1	21	82	102	UUAGAGUUUUCUGGAUACUUA	: : :.:..::::::::::::	UUAUUGUUUAGAAAACUCUAA	Cleavage	ConfidenceLevel=High;Exprimental=0	1
ath-miR781b	At3NC034240	2.5	-1	1	21	82	102	UUAGAGUUUUCUGGAUACUUA	: : :.:..::::::::::::	UUAUUGUUUAGAAAACUCUAA	Cleavage	ConfidenceLevel=High;Exprimental=0	1
ath-miR8121	At5NC095370	2.5	-1	1	24	69	92	AAAGUAUAAUGGUUUAGUGGUUUG	::. .:::::::.:::: ::.:::	CAGCUCACUAAAUCAUUUUAUUUU	Cleavage	ConfidenceLevel=High;Exprimental=0	1
ath-miR8121	URS0000A768E5_3702.298885	2.5	-1	1	24	69	92	AAAGUAUAAUGGUUUAGUGGUUUG	::. .:::::::.:::: ::.:::	CAGCUCACUAAAUCAUUUUAUUUU	Cleavage	ConfidenceLevel=High;Exprimental=0	1
ath-miR8166	URS0000A77050_3702.183152	2.5	-1	1	22	429	450	AGAGAGUGUAGAAAGUUUCUCA	:::::::::::.::.:.:	UCCAAAACUUUCUACGCUUUUU	Cleavage	ConfidenceLevel=High;Exprimental=0	1
ath-miR8166	At4NC005680	2.5	-1	1	22	1037	1058	AGAGAGUGUAGAAAGUUUCUCA	:::::::::::.::.:.:	UCCAAAACUUUCUACGCUUUUU	Cleavage	ConfidenceLevel=High;Exprimental=0	1
ath-miR8166	At5NC079111	2.5	-1	1	22	167	188	AGAGAGUGUAGAAAGUUUCUCA	: ::: :::::::::.:::	GUCGUAACCUUCUACACUUUCU	Cleavage	ConfidenceLevel=High;Exprimental=0	1
ath-miR8170-5p	At5NC082540	2.5	-1	1	21	214	234	AUAGCAAAUCGAUAAGCAAUG	.:::.::.::::::: ::::	AGUUGUUUGUCGAUUUUCUAU	Cleavage	ConfidenceLevel=High;Exprimental=0	1
ath-miR8181	At3NC022100	2.5	-1	1	20	433	452	UGGGGGUGGGGGGGUGACAG	.: :::::..:::::::.::	UUCUCACCUUCCCACCCUCA	Cleavage	ConfidenceLevel=High;Exprimental=0	1
ath-miR8182	At3NC083700	2.5	-1	1	22	62	83	UUGUGUUGCGUUUCUGUUGAUU	: ::::::::..:::::: ::	CAACAACAGAAGUGCAACAGAA	Cleavage	ConfidenceLevel=High;Exprimental=0	1
ath-miR825	At4NC021600	2.5	-1	1	21	620	640	UUCUCAAGAAGGUGCAUGAAC	:: : ::.:::::::::::	AAUCUUCCAUCUUCUUGAGAA	Cleavage	ConfidenceLevel=High;Exprimental=0	1
ath-miR826a	At3NC092210	2.5	-1	1	21	219	239	UAGUCCGGUUUUGGAUACGUG	:: ::::::::::: ::::	ACCGCAUCCAAAACCGCACUA	Cleavage	ConfidenceLevel=High;Exprimental=0	1
ath-miR829-3p.2	At4NC021970	2.5	-1	1	21	724	744	CAAAUUAAAGCUUCAAGGUAG	::: : :::::::.:::::	ACACCGUUAAGCUUUGAUUUG	Cleavage	ConfidenceLevel=High;Exprimental=0	1
ath-miR835-3p	At4NC055990	2.5	-1	1	21	277	297	UGGAGAAGAUACGCAAGAAAG	.:::::::. :::.:::::::	UUUUCUUGUCUAUUUUCUCCA	Cleavage	ConfidenceLevel=High;Exprimental=0	1
ath-miR835-3p	At5NC100230	2.5	-1	1	21	149	169	UGGAGAAGAUACGCAAGAAAG	.:::::: .::.::::.::::	UUUUCUUCUGUGUCUUUUCCA	Cleavage	ConfidenceLevel=High;Exprimental=0	1
ath-miR835-3p	URS0000A76A4C_3702.299739	2.5	-1	1	21	149	169	UGGAGAAGAUACGCAAGAAAG	.:::::: .::.::::.::::	UUUUCUUCUGUGUCUUUUCCA	Cleavage	ConfidenceLevel=High;Exprimental=0	1
ath-miR835-5p	At4NC053900	2.5	-1	1	21	254	274	UUCUUGCAUAUGUUCUUUAUC	:: ::::.:::::.:.:::	ACUAUAGAAUAUAUGUAGGAA	Cleavage	ConfidenceLevel=High;Exprimental=0	1
ath-miR837-3p	At1NC108020	2.5	-1	1	21	369	389	AAACGAACAAAAAACUGAUGG	.: :::::::::::::: :::	UCCUCAGUUUUUUGUUCUUUU	Cleavage	ConfidenceLevel=High;Exprimental=0	1
ath-miR837-3p	At4NC068690	2.5	-1	1	21	124	143	AAACGAACAAAAAACUGAUGG	..:::: :::::::::.::::	UUAUCA-UUUUUUGUUUGUUU	Cleavage	ConfidenceLevel=High;Exprimental=0	1
ath-miR837-3p	At3NC065150	2.5	-1	1	21	185	205	AAACGAACAAAAAACUGAUGG	::: :::::::::.::::	UGAUCUAUUUUUUGUUUGUUU	Cleavage	ConfidenceLevel=High;Exprimental=0	1
ath-miR845a	URS0000A76417_3702.116457	2.5	-1	1	21	326	346	CGGCUCUGAUACCAAUUGAUG	:::.:: :::::::::::::	CAUUAAAUGGUAUCAGAGCCU	Cleavage	ConfidenceLevel=High;Exprimental=0	1
ath-miR845a	At3NC026310	2.5	-1	1	21	327	347	CGGCUCUGAUACCAAUUGAUG	:::.:: :::::::::::::	CAUUAAAUGGUAUCAGAGCCU	Cleavage	ConfidenceLevel=High;Exprimental=0	1
ath-miR845a	At4NC028160	2.5	-1	1	21	121	141	CGGCUCUGAUACCAAUUGAUG	.::::. :::::::::::::	UAUCAGAUGGUAUCAGAGCCU	Cleavage	ConfidenceLevel=High;Exprimental=0	1
ath-miR847	At4NC014350	2.5	-1	1	19	1	19	UCACUCCUCUUCUUCUUGA	:::::::::::: :::::	UCAAGAAGAAGAUGAGUGC	Cleavage	ConfidenceLevel=High;Exprimental=0	1
ath-miR850	URS0000A76E44_3702.103076	2.5	-1	1	22	116	137	UAAGAUCCGGACUACAACAAAG	: ::::::::: :::::::	UGGUUUUGUAGUCCUGAUCUUA	Cleavage	ConfidenceLevel=High;Exprimental=0	1
ath-miR850	At2NC050310	2.5	-1	1	22	116	137	UAAGAUCCGGACUACAACAAAG	: ::::::::: :::::::	UGGUUUUGUAGUCCUGAUCUUA	Cleavage	ConfidenceLevel=High;Exprimental=0	1
ath-miR854a	At2NC053610	2.5	-1	1	21	224	244	GAUGAGGAUAGGGAGGAGGAG	.::::::.::.::::.::.	AAUCUCCUCUCUGUCCUUAUU	Cleavage	ConfidenceLevel=High;Exprimental=0	1
ath-miR854b	At2NC053610	2.5	-1	1	21	224	244	GAUGAGGAUAGGGAGGAGGAG	.::::::.::.::::.::.	AAUCUCCUCUCUGUCCUUAUU	Cleavage	ConfidenceLevel=High;Exprimental=0	1
ath-miR854c	At2NC053610	2.5	-1	1	21	224	244	GAUGAGGAUAGGGAGGAGGAG	.::::::.::.::::.::.	AAUCUCCUCUCUGUCCUUAUU	Cleavage	ConfidenceLevel=High;Exprimental=0	1
ath-miR854d	At2NC053610	2.5	-1	1	21	224	244	GAUGAGGAUAGGGAGGAGGAG	.::::::.::.::::.::.	AAUCUCCUCUCUGUCCUUAUU	Cleavage	ConfidenceLevel=High;Exprimental=0	1
ath-miR854e	At2NC053610	2.5	-1	1	21	224	244	GAUGAGGAUAGGGAGGAGGAG	.::::::.::.::::.::.	AAUCUCCUCUCUGUCCUUAUU	Cleavage	ConfidenceLevel=High;Exprimental=0	1
ath-miR857	At5NC078380	2.5	-1	1	21	66	86	UUUUGUAUGUUGAAGGUGUAU	:.::.:::::::::..::.	CAAUACUUUCAACAUAUGAAG	Cleavage	ConfidenceLevel=High;Exprimental=0	1
ath-miR857	At4NC039960	2.5	-1	1	21	337	357	UUUUGUAUGUUGAAGGUGUAU	: :.: :::.:::::.:::::	ACAUAGCUUUAACAUGCAAAA	Cleavage	ConfidenceLevel=High;Exprimental=0	1
ath-miR857	At5NC089020	2.5	-1	1	21	135	155	UUUUGUAUGUUGAAGGUGUAU	: .:::: :.::::::.::::	AAGCACCAUUAACAUAUAAAA	Cleavage	ConfidenceLevel=High;Exprimental=0	1
ath-miR859	URS0000A765DA_3702.178513	2.5	-1	1	21	168	188	UCUCUCUGUUGUGAAGUCAAA	::::.:::: :.::::::::	GUUGAUUUCAGAGCAGAGAGA	Translation	ConfidenceLevel=High;Exprimental=0	1
ath-miR156a-3p	At5NC086350	3	-1	1	22	442	463	GCUCACUGCUCUUUCUGUCAGA	: :: :::::::: ::::::.	ACAGAGAGAAAGAGAAGUGAGU	Cleavage	ConfidenceLevel=High;Exprimental=0	1
ath-miR156a-3p	At4NC062180	3	-1	1	22	42	63	GCUCACUGCUCUUUCUGUCAGA	:::: :.::.:..::::::	GAAGACAAAGAGGGUGGUGAGC	Cleavage	ConfidenceLevel=High;Exprimental=0	1
ath-miR156a-3p	URS0000A7689D_3702.234506	3	-1	1	22	543	564	GCUCACUGCUCUUUCUGUCAGA	:: .: ::::::::::::.	CUCGAGGGUAAGAGCAGUGAGU	Cleavage	ConfidenceLevel=Medium;Exprimental=0	1
ath-miR156a-3p	URS0000A77162_3702.234504	3	-1	1	22	565	586	GCUCACUGCUCUUUCUGUCAGA	:: .: ::::::::::::.	CUCGAGGGUAAGAGCAGUGAGU	Cleavage	ConfidenceLevel=Medium;Exprimental=0	1
ath-miR156a-3p	URS0000A777F2_3702.234505	3	-1	1	22	1131	1152	GCUCACUGCUCUUUCUGUCAGA	:: .: ::::::::::::.	CUCGAGGGUAAGAGCAGUGAGU	Cleavage	ConfidenceLevel=Low;Exprimental=0	1
ath-miR156a-5p	At4NC041850	3	-1	1	20	310	329	UGACAGAAGAGAGUGAGCAC	::::. ::::.:::::::	AUGCUUCCUCUUUUCUGUCU	Cleavage	ConfidenceLevel=High;Exprimental=0	1
ath-miR156a-5p	At1NC029200	3	-1	1	20	196	215	UGACAGAAGAGAGUGAGCAC	: ::: ::.:.::::::::	UUCCUCUCUUUUUUCUGUCA	Cleavage	ConfidenceLevel=High;Exprimental=0	1
ath-miR156a-5p	URS0000A76453_3702.8588	3	-1	1	20	196	215	UGACAGAAGAGAGUGAGCAC	: ::: ::.:.::::::::	UUCCUCUCUUUUUUCUGUCA	Cleavage	ConfidenceLevel=High;Exprimental=0	1
ath-miR156b-5p	At4NC041850	3	-1	1	20	310	329	UGACAGAAGAGAGUGAGCAC	::::. ::::.:::::::	AUGCUUCCUCUUUUCUGUCU	Cleavage	ConfidenceLevel=High;Exprimental=0	1
ath-miR156b-5p	At1NC029200	3	-1	1	20	196	215	UGACAGAAGAGAGUGAGCAC	: ::: ::.:.::::::::	UUCCUCUCUUUUUUCUGUCA	Cleavage	ConfidenceLevel=High;Exprimental=0	1
ath-miR156b-5p	URS0000A76453_3702.8588	3	-1	1	20	196	215	UGACAGAAGAGAGUGAGCAC	: ::: ::.:.::::::::	UUCCUCUCUUUUUUCUGUCA	Cleavage	ConfidenceLevel=High;Exprimental=0	1
ath-miR156c-5p	At4NC041850	3	-1	1	20	310	329	UGACAGAAGAGAGUGAGCAC	::::. ::::.:::::::	AUGCUUCCUCUUUUCUGUCU	Cleavage	ConfidenceLevel=High;Exprimental=0	1
ath-miR156c-5p	At1NC029200	3	-1	1	20	196	215	UGACAGAAGAGAGUGAGCAC	: ::: ::.:.::::::::	UUCCUCUCUUUUUUCUGUCA	Cleavage	ConfidenceLevel=High;Exprimental=0	1
ath-miR156c-5p	URS0000A76453_3702.8588	3	-1	1	20	196	215	UGACAGAAGAGAGUGAGCAC	: ::: ::.:.::::::::	UUCCUCUCUUUUUUCUGUCA	Cleavage	ConfidenceLevel=High;Exprimental=0	1
ath-miR156d-3p	At4NC053230	3	-1	1	23	64	86	GCUCACUCUCUUUUUGUCAUAAC	.:::::.::.::::::: :.	AGAGUGACAGAAGGAGAGUGUGU	Cleavage	ConfidenceLevel=High;Exprimental=0	1
ath-miR156d-3p	URS0000A76FD3_3702.226220	3	-1	1	23	63	85	GCUCACUCUCUUUUUGUCAUAAC	.:::::.::.::::::: :.	AGAGUGACAGAAGGAGAGUGUGU	Cleavage	ConfidenceLevel=High;Exprimental=0	1
ath-miR156d-5p	At4NC041850	3	-1	1	20	310	329	UGACAGAAGAGAGUGAGCAC	::::. ::::.:::::::	AUGCUUCCUCUUUUCUGUCU	Cleavage	ConfidenceLevel=High;Exprimental=0	1
ath-miR156d-5p	At1NC029200	3	-1	1	20	196	215	UGACAGAAGAGAGUGAGCAC	: ::: ::.:.::::::::	UUCCUCUCUUUUUUCUGUCA	Cleavage	ConfidenceLevel=High;Exprimental=0	1
ath-miR156d-5p	URS0000A76453_3702.8588	3	-1	1	20	196	215	UGACAGAAGAGAGUGAGCAC	: ::: ::.:.::::::::	UUCCUCUCUUUUUUCUGUCA	Cleavage	ConfidenceLevel=High;Exprimental=0	1
ath-miR156e	At4NC041850	3	-1	1	20	310	329	UGACAGAAGAGAGUGAGCAC	::::. ::::.:::::::	AUGCUUCCUCUUUUCUGUCU	Cleavage	ConfidenceLevel=High;Exprimental=0	1
ath-miR156e	At1NC029200	3	-1	1	20	196	215	UGACAGAAGAGAGUGAGCAC	: ::: ::.:.::::::::	UUCCUCUCUUUUUUCUGUCA	Cleavage	ConfidenceLevel=High;Exprimental=0	1
ath-miR156e	URS0000A76453_3702.8588	3	-1	1	20	196	215	UGACAGAAGAGAGUGAGCAC	: ::: ::.:.::::::::	UUCCUCUCUUUUUUCUGUCA	Cleavage	ConfidenceLevel=High;Exprimental=0	1
ath-miR156f-5p	At4NC041850	3	-1	1	20	310	329	UGACAGAAGAGAGUGAGCAC	::::. ::::.:::::::	AUGCUUCCUCUUUUCUGUCU	Cleavage	ConfidenceLevel=High;Exprimental=0	1
ath-miR156f-5p	At1NC029200	3	-1	1	20	196	215	UGACAGAAGAGAGUGAGCAC	: ::: ::.:.::::::::	UUCCUCUCUUUUUUCUGUCA	Cleavage	ConfidenceLevel=High;Exprimental=0	1
ath-miR156f-5p	URS0000A76453_3702.8588	3	-1	1	20	196	215	UGACAGAAGAGAGUGAGCAC	: ::: ::.:.::::::::	UUCCUCUCUUUUUUCUGUCA	Cleavage	ConfidenceLevel=High;Exprimental=0	1
ath-miR156g	At4NC041850	3	-1	1	20	310	329	CGACAGAAGAGAGUGAGCAC	::::. ::::.:::::::	AUGCUUCCUCUUUUCUGUCU	Cleavage	ConfidenceLevel=High;Exprimental=0	1
ath-miR156g	URS0000A77548_3702.172834	3	-1	1	20	212	231	CGACAGAAGAGAGUGAGCAC	: .::..::::::::::.:	UUCUUCGUUCUCUUCUGUUG	Cleavage	ConfidenceLevel=High;Exprimental=0	1
ath-miR156g	At1NC063400	3	-1	1	20	266	285	CGACAGAAGAGAGUGAGCAC	::.:. .:.::::::::::	UUGUUUCUUUUCUUCUGUCG	Cleavage	ConfidenceLevel=High;Exprimental=0	1
ath-miR156g	At1NC106200	3	-1	1	20	265	284	CGACAGAAGAGAGUGAGCAC	: ::. ::.::::::::::	CUUCUUUCUUUCUUCUGUCG	Cleavage	ConfidenceLevel=High;Exprimental=0	1
ath-miR156g	URS0000A76C33_3702.56012	3	-1	1	20	264	283	CGACAGAAGAGAGUGAGCAC	: ::. ::.::::::::::	CUUCUUUCUUUCUUCUGUCG	Cleavage	ConfidenceLevel=High;Exprimental=0	1
ath-miR156h	At3NC080220	3	-1	1	20	182	201	UGACAGAAGAAAGAGAGCAC	:::::::::: .::.::::.	GUGCUCUCUUCUUUUUGUCG	Translation	ConfidenceLevel=High;Exprimental=0	1
ath-miR156h	At1NC015840	3	-1	1	19	1	19	UGACAGAAGAAAGAGAGCA	:::::::::::.::::.	CACUCUCUUUCUUUUGUCG	Cleavage	ConfidenceLevel=High;Exprimental=0	1
ath-miR156h	EL0158	3	-1	1	20	741	760	UGACAGAAGAAAGAGAGCAC	: ::.::::::::.:::..	UUCCUUUCUUUCUUUUGUUG	Cleavage	ConfidenceLevel=High;Exprimental=1	1
ath-miR156h	URS0000A76903_3702.177212	3	-1	1	20	741	760	UGACAGAAGAAAGAGAGCAC	: ::.::::::::.:::..	UUCCUUUCUUUCUUUUGUUG	Cleavage	ConfidenceLevel=Low;Exprimental=0	1
ath-miR156h	URS0000A771C8_3702.177217	3	-1	1	20	386	405	UGACAGAAGAAAGAGAGCAC	: ::.::::::::.:::..	UUCCUUUCUUUCUUUUGUUG	Cleavage	ConfidenceLevel=Low;Exprimental=0	1
ath-miR156h	URS0000A7778D_3702.177216	3	-1	1	20	14	33	UGACAGAAGAAAGAGAGCAC	: ::.::::::::.:::..	UUCCUUUCUUUCUUUUGUUG	Cleavage	ConfidenceLevel=High;Exprimental=0	1
ath-miR156h	At1NC063400	3	-1	1	20	266	285	UGACAGAAGAAAGAGAGCAC	::.:. .:::::::::::.	UUGUUUCUUUUCUUCUGUCG	Cleavage	ConfidenceLevel=High;Exprimental=0	2
ath-miR156h	At1NC023430	3	-1	1	19	1	19	UGACAGAAGAAAGAGAGCA	: ::::: ::.::::::::	UUCUCUCCUUUUUCUGUCA	Cleavage	ConfidenceLevel=High;Exprimental=0	1
ath-miR156i	At1NC098870	3	-1	1	20	582	601	UGACAGAAGAGAGAGAGCAG	:::.:::::::.:::: :.:	CUGUUCUCUCUUUUCUUUUA	Cleavage	ConfidenceLevel=High;Exprimental=0	1
ath-miR156i	URS0000A7736F_3702.54850	3	-1	1	20	582	601	UGACAGAAGAGAGAGAGCAG	:::.:::::::.:::: :.:	CUGUUCUCUCUUUUCUUUUA	Cleavage	ConfidenceLevel=High;Exprimental=0	1
ath-miR156i	At1NC029650	3	-1	1	20	4	23	UGACAGAAGAGAGAGAGCAG	.::.:.:::.::::::::.	UUGUUUUCUUUCUUCUGUUC	Cleavage	ConfidenceLevel=High;Exprimental=0	1
ath-miR156i	URS0000A773C0_3702.8883	3	-1	1	20	4	23	UGACAGAAGAGAGAGAGCAG	.::.:.:::.::::::::.	UUGUUUUCUUUCUUCUGUUC	Cleavage	ConfidenceLevel=High;Exprimental=0	1
ath-miR156i	EL0195	3	-1	1	20	54	73	UGACAGAAGAGAGAGAGCAG	: .:::::::::::: :::	AUUUUCUCUCUCUUCUCUCA	Cleavage	ConfidenceLevel=High;Exprimental=1	2
ath-miR156i	At2NC051460	3	-1	1	20	44	63	UGACAGAAGAGAGAGAGCAG	.: ::.:.::::::.::::.	UUUCUUUUUCUCUUUUGUCG	Cleavage	ConfidenceLevel=High;Exprimental=0	1
ath-miR156i	At4NC041850	3	-1	1	20	310	329	UGACAGAAGAGAGAGAGCAG	::::. ::::.:::::::	AUGCUUCCUCUUUUCUGUCU	Cleavage	ConfidenceLevel=High;Exprimental=0	1
ath-miR156j	At1NC098870	3	-1	1	20	582	601	UGACAGAAGAGAGAGAGCAC	::.:::::::.:::: :.:	CUGUUCUCUCUUUUCUUUUA	Cleavage	ConfidenceLevel=High;Exprimental=0	1
ath-miR156j	URS0000A7736F_3702.54850	3	-1	1	20	582	601	UGACAGAAGAGAGAGAGCAC	::.:::::::.:::: :.:	CUGUUCUCUCUUUUCUUUUA	Cleavage	ConfidenceLevel=High;Exprimental=0	1
ath-miR156j	At1NC029650	3	-1	1	20	4	23	UGACAGAAGAGAGAGAGCAC	::.:.:::.::::::::.	UUGUUUUCUUUCUUCUGUUC	Cleavage	ConfidenceLevel=High;Exprimental=0	1
ath-miR156j	URS0000A773C0_3702.8883	3	-1	1	20	4	23	UGACAGAAGAGAGAGAGCAC	::.:.:::.::::::::.	UUGUUUUCUUUCUUCUGUUC	Cleavage	ConfidenceLevel=High;Exprimental=0	1
ath-miR156j	EL0195	3	-1	1	20	54	73	UGACAGAAGAGAGAGAGCAC	: .:::::::::::: :::	AUUUUCUCUCUCUUCUCUCA	Cleavage	ConfidenceLevel=High;Exprimental=1	2
ath-miR156j	At4NC041850	3	-1	1	20	310	329	UGACAGAAGAGAGAGAGCAC	::::. ::::.:::::::	AUGCUUCCUCUUUUCUGUCU	Cleavage	ConfidenceLevel=High;Exprimental=0	1
ath-miR156j	At2NC051460	3	-1	1	20	44	63	UGACAGAAGAGAGAGAGCAC	: ::.:.::::::.::::.	UUUCUUUUUCUCUUUUGUCG	Cleavage	ConfidenceLevel=High;Exprimental=0	1
ath-miR157a-5p	At1NC098160	3	-1	1	21	9	29	UUGACAGAAGAUAGAGAGCAC	::.:.:.::::::::::: :	UUGUUUUUUAUCUUCUGUCUA	Cleavage	ConfidenceLevel=High;Exprimental=0	1
ath-miR157a-5p	At1NC029200	3	-1	1	21	196	216	UUGACAGAAGAUAGAGAGCAC	: :::::: :.:::::::::	UUCCUCUCUUUUUUCUGUCAA	Cleavage	ConfidenceLevel=High;Exprimental=0	1
ath-miR157a-5p	URS0000A76453_3702.8588	3	-1	1	21	196	216	UUGACAGAAGAUAGAGAGCAC	: :::::: :.:::::::::	UUCCUCUCUUUUUUCUGUCAA	Cleavage	ConfidenceLevel=High;Exprimental=0	1
ath-miR157b-5p	At1NC098160	3	-1	1	21	9	29	UUGACAGAAGAUAGAGAGCAC	::.:.:.::::::::::: :	UUGUUUUUUAUCUUCUGUCUA	Cleavage	ConfidenceLevel=High;Exprimental=0	1
ath-miR157b-5p	At1NC029200	3	-1	1	21	196	216	UUGACAGAAGAUAGAGAGCAC	: :::::: :.:::::::::	UUCCUCUCUUUUUUCUGUCAA	Cleavage	ConfidenceLevel=High;Exprimental=0	1
ath-miR157b-5p	URS0000A76453_3702.8588	3	-1	1	21	196	216	UUGACAGAAGAUAGAGAGCAC	: :::::: :.:::::::::	UUCCUCUCUUUUUUCUGUCAA	Cleavage	ConfidenceLevel=High;Exprimental=0	1
ath-miR157c-3p	URS0000A77544_3702.181085	3	-1	1	21	142	162	GCUCUCUAUACUUCUGUCACC	::::.:::: :::::::::	CGUGAUAGAAUUAUAGAGAGA	Translation	ConfidenceLevel=High;Exprimental=0	1
ath-miR157c-3p	At4NC000360	3	-1	1	21	143	163	GCUCUCUAUACUUCUGUCACC	::::.:::: :::::::::	CGUGAUAGAAUUAUAGAGAGA	Translation	ConfidenceLevel=High;Exprimental=0	1
ath-miR157c-5p	At1NC098160	3	-1	1	21	9	29	UUGACAGAAGAUAGAGAGCAC	::.:.:.::::::::::: :	UUGUUUUUUAUCUUCUGUCUA	Cleavage	ConfidenceLevel=High;Exprimental=0	1
ath-miR157c-5p	At1NC029200	3	-1	1	21	196	216	UUGACAGAAGAUAGAGAGCAC	: :::::: :.:::::::::	UUCCUCUCUUUUUUCUGUCAA	Cleavage	ConfidenceLevel=High;Exprimental=0	1
ath-miR157c-5p	URS0000A76453_3702.8588	3	-1	1	21	196	216	UUGACAGAAGAUAGAGAGCAC	: :::::: :.:::::::::	UUCCUCUCUUUUUUCUGUCAA	Cleavage	ConfidenceLevel=High;Exprimental=0	1
ath-miR157d	At2NC064880	3	-1	1	20	405	424	UGACAGAAGAUAGAGAGCAC	: ::.:.:::.::::::.:	AUUCUUUUUAUUUUCUGUUA	Cleavage	ConfidenceLevel=High;Exprimental=0	1
ath-miR157d	URS0000A765B5_3702.106575	3	-1	1	20	404	423	UGACAGAAGAUAGAGAGCAC	: ::.:.:::.::::::.:	AUUCUUUUUAUUUUCUGUUA	Cleavage	ConfidenceLevel=High;Exprimental=0	1
ath-miR157d	At1NC029200	3	-1	1	20	196	215	UGACAGAAGAUAGAGAGCAC	: :::::: :.::::::::	UUCCUCUCUUUUUUCUGUCA	Translation	ConfidenceLevel=High;Exprimental=0	1
ath-miR157d	URS0000A76453_3702.8588	3	-1	1	20	196	215	UGACAGAAGAUAGAGAGCAC	: :::::: :.::::::::	UUCCUCUCUUUUUUCUGUCA	Translation	ConfidenceLevel=High;Exprimental=0	1
ath-miR158a-5p	At3NC091050	3	-1	1	21	308	328	CUUUGUCUACAAUUUUGGAAA	:::::: ::::.:::..::	GAUCCAAACUUGUGGACGGAG	Cleavage	ConfidenceLevel=High;Exprimental=0	1
ath-miR158b	At2NC009090	3	-1	1	20	571	590	CCCCAAAUGUAGACAAAGCA	::: ::.::.::::::::	GCCUUAGUUUAUAUUUGGGG	Cleavage	ConfidenceLevel=Medium;Exprimental=0	1
ath-miR159a	At4NC021970	3	-1	1	21	103	123	UUUGGAUUGAAGGGAGCUCUA	: .:::::::::::.:::	AUUAAUUCCCUUCAAUCUAAA	Cleavage	ConfidenceLevel=High;Exprimental=0	1
ath-miR159b-3p	At4NC021970	3	-1	1	21	103	123	UUUGGAUUGAAGGGAGCUCUU	: .:::::::::::.:::	AUUAAUUCCCUUCAAUCUAAA	Cleavage	ConfidenceLevel=High;Exprimental=0	1
ath-miR159c	At4NC021970	3	-1	1	21	103	123	UUUGGAUUGAAGGGAGCUCCU	: .:::::::::::.:::	AUUAAUUCCCUUCAAUCUAAA	Cleavage	ConfidenceLevel=High;Exprimental=0	1
ath-miR160c-3p	EL0158	3	-1	1	21	1862	1882	CGUACAAGGAGUCAAGCAUGA	: : ::::: :::.:::::::	UGAGGCUUGUCUCUUUGUACG	Cleavage	ConfidenceLevel=High;Exprimental=1	1
ath-miR160c-3p	URS0000A76903_3702.177212	3	-1	1	21	1754	1774	CGUACAAGGAGUCAAGCAUGA	: : ::::: :::.:::::::	UGAGGCUUGUCUCUUUGUACG	Cleavage	ConfidenceLevel=Low;Exprimental=0	1
ath-miR160c-3p	URS0000A7775C_3702.177213	3	-1	1	21	1273	1293	CGUACAAGGAGUCAAGCAUGA	: : ::::: :::.:::::::	UGAGGCUUGUCUCUUUGUACG	Cleavage	ConfidenceLevel=Medium;Exprimental=0	1
ath-miR160c-3p	URS0000A771C8_3702.177217	3	-1	1	21	1507	1527	CGUACAAGGAGUCAAGCAUGA	: : ::::: :::.:::::::	UGAGGCUUGUCUCUUUGUACG	Cleavage	ConfidenceLevel=Low;Exprimental=0	1
ath-miR160c-3p	URS0000A76F61_3702.177218	3	-1	1	21	1284	1304	CGUACAAGGAGUCAAGCAUGA	: : ::::: :::.:::::::	UGAGGCUUGUCUCUUUGUACG	Cleavage	ConfidenceLevel=High;Exprimental=0	1
ath-miR160c-3p	URS0000A76758_3702.177214	3	-1	1	21	1136	1156	CGUACAAGGAGUCAAGCAUGA	: : ::::: :::.:::::::	UGAGGCUUGUCUCUUUGUACG	Cleavage	ConfidenceLevel=Medium;Exprimental=0	1
ath-miR160c-3p	URS0000A7778D_3702.177216	3	-1	1	21	1027	1047	CGUACAAGGAGUCAAGCAUGA	: : ::::: :::.:::::::	UGAGGCUUGUCUCUUUGUACG	Cleavage	ConfidenceLevel=High;Exprimental=0	1
ath-miR160c-3p	URS0000A76850_3702.177215	3	-1	1	21	940	960	CGUACAAGGAGUCAAGCAUGA	: : ::::: :::.:::::::	UGAGGCUUGUCUCUUUGUACG	Cleavage	ConfidenceLevel=High;Exprimental=0	1
ath-miR160c-3p	EL0130	3	-1	1	21	166	186	CGUACAAGGAGUCAAGCAUGA	::: :::.::..:::::.:	AGAUGGUUGGCUUUUUGUAUG	Cleavage	ConfidenceLevel=High;Exprimental=1	1
ath-miR161.2	At3NC064000	3	-1	1	21	80	100	UCAAUGCAUUGAAAGUGACUA	:.::::. ::.:.:::::::.	UGGUCAUGUUUAGUGCAUUGG	Cleavage	ConfidenceLevel=High;Exprimental=0	1
ath-miR163	At4NC066360	3	-1	1	24	137	160	UUGAAGAGGACUUGGAACUUCGAU	:.: ::::.::.:::: :::.::	UUUGCAGUUUCAGGUCCACUUUAA	Cleavage	ConfidenceLevel=High;Exprimental=0	1
ath-miR165a-5p	URS0000A76623_3702.234287	3	-1	1	21	12	32	GGAAUGUUGUCUGGAUCGAGG	:.:: :::::.:::::::	AGUUGAACCAGAUAACAUUCA	Cleavage	ConfidenceLevel=High;Exprimental=0	1
ath-miR166a-3p	At2NC026130	3	-1	1	21	231	251	UCGGACCAGGCUUCAUUCCCC	::.::::::..: ::::::	UUGGGAUGAAGUUUUGUCCGA	Cleavage	ConfidenceLevel=High;Exprimental=0	1
ath-miR166b-3p	At2NC026130	3	-1	1	21	231	251	UCGGACCAGGCUUCAUUCCCC	::.::::::..: ::::::	UUGGGAUGAAGUUUUGUCCGA	Cleavage	ConfidenceLevel=High;Exprimental=0	1
ath-miR166c	At2NC026130	3	-1	1	21	231	251	UCGGACCAGGCUUCAUUCCCC	::.::::::..: ::::::	UUGGGAUGAAGUUUUGUCCGA	Cleavage	ConfidenceLevel=High;Exprimental=0	1
ath-miR166d	At2NC026130	3	-1	1	21	231	251	UCGGACCAGGCUUCAUUCCCC	::.::::::..: ::::::	UUGGGAUGAAGUUUUGUCCGA	Cleavage	ConfidenceLevel=High;Exprimental=0	1
ath-miR166e-3p	At2NC026130	3	-1	1	21	231	251	UCGGACCAGGCUUCAUUCCCC	::.::::::..: ::::::	UUGGGAUGAAGUUUUGUCCGA	Cleavage	ConfidenceLevel=High;Exprimental=0	1
ath-miR166f	At2NC026130	3	-1	1	21	231	251	UCGGACCAGGCUUCAUUCCCC	::.::::::..: ::::::	UUGGGAUGAAGUUUUGUCCGA	Cleavage	ConfidenceLevel=High;Exprimental=0	1
ath-miR166g	At2NC026130	3	-1	1	21	231	251	UCGGACCAGGCUUCAUUCCCC	::.::::::..: ::::::	UUGGGAUGAAGUUUUGUCCGA	Cleavage	ConfidenceLevel=High;Exprimental=0	1
ath-miR169a-3p	At3NC090970	3	-1	1	20	116	135	GGCAAGUUGUCCUUGGCUAC	::.::::. :.:::::::::	GUGGCCAGUGGCAACUUGCC	Cleavage	ConfidenceLevel=High;Exprimental=0	1
ath-miR169d	URS0000A76C50_3702.109905	3	-1	1	21	478	498	UGAGCCAAGGAUGACUUGCCG	.:::::: ::::::::::	CCAUAAGUCAGCCUUGGCUCA	Translation	ConfidenceLevel=High;Exprimental=0	1
ath-miR169e	URS0000A76C50_3702.109905	3	-1	1	21	478	498	UGAGCCAAGGAUGACUUGCCG	.:::::: ::::::::::	CCAUAAGUCAGCCUUGGCUCA	Translation	ConfidenceLevel=High;Exprimental=0	1
ath-miR169f-5p	URS0000A76C50_3702.109905	3	-1	1	21	478	498	UGAGCCAAGGAUGACUUGCCG	.:::::: ::::::::::	CCAUAAGUCAGCCUUGGCUCA	Translation	ConfidenceLevel=High;Exprimental=0	1
ath-miR169g-5p	URS0000A76C50_3702.109905	3	-1	1	21	478	498	UGAGCCAAGGAUGACUUGCCG	.:::::: ::::::::::	CCAUAAGUCAGCCUUGGCUCA	Translation	ConfidenceLevel=High;Exprimental=0	1
ath-miR172a	URS0000A769C0_3702.234488	3	-1	1	21	217	237	AGAAUCUUGAUGAUGCUGCAU	:: :::..::::::::::::	AUCCAGUGUCAUCAAGAUUCA	Cleavage	ConfidenceLevel=High;Exprimental=0	1
ath-miR172a	URS0000A76DC5_3702.9702	3	-1	1	21	916	936	AGAAUCUUGAUGAUGCUGCAU	:::: :::: ::::::::.:	CUGCACCAUCCUCAAGAUUUU	Translation	ConfidenceLevel=High;Exprimental=0	1
ath-miR172a	URS0000A777C2_3702.45750	3	-1	1	21	37	57	AGAAUCUUGAUGAUGCUGCAU	.: :::.:::::::::::	UCAUAUCAUUAUCAAGAUUCU	Cleavage	ConfidenceLevel=High;Exprimental=0	1
ath-miR172a	At1NC075120	3	-1	1	21	37	57	AGAAUCUUGAUGAUGCUGCAU	.: :::.:::::::::::	UCAUAUCAUUAUCAAGAUUCU	Cleavage	ConfidenceLevel=High;Exprimental=0	1
ath-miR172b-3p	URS0000A769C0_3702.234488	3	-1	1	21	217	237	AGAAUCUUGAUGAUGCUGCAU	:: :::..::::::::::::	AUCCAGUGUCAUCAAGAUUCA	Cleavage	ConfidenceLevel=High;Exprimental=0	1
ath-miR172b-3p	URS0000A76DC5_3702.9702	3	-1	1	21	916	936	AGAAUCUUGAUGAUGCUGCAU	:::: :::: ::::::::.:	CUGCACCAUCCUCAAGAUUUU	Translation	ConfidenceLevel=High;Exprimental=0	1
ath-miR172b-3p	URS0000A777C2_3702.45750	3	-1	1	21	37	57	AGAAUCUUGAUGAUGCUGCAU	.: :::.:::::::::::	UCAUAUCAUUAUCAAGAUUCU	Cleavage	ConfidenceLevel=High;Exprimental=0	1
ath-miR172b-3p	At1NC075120	3	-1	1	21	37	57	AGAAUCUUGAUGAUGCUGCAU	.: :::.:::::::::::	UCAUAUCAUUAUCAAGAUUCU	Cleavage	ConfidenceLevel=High;Exprimental=0	1
ath-miR172c	URS0000A76DC5_3702.9702	3	-1	1	21	916	936	AGAAUCUUGAUGAUGCUGCAG	::::: :::: ::::::::.:	CUGCACCAUCCUCAAGAUUUU	Translation	ConfidenceLevel=High;Exprimental=0	1
ath-miR172c	URS0000A769C0_3702.234488	3	-1	1	21	217	237	AGAAUCUUGAUGAUGCUGCAG	: :::..::::::::::::	AUCCAGUGUCAUCAAGAUUCA	Cleavage	ConfidenceLevel=High;Exprimental=0	1
ath-miR172c	URS0000A777C2_3702.45750	3	-1	1	21	37	57	AGAAUCUUGAUGAUGCUGCAG	.: :::.:::::::::::	UCAUAUCAUUAUCAAGAUUCU	Cleavage	ConfidenceLevel=High;Exprimental=0	1
ath-miR172c	At1NC075120	3	-1	1	21	37	57	AGAAUCUUGAUGAUGCUGCAG	.: :::.:::::::::::	UCAUAUCAUUAUCAAGAUUCU	Cleavage	ConfidenceLevel=High;Exprimental=0	1
ath-miR172d-3p	URS0000A76DC5_3702.9702	3	-1	1	21	916	936	AGAAUCUUGAUGAUGCUGCAG	::::: :::: ::::::::.:	CUGCACCAUCCUCAAGAUUUU	Translation	ConfidenceLevel=High;Exprimental=0	1
ath-miR172d-3p	URS0000A769C0_3702.234488	3	-1	1	21	217	237	AGAAUCUUGAUGAUGCUGCAG	: :::..::::::::::::	AUCCAGUGUCAUCAAGAUUCA	Cleavage	ConfidenceLevel=High;Exprimental=0	1
ath-miR172d-3p	URS0000A777C2_3702.45750	3	-1	1	21	37	57	AGAAUCUUGAUGAUGCUGCAG	.: :::.:::::::::::	UCAUAUCAUUAUCAAGAUUCU	Cleavage	ConfidenceLevel=High;Exprimental=0	1
ath-miR172d-3p	At1NC075120	3	-1	1	21	37	57	AGAAUCUUGAUGAUGCUGCAG	.: :::.:::::::::::	UCAUAUCAUUAUCAAGAUUCU	Cleavage	ConfidenceLevel=High;Exprimental=0	1
ath-miR172d-5p	URS00005ECFE6_3702.229242	3	-1	1	21	1294	1314	GCAACAUCUUCAAGAUUCAGA	: ::::::::::: :::::.	CCCGAAUCUUGAAGUUGUUGU	Cleavage	ConfidenceLevel=Low;Exprimental=0	1
ath-miR172e-3p	URS0000A769C0_3702.234488	3	-1	1	21	217	237	GGAAUCUUGAUGAUGCUGCAU	:: :::..::::::::::::	AUCCAGUGUCAUCAAGAUUCA	Cleavage	ConfidenceLevel=High;Exprimental=0	1
ath-miR1886.1	EL0195	3	-1	1	21	53	73	UGAGAGAAGUGAGAUGAAAUC	:::::. :::: :::::::::	GAUUUUCUCUCUCUUCUCUCA	Translation	ConfidenceLevel=High;Exprimental=1	2
ath-miR1886.1	At1NC059980	3	-1	1	21	399	419	UGAGAGAAGUGAGAUGAAAUC	.::::::::::. ::::::	AGUUUCAUCUCAUCUCUCUCU	Cleavage	ConfidenceLevel=High;Exprimental=0	1
ath-miR1886.1	At3NC036890	3	-1	1	21	50	70	UGAGAGAAGUGAGAUGAAAUC	:::::.:::.:::::::	CUAUUCAUUUCAUUUCUCUCC	Cleavage	ConfidenceLevel=High;Exprimental=0	2
ath-miR1886.1	URS0000A777DE_3702.120521	3	-1	1	21	50	70	UGAGAGAAGUGAGAUGAAAUC	:::::.:::.:::::::	CUAUUCAUUUCAUUUCUCUCC	Cleavage	ConfidenceLevel=High;Exprimental=0	2
ath-miR1886.1	At1NC010820	3	-1	1	21	107	127	UGAGAGAAGUGAGAUGAAAUC	:: ::: ::.:::::::::	CUUUACAUAUCGCUUCUCUCA	Cleavage	ConfidenceLevel=High;Exprimental=0	1
ath-miR1886.1	URS0000A76E4A_3702.2683	3	-1	1	21	106	126	UGAGAGAAGUGAGAUGAAAUC	:: ::: ::.:::::::::	CUUUACAUAUCGCUUCUCUCA	Cleavage	ConfidenceLevel=High;Exprimental=0	1
ath-miR1886.2	At5NC066580	3	-1	1	21	928	948	UGAGAUGAAAUCUUUGAUUGG	: :: :::: :::::::.:::	CAAAACAAAAAUUUCAUUUCA	Cleavage	ConfidenceLevel=High;Exprimental=0	1
ath-miR1886.2	At5NC080680	3	-1	1	21	301	321	UGAGAUGAAAUCUUUGAUUGG	:: :: ::::::::::::	UGAACCAUAGAUUUCAUCUCU	Cleavage	ConfidenceLevel=High;Exprimental=0	1
ath-miR1886.3	At4NC070421	3	-1	1	21	518	538	AAUUAAAGAUUUCAUCUUACU	: :::::.:::::::.::	GAUUAGAUGGAAUCUUUGAUG	Cleavage	ConfidenceLevel=Low;Exprimental=0	1
ath-miR1887	At1NC048910	3	-1	1	21	170	190	UACUAAGUAGAGUCUAAGAGA	:.::: :::.::.::.:::	AGUUUUAAACUUUAUUUGGUA	Cleavage	ConfidenceLevel=High;Exprimental=0	1
ath-miR1888a	At5NC074410	3	-1	1	21	16	36	UAAGUUAAGAUUUGUGAAGAA	:::: :::: ::::.::::	GACUUCUCAAACCUUAGCUUA	Translation	ConfidenceLevel=High;Exprimental=0	1
ath-miR1888a	At3NC033470	3	-1	1	21	93	112	UAAGUUAAGAUUUGUGAAGAA	: ::::: ::.::::::.:::	UCCUUCA-AAGUCUUAAUUUA	Cleavage	ConfidenceLevel=High;Exprimental=0	1
ath-miR1888a	URS0000A76475_3702.119093	3	-1	1	21	93	112	UAAGUUAAGAUUUGUGAAGAA	: ::::: ::.::::::.:::	UCCUUCA-AAGUCUUAAUUUA	Cleavage	ConfidenceLevel=High;Exprimental=0	1
ath-miR1888b	At5NC074410	3	-1	1	21	17	37	UUAGGCUAAGAUUUGUGAAGA	:::: :::: ::::::.:::	ACUUCUCAAACCUUAGCUUAA	Translation	ConfidenceLevel=High;Exprimental=0	1
ath-miR2933a	At5NC057740	3	-1	1	22	158	179	GAAAUCGGAGAGGAAAUUCGCC	:: :.:::::.:::.:: ::::	GGAGGAUUUCUUCUUCGCUUUC	Cleavage	ConfidenceLevel=High;Exprimental=0	1
ath-miR2933a	At2NC025830	3	-1	1	22	163	184	GAAAUCGGAGAGGAAAUUCGCC	:::.:::.::::. ::::::	AACGAGUUUUCUCUUAGAUUUC	Cleavage	ConfidenceLevel=High;Exprimental=0	1
ath-miR2933a	At5NC016420	3	-1	1	22	223	244	GAAAUCGGAGAGGAAAUUCGCC	: : :::.::.:::::::::	CUCUAUUUUUCUUUCCGAUUUC	Cleavage	ConfidenceLevel=High;Exprimental=0	1
ath-miR2933b	At5NC057740	3	-1	1	22	158	179	GAAAUCGGAGAGGAAAUUCGCC	:: :.:::::.:::.:: ::::	GGAGGAUUUCUUCUUCGCUUUC	Cleavage	ConfidenceLevel=High;Exprimental=0	1
ath-miR2933b	At2NC025830	3	-1	1	22	163	184	GAAAUCGGAGAGGAAAUUCGCC	:::.:::.::::. ::::::	AACGAGUUUUCUCUUAGAUUUC	Cleavage	ConfidenceLevel=High;Exprimental=0	1
ath-miR2933b	At5NC016420	3	-1	1	22	223	244	GAAAUCGGAGAGGAAAUUCGCC	: : :::.::.:::::::::	CUCUAUUUUUCUUUCCGAUUUC	Cleavage	ConfidenceLevel=High;Exprimental=0	1
ath-miR2934-5p	URS0000022132_3702.101530	3	-1	1	21	1206	1226	UCUUUCUGCAAACGCCUUGGA	:. .: :::::::::::.:::	UUGGAUGCGUUUGCAGAGAGA	Cleavage	ConfidenceLevel=Medium;Exprimental=0	1
ath-miR2934-5p	URS0000A771DA_3702.101533	3	-1	1	21	1302	1322	UCUUUCUGCAAACGCCUUGGA	:. .: :::::::::::.:::	UUGGAUGCGUUUGCAGAGAGA	Cleavage	ConfidenceLevel=High;Exprimental=0	1
ath-miR2934-5p	URS0000A77615_3702.101532	3	-1	1	21	1254	1274	UCUUUCUGCAAACGCCUUGGA	:. .: :::::::::::.:::	UUGGAUGCGUUUGCAGAGAGA	Cleavage	ConfidenceLevel=Low;Exprimental=0	1
ath-miR2936	EL0118	3	-1	1	22	199	220	CUUGAGAGAGAGAACACAGACG	::: : :::::::::::::	UCUCUCUCUUCUCUCUCUCAAA	Cleavage	ConfidenceLevel=High;Exprimental=1	2
ath-miR2936	At5NC019780	3	-1	1	22	190	210	CUUGAGAGAGAGAACACAGACG	:::: : ::::::::::::::	AGUCUCU-UUCUCUCUCUCAAG	Cleavage	ConfidenceLevel=High;Exprimental=0	1
ath-miR2936	At5NC040140	3	-1	1	22	13	34	CUUGAGAGAGAGAACACAGACG	::: : :::::::::::::	UCUCUCUAUUCUCUCUCUCAAA	Cleavage	ConfidenceLevel=High;Exprimental=0	1
ath-miR2936	At4NC026720	3	-1	1	22	535	556	CUUGAGAGAGAGAACACAGACG	: .: ::::.:::::::.:.:	AGAUUAUGUUUUCUCUCUUAGG	Cleavage	ConfidenceLevel=High;Exprimental=0	1
ath-miR2936	At4NC068090	3	-1	1	22	194	215	CUUGAGAGAGAGAACACAGACG	:: ::::.:::.:.::.::	UUCCUCUGUUUUCUUUUUCGAG	Cleavage	ConfidenceLevel=High;Exprimental=0	1
ath-miR2936	URS0000A76ED5_3702.228743	3	-1	1	22	194	215	CUUGAGAGAGAGAACACAGACG	:: ::::.:::.:.::.::	UUCCUCUGUUUUCUUUUUCGAG	Cleavage	ConfidenceLevel=High;Exprimental=0	1
ath-miR2936	At1NC059840	3	-1	1	22	339	360	CUUGAGAGAGAGAACACAGACG	:: ::::.:::::::...:	GCGCUUUGUUUUCUCUCUUGGG	Cleavage	ConfidenceLevel=High;Exprimental=0	1
ath-miR2936	URS0000A7698F_3702.36297	3	-1	1	22	338	359	CUUGAGAGAGAGAACACAGACG	:: ::::.:::::::...:	GCGCUUUGUUUUCUCUCUUGGG	Cleavage	ConfidenceLevel=High;Exprimental=0	1
ath-miR2936	At4NC030940	3	-1	1	21	1	21	CUUGAGAGAGAGAACACAGAC	.::: ::::.:.::::.::	UGUUGUUUUCUUUUUCUCGAG	Cleavage	ConfidenceLevel=High;Exprimental=0	1
ath-miR2936	At1NC080260	3	-1	1	22	5	26	CUUGAGAGAGAGAACACAGACG	.: : ::::::::.:::::	UUCUUUUUUUCUCUCUUUCAAG	Cleavage	ConfidenceLevel=High;Exprimental=0	1
ath-miR2937	URS0000A7666B_3702.179532	3	-1	1	21	1157	1177	AUAAGAGCUGUUGAAGGAGUC	:.::.::::::::.::::.	AAUUCUUUCAACAGUUCUUGC	Cleavage	ConfidenceLevel=High;Exprimental=0	1
ath-miR2937	At3NC063150	3	-1	1	21	8	28	AUAAGAGCUGUUGAAGGAGUC	:::::::.:..:::.:::	CUCUCCUUCGAUGGCUUUUAG	Cleavage	ConfidenceLevel=High;Exprimental=0	1
ath-miR2937	URS000025FC27_3702.299359	3	-1	1	21	752	772	AUAAGAGCUGUUGAAGGAGUC	: .:::::::::::::.: .:	GUUUCCUUCAACAGCUUUAGU	Cleavage	ConfidenceLevel=Medium;Exprimental=0	1
ath-miR2937	At4NC071910	3	-1	1	21	49	69	AUAAGAGCUGUUGAAGGAGUC	:::.:::::.::.: ::::	CUCUCUUUCAAUAGUUAUUAU	Cleavage	ConfidenceLevel=High;Exprimental=0	1
ath-miR2937	EL0157	3	-1	1	21	445	465	AUAAGAGCUGUUGAAGGAGUC	::::::: :..:::.::::	UUCUCCUUCUAUGGCUUUUAU	Cleavage	ConfidenceLevel=High;Exprimental=1	1
ath-miR2937	URS0000A7713E_3702.292791	3	-1	1	21	211	231	AUAAGAGCUGUUGAAGGAGUC	:::: :::.::::.::::	UGAUCCUCCAAUAGCUUUUAU	Cleavage	ConfidenceLevel=High;Exprimental=0	1
ath-miR2937	At5NC075300	3	-1	1	21	212	232	AUAAGAGCUGUUGAAGGAGUC	:::: :::.::::.::::	UGAUCCUCCAAUAGCUUUUAU	Cleavage	ConfidenceLevel=High;Exprimental=0	1
ath-miR2938	URS0000A76C48_3702.100479	3	-1	1	19	1	19	GAUCUUUUGAGAGGGUUCC	::: ::.:: :::::::::	GGAUCCUUCCCAAAAGAUC	Translation	ConfidenceLevel=High;Exprimental=0	1
ath-miR2938	At2NC041690	3	-1	1	20	1	20	GAUCUUUUGAGAGGGUUCCA	::: ::.:: :::::::::	GGGAUCCUUCCCAAAAGAUC	Translation	ConfidenceLevel=High;Exprimental=0	1
ath-miR2938	At5NC028820	3	-1	1	21	13	33	GAUCUUUUGAGAGGGUUCCAG	: :: :::::::::::::	UCGUAAGCCUCUCAAAAGAUA	Cleavage	ConfidenceLevel=High;Exprimental=0	1
ath-miR319a	At3NC091760	3	-1	1	21	152	172	UUGGACUGAAGGGAGCUCCCU	::::.:.:.::..::.:::	UUGGAGUUUCUUUUGGUUCAA	Cleavage	ConfidenceLevel=High;Exprimental=0	1
ath-miR319b	At3NC091760	3	-1	1	21	152	172	UUGGACUGAAGGGAGCUCCCU	::::.:.:.::..::.:::	UUGGAGUUUCUUUUGGUUCAA	Cleavage	ConfidenceLevel=High;Exprimental=0	1
ath-miR319c	At3NC091760	3	-1	1	21	152	172	UUGGACUGAAGGGAGCUCCUU	::::.:.:.::..::.:::	UUGGAGUUUCUUUUGGUUCAA	Cleavage	ConfidenceLevel=High;Exprimental=0	1
ath-miR3440b-5p	At1NC101131	3	-1	1	21	287	307	UUUUCUUGGCCCAUCCACUUC	.:::::::: :.:::::.:	UUGGUGGAUGGCCUAAGAAGA	Translation	ConfidenceLevel=High;Exprimental=0	1
ath-miR390a-5p	At1NC052390	3	-1	1	21	127	147	AAGCUCAGGAGGGAUAGCGCC	: :::::::: .:::::::	CUCCCUAUCCCUAUUGAGCUU	Cleavage	ConfidenceLevel=High;Exprimental=0	1
ath-miR390b-3p	At2NC058730	3	-1	1	20	251	270	CGCUAUCCAUCCUGAGUUCC	::. :::::::::.:.:.:	AGAGGUCAGGAUGGGUGGUG	Cleavage	ConfidenceLevel=High;Exprimental=0	1
ath-miR390b-5p	At1NC052390	3	-1	1	21	127	147	AAGCUCAGGAGGGAUAGCGCC	: :::::::: .:::::::	CUCCCUAUCCCUAUUGAGCUU	Cleavage	ConfidenceLevel=High;Exprimental=0	1
ath-miR3933	At2NC051030	3	-1	1	21	240	260	AGAAGCAAAAUGACGACUCGG	:: :::::. ::::::::::	ACGUGUCGUUCUUUUGCUUCU	Translation	ConfidenceLevel=High;Exprimental=0	1
ath-miR3933	At3NC071880	3	-1	1	21	138	158	AGAAGCAAAAUGACGACUCGG	:: ::::..:::::.::.:	GAGAAUCGUUGUUUUGUUUUU	Cleavage	ConfidenceLevel=High;Exprimental=0	1
ath-miR3933	At5NC070200	3	-1	1	21	32	52	AGAAGCAAAAUGACGACUCGG	:: :.:: :::::::::::	AGGACUUGUGAUUUUGCUUCU	Cleavage	ConfidenceLevel=High;Exprimental=0	1
ath-miR393a-5p	At5NC053580	3	-1	1	22	349	370	UCCAAAGGGAUCGCAUUGAUCC	:: :.::.:::.:.::::::	AUAUAAGUGUGAUUCUUUUGGA	Cleavage	ConfidenceLevel=High;Exprimental=0	1
ath-miR393b-5p	At5NC053580	3	-1	1	22	349	370	UCCAAAGGGAUCGCAUUGAUCC	:: :.::.:::.:.::::::	AUAUAAGUGUGAUUCUUUUGGA	Cleavage	ConfidenceLevel=High;Exprimental=0	1
ath-miR396a-5p	At3NC049400	3	-1	1	21	8	28	UUCCACAGCUUUCUUGAACUG	: :::::.:::::::::.	UCUUCCAAGAGAGCUGUGGAG	Cleavage	ConfidenceLevel=Medium;Exprimental=0	1
ath-miR396b-3p	At1NC067270	3	-1	1	21	175	195	GCUCAAGAAAGCUGUGGGAAA	::::::.: ::::.:::::.	CUUCCCAUAUCUUUUUUGAGU	Cleavage	ConfidenceLevel=High;Exprimental=0	1
ath-miR396b-5p	At3NC049400	3	-1	1	21	8	28	UUCCACAGCUUUCUUGAACUU	: :::::.:::::::::.	UCUUCCAAGAGAGCUGUGGAG	Cleavage	ConfidenceLevel=Medium;Exprimental=0	1
ath-miR397b	URS0000A76487_3702.39236	3	-1	1	21	4354	4374	UCAUUGAGUGCAUCGUUGAUG	.::::.::::: .::::.:::	UAUCAGCGAUGGGCUCAGUGA	Translation	ConfidenceLevel=Low;Exprimental=0	1
ath-miR397b	URS0000A772FC_3702.39239	3	-1	1	21	4562	4582	UCAUUGAGUGCAUCGUUGAUG	.::::.::::: .::::.:::	UAUCAGCGAUGGGCUCAGUGA	Translation	ConfidenceLevel=Low;Exprimental=0	1
ath-miR397b	URS0000A77047_3702.39237	3	-1	1	21	4757	4777	UCAUUGAGUGCAUCGUUGAUG	.::::.::::: .::::.:::	UAUCAGCGAUGGGCUCAGUGA	Translation	ConfidenceLevel=Low;Exprimental=0	1
ath-miR397b	URS0000A775C8_3702.39240	3	-1	1	21	4764	4784	UCAUUGAGUGCAUCGUUGAUG	.::::.::::: .::::.:::	UAUCAGCGAUGGGCUCAGUGA	Translation	ConfidenceLevel=Low;Exprimental=0	1
ath-miR397b	URS0000A77146_3702.39238	3	-1	1	21	4847	4867	UCAUUGAGUGCAUCGUUGAUG	.::::.::::: .::::.:::	UAUCAGCGAUGGGCUCAGUGA	Translation	ConfidenceLevel=Low;Exprimental=0	1
ath-miR397b	URS0000A77464_3702.39241	3	-1	1	21	4983	5003	UCAUUGAGUGCAUCGUUGAUG	.::::.::::: .::::.:::	UAUCAGCGAUGGGCUCAGUGA	Translation	ConfidenceLevel=Low;Exprimental=0	1
ath-miR397b	URS0000A767C0_3702.39235	3	-1	1	21	5073	5093	UCAUUGAGUGCAUCGUUGAUG	.::::.::::: .::::.:::	UAUCAGCGAUGGGCUCAGUGA	Translation	ConfidenceLevel=Low;Exprimental=0	1
ath-miR398a-5p	At5NC033170	3	-1	1	21	318	338	AAGGAGUGGCAUGUGAACACA	::::::::: :: ::::::	CUUGUUCACAUCCCUCUCCUU	Translation	ConfidenceLevel=High;Exprimental=0	1
ath-miR398a-5p	URS0000A76AAA_3702.237736	3	-1	1	21	318	338	AAGGAGUGGCAUGUGAACACA	::::::::: :: ::::::	CUUGUUCACAUCCCUCUCCUU	Translation	ConfidenceLevel=High;Exprimental=0	1
ath-miR398a-5p	At5NC066670	3	-1	1	21	251	271	AAGGAGUGGCAUGUGAACACA	::: :::.::.::::..::	CUUGUCCACGUGUCACUUUUU	Cleavage	ConfidenceLevel=High;Exprimental=0	1
ath-miR398b-5p	At1NC012400	3	-1	1	21	374	394	AGGGUUGAUAUGAGAACACAC	: : ::.::::::::::.::	CUCUCUUUUCAUAUCAACUCU	Cleavage	ConfidenceLevel=High;Exprimental=0	1
ath-miR398c-5p	At1NC012400	3	-1	1	21	374	394	AGGGUUGAUAUGAGAACACAC	: : ::.::::::::::.::	CUCUCUUUUCAUAUCAACUCU	Cleavage	ConfidenceLevel=High;Exprimental=0	1
ath-miR399a	URS0000A76D49_3702.73518	3	-1	1	21	120	140	UGCCAAAGGAGAUUUGCCCUG	: :.:::::::.::::::	UUGAGUAAAUCUCUUUUGGCC	Cleavage	ConfidenceLevel=High;Exprimental=0	1
ath-miR399d	URS0000A76D49_3702.73518	3	-1	1	21	120	140	UGCCAAAGGAGAUUUGCCCCG	: :.:::::::.::::::	UUGAGUAAAUCUCUUUUGGCC	Cleavage	ConfidenceLevel=High;Exprimental=0	1
ath-miR399f	URS0000A76D49_3702.73518	3	-1	1	21	120	140	UGCCAAAGGAGAUUUGCCCGG	..: :.:::::::.::::::	UUGAGUAAAUCUCUUUUGGCC	Cleavage	ConfidenceLevel=High;Exprimental=0	1
ath-miR400	URS0000A7682B_3702.57043	3	-1	1	21	2026	2046	UAUGAGAGUAUUAUAAGUCAC	:::::: :::::.:.:.::.	UUGACUUCUAAUAUUUUUAUG	Cleavage	ConfidenceLevel=Medium;Exprimental=0	1
ath-miR403-3p	At2NC048670	3	-1	1	21	100	120	UUAGAUUCACGCACAAACUCG	.::::::::: ::::: ::::	UGAGUUUGUGAGUGAAACUAA	Translation	ConfidenceLevel=High;Exprimental=0	1
ath-miR403-5p	At1NC021200	3	-1	1	22	82	103	UGUUUUGUGCUUGAAUCUAAUU	:: ::::::...::: ::::::	AAAUAGAUUUGGGCAAAAAACA	Cleavage	ConfidenceLevel=Medium;Exprimental=0	1
ath-miR403-5p	URS0000A77017_3702.5723	3	-1	1	22	82	103	UGUUUUGUGCUUGAAUCUAAUU	:: ::::::...::: ::::::	AAAUAGAUUUGGGCAAAAAACA	Cleavage	ConfidenceLevel=Medium;Exprimental=0	1
ath-miR407	URS00002183DF_3702.114179	3	-1	1	21	2	22	UUUAAAUCAUAUACUUUUGGU	.:::::::.::: ::::..:	UUCAAAAGUGUAUAAUUUGGA	Cleavage	ConfidenceLevel=Medium;Exprimental=0	1
ath-miR407	At4NC062480	3	-1	1	21	799	819	UUUAAAUCAUAUACUUUUGGU	.::::: ::::: :::::.:	UUCAAAACUAUAUAAUUUAGA	Cleavage	ConfidenceLevel=High;Exprimental=0	1
ath-miR407	URS0000A77005_3702.227977	3	-1	1	21	799	819	UUUAAAUCAUAUACUUUUGGU	.::::: ::::: :::::.:	UUCAAAACUAUAUAAUUUAGA	Cleavage	ConfidenceLevel=High;Exprimental=0	1
ath-miR408-5p	URS0000A776BB_3702.12064	3	-1	1	21	72	92	ACAGGGAACAAGCAGAGCAUG	:: :::::.::::::.::::	CAGUCUCUGUUUGUUCUCUGU	Cleavage	ConfidenceLevel=High;Exprimental=0	1
ath-miR413	At1NC005700	3	-1	1	21	59	79	AUAGUUUCUCUUGUUCUGCAC	:::::::.::::.::. ::	CGGCAGAACGAGAGGAAUCAU	Cleavage	ConfidenceLevel=High;Exprimental=0	1
ath-miR414	URS0000A776A6_3702.116872	3	-1	1	21	1663	1683	UCAUCUUCAUCAUCAUCGUCA	::.::::::::::. ::::.	GGAUGAUGAUGAUGGUGAUGG	Cleavage	ConfidenceLevel=Low;Exprimental=0	1
ath-miR414	URS0000A772BC_3702.116871	3	-1	1	21	2262	2282	UCAUCUUCAUCAUCAUCGUCA	::.::::::::::. ::::.	GGAUGAUGAUGAUGGUGAUGG	Cleavage	ConfidenceLevel=Low;Exprimental=0	1
ath-miR414	URS0000A7778B_3702.116870	3	-1	1	21	2262	2282	UCAUCUUCAUCAUCAUCGUCA	::.::::::::::. ::::.	GGAUGAUGAUGAUGGUGAUGG	Cleavage	ConfidenceLevel=Low;Exprimental=0	1
ath-miR414	URS0000A776FB_3702.116868	3	-1	1	21	2262	2282	UCAUCUUCAUCAUCAUCGUCA	::.::::::::::. ::::.	GGAUGAUGAUGAUGGUGAUGG	Cleavage	ConfidenceLevel=Low;Exprimental=0	1
ath-miR414	URS0000A766A6_3702.116869	3	-1	1	21	2262	2282	UCAUCUUCAUCAUCAUCGUCA	::.::::::::::. ::::.	GGAUGAUGAUGAUGGUGAUGG	Cleavage	ConfidenceLevel=Low;Exprimental=0	1
ath-miR414	At2NC026750	3	-1	1	21	517	537	UCAUCUUCAUCAUCAUCGUCA	:::: ::::::::::::::	UGACUUGGAUGAUGAAGAUGA	Cleavage	ConfidenceLevel=High;Exprimental=0	1
ath-miR414	URS0000A771E3_3702.286743	3	-1	1	21	3199	3219	UCAUCUUCAUCAUCAUCGUCA	:::::: :::: :::::::	GAACGAUGUUGAUAAAGAUGA	Cleavage	ConfidenceLevel=Low;Exprimental=0	1
ath-miR414	URS0000A76BCB_3702.286744	3	-1	1	21	2944	2964	UCAUCUUCAUCAUCAUCGUCA	:::::: :::: :::::::	GAACGAUGUUGAUAAAGAUGA	Cleavage	ConfidenceLevel=Low;Exprimental=0	1
ath-miR414	URS0000A768BE_3702.286745	3	-1	1	21	2815	2835	UCAUCUUCAUCAUCAUCGUCA	:::::: :::: :::::::	GAACGAUGUUGAUAAAGAUGA	Cleavage	ConfidenceLevel=Low;Exprimental=0	1
ath-miR414	URS0000A775F4_3702.107497	3	-1	1	21	113	133	UCAUCUUCAUCAUCAUCGUCA	: :.::: ::::: :::::::	UAAUGAUAAUGAUUAAGAUGA	Cleavage	ConfidenceLevel=High;Exprimental=0	1
ath-miR414	At2NC067290	3	-1	1	21	114	134	UCAUCUUCAUCAUCAUCGUCA	: :.::: ::::: :::::::	UAAUGAUAAUGAUUAAGAUGA	Cleavage	ConfidenceLevel=High;Exprimental=0	1
ath-miR414	URS0000A76A4A_3702.231256	3	-1	1	21	261	281	UCAUCUUCAUCAUCAUCGUCA	: :.:: :::: :::::::::	UUAUGAGGAUGUUGAAGAUGA	Translation	ConfidenceLevel=High;Exprimental=0	1
ath-miR415	URS0000A76D4F_3702.53593	3	-1	1	21	950	970	AACAGAGCAGAAACAGAACAU	::.:::::.::.:.::::	GAUUUUUGUUUUUGUUUUGUU	Cleavage	ConfidenceLevel=High;Exprimental=0	1
ath-miR415	At5NC026440	3	-1	1	21	192	212	AACAGAGCAGAAACAGAACAU	::.:::::.::.:.::::	UAUUUUUGUUUUUGUUUUGUU	Cleavage	ConfidenceLevel=High;Exprimental=0	1
ath-miR418	At4NC041370	3	-1	1	21	109	129	UAAUGUGAUGAUGAACUGACC	:: :::::.::.::::::	CACCAUUUCAUUAUUACAUUA	Cleavage	ConfidenceLevel=High;Exprimental=0	1
ath-miR4227	URS0000A76E88_3702.49170	3	-1	1	21	2191	2211	UCACUGGUACCAAUCAUUCCA	::: :: ::::::.:::::	GAGAAGGAGUGGUACUAGUGA	Cleavage	ConfidenceLevel=High;Exprimental=0	1
ath-miR4227	URS0000A7706E_3702.49171	3	-1	1	21	2206	2226	UCACUGGUACCAAUCAUUCCA	::: :: ::::::.:::::	GAGAAGGAGUGGUACUAGUGA	Cleavage	ConfidenceLevel=High;Exprimental=0	1
ath-miR4227	URS0000A76CDF_3702.49169	3	-1	1	21	2275	2295	UCACUGGUACCAAUCAUUCCA	::: :: ::::::.:::::	GAGAAGGAGUGGUACUAGUGA	Cleavage	ConfidenceLevel=High;Exprimental=0	1
ath-miR4243	At2NC071520	3	-1	1	21	264	284	UUGAAAUUGUAGAUUUCGUAC	::.:.::: ::.::::::::	UUAUGGAAUAUAUAAUUUCAA	Cleavage	ConfidenceLevel=High;Exprimental=0	1
ath-miR4243	URS0000A776F3_3702.108430	3	-1	1	21	263	283	UUGAAAUUGUAGAUUUCGUAC	::.:.::: ::.::::::::	UUAUGGAAUAUAUAAUUUCAA	Cleavage	ConfidenceLevel=High;Exprimental=0	1
ath-miR4243	At4NC046690	3	-1	1	21	109	129	UUGAAAUUGUAGAUUUCGUAC	:::::::: :.:.::::.:	UGACGAAAUCAAUAGUUUCGA	Translation	ConfidenceLevel=High;Exprimental=0	4
ath-miR4243	At4NC046690	3	-1	1	21	185	205	UUGAAAUUGUAGAUUUCGUAC	:::::::: :.:.::::.:	CGACGAAAUCAAUAGUUUCGA	Translation	ConfidenceLevel=High;Exprimental=0	4
ath-miR4243	URS0000A76D2B_3702.224592	3	-1	1	21	109	129	UUGAAAUUGUAGAUUUCGUAC	:::::::: :.:.::::.:	UGACGAAAUCAAUAGUUUCGA	Translation	ConfidenceLevel=High;Exprimental=0	4
ath-miR4243	URS0000A76D2B_3702.224592	3	-1	1	21	185	205	UUGAAAUUGUAGAUUUCGUAC	:::::::: :.:.::::.:	CGACGAAAUCAAUAGUUUCGA	Translation	ConfidenceLevel=High;Exprimental=0	4
ath-miR426	At1NC072090	3	-1	1	21	41	61	UUUUGGAAAUUUGUCCUUACG	:.:::...::::::..:::	UCUGAGGGUGAAUUUCUGAAA	Cleavage	ConfidenceLevel=High;Exprimental=0	1
ath-miR447a.2-3p	At3NC008720	3	-1	1	21	53	73	UAUGGAAGAAAUUGUAGUAUU	..:: ::::.::::::...::	GGUAAUACAGUUUCUUUUGUA	Cleavage	ConfidenceLevel=High;Exprimental=0	1
ath-miR447a.2-3p	At1NC051720	3	-1	1	21	196	216	UAUGGAAGAAAUUGUAGUAUU	:: :: ::::::.::.::::	UAUUCUUCAAUUUUUUUCAUA	Cleavage	ConfidenceLevel=High;Exprimental=0	1
ath-miR472-5p	At3NC017380	3	-1	1	21	294	314	AUGGUCGAAGUAGGCAAAAUC	: ::::.::.:::.::.:::	CACUUUGUCUGCUUUGAUCAU	Cleavage	ConfidenceLevel=High;Exprimental=0	1
ath-miR472-5p	URS0000A76A8C_3702.114718	3	-1	1	21	293	313	AUGGUCGAAGUAGGCAAAAUC	: ::::.::.:::.::.:::	CACUUUGUCUGCUUUGAUCAU	Cleavage	ConfidenceLevel=High;Exprimental=0	1
ath-miR5012	URS0000A76E6A_3702.229627	3	-1	1	21	1980	2000	UUUUACUGCUACUUGUGUUCC	: ::...:::::.:::::::	UGUACGUGAGUAGUAGUAAAA	Cleavage	ConfidenceLevel=High;Exprimental=0	1
ath-miR5014a-3p	At1NC049160	3	-1	1	21	67	87	UUGUACAAAUUUAAGUGUACG	: ::::::::::: ::.::	AAUUCACUUAAAUUUAUAUAA	Cleavage	ConfidenceLevel=High;Exprimental=0	1
ath-miR5015	URS0000A76E7A_3702.226910	3	-1	1	21	39	59	UUGGUGUUAUGUGUAGUCUUC	::::.::.::::.:::.::	CAAGAUUAUACAUGACAUCAU	Cleavage	ConfidenceLevel=High;Exprimental=0	1
ath-miR5016	URS0000A76878_3702.9291	3	-1	1	21	233	253	UUCUUGUGGAUUCCUUGGAAA	:: ::::::::.::..::.:	GUUGCAAGGAAUUCAUGAGGA	Cleavage	ConfidenceLevel=High;Exprimental=0	1
ath-miR5017-5p	At3NC001560	3	-1	1	21	242	262	AUUUGUUACUAAUUUGGAAUG	.:: ..::::::::::::::	UAUGUUAAAUUAGUAACAAAA	Cleavage	ConfidenceLevel=High;Exprimental=0	1
ath-miR5019	At2NC013580	3	-1	1	21	140	160	UGUUGGGAAAGAAAAACUCUU	: : :::::: ::::.:::::	AUGUGUUUUUAUUUCUCAACA	Translation	ConfidenceLevel=High;Exprimental=0	1
ath-miR5019	EL0164	3	-1	1	21	221	241	UGUUGGGAAAGAAAAACUCUU	: ::::::.:::: :::::	CUGUGUUUUUUUUUCACAACA	Cleavage	ConfidenceLevel=High;Exprimental=1	1
ath-miR5019	At1NC064710	3	-1	1	21	532	552	UGUUGGGAAAGAAAAACUCUU	:::: ::::::::: :.::	UUGAGUGUUUCUUUCCAAGCA	Cleavage	ConfidenceLevel=High;Exprimental=0	1
ath-miR5019	URS0000A770E6_3702.40716	3	-1	1	21	338	358	UGUUGGGAAAGAAAAACUCUU	:::: ::::::::: :.::	UUGAGUGUUUCUUUCCAAGCA	Cleavage	ConfidenceLevel=High;Exprimental=0	1
ath-miR5020a	At3NC045170	3	-1	1	21	395	415	UGGAAGAAGGUGAGACUUGCA	:.::: ::::.::::::::	GGUAAGACUCAUCUUCUUCCU	Cleavage	ConfidenceLevel=High;Exprimental=0	1
ath-miR5020a	At4NC059540	3	-1	1	21	45	65	UGGAAGAAGGUGAGACUUGCA	:: : :::::.::::::.::	GGCCACUCUCAUCUUCUUUCA	Cleavage	ConfidenceLevel=High;Exprimental=0	1
ath-miR5020a	At4NC031160	3	-1	1	21	64	84	UGGAAGAAGGUGAGACUUGCA	: :: ::.::::: :::::::	UCCACGUUUCACCAUCUUCCA	Cleavage	ConfidenceLevel=High;Exprimental=0	1
ath-miR5020a	URS0000A76564_3702.218777	3	-1	1	21	63	83	UGGAAGAAGGUGAGACUUGCA	: :: ::.::::: :::::::	UCCACGUUUCACCAUCUUCCA	Cleavage	ConfidenceLevel=High;Exprimental=0	1
ath-miR5020b	At4NC058250	3	-1	1	21	192	211	AUGGCAUGAAAGAAGGUGAGA	:::: ::.:::::::.:::	AAUCAC-UUUUUUCAUGUCAU	Cleavage	ConfidenceLevel=High;Exprimental=0	1
ath-miR5020c	URS00000BA5DA_3702.102374	3	-1	1	21	663	683	UGGCAUGGAAGAAGGUGAGAC	::.::::::::::.: ::.::	GUUUCACCUUCUUUCUUGUCA	Cleavage	ConfidenceLevel=High;Exprimental=0	1
ath-miR5020c	At5NC062720	3	-1	1	21	379	399	UGGCAUGGAAGAAGGUGAGAC	::::::.: .::::::::.:	UUCUCACUUAUUUCCAUGCUA	Cleavage	ConfidenceLevel=Medium;Exprimental=0	1
ath-miR5021	URS0000A76DE3_3702.185621	3	-1	1	20	656	675	UGAGAAGAAGAAGAAGAAAA	:: :::::::::::::.:.	UUGUCUUCUUCUUCUUUUUC	Cleavage	ConfidenceLevel=Low;Exprimental=0	2
ath-miR5021	URS0000A775D7_3702.185623	3	-1	1	20	656	675	UGAGAAGAAGAAGAAGAAAA	:: :::::::::::::.:.	UUGUCUUCUUCUUCUUUUUC	Cleavage	ConfidenceLevel=Low;Exprimental=0	2
ath-miR5021	URS0000A773A1_3702.185624	3	-1	1	20	542	561	UGAGAAGAAGAAGAAGAAAA	:: :::::::::::::.:.	UUGUCUUCUUCUUCUUUUUC	Cleavage	ConfidenceLevel=Medium;Exprimental=0	2
ath-miR5021	URS0000A7705F_3702.180396	3	-1	1	20	891	910	UGAGAAGAAGAAGAAGAAAA	:::::::::::::.:: :..	UUUUCUUCUUCUUUUUGUUG	Cleavage	ConfidenceLevel=Medium;Exprimental=0	2
ath-miR5021	At3NC040390	3	-1	1	20	330	349	UGAGAAGAAGAAGAAGAAAA	::::.::.:::::.::.::	UUUUUUUUUUCUUUUUUUCU	Cleavage	ConfidenceLevel=High;Exprimental=0	1
ath-miR5021	At4NC039140	3	-1	1	20	353	372	UGAGAAGAAGAAGAAGAAAA	::::.::.::.::.:::::	UUUUUUUUUUUUUUUUCUCU	Cleavage	ConfidenceLevel=High;Exprimental=0	1
ath-miR5021	URS0000A7688C_3702.221917	3	-1	1	20	352	371	UGAGAAGAAGAAGAAGAAAA	::::.::.::.::.:::::	UUUUUUUUUUUUUUUUCUCU	Cleavage	ConfidenceLevel=High;Exprimental=0	1
ath-miR5021	At3NC027140	3	-1	1	20	262	281	UGAGAAGAAGAAGAAGAAAA	::::.::::::::.:: :.:	UUUUUUUCUUCUUUUUAUUA	Cleavage	ConfidenceLevel=High;Exprimental=0	1
ath-miR5021	At3NC001450	3	-1	1	20	447	466	UGAGAAGAAGAAGAAGAAAA	::::.::.::::::::: .:	UUUUUUUUUUCUUCUUCAUA	Cleavage	ConfidenceLevel=High;Exprimental=0	1
ath-miR5021	URS0000A774B0_3702.109988	3	-1	1	20	446	465	UGAGAAGAAGAAGAAGAAAA	::::.::.::::::::: .:	UUUUUUUUUUCUUCUUCAUA	Cleavage	ConfidenceLevel=High;Exprimental=0	1
ath-miR5021	At5NC025850	3	-1	1	20	361	380	UGAGAAGAAGAAGAAGAAAA	:::::::.:::::.::.: :	UUUUCUUUUUCUUUUUUUAA	Cleavage	ConfidenceLevel=High;Exprimental=0	1
ath-miR5021	URS0000A76731_3702.235162	3	-1	1	20	361	380	UGAGAAGAAGAAGAAGAAAA	:::::::.:::::.::.: :	UUUUCUUUUUCUUUUUUUAA	Cleavage	ConfidenceLevel=High;Exprimental=0	1
ath-miR5021	At5NC006870	3	-1	1	20	197	216	UGAGAAGAAGAAGAAGAAAA	:::::::::::: :::::.	UUUUCUUCUUCUCCUUCUUU	Cleavage	ConfidenceLevel=High;Exprimental=0	1
ath-miR5021	URS0000A76DD8_3702.55345	3	-1	1	20	216	235	UGAGAAGAAGAAGAAGAAAA	:: ::::::::::.::.::	UUAUCUUCUUCUUUUUUUCC	Cleavage	ConfidenceLevel=High;Exprimental=0	1
ath-miR5021	At5NC029050	3	-1	1	20	175	194	UGAGAAGAAGAAGAAGAAAA	::::.::.::.::.::.:.:	UUUUUUUUUUUUUUUUUUUA	Cleavage	ConfidenceLevel=High;Exprimental=0	1
ath-miR5021	At5NC019800	3	-1	1	20	63	82	UGAGAAGAAGAAGAAGAAAA	::::.::.::.::.:::::	UUUUUUUUUUUUUUUUCUCU	Cleavage	ConfidenceLevel=High;Exprimental=0	1
ath-miR5021	At5NC021680	3	-1	1	20	74	93	UGAGAAGAAGAAGAAGAAAA	::::.::.:::::.::.::	UUUUUUUUUUCUUUUUUUCU	Cleavage	ConfidenceLevel=High;Exprimental=0	1
ath-miR5021	At5NC015220	3	-1	1	20	24	43	UGAGAAGAAGAAGAAGAAAA	::::.::.::.::.::::..	UUUUUUUUUUUUUUUUCUUG	Cleavage	ConfidenceLevel=High;Exprimental=0	2
ath-miR5021	At4NC048380	3	-1	1	20	36	55	UGAGAAGAAGAAGAAGAAAA	:::::::::::::.:: :..	UUUUCUUCUUCUUUUUGUUG	Cleavage	ConfidenceLevel=High;Exprimental=0	1
ath-miR5021	At3NC061810	3	-1	1	20	115	134	UGAGAAGAAGAAGAAGAAAA	::::.:::::.::.::.::	UUUUUUUCUUUUUUUUUUCU	Cleavage	ConfidenceLevel=High;Exprimental=0	1
ath-miR5021	At1NC109810	3	-1	1	20	736	755	UGAGAAGAAGAAGAAGAAAA	:: :::::::::::::.:.	UUAUCUUCUUCUUCUUUUUU	Cleavage	ConfidenceLevel=High;Exprimental=0	1
ath-miR5021	URS0000A76A49_3702.56711	3	-1	1	20	735	754	UGAGAAGAAGAAGAAGAAAA	:: :::::::::::::.:.	UUAUCUUCUUCUUCUUUUUU	Cleavage	ConfidenceLevel=High;Exprimental=0	1
ath-miR5021	URS0000A768C1_3702.226568	3	-1	1	20	92	111	UGAGAAGAAGAAGAAGAAAA	:::::::::: ::::::.	AUUUCUUCUUCAUCUUCUUU	Cleavage	ConfidenceLevel=Low;Exprimental=0	1
ath-miR5021	URS0000A77800_3702.226566	3	-1	1	20	89	108	UGAGAAGAAGAAGAAGAAAA	:::::::::: ::::::.	AUUUCUUCUUCAUCUUCUUU	Cleavage	ConfidenceLevel=Low;Exprimental=0	1
ath-miR5021	URS0000A76EE6_3702.226569	3	-1	1	20	92	111	UGAGAAGAAGAAGAAGAAAA	:::::::::: ::::::.	AUUUCUUCUUCAUCUUCUUU	Cleavage	ConfidenceLevel=Medium;Exprimental=0	1
ath-miR5021	URS0000A7650B_3702.109251	3	-1	1	20	2102	2121	UGAGAAGAAGAAGAAGAAAA	:::.::.::.::::::: :	AUUUUUUUUUUUUCUUCUAA	Cleavage	ConfidenceLevel=Medium;Exprimental=0	1
ath-miR5021	At2NC001890	3	-1	1	20	146	165	UGAGAAGAAGAAGAAGAAAA	::::::::::.: .::::.:	UUUUCUUCUUUUGUUUCUUA	Cleavage	ConfidenceLevel=High;Exprimental=0	1
ath-miR5021	URS0000A76431_3702.226567	3	-1	1	20	92	111	UGAGAAGAAGAAGAAGAAAA	:::::::::: ::::::.	AUUUCUUCUUCAUCUUCUUU	Cleavage	ConfidenceLevel=High;Exprimental=0	1
ath-miR5021	URS00003C014B_3702.226565	3	-1	1	20	56	75	UGAGAAGAAGAAGAAGAAAA	:::::::::: ::::::.	AUUUCUUCUUCAUCUUCUUU	Cleavage	ConfidenceLevel=Medium;Exprimental=0	1
ath-miR5021	URS0000A7707C_3702.226570	3	-1	1	20	57	76	UGAGAAGAAGAAGAAGAAAA	:::::::::: ::::::.	AUUUCUUCUUCAUCUUCUUU	Cleavage	ConfidenceLevel=High;Exprimental=0	1
ath-miR5021	At3NC061770	3	-1	1	20	212	231	UGAGAAGAAGAAGAAGAAAA	::::::::::::::::	GCAUCUUCUUCUUCUUCUCC	Cleavage	ConfidenceLevel=High;Exprimental=0	1
ath-miR5021	URS0000A76ECE_3702.167393	3	-1	1	20	212	231	UGAGAAGAAGAAGAAGAAAA	::::::::::::::::	GCAUCUUCUUCUUCUUCUCC	Cleavage	ConfidenceLevel=High;Exprimental=0	1
ath-miR5021	URS0000A766DE_3702.109249	3	-1	1	20	1918	1937	UGAGAAGAAGAAGAAGAAAA	:::.::.::.::::::: :	AUUUUUUUUUUUUCUUCUAA	Cleavage	ConfidenceLevel=Low;Exprimental=0	1
ath-miR5021	URS000035DE63_3702.226571	3	-1	1	20	20	39	UGAGAAGAAGAAGAAGAAAA	:::::::::: ::::::.	AUUUCUUCUUCAUCUUCUUU	Cleavage	ConfidenceLevel=High;Exprimental=0	1
ath-miR5021	URS0000A76A5C_3702.109252	3	-1	1	20	1921	1940	UGAGAAGAAGAAGAAGAAAA	:::.::.::.::::::: :	AUUUUUUUUUUUUCUUCUAA	Cleavage	ConfidenceLevel=Low;Exprimental=0	1
ath-miR5021	At2NC043850	3	-1	1	20	692	711	UGAGAAGAAGAAGAAGAAAA	:: ::::.::.::.::.:::	UUCUCUUUUUUUUUUUUUCA	Cleavage	ConfidenceLevel=High;Exprimental=0	1
ath-miR5021	URS0000A76B5D_3702.109250	3	-1	1	20	1832	1851	UGAGAAGAAGAAGAAGAAAA	:::.::.::.::::::: :	AUUUUUUUUUUUUCUUCUAA	Cleavage	ConfidenceLevel=Low;Exprimental=0	1
ath-miR5021	At1NC043290	3	-1	1	20	119	138	UGAGAAGAAGAAGAAGAAAA	::::::::::.::.:: :.:	UUUUCUUCUUUUUUUUGUUA	Cleavage	ConfidenceLevel=High;Exprimental=0	2
ath-miR5021	At1NC042290	3	-1	1	20	119	138	UGAGAAGAAGAAGAAGAAAA	:::::::.:::::. :::.:	UUUUCUUUUUCUUUAUCUUA	Cleavage	ConfidenceLevel=High;Exprimental=0	1
ath-miR5021	At2NC053170	3	-1	1	20	13	32	UGAGAAGAAGAAGAAGAAAA	::::.::::::: :::.:.:	UUUUUUUCUUCUCCUUUUUA	Cleavage	ConfidenceLevel=High;Exprimental=0	1
ath-miR5021	URS0000A76427_3702.13211	3	-1	1	20	118	137	UGAGAAGAAGAAGAAGAAAA	:::::::.:::::. :::.:	UUUUCUUUUUCUUUAUCUUA	Cleavage	ConfidenceLevel=High;Exprimental=0	1
ath-miR5021	At3NC033470	3	-1	1	20	141	160	UGAGAAGAAGAAGAAGAAAA	::::::::::.:::: .:.:	UUUUCUUCUUUUUCUGUUUA	Cleavage	ConfidenceLevel=High;Exprimental=0	1
ath-miR5021	At1NC090630	3	-1	1	20	229	248	UGAGAAGAAGAAGAAGAAAA	::::::::.:::::::.	GGUUCUUCUUUUUCUUCUUC	Cleavage	ConfidenceLevel=High;Exprimental=0	2
ath-miR5021	URS0000A7732E_3702.52683	3	-1	1	20	228	247	UGAGAAGAAGAAGAAGAAAA	::::::::.:::::::.	GGUUCUUCUUUUUCUUCUUC	Cleavage	ConfidenceLevel=High;Exprimental=0	2
ath-miR5021	URS0000A76475_3702.119093	3	-1	1	20	141	160	UGAGAAGAAGAAGAAGAAAA	::::::::::.:::: .:.:	UUUUCUUCUUUUUCUGUUUA	Cleavage	ConfidenceLevel=High;Exprimental=0	1
ath-miR5021	At2NC033830	3	-1	1	20	453	472	UGAGAAGAAGAAGAAGAAAA	:::::::::::::.:.:	ACGUCUUCUUCUUCUUUUUA	Cleavage	ConfidenceLevel=High;Exprimental=0	2
ath-miR5022	At3NC072400	3	-1	1	21	125	145	GUCAUGGGGUAUGAUCGAAUG	: :.:::::::::.:::::	GAAUUGAUCAUACCUCAUGAA	Cleavage	ConfidenceLevel=High;Exprimental=0	1
ath-miR5023	EL1111	3	-1	1	21	768	788	AUUGGUAGUGGAUAAGGGGGC	:.::: ::.:::::::::	AGCUCCUGAUUCACUACCAAA	Cleavage	ConfidenceLevel=High;Exprimental=1	1
ath-miR5023	At4NC054790	3	-1	1	21	186	206	AUUGGUAGUGGAUAAGGGGGC	.:..:: ::.:::::.::::	UUCUUCUCAUUCACUAUCAAU	Cleavage	ConfidenceLevel=Medium;Exprimental=0	1
ath-miR5024-5p	At1NC082210	3	-1	1	22	95	116	AUGACAAGGCCAAGAUAUAACA	: :::::::::::::..:	AUGGAGAUCUUGGCCUUGUUGU	Cleavage	ConfidenceLevel=High;Exprimental=0	1
ath-miR5024-5p	URS0000A763C0_3702.48783	3	-1	1	22	95	116	AUGACAAGGCCAAGAUAUAACA	: :::::::::::::..:	AUGGAGAUCUUGGCCUUGUUGU	Cleavage	ConfidenceLevel=High;Exprimental=0	1
ath-miR5025	At3NC010430	3	-1	1	21	301	321	ACUGUAUAUAUGUAAGUGACA	:::::: ::.::::: :::::	UGUCACAUAUAUAUAGACAGU	Cleavage	ConfidenceLevel=High;Exprimental=0	1
ath-miR5028	At4NC022110	3	-1	1	21	25	45	AAUUGGGUUUAUGCUAGAGUU	::: : .::::::::.:::	UUCUCGAAUAUAAACCCGAUU	Cleavage	ConfidenceLevel=High;Exprimental=0	1
ath-miR5029	At2NC043730	3	-1	1	20	1	20	AAUGAGAGAGAACACUGCAA	: : :::::::.:.:::::	CUUCUGUGUUCUUUUUCAUU	Cleavage	ConfidenceLevel=High;Exprimental=0	1
ath-miR5595a	URS0000A76944_3702.234349	3	-1	1	21	92	112	ACAUAUGAUCUGCAUCUUUGC	:::::::..:: .::::::	UGAAAGAUGUGGAGUAUAUGU	Cleavage	ConfidenceLevel=High;Exprimental=0	1
ath-miR5595a	At5NC021610	3	-1	1	21	92	112	ACAUAUGAUCUGCAUCUUUGC	:::::::..:: .::::::	UGAAAGAUGUGGAGUAUAUGU	Cleavage	ConfidenceLevel=High;Exprimental=0	1
ath-miR5595a	At3NC009640	3	-1	1	21	160	180	ACAUAUGAUCUGCAUCUUUGC	..:: ::::::::..:.:::	UUGAAAAUGCAGAUUGUGUGU	Cleavage	ConfidenceLevel=High;Exprimental=0	1
ath-miR5628	At4NC004890	3	-1	1	21	75	95	GAAAUAGCGAAGAUAUGAUUA	:.. :::::.::.:::::::.	UGGCCAUAUUUUUGCUAUUUU	Cleavage	ConfidenceLevel=High;Exprimental=0	1
ath-miR5628	At3NC047370	3	-1	1	21	357	377	GAAAUAGCGAAGAUAUGAUUA	: ::.:: :::::: ::::::	UUAUUAUUUCUUCGAUAUUUC	Cleavage	ConfidenceLevel=High;Exprimental=0	1
ath-miR5631	URS0000A76C72_3702.100430	3	-1	1	21	469	489	UGGCAGGAAAGACAUAAUUUU	::::::::.::: :::..:	UUAAUUAUGUUUUUGCUGUUA	Cleavage	ConfidenceLevel=Low;Exprimental=0	1
ath-miR5631	URS0000A7689A_3702.100429	3	-1	1	21	371	391	UGGCAGGAAAGACAUAAUUUU	::::::::.::: :::..:	UUAAUUAUGUUUUUGCUGUUA	Cleavage	ConfidenceLevel=Low;Exprimental=0	1
ath-miR5631	At3NC015350	3	-1	1	21	143	163	UGGCAGGAAAGACAUAAUUUU	: : ::: :::::::.:::.:	AUAUUUAAGUCUUUCUUGCUA	Cleavage	ConfidenceLevel=High;Exprimental=0	1
ath-miR5632-3p	At4NC029040	3	-1	1	21	127	147	UUGGAUUUAUAGUUGGAUAAG	.:::::.::::::.::::. :	UUUAUCUAACUAUGAAUCUCA	Cleavage	ConfidenceLevel=High;Exprimental=0	1
ath-miR5632-3p	URS0000A777EA_3702.217832	3	-1	1	21	126	146	UUGGAUUUAUAGUUGGAUAAG	.:::::.::::::.::::. :	UUUAUCUAACUAUGAAUCUCA	Cleavage	ConfidenceLevel=High;Exprimental=0	1
ath-miR5632-3p	At5NC082670	3	-1	1	21	128	148	UUGGAUUUAUAGUUGGAUAAG	::.:.:::.::: :::::::	GUUGUUCAAUUAUUAAUCCAA	Cleavage	ConfidenceLevel=High;Exprimental=0	1
ath-miR5632-3p	At1NC053280	3	-1	1	21	205	225	UUGGAUUUAUAGUUGGAUAAG	.::::: ::::.:::: ::::	UUUAUCAAACUGUAAAACCAA	Cleavage	ConfidenceLevel=High;Exprimental=0	1
ath-miR5632-5p	URS0000A76A85_3702.288690	3	-1	1	21	149	169	UUGAUUCUCUUAUCCAACUGU	: :: :: .::::::::::.:	AAAGCUGUGUAAGAGAAUCGA	Cleavage	ConfidenceLevel=High;Exprimental=0	1
ath-miR5632-5p	At5NC063110	3	-1	1	21	150	170	UUGAUUCUCUUAUCCAACUGU	: :: :: .::::::::::.:	AAAGCUGUGUAAGAGAAUCGA	Cleavage	ConfidenceLevel=High;Exprimental=0	1
ath-miR5638a	At2NC027800	3	-1	1	21	164	184	AUACCAAAACUCUCUCACUUU	.::::. ::::::::::: :	CGAGUGGUAGAGUUUUGGUCU	Cleavage	ConfidenceLevel=High;Exprimental=0	2
ath-miR5638a	At2NC027800	3	-1	1	21	82	102	AUACCAAAACUCUCUCACUUU	:::. :::::::::::.:	GCUGUGGUAGAGUUUUGGUGU	Cleavage	ConfidenceLevel=High;Exprimental=0	2
ath-miR5640	URS0000A765F8_3702.56683	3	-1	1	21	1448	1468	UGAGAGAAGGAAUUAGAUUCA	:::::.:::..::::.::	AAAAUCUGAUUUUUUCUUUCU	Cleavage	ConfidenceLevel=Medium;Exprimental=0	1
ath-miR5640	At1NC006890	3	-1	1	21	198	218	UGAGAGAAGGAAUUAGAUUCA	:..::: ::::.::.:::::	CGGGUCUUAUUCUUUUUCUCA	Cleavage	ConfidenceLevel=High;Exprimental=0	1
ath-miR5640	At3NC038260	3	-1	1	21	76	96	UGAGAGAAGGAAUUAGAUUCA	::::::: :.:::.:::.:	CCAAUCUAAAUUCUUUUCUUA	Cleavage	ConfidenceLevel=High;Exprimental=0	1
ath-miR5640	URS0000A77670_3702.113788	3	-1	1	21	208	228	UGAGAGAAGGAAUUAGAUUCA	: :::.::::::::::.:	AAUAGCUAGUUCCUUCUCUUA	Cleavage	ConfidenceLevel=High;Exprimental=0	1
ath-miR5640	URS0000329ABB_3702.100415	3	-1	1	21	105	124	UGAGAGAAGGAAUUAGAUUCA	.::: ::::::::.:::::	AUGAUC-AAUUCCUUUUCUCA	Cleavage	ConfidenceLevel=High;Exprimental=0	1
ath-miR5641	At1NC003310	3	-1	1	21	362	382	UGGAAGAAGAUGAUAGAAUUA	: :::.:::. ::::::::.:	UUAUUUUAUUUUCUUCUUCUA	Translation	ConfidenceLevel=Medium;Exprimental=0	1
ath-miR5641	At1NC092210	3	-1	1	21	239	259	UGGAAGAAGAUGAUAGAAUUA	::::::..:.::.:::::	CUCUUCUAUUGUUUUUUUCCA	Cleavage	ConfidenceLevel=High;Exprimental=0	1
ath-miR5641	At3NC048460	3	-1	1	21	56	76	UGGAAGAAGAUGAUAGAAUUA	:::: ::::::::::::	UUUUUCUUUCAUCUUCUUCCU	Cleavage	ConfidenceLevel=High;Exprimental=0	1
ath-miR5641	URS0000A77154_3702.130506	3	-1	1	21	56	76	UGGAAGAAGAUGAUAGAAUUA	:::: ::::::::::::	UUUUUCUUUCAUCUUCUUCCU	Cleavage	ConfidenceLevel=High;Exprimental=0	1
ath-miR5643a	URS0000A76B9B_3702.42944	3	-1	1	21	162	182	AGGCUUUUAAGAUCUGGUUGC	..::::::::::.: ::.::	CUGACCAGAUCUUGACAGUCU	Cleavage	ConfidenceLevel=High;Exprimental=0	1
ath-miR5643a	At5NC031670	3	-1	1	21	294	314	AGGCUUUUAAGAUCUGGUUGC	:::.::::.:::..::..:	AAAACUAGAUUUUAGGAGUUU	Cleavage	ConfidenceLevel=High;Exprimental=0	1
ath-miR5643a	URS0000A7708A_3702.289342	3	-1	1	21	1520	1540	AGGCUUUUAAGAUCUGGUUGC	:.:::::::::..:::: :	AAAGCCAGAUCUUGGAAGCGU	Cleavage	ConfidenceLevel=Medium;Exprimental=0	1
ath-miR5643a	URS0000A76557_3702.108333	3	-1	1	21	538	558	AGGCUUUUAAGAUCUGGUUGC	::::: ::::::: :::.:	AAAACCAAAUCUUAAUAGCUU	Cleavage	ConfidenceLevel=High;Exprimental=0	1
ath-miR5643b	URS0000A76B9B_3702.42944	3	-1	1	21	162	182	AGGCUUUUAAGAUCUGGUUGC	..::::::::::.: ::.::	CUGACCAGAUCUUGACAGUCU	Cleavage	ConfidenceLevel=High;Exprimental=0	1
ath-miR5643b	At5NC031670	3	-1	1	21	294	314	AGGCUUUUAAGAUCUGGUUGC	:::.::::.:::..::..:	AAAACUAGAUUUUAGGAGUUU	Cleavage	ConfidenceLevel=High;Exprimental=0	1
ath-miR5643b	URS0000A7708A_3702.289342	3	-1	1	21	1520	1540	AGGCUUUUAAGAUCUGGUUGC	:.:::::::::..:::: :	AAAGCCAGAUCUUGGAAGCGU	Cleavage	ConfidenceLevel=Medium;Exprimental=0	1
ath-miR5643b	URS0000A76557_3702.108333	3	-1	1	21	538	558	AGGCUUUUAAGAUCUGGUUGC	::::: ::::::: :::.:	AAAACCAAAUCUUAAUAGCUU	Cleavage	ConfidenceLevel=High;Exprimental=0	1
ath-miR5644	URS0000A7761C_3702.3798	3	-1	1	20	21	40	GUGGGUUGCGGAUAACGGUA	::.: ::.::::::::::	GACUGCAAUUCGCAACCCAC	Cleavage	ConfidenceLevel=High;Exprimental=0	1
ath-miR5645a	At1NC069820	3	-1	1	20	382	401	AUUUGAGUCAUGUCGUUAAG	: :::.:::::::.:::::	CAUAAUGACAUGAUUCAAAA	Cleavage	ConfidenceLevel=High;Exprimental=0	1
ath-miR5645a	URS0000A7746E_3702.113396	3	-1	1	20	67	86	AUUUGAGUCAUGUCGUUAAG	::.:: :::::.::::..:	GUUGACAACAUGGCUCAGGU	Cleavage	ConfidenceLevel=High;Exprimental=0	2
ath-miR5645b	At1NC069820	3	-1	1	20	382	401	AUUUGAGUCAUGUCGUUAAG	: :::.:::::::.:::::	CAUAAUGACAUGAUUCAAAA	Cleavage	ConfidenceLevel=High;Exprimental=0	1
ath-miR5645b	URS0000A7746E_3702.113396	3	-1	1	20	67	86	AUUUGAGUCAUGUCGUUAAG	::.:: :::::.::::..:	GUUGACAACAUGGCUCAGGU	Cleavage	ConfidenceLevel=High;Exprimental=0	2
ath-miR5645d	At1NC069820	3	-1	1	20	382	401	AUUUGAGUCAUGUCGUUAAG	: :::.:::::::.:::::	CAUAAUGACAUGAUUCAAAA	Cleavage	ConfidenceLevel=High;Exprimental=0	1
ath-miR5645d	URS0000A7746E_3702.113396	3	-1	1	20	67	86	AUUUGAGUCAUGUCGUUAAG	::.:: :::::.::::..:	GUUGACAACAUGGCUCAGGU	Cleavage	ConfidenceLevel=High;Exprimental=0	2
ath-miR5645e	At1NC069820	3	-1	1	20	382	401	AUUUGAGUCAUGUCGUUAAG	: :::.:::::::.:::::	CAUAAUGACAUGAUUCAAAA	Cleavage	ConfidenceLevel=High;Exprimental=0	1
ath-miR5645e	URS0000A7746E_3702.113396	3	-1	1	20	67	86	AUUUGAGUCAUGUCGUUAAG	::.:: :::::.::::..:	GUUGACAACAUGGCUCAGGU	Cleavage	ConfidenceLevel=High;Exprimental=0	2
ath-miR5645f	At1NC069820	3	-1	1	20	382	401	AUUUGAGUCAUGUCGUUAAG	: :::.:::::::.:::::	CAUAAUGACAUGAUUCAAAA	Cleavage	ConfidenceLevel=High;Exprimental=0	1
ath-miR5645f	URS0000A7746E_3702.113396	3	-1	1	20	67	86	AUUUGAGUCAUGUCGUUAAG	::.:: :::::.::::..:	GUUGACAACAUGGCUCAGGU	Cleavage	ConfidenceLevel=High;Exprimental=0	2
ath-miR5646	At4NC062390	3	-1	1	20	28	47	GUUCGAGGCACGUUGGGAGG	:.::::::.:::::: :::.	CUUCCCAAUGUGCCUAGAAU	Cleavage	ConfidenceLevel=High;Exprimental=0	1
ath-miR5646	URS0000A76DC7_3702.227957	3	-1	1	20	27	46	GUUCGAGGCACGUUGGGAGG	:.::::::.:::::: :::.	CUUCCCAAUGUGCCUAGAAU	Cleavage	ConfidenceLevel=High;Exprimental=0	1
ath-miR5648-3p	EL0554	3	-1	1	21	95	115	AUCUGAAGAAAAUAGCGGCAU	::: :.:::::::.::::	UCGCCAAUGUUUUCUUUAGAU	Cleavage	ConfidenceLevel=High;Exprimental=1	1
ath-miR5648-5p	At1NC108020	3	-1	1	22	387	408	UUUGGAAAUAUUUGGCUUGACU	:. :: .:::::::::::::	UUUUUAGAUAAAUAUUUCCAAA	Cleavage	ConfidenceLevel=High;Exprimental=0	1
ath-miR5648-5p	At5NC097030	3	-1	1	22	91	112	UUUGGAAAUAUUUGGCUUGACU	:: ::::::::::..:::	UAAAAACCCAAAUAUUUUUAAA	Cleavage	ConfidenceLevel=High;Exprimental=0	1
ath-miR5649a	At5NC027660	3	-1	1	21	93	113	AUUGAAUAUGUUGGUUACUAU	:::.:..:.:::::::::	UGAGUGAUUAGCAUAUUCAAA	Cleavage	ConfidenceLevel=High;Exprimental=0	1
ath-miR5649b	At5NC027660	3	-1	1	21	93	113	AUUGAAUAUGUUGGUUACUAU	:::.:..:.:::::::::	UGAGUGAUUAGCAUAUUCAAA	Cleavage	ConfidenceLevel=High;Exprimental=0	1
ath-miR5650	At1NC048400	3	-1	1	21	151	171	UUGUUUUGGAUCUUAGAUACA	:::::::: :::::.:::	GUUAUCUAAGCUCCAAGACAC	Translation	ConfidenceLevel=High;Exprimental=0	1
ath-miR5650	URS0000A7708A_3702.289342	3	-1	1	21	1750	1770	UUGUUUUGGAUCUUAGAUACA	:: :.:::::::::.:::	CAGAUGUGAGAUCCAAAGCAA	Cleavage	ConfidenceLevel=Medium;Exprimental=0	2
ath-miR5650	At5NC037050	3	-1	1	21	339	359	UUGUUUUGGAUCUUAGAUACA	: ::::. :::::::::::	GUUUUCUAGAAUCCAAAACAA	Cleavage	ConfidenceLevel=High;Exprimental=0	1
ath-miR5650	URS0000A76F67_3702.240783	3	-1	1	21	338	358	UUGUUUUGGAUCUUAGAUACA	: ::::. :::::::::::	GUUUUCUAGAAUCCAAAACAA	Cleavage	ConfidenceLevel=High;Exprimental=0	1
ath-miR5651	At2NC008430	3	-1	1	21	111	131	UUGUGCGGUUCAAAUAGUAAC	::::::::::::::.::::	GUUACUAUUUGAACUGCACCG	Cleavage	ConfidenceLevel=High;Exprimental=0	2
ath-miR5654-3p	URS0000A76E51_3702.176975	3	-1	1	23	371	393	UGGAAGAUGCUUUGGGAUUUAUU	:: ::.::.:::.::::.::	UGAAAUUCUCAGAGCGUCUUUCA	Cleavage	ConfidenceLevel=Low;Exprimental=0	1
ath-miR5654-3p	URS0000A7668C_3702.176969	3	-1	1	23	525	547	UGGAAGAUGCUUUGGGAUUUAUU	.: ::.::.:::.::::.::	GCAGAUUCUCAGAGCGUCUUUCA	Cleavage	ConfidenceLevel=Low;Exprimental=0	1
ath-miR5654-3p	URS0000A76A0A_3702.176973	3	-1	1	23	514	536	UGGAAGAUGCUUUGGGAUUUAUU	.: ::.::.:::.::::.::	GCAGAUUCUCAGAGCGUCUUUCA	Cleavage	ConfidenceLevel=Low;Exprimental=0	1
ath-miR5654-3p	URS0000A77446_3702.176972	3	-1	1	23	525	547	UGGAAGAUGCUUUGGGAUUUAUU	.: ::.::.:::.::::.::	GCAGAUUCUCAGAGCGUCUUUCA	Cleavage	ConfidenceLevel=Medium;Exprimental=0	1
ath-miR5654-3p	URS0000A76BFC_3702.176967	3	-1	1	23	120	142	UGGAAGAUGCUUUGGGAUUUAUU	: ::.::.:::.::::.::	UGAUAUUCUCAGAGCGUCUUUCA	Cleavage	ConfidenceLevel=Low;Exprimental=0	1
ath-miR5654-3p	URS0000A77365_3702.176971	3	-1	1	23	85	107	UGGAAGAUGCUUUGGGAUUUAUU	: ::.::.:::.::::.::	UGAUAUUCUCAGAGCGUCUUUCA	Cleavage	ConfidenceLevel=Low;Exprimental=0	1
ath-miR5654-3p	URS0000A76D3F_3702.176978	3	-1	1	23	75	97	UGGAAGAUGCUUUGGGAUUUAUU	: ::.::.:::.::::.::	UGAUAUUCUCAGAGCGUCUUUCA	Cleavage	ConfidenceLevel=Medium;Exprimental=0	1
ath-miR5654-3p	URS0000A76898_3702.176977	3	-1	1	23	75	97	UGGAAGAUGCUUUGGGAUUUAUU	: ::.::.:::.::::.::	UGAUAUUCUCAGAGCGUCUUUCA	Cleavage	ConfidenceLevel=Medium;Exprimental=0	1
ath-miR5654-3p	URS0000A76853_3702.176976	3	-1	1	23	75	97	UGGAAGAUGCUUUGGGAUUUAUU	: ::.::.:::.::::.::	UGAUAUUCUCAGAGCGUCUUUCA	Cleavage	ConfidenceLevel=Low;Exprimental=0	1
ath-miR5654-3p	URS0000A76D01_3702.176970	3	-1	1	23	85	107	UGGAAGAUGCUUUGGGAUUUAUU	: ::.::.:::.::::.::	UGAUAUUCUCAGAGCGUCUUUCA	Cleavage	ConfidenceLevel=Medium;Exprimental=0	1
ath-miR5654-3p	URS0000A767B1_3702.176968	3	-1	1	23	120	142	UGGAAGAUGCUUUGGGAUUUAUU	: ::.::.:::.::::.::	UGAUAUUCUCAGAGCGUCUUUCA	Cleavage	ConfidenceLevel=Medium;Exprimental=0	1
ath-miR5656	At5NC011560	3	-1	1	21	325	345	ACUGAAGUAGAGAUUGGGUUU	:.::: :::::.: :::::::	AGACCAAAUCUUUUCUUCAGU	Cleavage	ConfidenceLevel=High;Exprimental=0	1
ath-miR5656	URS0000A765A9_3702.300333	3	-1	1	21	365	385	ACUGAAGUAGAGAUUGGGUUU	: :::.: :::.:.:::.:::	ACACCUAUUCUUUGCUUUAGU	Cleavage	ConfidenceLevel=High;Exprimental=0	1
ath-miR5656	At5NC103230	3	-1	1	21	365	385	ACUGAAGUAGAGAUUGGGUUU	: :::.: :::.:.:::.:::	ACACCUAUUCUUUGCUUUAGU	Cleavage	ConfidenceLevel=High;Exprimental=0	1
ath-miR5658	At3NC091560	3	-1	1	21	109	129	AUGAUGAUGAUGAUGAUGAAA	:::..::::.::.::.::.::	UUUUGUCAUUAUUAUUAUUAU	Cleavage	ConfidenceLevel=High;Exprimental=0	1
ath-miR5658	At1NC086090	3	-1	1	21	135	155	AUGAUGAUGAUGAUGAUGAAA	:::.:: .:.:::::.:::::	UUUUAUAGUUAUCAUUAUCAU	Cleavage	ConfidenceLevel=High;Exprimental=0	1
ath-miR5658	URS0000A7669F_3702.50217	3	-1	1	21	134	154	AUGAUGAUGAUGAUGAUGAAA	:::.:: .:.:::::.:::::	UUUUAUAGUUAUCAUUAUCAU	Cleavage	ConfidenceLevel=High;Exprimental=0	1
ath-miR5658	At1NC080750	3	-1	1	21	280	300	AUGAUGAUGAUGAUGAUGAAA	::::::::::::.::: ::	GUUCAUCAUCAUCGUCACCAA	Cleavage	ConfidenceLevel=High;Exprimental=0	2
ath-miR5658	URS0000A77715_3702.48192	3	-1	1	21	280	300	AUGAUGAUGAUGAUGAUGAAA	::::::::::::.::: ::	GUUCAUCAUCAUCGUCACCAA	Cleavage	ConfidenceLevel=High;Exprimental=0	2
ath-miR5658	At4NC050770	3	-1	1	21	51	71	AUGAUGAUGAUGAUGAUGAAA	:::::::::::::: ::: :	CUUCAUCAUCAUCAUGAUCCU	Cleavage	ConfidenceLevel=Medium;Exprimental=0	1
ath-miR5658	URS0000A77481_3702.225395	3	-1	1	21	50	70	AUGAUGAUGAUGAUGAUGAAA	:::::::::::::: ::: :	CUUCAUCAUCAUCAUGAUCCU	Cleavage	ConfidenceLevel=Medium;Exprimental=0	1
ath-miR5658	At2NC048540	3	-1	1	21	74	94	AUGAUGAUGAUGAUGAUGAAA	:.:::::::::::::::	AGUUAUCAUCAUCAUCAUCCA	Cleavage	ConfidenceLevel=High;Exprimental=0	1
ath-miR5658	EL0503	3	-1	1	21	2503	2523	AUGAUGAUGAUGAUGAUGAAA	:::::::::.:::::: :	CCACAUCAUCAUUAUCAUCUU	Cleavage	ConfidenceLevel=High;Exprimental=1	1
ath-miR5658	At1NC031070	3	-1	1	21	328	348	AUGAUGAUGAUGAUGAUGAAA	: .::::::::::::::.:	AUAUAUCAUCAUCAUCAUUAA	Cleavage	ConfidenceLevel=High;Exprimental=0	1
ath-miR5658	URS0000A7732B_3702.9321	3	-1	1	21	327	347	AUGAUGAUGAUGAUGAUGAAA	: .::::::::::::::.:	AUAUAUCAUCAUCAUCAUUAA	Cleavage	ConfidenceLevel=High;Exprimental=0	1
ath-miR5658	At3NC063730	3	-1	1	21	12	32	AUGAUGAUGAUGAUGAUGAAA	::: :.:::::..:::::.:	CUUCUUUAUCAUUGUCAUCGU	Cleavage	ConfidenceLevel=Low;Exprimental=0	1
ath-miR5658	EL0299	3	-1	1	21	991	1011	AUGAUGAUGAUGAUGAUGAAA	:::::::::.:::::: :	CCACAUCAUCAUUAUCAUCUU	Cleavage	ConfidenceLevel=High;Exprimental=1	1
ath-miR5658	URS000075325B_3702.232274	3	-1	1	21	991	1011	AUGAUGAUGAUGAUGAUGAAA	:::::::::.:::::: :	CCACAUCAUCAUUAUCAUCUU	Cleavage	ConfidenceLevel=High;Exprimental=0	1
ath-miR5658	At1NC060230	3	-1	1	21	58	78	AUGAUGAUGAUGAUGAUGAAA	:.:::::.:::::::::	UAACGUCAUCGUCAUCAUCAG	Cleavage	ConfidenceLevel=High;Exprimental=0	1
ath-miR5658	URS000105ABD9_3702.107702	3	-1	1	21	324	344	AUGAUGAUGAUGAUGAUGAAA	::::.:::::::: ::::	AGACAUCGUCAUCAUCUUCAU	Cleavage	ConfidenceLevel=Medium;Exprimental=0	1
ath-miR5658	URS0000A768BF_3702.7456	3	-1	1	21	42	62	AUGAUGAUGAUGAUGAUGAAA	:::::: :: :::::::::	CAUCAUCACCACCAUCAUCAU	Translation	ConfidenceLevel=High;Exprimental=0	1
ath-miR5658	At5NC021510	3	-1	1	21	255	275	AUGAUGAUGAUGAUGAUGAAA	.:::::.::.::.:::::	UCAUAUCAUUAUUAUUAUCAU	Cleavage	ConfidenceLevel=High;Exprimental=0	1
ath-miR5658	At2NC001081	3	-1	1	21	517	537	AUGAUGAUGAUGAUGAUGAAA	::::::::.::::..:: :	AAUCAUCAUCGUCAUUGUCUU	Cleavage	ConfidenceLevel=High;Exprimental=0	1
ath-miR5658	URS0000A76A42_3702.67820	3	-1	1	21	516	536	AUGAUGAUGAUGAUGAUGAAA	::::::::.::::..:: :	AAUCAUCAUCGUCAUUGUCUU	Cleavage	ConfidenceLevel=High;Exprimental=0	1
ath-miR5658	At3NC048860	3	-1	1	20	1	20	AUGAUGAUGAUGAUGAUGAA	::.::.:.:::: ::::::	GUCGUCGUUAUCACCAUCAU	Cleavage	ConfidenceLevel=High;Exprimental=0	1
ath-miR5658	URS0000A77658_3702.131000	3	-1	1	19	1	19	AUGAUGAUGAUGAUGAUGA	::.::.:.:::: ::::::	UCGUCGUUAUCACCAUCAU	Cleavage	ConfidenceLevel=High;Exprimental=0	1
ath-miR5658	At5NC060930	3	-1	1	21	210	230	AUGAUGAUGAUGAUGAUGAAA	:::::::::::: :::::	CGUCAUCAUCAUCACAAUCAU	Cleavage	ConfidenceLevel=High;Exprimental=0	1
ath-miR5658	URS0000A76416_3702.287463	3	-1	1	21	210	230	AUGAUGAUGAUGAUGAUGAAA	:::::::::::: :::::	CGUCAUCAUCAUCACAAUCAU	Cleavage	ConfidenceLevel=High;Exprimental=0	1
ath-miR5658	At1NC060920	3	-1	1	21	176	196	AUGAUGAUGAUGAUGAUGAAA	::: .:::::.:::::::	AAUCAAUAUCAUUAUCAUCAC	Cleavage	ConfidenceLevel=High;Exprimental=0	1
ath-miR5658	URS0000A766CC_3702.37424	3	-1	1	21	175	195	AUGAUGAUGAUGAUGAUGAAA	::: .:::::.:::::::	AAUCAAUAUCAUUAUCAUCAC	Cleavage	ConfidenceLevel=High;Exprimental=0	1
ath-miR5658	At1NC108020	3	-1	1	21	327	347	AUGAUGAUGAUGAUGAUGAAA	:: ::::. ::::::::::	AGUCUUCAUUCUCAUCAUCAU	Translation	ConfidenceLevel=High;Exprimental=0	1
ath-miR5663-5p	EL0089	3	-1	1	21	846	866	AGCUAAGGAUUUGCAUUCUCA	: ::.: :::::::.:::::	UUAGGAAGCAAAUCUUUAGCG	Cleavage	ConfidenceLevel=High;Exprimental=1	1
ath-miR5995b	URS0000A76944_3702.234349	3	-1	1	21	92	112	ACAUAUGAUCUGCAUCUUUGC	:::::::..:: .::::::	UGAAAGAUGUGGAGUAUAUGU	Cleavage	ConfidenceLevel=High;Exprimental=0	1
ath-miR5995b	At5NC021610	3	-1	1	21	92	112	ACAUAUGAUCUGCAUCUUUGC	:::::::..:: .::::::	UGAAAGAUGUGGAGUAUAUGU	Cleavage	ConfidenceLevel=High;Exprimental=0	1
ath-miR5995b	At3NC009640	3	-1	1	21	160	180	ACAUAUGAUCUGCAUCUUUGC	..:: ::::::::..:.:::	UUGAAAAUGCAGAUUGUGUGU	Cleavage	ConfidenceLevel=High;Exprimental=0	1
ath-miR5998a	At2NC004930	3	-1	1	21	883	903	ACAGUUUGUGUUUUGUUUUGU	:::::: :::: :::::.:::	ACAAAAAAAAAAACAAAUUGU	Translation	ConfidenceLevel=High;Exprimental=0	1
ath-miR5998a	At1NC061691	3	-1	1	21	655	675	ACAGUUUGUGUUUUGUUUUGU	:.::..:::::::: ::.:::	AUAAGGCAAAACACUAAUUGU	Cleavage	ConfidenceLevel=High;Exprimental=0	1
ath-miR5998a	URS0000A777F9_3702.69988	3	-1	1	21	705	725	ACAGUUUGUGUUUUGUUUUGU	:::::: :::: :::::.:::	ACAAAAAAAAAAACAAAUUGU	Translation	ConfidenceLevel=High;Exprimental=0	1
ath-miR5998a	URS0000A7784C_3702.225990	3	-1	1	21	344	364	ACAGUUUGUGUUUUGUUUUGU	::.:::::.:::::.:.::	CCAGAACAAGACACAGAUUGA	Cleavage	ConfidenceLevel=High;Exprimental=0	1
ath-miR5998a	URS0000A77167_3702.48732	3	-1	1	21	160	180	ACAGUUUGUGUUUUGUUUUGU	:.:: ..:::::::::.:::	UCGAAUUGAAACACAAAUUGU	Cleavage	ConfidenceLevel=High;Exprimental=0	1
ath-miR5998a	At3NC038120	3	-1	1	21	214	234	ACAGUUUGUGUUUUGUUUUGU	: ::::.::::.:::::. ::	AAAAAAUAAAAUACAAAUGGU	Cleavage	ConfidenceLevel=High;Exprimental=0	1
ath-miR5998a	URS0000A7650F_3702.121106	3	-1	1	21	213	233	ACAGUUUGUGUUUUGUUUUGU	: ::::.::::.:::::. ::	AAAAAAUAAAAUACAAAUGGU	Cleavage	ConfidenceLevel=High;Exprimental=0	1
ath-miR5998b	At2NC004930	3	-1	1	21	883	903	ACAGUUUGUGUUUUGUUUUGU	:::::: :::: :::::.:::	ACAAAAAAAAAAACAAAUUGU	Translation	ConfidenceLevel=High;Exprimental=0	1
ath-miR5998b	At1NC061691	3	-1	1	21	655	675	ACAGUUUGUGUUUUGUUUUGU	:.::..:::::::: ::.:::	AUAAGGCAAAACACUAAUUGU	Cleavage	ConfidenceLevel=High;Exprimental=0	1
ath-miR5998b	URS0000A777F9_3702.69988	3	-1	1	21	705	725	ACAGUUUGUGUUUUGUUUUGU	:::::: :::: :::::.:::	ACAAAAAAAAAAACAAAUUGU	Translation	ConfidenceLevel=High;Exprimental=0	1
ath-miR5998b	URS0000A7784C_3702.225990	3	-1	1	21	344	364	ACAGUUUGUGUUUUGUUUUGU	::.:::::.:::::.:.::	CCAGAACAAGACACAGAUUGA	Cleavage	ConfidenceLevel=High;Exprimental=0	1
ath-miR5998b	URS0000A77167_3702.48732	3	-1	1	21	160	180	ACAGUUUGUGUUUUGUUUUGU	:.:: ..:::::::::.:::	UCGAAUUGAAACACAAAUUGU	Cleavage	ConfidenceLevel=High;Exprimental=0	1
ath-miR5998b	At3NC038120	3	-1	1	21	214	234	ACAGUUUGUGUUUUGUUUUGU	: ::::.::::.:::::. ::	AAAAAAUAAAAUACAAAUGGU	Cleavage	ConfidenceLevel=High;Exprimental=0	1
ath-miR5998b	URS0000A7650F_3702.121106	3	-1	1	21	213	233	ACAGUUUGUGUUUUGUUUUGU	: ::::.::::.:::::. ::	AAAAAAUAAAAUACAAAUGGU	Cleavage	ConfidenceLevel=High;Exprimental=0	1
ath-miR773a	At1NC105760	3	-1	1	21	49	69	UUUGCUUCCAGCUUUUGUCUC	:::::: .::::::::::	UCUACAAAAAUUGGAAGCAAA	Cleavage	ConfidenceLevel=High;Exprimental=0	1
ath-miR773b-3p	URS0000A76831_3702.110475	3	-1	1	21	256	276	UUUGAUUCCAGCUUUUGUCUC	::.::.:::: :.::::::	CUGAUAAGAGCUAGGAUCAAA	Cleavage	ConfidenceLevel=High;Exprimental=0	1
ath-miR774b-5p	At2NC048650	3	-1	1	21	161	181	UGAGAUGAAGAUAUGGGUGAU	::.::.:::::.::.::::..	AUUACUCAUAUUUUUAUCUUG	Cleavage	ConfidenceLevel=High;Exprimental=0	1
ath-miR774b-5p	At3NC024590	3	-1	1	21	130	150	UGAGAUGAAGAUAUGGGUGAU	.: :.:::::::: :::::::	GUAAUCCAUAUCUCCAUCUCA	Cleavage	ConfidenceLevel=High;Exprimental=0	1
ath-miR774b-5p	URS0000A777E8_3702.116260	3	-1	1	21	130	150	UGAGAUGAAGAUAUGGGUGAU	.: :.:::::::: :::::::	GUAAUCCAUAUCUCCAUCUCA	Cleavage	ConfidenceLevel=High;Exprimental=0	1
ath-miR774b-5p	At1NC073650	3	-1	1	21	111	131	UGAGAUGAAGAUAUGGGUGAU	:: :.:::::::::::: ::	UUCCCUCAUAUCUUCAUCACA	Cleavage	ConfidenceLevel=High;Exprimental=0	1
ath-miR774b-5p	URS0000A76DA0_3702.45129	3	-1	1	21	111	131	UGAGAUGAAGAUAUGGGUGAU	:: :.:::::::::::: ::	UUCCCUCAUAUCUUCAUCACA	Cleavage	ConfidenceLevel=High;Exprimental=0	1
ath-miR774b-5p	URS0000A76D77_3702.228747	3	-1	1	21	196	216	UGAGAUGAAGAUAUGGGUGAU	: : .::::::::::::::.	AGCUUCCAUAUCUUCAUCUUC	Cleavage	ConfidenceLevel=Low;Exprimental=0	1
ath-miR774b-5p	URS0000A7750A_3702.228748	3	-1	1	21	160	180	UGAGAUGAAGAUAUGGGUGAU	: : .::::::::::::::.	AGCUUCCAUAUCUUCAUCUUC	Cleavage	ConfidenceLevel=Low;Exprimental=0	1
ath-miR774b-5p	At5NC001200	3	-1	1	21	104	124	UGAGAUGAAGAUAUGGGUGAU	:..::::::.:::::.:..	GCCGUCCAUAUUUUCAUUUUG	Cleavage	ConfidenceLevel=High;Exprimental=0	1
ath-miR774b-5p	URS0000A76DA5_3702.229926	3	-1	1	21	103	123	UGAGAUGAAGAUAUGGGUGAU	:..::::::.:::::.:..	GCCGUCCAUAUUUUCAUUUUG	Cleavage	ConfidenceLevel=High;Exprimental=0	1
ath-miR776	URS0000A76B1E_3702.226901	3	-1	1	21	249	269	UCUAAGUCUUCUAUUGAUGUU	: .::: ::: ::::::::::	AUUAUCUAUAUAAGACUUAGA	Translation	ConfidenceLevel=High;Exprimental=0	1
ath-miR776	At4NC057070	3	-1	1	21	250	270	UCUAAGUCUUCUAUUGAUGUU	: .::: ::: ::::::::::	AUUAUCUAUAUAAGACUUAGA	Translation	ConfidenceLevel=High;Exprimental=0	1
ath-miR781a	At1NC000020	3	-1	1	21	40	60	UUAGAGUUUUCUGGAUACUUA	::.::. ..::::::::::::	UAGGUGAUUAGAAAACUCUAA	Cleavage	ConfidenceLevel=High;Exprimental=0	1
ath-miR781a	At5NC060910	3	-1	1	21	150	170	UUAGAGUUUUCUGGAUACUUA	:::: ::::.::.:::::	UUCGUAUACAGAGAAUUCUAA	Cleavage	ConfidenceLevel=High;Exprimental=0	1
ath-miR781b	At1NC000020	3	-1	1	21	40	60	UUAGAGUUUUCUGGAUACUUA	::.::. ..::::::::::::	UAGGUGAUUAGAAAACUCUAA	Cleavage	ConfidenceLevel=High;Exprimental=0	1
ath-miR781b	At5NC060910	3	-1	1	21	150	170	UUAGAGUUUUCUGGAUACUUA	:::: ::::.::.:::::	UUCGUAUACAGAGAAUUCUAA	Cleavage	ConfidenceLevel=High;Exprimental=0	1
ath-miR8165	URS00003C3608_3702.11313	3	-1	1	21	1447	1467	AAUGGAGGCAAGUGUGAAGGA	: :::::.:::::.::.:: :	UACUUCAUACUUGUCUUCACU	Cleavage	ConfidenceLevel=High;Exprimental=0	1
ath-miR8167a	At5NC015340	3	-1	1	22	426	447	AGAUGUGGAGAUCGUGGGGAUG	.: ::::::::.:::: ::::	GGUACCCACGAUUUCCAAAUCU	Cleavage	ConfidenceLevel=High;Exprimental=0	1
ath-miR8167a	URS0000A76A87_3702.232918	3	-1	1	22	426	447	AGAUGUGGAGAUCGUGGGGAUG	.: ::::::::.:::: ::::	GGUACCCACGAUUUCCAAAUCU	Cleavage	ConfidenceLevel=High;Exprimental=0	1
ath-miR8167a	At5NC023690	3	-1	1	22	261	282	AGAUGUGGAGAUCGUGGGGAUG	::::::.:::.::.::.:	UUGGCCCACGGUCUUCAUAUUU	Cleavage	ConfidenceLevel=High;Exprimental=0	1
ath-miR8167a	At1NC039490	3	-1	1	22	105	126	AGAUGUGGAGAUCGUGGGGAUG	::::::: :.::.:.::::	GGCCCCCACGUUUUCUAUAUCU	Cleavage	ConfidenceLevel=High;Exprimental=0	1
ath-miR8167a	At4NC057710	3	-1	1	22	214	235	AGAUGUGGAGAUCGUGGGGAUG	.:::.: ::::::::::.:	UGGUCCCGCCAUCUCCACAUUU	Cleavage	ConfidenceLevel=High;Exprimental=0	1
ath-miR8167b	At5NC015340	3	-1	1	22	426	447	AGAUGUGGAGAUCGUGGGGAUG	.: ::::::::.:::: ::::	GGUACCCACGAUUUCCAAAUCU	Cleavage	ConfidenceLevel=High;Exprimental=0	1
ath-miR8167b	URS0000A76A87_3702.232918	3	-1	1	22	426	447	AGAUGUGGAGAUCGUGGGGAUG	.: ::::::::.:::: ::::	GGUACCCACGAUUUCCAAAUCU	Cleavage	ConfidenceLevel=High;Exprimental=0	1
ath-miR8167b	At5NC023690	3	-1	1	22	261	282	AGAUGUGGAGAUCGUGGGGAUG	::::::.:::.::.::.:	UUGGCCCACGGUCUUCAUAUUU	Cleavage	ConfidenceLevel=High;Exprimental=0	1
ath-miR8167b	At1NC039490	3	-1	1	22	105	126	AGAUGUGGAGAUCGUGGGGAUG	::::::: :.::.:.::::	GGCCCCCACGUUUUCUAUAUCU	Cleavage	ConfidenceLevel=High;Exprimental=0	1
ath-miR8167b	At4NC057710	3	-1	1	22	214	235	AGAUGUGGAGAUCGUGGGGAUG	.:::.: ::::::::::.:	UGGUCCCGCCAUCUCCACAUUU	Cleavage	ConfidenceLevel=High;Exprimental=0	1
ath-miR8167c	At5NC015340	3	-1	1	22	426	447	AGAUGUGGAGAUCGUGGGGAUG	.: ::::::::.:::: ::::	GGUACCCACGAUUUCCAAAUCU	Cleavage	ConfidenceLevel=High;Exprimental=0	1
ath-miR8167c	URS0000A76A87_3702.232918	3	-1	1	22	426	447	AGAUGUGGAGAUCGUGGGGAUG	.: ::::::::.:::: ::::	GGUACCCACGAUUUCCAAAUCU	Cleavage	ConfidenceLevel=High;Exprimental=0	1
ath-miR8167c	At5NC023690	3	-1	1	22	261	282	AGAUGUGGAGAUCGUGGGGAUG	::::::.:::.::.::.:	UUGGCCCACGGUCUUCAUAUUU	Cleavage	ConfidenceLevel=High;Exprimental=0	1
ath-miR8167c	At1NC039490	3	-1	1	22	105	126	AGAUGUGGAGAUCGUGGGGAUG	::::::: :.::.:.::::	GGCCCCCACGUUUUCUAUAUCU	Cleavage	ConfidenceLevel=High;Exprimental=0	1
ath-miR8167c	At4NC057710	3	-1	1	22	214	235	AGAUGUGGAGAUCGUGGGGAUG	.:::.: ::::::::::.:	UGGUCCCGCCAUCUCCACAUUU	Cleavage	ConfidenceLevel=High;Exprimental=0	1
ath-miR8167d	At5NC015340	3	-1	1	22	426	447	AGAUGUGGAGAUCGUGGGGAUG	.: ::::::::.:::: ::::	GGUACCCACGAUUUCCAAAUCU	Cleavage	ConfidenceLevel=High;Exprimental=0	1
ath-miR8167d	URS0000A76A87_3702.232918	3	-1	1	22	426	447	AGAUGUGGAGAUCGUGGGGAUG	.: ::::::::.:::: ::::	GGUACCCACGAUUUCCAAAUCU	Cleavage	ConfidenceLevel=High;Exprimental=0	1
ath-miR8167d	At5NC023690	3	-1	1	22	261	282	AGAUGUGGAGAUCGUGGGGAUG	::::::.:::.::.::.:	UUGGCCCACGGUCUUCAUAUUU	Cleavage	ConfidenceLevel=High;Exprimental=0	1
ath-miR8167d	At1NC039490	3	-1	1	22	105	126	AGAUGUGGAGAUCGUGGGGAUG	::::::: :.::.:.::::	GGCCCCCACGUUUUCUAUAUCU	Cleavage	ConfidenceLevel=High;Exprimental=0	1
ath-miR8167d	At4NC057710	3	-1	1	22	214	235	AGAUGUGGAGAUCGUGGGGAUG	.:::.: ::::::::::.:	UGGUCCCGCCAUCUCCACAUUU	Cleavage	ConfidenceLevel=High;Exprimental=0	1
ath-miR8167e	At5NC015340	3	-1	1	22	426	447	AGAUGUGGAGAUCGUGGGGAUG	.: ::::::::.:::: ::::	GGUACCCACGAUUUCCAAAUCU	Cleavage	ConfidenceLevel=High;Exprimental=0	1
ath-miR8167e	URS0000A76A87_3702.232918	3	-1	1	22	426	447	AGAUGUGGAGAUCGUGGGGAUG	.: ::::::::.:::: ::::	GGUACCCACGAUUUCCAAAUCU	Cleavage	ConfidenceLevel=High;Exprimental=0	1
ath-miR8167e	At5NC023690	3	-1	1	22	261	282	AGAUGUGGAGAUCGUGGGGAUG	::::::.:::.::.::.:	UUGGCCCACGGUCUUCAUAUUU	Cleavage	ConfidenceLevel=High;Exprimental=0	1
ath-miR8167e	At1NC039490	3	-1	1	22	105	126	AGAUGUGGAGAUCGUGGGGAUG	::::::: :.::.:.::::	GGCCCCCACGUUUUCUAUAUCU	Cleavage	ConfidenceLevel=High;Exprimental=0	1
ath-miR8167e	At4NC057710	3	-1	1	22	214	235	AGAUGUGGAGAUCGUGGGGAUG	.:::.: ::::::::::.:	UGGUCCCGCCAUCUCCACAUUU	Cleavage	ConfidenceLevel=High;Exprimental=0	1
ath-miR8167f	At5NC015340	3	-1	1	22	426	447	AGAUGUGGAGAUCGUGGGGAUG	.: ::::::::.:::: ::::	GGUACCCACGAUUUCCAAAUCU	Cleavage	ConfidenceLevel=High;Exprimental=0	1
ath-miR8167f	URS0000A76A87_3702.232918	3	-1	1	22	426	447	AGAUGUGGAGAUCGUGGGGAUG	.: ::::::::.:::: ::::	GGUACCCACGAUUUCCAAAUCU	Cleavage	ConfidenceLevel=High;Exprimental=0	1
ath-miR8167f	At5NC023690	3	-1	1	22	261	282	AGAUGUGGAGAUCGUGGGGAUG	::::::.:::.::.::.:	UUGGCCCACGGUCUUCAUAUUU	Cleavage	ConfidenceLevel=High;Exprimental=0	1
ath-miR8167f	At1NC039490	3	-1	1	22	105	126	AGAUGUGGAGAUCGUGGGGAUG	::::::: :.::.:.::::	GGCCCCCACGUUUUCUAUAUCU	Cleavage	ConfidenceLevel=High;Exprimental=0	1
ath-miR8167f	At4NC057710	3	-1	1	22	214	235	AGAUGUGGAGAUCGUGGGGAUG	.:::.: ::::::::::.:	UGGUCCCGCCAUCUCCACAUUU	Cleavage	ConfidenceLevel=High;Exprimental=0	1
ath-miR8168	URS0000A7682B_3702.57043	3	-1	1	21	344	364	AGGUGCUGAGUGUGCUAGUGC	:::::.::: ::::.:.::	AAACUAGUACAAUCAGUAUCU	Translation	ConfidenceLevel=Medium;Exprimental=0	1
ath-miR8168	URS0000A76BEC_3702.57039	3	-1	1	21	472	492	AGGUGCUGAGUGUGCUAGUGC	:::::.::: ::::.:.::	AAACUAGUACAAUCAGUAUCU	Translation	ConfidenceLevel=Low;Exprimental=0	1
ath-miR8170-3p	URS0000A771C7_3702.296353	3	-1	1	21	1172	1192	UUGCUUAAAGAUUUUCUAUGU	:.:::::.::::: ::::::	AUAUAGAGAAUCUGUAAGCAU	Cleavage	ConfidenceLevel=Low;Exprimental=0	1
ath-miR8170-3p	URS0000A7734C_3702.296354	3	-1	1	21	1392	1412	UUGCUUAAAGAUUUUCUAUGU	:.:::::.::::: ::::::	AUAUAGAGAAUCUGUAAGCAU	Cleavage	ConfidenceLevel=Low;Exprimental=0	1
ath-miR8170-3p	At2NC024890	3	-1	1	21	103	123	UUGCUUAAAGAUUUUCUAUGU	..::: . :::.:::::::::	GUAUAAGUAAUUUUUAAGCAA	Cleavage	ConfidenceLevel=High;Exprimental=0	1
ath-miR8172	URS0000A76EC1_3702.233894	3	-1	1	21	885	905	AUGGAUCAUCUAGAUGGAGAU	: :.:::.:.::::.:::::	UUGUUCAUUUGGAUGGUCCAU	Cleavage	ConfidenceLevel=Medium;Exprimental=0	1
ath-miR8172	URS0000A7667F_3702.233893	3	-1	1	21	885	905	AUGGAUCAUCUAGAUGGAGAU	: :.:::.:.::::.:::::	UUGUUCAUUUGGAUGGUCCAU	Cleavage	ConfidenceLevel=Medium;Exprimental=0	1
ath-miR8172	URS0000A77777_3702.233895	3	-1	1	21	885	905	AUGGAUCAUCUAGAUGGAGAU	: :.:::.:.::::.:::::	UUGUUCAUUUGGAUGGUCCAU	Cleavage	ConfidenceLevel=Medium;Exprimental=0	1
ath-miR8174	At5NC038680	3	-1	1	21	858	878	AUGUGUAUAGGGAAGCUAAUC	::::.:::..:.::::..:	UUUUAGUUUCUUUGUACAUGU	Cleavage	ConfidenceLevel=High;Exprimental=0	1
ath-miR8174	At3NC023990	3	-1	1	21	108	128	AUGUGUAUAGGGAAGCUAAUC	: :: .:::::::::.::::	CAAUAUUUUCCCUAUAUACAU	Cleavage	ConfidenceLevel=High;Exprimental=0	1
ath-miR8178	At1NC031600	3	-1	1	21	88	108	UAACAGAGUAAUUGUACAGUG	: :::::::::::: ::::.	AAGUGUACAAUUACUGUGUUG	Cleavage	ConfidenceLevel=High;Exprimental=0	1
ath-miR8178	URS0000A765F4_3702.9717	3	-1	1	21	88	108	UAACAGAGUAAUUGUACAGUG	: :::::::::::: ::::.	AAGUGUACAAUUACUGUGUUG	Cleavage	ConfidenceLevel=High;Exprimental=0	1
ath-miR8181	EL0213	3	-1	1	20	320	339	UGGGGGUGGGGGGGUGACAG	:.::::.::::::::::	GCCUUACCCUCCCACCCCCA	Cleavage	ConfidenceLevel=High;Exprimental=1	1
ath-miR8183	URS0000A76A43_3702.178580	3	-1	1	21	116	136	UUUAGUUGACGGAAUUGUGGC	::::::: : :::::::::	UACACAAUUACAUCAACUAAA	Translation	ConfidenceLevel=High;Exprimental=0	1
ath-miR826a	At3NC081000	3	-1	1	21	75	95	UAGUCCGGUUUUGGAUACGUG	:: ::::::::::.: :::::	CAAGUAUCCAAAAUCCGACUA	Cleavage	ConfidenceLevel=High;Exprimental=0	1
ath-miR826a	URS0000A7771C_3702.177970	3	-1	1	21	75	95	UAGUCCGGUUUUGGAUACGUG	:: ::::::::::.: :::::	CAAGUAUCCAAAAUCCGACUA	Cleavage	ConfidenceLevel=High;Exprimental=0	1
ath-miR828	At5NC101530	3	-1	1	22	196	217	UCUUGCUUAAAUGAGUAUUCCA	::::.:..::::: :::::	UCAAAUAUUUGUUUAAACAAGA	Cleavage	ConfidenceLevel=High;Exprimental=0	1
ath-miR828	URS0000A773FC_3702.299972	3	-1	1	22	196	217	UCUUGCUUAAAUGAGUAUUCCA	::::.:..::::: :::::	UCAAAUAUUUGUUUAAACAAGA	Cleavage	ConfidenceLevel=High;Exprimental=0	1
ath-miR829-3p.1	At5NC043850	3	-1	1	24	663	687	AGCUCUGAUACCAA-AUGAUGGAAU	:: .::::: :::::::::::::	CUUGUAUCAUCUUGGUAUCAGAGCG	Cleavage	ConfidenceLevel=High;Exprimental=0	1
ath-miR829-3p.1	At4NC028160	3	-1	1	24	117	140	AGCUCUGAUACCAAAUGAUGGAAU	.: ..:::: ::::::::::::	GUCUUAUCAGAUGGUAUCAGAGCC	Cleavage	ConfidenceLevel=High;Exprimental=0	1
ath-miR829-3p.2	At2NC073380	3	-1	1	21	409	429	CAAAUUAAAGCUUCAAGGUAG	:.::::::::::: ::::	AAAUCUUGAAGCUUUUAUUUU	Cleavage	ConfidenceLevel=High;Exprimental=0	1
ath-miR829-3p.2	URS0000A77081_3702.108817	3	-1	1	21	408	428	CAAAUUAAAGCUUCAAGGUAG	:.::::::::::: ::::	AAAUCUUGAAGCUUUUAUUUU	Cleavage	ConfidenceLevel=High;Exprimental=0	1
ath-miR829-3p.2	URS0000A7715B_3702.230956	3	-1	1	21	1043	1063	CAAAUUAAAGCUUCAAGGUAG	::::: : :.:::::::::	UGACCUUUAUGUUUUAAUUUG	Cleavage	ConfidenceLevel=Medium;Exprimental=0	1
ath-miR829-3p.2	URS0000A773F7_3702.230960	3	-1	1	21	936	956	CAAAUUAAAGCUUCAAGGUAG	::::: : :.:::::::::	UGACCUUUAUGUUUUAAUUUG	Cleavage	ConfidenceLevel=Low;Exprimental=0	1
ath-miR829-3p.2	URS0000A77244_3702.230961	3	-1	1	21	777	797	CAAAUUAAAGCUUCAAGGUAG	::::: : :.:::::::::	UGACCUUUAUGUUUUAAUUUG	Cleavage	ConfidenceLevel=Low;Exprimental=0	1
ath-miR829-3p.2	URS0000A770F8_3702.230958	3	-1	1	21	805	825	CAAAUUAAAGCUUCAAGGUAG	::::: : :.:::::::::	UGACCUUUAUGUUUUAAUUUG	Cleavage	ConfidenceLevel=Medium;Exprimental=0	1
ath-miR829-3p.2	URS0000A772B4_3702.230959	3	-1	1	21	702	722	CAAAUUAAAGCUUCAAGGUAG	::::: : :.:::::::::	UGACCUUUAUGUUUUAAUUUG	Cleavage	ConfidenceLevel=Medium;Exprimental=0	1
ath-miR829-3p.2	URS0000A76D03_3702.230957	3	-1	1	21	601	621	CAAAUUAAAGCUUCAAGGUAG	::::: : :.:::::::::	UGACCUUUAUGUUUUAAUUUG	Cleavage	ConfidenceLevel=Medium;Exprimental=0	1
ath-miR829-3p.2	At2NC044790	3	-1	1	21	46	66	CAAAUUAAAGCUUCAAGGUAG	: .:: :::.:::::::::	UCAGUUUAAAGUUUUAAUUUG	Cleavage	ConfidenceLevel=High;Exprimental=0	1
ath-miR829-5p	At5NC082880	3	-1	1	21	420	440	ACUUUGAAGCUUUGAUUUGAA	: ::::::::: .:::::::	UACAAAUCAAAAUUUCAAAGG	Translation	ConfidenceLevel=High;Exprimental=0	1
ath-miR830-3p	At4NC050460	3	-1	1	21	88	108	UAACUAUUUUGAGAAGAAGUG	:::::.:::: :::::::	AUGUUCUUUUCAAUAUAGUUA	Cleavage	ConfidenceLevel=High;Exprimental=0	1
ath-miR830-5p	At4NC041850	3	-1	1	22	208	229	UCUUCUCCAAAUAGUUUAGGUU	:: .:::: ::::::::::: :	AAGUUAAAAUAUUUGGAGAAAA	Cleavage	ConfidenceLevel=High;Exprimental=0	1
ath-miR830-5p	URS0000A763EE_3702.100435	3	-1	1	22	143	164	UCUUCUCCAAAUAGUUUAGGUU	.::::: :::::::::::	UUAUUAAACCAUUUGGAGAAGC	Cleavage	ConfidenceLevel=Low;Exprimental=0	1
ath-miR830-5p	URS0000A77220_3702.100431	3	-1	1	22	391	412	UCUUCUCCAAAUAGUUUAGGUU	.::::: :::::::::::	UUAUUAAACCAUUUGGAGAAGC	Cleavage	ConfidenceLevel=Low;Exprimental=0	1
ath-miR830-5p	URS0000A7689A_3702.100429	3	-1	1	22	631	652	UCUUCUCCAAAUAGUUUAGGUU	.::::: :::::::::::	UUAUUAAACCAUUUGGAGAAGC	Cleavage	ConfidenceLevel=Low;Exprimental=0	1
ath-miR830-5p	URS0000A76C72_3702.100430	3	-1	1	22	729	750	UCUUCUCCAAAUAGUUUAGGUU	.::::: :::::::::::	UUAUUAAACCAUUUGGAGAAGC	Cleavage	ConfidenceLevel=Low;Exprimental=0	1
ath-miR831-3p	URS0000A76B5D_3702.109250	3	-1	1	22	1706	1727	UGAUCUCUUCGUACUCUUCUUG	:. ::::::: ::::.:::::	AAGAAAGAGUAAGAAGGGAUCA	Translation	ConfidenceLevel=Low;Exprimental=0	1
ath-miR831-3p	URS0000A76A5C_3702.109252	3	-1	1	22	1795	1816	UGAUCUCUUCGUACUCUUCUUG	:. ::::::: ::::.:::::	AAGAAAGAGUAAGAAGGGAUCA	Translation	ConfidenceLevel=Low;Exprimental=0	1
ath-miR831-3p	URS0000A766DE_3702.109249	3	-1	1	22	1792	1813	UGAUCUCUUCGUACUCUUCUUG	:. ::::::: ::::.:::::	AAGAAAGAGUAAGAAGGGAUCA	Translation	ConfidenceLevel=Low;Exprimental=0	1
ath-miR831-3p	URS0000A7650B_3702.109251	3	-1	1	22	1976	1997	UGAUCUCUUCGUACUCUUCUUG	:. ::::::: ::::.:::::	AAGAAAGAGUAAGAAGGGAUCA	Translation	ConfidenceLevel=Medium;Exprimental=0	1
ath-miR831-5p	At5NC007740	3	-1	1	22	48	69	AGAAGCGUACAAGGAGAUGAGG	:: :.::::::: ::::.::.:	CCCCGUCUCCUUUUACGUUUUU	Translation	ConfidenceLevel=High;Exprimental=0	1
ath-miR834	At5NC029550	3	-1	1	21	64	84	UGGUAGCAGUAGCGGUGGUAA	::::.::.:: ::.:::::	CGACCAUCGUUAAUGUUACCA	Cleavage	ConfidenceLevel=High;Exprimental=0	1
ath-miR835-3p	At3NC092940	3	-1	1	21	197	217	UGGAGAAGAUACGCAAGAAAG	::::::. :.::::::.::	UCUUCUUGUCUGUCUUCUUCA	Cleavage	ConfidenceLevel=High;Exprimental=0	1
ath-miR835-3p	URS0000A76FC2_3702.180884	3	-1	1	21	196	216	UGGAGAAGAUACGCAAGAAAG	::::::. :.::::::.::	UCUUCUUGUCUGUCUUCUUCA	Cleavage	ConfidenceLevel=High;Exprimental=0	1
ath-miR835-3p	At3NC003160	3	-1	1	21	352	372	UGGAGAAGAUACGCAAGAAAG	::: ::.::.:.::.::::	UGUUCGUGUGUGUUUUUUCCA	Cleavage	ConfidenceLevel=Medium;Exprimental=0	1
ath-miR835-3p	URS0000A76F4C_3702.110163	3	-1	1	21	352	372	UGGAGAAGAUACGCAAGAAAG	::: ::.::.:.::.::::	UGUUCGUGUGUGUUUUUUCCA	Cleavage	ConfidenceLevel=Medium;Exprimental=0	1
ath-miR837-3p	At1NC033220	3	-1	1	21	168	188	AAACGAACAAAAAACUGAUGG	:. :. ::::::::::.::::	CUCUUCGUUUUUUGUUUGUUU	Cleavage	ConfidenceLevel=High;Exprimental=0	1
ath-miR837-3p	At2NC076100	3	-1	1	21	167	187	AAACGAACAAAAAACUGAUGG	..:::: : :::::::.::::	UUAUCACUCUUUUGUUUGUUU	Cleavage	ConfidenceLevel=High;Exprimental=0	1
ath-miR837-3p	At5NC015090	3	-1	1	21	92	112	AAACGAACAAAAAACUGAUGG	:::: :::::::::.: ::	GAAUCAAUUUUUUGUUUGGUU	Cleavage	ConfidenceLevel=High;Exprimental=0	1
ath-miR837-3p	URS0000A7733E_3702.232839	3	-1	1	21	92	112	AAACGAACAAAAAACUGAUGG	:::: :::::::::.: ::	GAAUCAAUUUUUUGUUUGGUU	Cleavage	ConfidenceLevel=High;Exprimental=0	1
ath-miR837-5p	URS0000A771AC_3702.234566	3	-1	1	21	681	701	AUCAGUUUCUUGUUCGUUUCA	:.:.:::. ::::::::::	CCAGAUGAAUCAGAAACUGAU	Translation	ConfidenceLevel=High;Exprimental=0	1
ath-miR837-5p	At3NC011700	3	-1	1	21	53	73	AUCAGUUUCUUGUUCGUUUCA	::::: : ::::::.::::	ACAAACGUAAAAGAAAUUGAU	Cleavage	ConfidenceLevel=High;Exprimental=0	1
ath-miR838	At4NC067380	3	-1	1	21	114	134	UUUUCUUCUACUUCUUGCACA	::::.:: .::::::.:::.:	UGUGUAAUGAGUAGAGGAAGA	Cleavage	ConfidenceLevel=High;Exprimental=0	1
ath-miR838	URS0000A76E53_3702.226911	3	-1	1	21	309	329	UUUUCUUCUACUUCUUGCACA	::.:::.::.::::::.:	ACGGCGAGAGGUGGAAGAAGA	Cleavage	ConfidenceLevel=High;Exprimental=0	1
ath-miR838	At4NC001140	3	-1	1	21	208	228	UUUUCUUCUACUUCUUGCACA	::: . :::::::::::::.	AGUGGGUGAAGUAGAAGAAAG	Cleavage	ConfidenceLevel=Medium;Exprimental=0	1
ath-miR838	At2NC036050	3	-1	1	21	130	150	UUUUCUUCUACUUCUUGCACA	:: :::.:: :::::::::	AUUGAAAGGAGAAGAAGAAAA	Translation	ConfidenceLevel=High;Exprimental=0	2
ath-miR838	URS0000A76967_3702.237686	3	-1	1	21	216	236	UUUUCUUCUACUUCUUGCACA	:: :::::: :::::::.:	CCUGAAAGAAGAAGAAGAAGA	Translation	ConfidenceLevel=High;Exprimental=0	1
ath-miR838	At5NC033040	3	-1	1	21	680	700	UUUUCUUCUACUUCUUGCACA	:: :::::: :::::::.:	CCUGAAAGAAGAAGAAGAAGA	Translation	ConfidenceLevel=High;Exprimental=0	1
ath-miR838	URS0000A76EA2_3702.109120	3	-1	1	21	575	595	UUUUCUUCUACUUCUUGCACA	:: :.:::: :::::::::	AAUGGAGGAAGAAGAAGAAAA	Translation	ConfidenceLevel=Medium;Exprimental=0	1
ath-miR838	URS0000A7724A_3702.2241	3	-1	1	21	1851	1871	UUUUCUUCUACUUCUUGCACA	:::: :::: :::::::.:	GCUGCAUGAAGAAGAAGAAGA	Translation	ConfidenceLevel=High;Exprimental=0	1
ath-miR838	URS0000A76C85_3702.2240	3	-1	1	21	1945	1965	UUUUCUUCUACUUCUUGCACA	:::: :::: :::::::.:	GCUGCAUGAAGAAGAAGAAGA	Translation	ConfidenceLevel=High;Exprimental=0	1
ath-miR840-3p	URS0000A77642_3702.44344	3	-1	1	21	26	46	UUGUUUAGGUCCCUUAGUUUC	:::::::::::: .::.:.::	GAAACUAAGGGAGUUAGAUAA	Cleavage	ConfidenceLevel=High;Exprimental=0	1
ath-miR840-3p	At1NC071890	3	-1	1	21	26	46	UUGUUUAGGUCCCUUAGUUUC	:::::::::::: .::.:.::	GAAACUAAGGGAGUUAGAUAA	Cleavage	ConfidenceLevel=High;Exprimental=0	1
ath-miR841a-3p	At1NC082260	3	-1	1	21	478	498	AUUUCUAGUGGGUCGUAUUCA	: ::.::.:::.:.:::::	GUAUUAUGAUCCAUUGGAAAU	Cleavage	ConfidenceLevel=High;Exprimental=0	1
ath-miR845b	At5NC043850	3	-1	1	22	667	688	UCGCUCUGAUACCAAAUUGAUG	.:::: ::::::::::::::	UAUCAUCUUGGUAUCAGAGCGC	Cleavage	ConfidenceLevel=High;Exprimental=0	1
ath-miR846-3p	URS0000A76723_3702.77582	3	-1	1	21	63	83	UUGAAUUGAAGUGCUUGAAUU	.:::::.::::::::::	AUAGUAAGCAUUUCAAUUCAA	Cleavage	ConfidenceLevel=High;Exprimental=0	1
ath-miR847	URS0000A76456_3702.291539	3	-1	1	21	2012	2032	UCACUCCUCUUCUUCUUGAUG	::::::::: :: ::::::	UCUCAAGAAGAUGAAGAGUGA	Translation	ConfidenceLevel=Low;Exprimental=0	1
ath-miR847	URS0000A76CB4_3702.291540	3	-1	1	21	2023	2043	UCACUCCUCUUCUUCUUGAUG	::::::::: :: ::::::	UCUCAAGAAGAUGAAGAGUGA	Translation	ConfidenceLevel=Low;Exprimental=0	1
ath-miR849	At3NC067930	3	-1	1	21	74	94	UAACUAAACAUUGGUGUAGUA	::::::..:::::::. :::	AACUACAUUAAUGUUUGAUUA	Cleavage	ConfidenceLevel=High;Exprimental=0	1
ath-miR849	URS0000A77197_3702.172215	3	-1	1	21	74	94	UAACUAAACAUUGGUGUAGUA	::::::..:::::::. :::	AACUACAUUAAUGUUUGAUUA	Cleavage	ConfidenceLevel=High;Exprimental=0	1
ath-miR849	EL0132	3	-1	1	21	636	656	UAACUAAACAUUGGUGUAGUA	: .:::::. ::::::::::.	UCUUACACUUAUGUUUAGUUG	Cleavage	ConfidenceLevel=High;Exprimental=1	1
ath-miR849	EL0200	3	-1	1	21	629	649	UAACUAAACAUUGGUGUAGUA	: .:::::. ::::::::::.	UCUUACACUUAUGUUUAGUUG	Cleavage	ConfidenceLevel=High;Exprimental=1	1
ath-miR850	At2NC053080	3	-1	1	22	31	52	UAAGAUCCGGACUACAACAAAG	: ::: :::..::::::::	AAAUAUUGAAGUUUGGAUCUUA	Cleavage	ConfidenceLevel=High;Exprimental=0	1
ath-miR854a	URS0000A772EB_3702.56214	3	-1	1	21	406	426	GAUGAGGAUAGGGAGGAGGAG	::::::.:::. :::.:::::	CUCCUCUUCCUCAUCUUCAUC	Translation	ConfidenceLevel=Medium;Exprimental=0	2
ath-miR854a	URS0000A776A0_3702.55200	3	-1	1	21	42	62	GAUGAGGAUAGGGAGGAGGAG	::.::.::.:.:::.::.:::	CUUCUUCUUCUUAUUCUUAUC	Cleavage	ConfidenceLevel=High;Exprimental=0	1
ath-miR854a	At3NC002500	3	-1	1	21	136	156	GAUGAGGAUAGGGAGGAGGAG	::.::.::.:.:.:.::::::	CUUCUUCUUCUUGUUCUCAUC	Cleavage	ConfidenceLevel=High;Exprimental=0	2
ath-miR854a	URS0000A7664E_3702.107769	3	-1	1	21	160	180	GAUGAGGAUAGGGAGGAGGAG	: .::.:::.:::::::.::	AUAUUCUUCCUUAUCCUCGUC	Cleavage	ConfidenceLevel=High;Exprimental=0	1
ath-miR854a	At4NC014380	3	-1	1	21	267	287	GAUGAGGAUAGGGAGGAGGAG	.::. :.:.::::::::::	AAUCUUGUUCUUAUCCUCAUC	Cleavage	ConfidenceLevel=High;Exprimental=0	1
ath-miR854b	URS0000A772EB_3702.56214	3	-1	1	21	406	426	GAUGAGGAUAGGGAGGAGGAG	::::::.:::. :::.:::::	CUCCUCUUCCUCAUCUUCAUC	Translation	ConfidenceLevel=Medium;Exprimental=0	2
ath-miR854b	URS0000A776A0_3702.55200	3	-1	1	21	42	62	GAUGAGGAUAGGGAGGAGGAG	::.::.::.:.:::.::.:::	CUUCUUCUUCUUAUUCUUAUC	Cleavage	ConfidenceLevel=High;Exprimental=0	1
ath-miR854b	At3NC002500	3	-1	1	21	136	156	GAUGAGGAUAGGGAGGAGGAG	::.::.::.:.:.:.::::::	CUUCUUCUUCUUGUUCUCAUC	Cleavage	ConfidenceLevel=High;Exprimental=0	2
ath-miR854b	URS0000A7664E_3702.107769	3	-1	1	21	160	180	GAUGAGGAUAGGGAGGAGGAG	: .::.:::.:::::::.::	AUAUUCUUCCUUAUCCUCGUC	Cleavage	ConfidenceLevel=High;Exprimental=0	1
ath-miR854b	At4NC014380	3	-1	1	21	267	287	GAUGAGGAUAGGGAGGAGGAG	.::. :.:.::::::::::	AAUCUUGUUCUUAUCCUCAUC	Cleavage	ConfidenceLevel=High;Exprimental=0	1
ath-miR854c	URS0000A772EB_3702.56214	3	-1	1	21	406	426	GAUGAGGAUAGGGAGGAGGAG	::::::.:::. :::.:::::	CUCCUCUUCCUCAUCUUCAUC	Translation	ConfidenceLevel=Medium;Exprimental=0	2
ath-miR854c	URS0000A776A0_3702.55200	3	-1	1	21	42	62	GAUGAGGAUAGGGAGGAGGAG	::.::.::.:.:::.::.:::	CUUCUUCUUCUUAUUCUUAUC	Cleavage	ConfidenceLevel=High;Exprimental=0	1
ath-miR854c	At3NC002500	3	-1	1	21	136	156	GAUGAGGAUAGGGAGGAGGAG	::.::.::.:.:.:.::::::	CUUCUUCUUCUUGUUCUCAUC	Cleavage	ConfidenceLevel=High;Exprimental=0	2
ath-miR854c	URS0000A7664E_3702.107769	3	-1	1	21	160	180	GAUGAGGAUAGGGAGGAGGAG	: .::.:::.:::::::.::	AUAUUCUUCCUUAUCCUCGUC	Cleavage	ConfidenceLevel=High;Exprimental=0	1
ath-miR854c	At4NC014380	3	-1	1	21	267	287	GAUGAGGAUAGGGAGGAGGAG	.::. :.:.::::::::::	AAUCUUGUUCUUAUCCUCAUC	Cleavage	ConfidenceLevel=High;Exprimental=0	1
ath-miR854d	URS0000A772EB_3702.56214	3	-1	1	21	406	426	GAUGAGGAUAGGGAGGAGGAG	::::::.:::. :::.:::::	CUCCUCUUCCUCAUCUUCAUC	Translation	ConfidenceLevel=Medium;Exprimental=0	2
ath-miR854d	URS0000A776A0_3702.55200	3	-1	1	21	42	62	GAUGAGGAUAGGGAGGAGGAG	::.::.::.:.:::.::.:::	CUUCUUCUUCUUAUUCUUAUC	Cleavage	ConfidenceLevel=High;Exprimental=0	1
ath-miR854d	At3NC002500	3	-1	1	21	136	156	GAUGAGGAUAGGGAGGAGGAG	::.::.::.:.:.:.::::::	CUUCUUCUUCUUGUUCUCAUC	Cleavage	ConfidenceLevel=High;Exprimental=0	2
ath-miR854d	URS0000A7664E_3702.107769	3	-1	1	21	160	180	GAUGAGGAUAGGGAGGAGGAG	: .::.:::.:::::::.::	AUAUUCUUCCUUAUCCUCGUC	Cleavage	ConfidenceLevel=High;Exprimental=0	1
ath-miR854d	At4NC014380	3	-1	1	21	267	287	GAUGAGGAUAGGGAGGAGGAG	.::. :.:.::::::::::	AAUCUUGUUCUUAUCCUCAUC	Cleavage	ConfidenceLevel=High;Exprimental=0	1
ath-miR854e	URS0000A772EB_3702.56214	3	-1	1	21	406	426	GAUGAGGAUAGGGAGGAGGAG	::::::.:::. :::.:::::	CUCCUCUUCCUCAUCUUCAUC	Translation	ConfidenceLevel=Medium;Exprimental=0	2
ath-miR854e	URS0000A776A0_3702.55200	3	-1	1	21	42	62	GAUGAGGAUAGGGAGGAGGAG	::.::.::.:.:::.::.:::	CUUCUUCUUCUUAUUCUUAUC	Cleavage	ConfidenceLevel=High;Exprimental=0	1
ath-miR854e	At3NC002500	3	-1	1	21	136	156	GAUGAGGAUAGGGAGGAGGAG	::.::.::.:.:.:.::::::	CUUCUUCUUCUUGUUCUCAUC	Cleavage	ConfidenceLevel=High;Exprimental=0	2
ath-miR854e	URS0000A7664E_3702.107769	3	-1	1	21	160	180	GAUGAGGAUAGGGAGGAGGAG	: .::.:::.:::::::.::	AUAUUCUUCCUUAUCCUCGUC	Cleavage	ConfidenceLevel=High;Exprimental=0	1
ath-miR854e	At4NC014380	3	-1	1	21	267	287	GAUGAGGAUAGGGAGGAGGAG	.::. :.:.::::::::::	AAUCUUGUUCUUAUCCUCAUC	Cleavage	ConfidenceLevel=High;Exprimental=0	1
ath-miR855	At2NC022690	3	-1	1	22	37	58	AGCAAAAGCUAAGGAAAAGGAA	..::::.:::.:::: ::::	AGUUUUUUUCUUGGCUUAUGCU	Cleavage	ConfidenceLevel=High;Exprimental=0	1
ath-miR855	URS0000A7671B_3702.108795	3	-1	1	22	677	698	AGCAAAAGCUAAGGAAAAGGAA	.:: ::::.:::::::::	GAAUUUGACCUUGGCUUUUGCU	Cleavage	ConfidenceLevel=High;Exprimental=0	1
ath-miR855	URS0000A76EB6_3702.108794	3	-1	1	22	677	698	AGCAAAAGCUAAGGAAAAGGAA	.:: ::::.:::::::::	GAAUUUGACCUUGGCUUUUGCU	Cleavage	ConfidenceLevel=High;Exprimental=0	1
ath-miR857	At5NC061200	3	-1	1	21	121	141	UUUUGUAUGUUGAAGGUGUAU	: ..::::.:::::::.:::	UUUUGCCUUUAACAUACGAAA	Cleavage	ConfidenceLevel=High;Exprimental=0	1
ath-miR857	At4NC017600	3	-1	1	21	287	307	UUUUGUAUGUUGAAGGUGUAU	: :.:..:::::.:::.:.::	ACAUAUUUUCAAUAUAUAGAA	Cleavage	ConfidenceLevel=High;Exprimental=0	1
ath-miR857	At3NC006780	3	-1	1	21	110	130	UUUUGUAUGUUGAAGGUGUAU	::::.::.::.:::::: :	UCACACUUUUAAUAUACAACA	Cleavage	ConfidenceLevel=High;Exprimental=0	1
ath-miR865-3p	URS0000A769B6_3702.55352	3	-1	1	21	804	824	UUUUUCCUCAAAUUUAUCCAA	:: :::::::.:::::.:	ACGGCCAAAUUUGGGGAAAGA	Cleavage	ConfidenceLevel=High;Exprimental=0	2
ath-miR865-5p	At4NC060150	3	-1	1	21	65	85	AUGAAUUUGGAUCUAAUUGAG	::::.:::::::.. ::::::	CUCAGUUAGAUCUGCAUUCAU	Cleavage	ConfidenceLevel=High;Exprimental=0	1
ath-miR866-3p	EL0113	3	-1	1	20	315	334	ACAAAAUCCGUCUUUGAAGA	:::.::.::::::::::	AGGUCAGAGGCGGAUUUUGU	Cleavage	ConfidenceLevel=High;Exprimental=1	1
ath-miR866-5p	URS00004D6B7B_3702.220655	3	-1	1	21	725	745	UCAAGGAACGGAUUUUGUUAA	: :.:: :::: :::::::::	UGAGCACAAUCAGUUCCUUGA	Translation	ConfidenceLevel=Medium;Exprimental=0	1
ath-miR869.2	URS0000A7699A_3702.19403	3	-1	1	21	351	371	UCUGGUGUUGAGAUAGUUGAC	.::::::.:: ::::.:::	ACUAACUAUUUCUACACUAGA	Cleavage	ConfidenceLevel=High;Exprimental=0	1
ath-miR870-5p	At5NC050120	3	-1	1	21	1325	1345	AAGAACAUCAAAUUAGAAUGU	:: .:.:::::::::::::	UCAAGUUGAUUUGAUGUUCUU	Cleavage	ConfidenceLevel=High;Exprimental=0	1

## Sheet: O. sativa
Supplementary File 1: LncRNAs targeted by miRNA as determined by psRNATarget.
miRNA_Acc.	Target_Acc.	Expectation	UPE$	miRNA_start	miRNA_end	Target_start	Target_end	miRNA_aligned_fragment	alignment	Target_aligned_fragment	Inhibition	Target_Desc.	Multiplicity
osa-miR169e	URS00008FA863_39947.8612	0	-1	1	21	113	133	UAGCCAAGGAUGACUUGCCGG	: :::::::::::::::::::	CAGGCAAGUCAUCCUUGGCUA	Cleavage	ConfidenceLevel=High;Exprimental=0	1
osa-miR169e	URS00008FE075_39947.5567	0	-1	1	21	117	137	UAGCCAAGGAUGACUUGCCGG	:::::::::::::::::::	UAGGCAAGUCAUCCUUGGCUA	Cleavage	ConfidenceLevel=High;Exprimental=0	1
osa-miR169f.1	URS00008FE075_39947.5567	0	-1	1	21	117	137	UAGCCAAGGAUGACUUGCCUA	:::::::::::::::::::::	UAGGCAAGUCAUCCUUGGCUA	Cleavage	ConfidenceLevel=High;Exprimental=0	1
osa-miR169f.1	URS00008FA863_39947.8612	0	-1	1	21	113	133	UAGCCAAGGAUGACUUGCCUA	::::::::::::::::::::	CAGGCAAGUCAUCCUUGGCUA	Cleavage	ConfidenceLevel=High;Exprimental=0	1
osa-miR169g	URS00008FE075_39947.5567	0	-1	1	21	117	137	UAGCCAAGGAUGACUUGCCUA	:::::::::::::::::::::	UAGGCAAGUCAUCCUUGGCUA	Cleavage	ConfidenceLevel=High;Exprimental=0	1
osa-miR169g	URS00008FA863_39947.8612	0	-1	1	21	113	133	UAGCCAAGGAUGACUUGCCUA	::::::::::::::::::::	CAGGCAAGUCAUCCUUGGCUA	Cleavage	ConfidenceLevel=High;Exprimental=0	1
osa-miR169h	URS00008FA863_39947.8612	0	-1	1	21	113	133	UAGCCAAGGAUGACUUGCCUG	:::::::::::::::::::::	CAGGCAAGUCAUCCUUGGCUA	Cleavage	ConfidenceLevel=High;Exprimental=0	1
osa-miR169h	URS00008FE075_39947.5567	0	-1	1	21	117	137	UAGCCAAGGAUGACUUGCCUG	.::::::::::::::::::::	UAGGCAAGUCAUCCUUGGCUA	Cleavage	ConfidenceLevel=High;Exprimental=0	1
osa-miR169i-5p.1	URS00008FA863_39947.8612	0	-1	1	21	113	133	UAGCCAAGGAUGACUUGCCUG	:::::::::::::::::::::	CAGGCAAGUCAUCCUUGGCUA	Cleavage	ConfidenceLevel=High;Exprimental=0	1
osa-miR169i-5p.1	URS00008FE075_39947.5567	0	-1	1	21	117	137	UAGCCAAGGAUGACUUGCCUG	.::::::::::::::::::::	UAGGCAAGUCAUCCUUGGCUA	Cleavage	ConfidenceLevel=High;Exprimental=0	1
osa-miR169j	URS00008FA863_39947.8612	0	-1	1	21	113	133	UAGCCAAGGAUGACUUGCCUG	:::::::::::::::::::::	CAGGCAAGUCAUCCUUGGCUA	Cleavage	ConfidenceLevel=High;Exprimental=0	1
osa-miR169j	URS00008FE075_39947.5567	0	-1	1	21	117	137	UAGCCAAGGAUGACUUGCCUG	.::::::::::::::::::::	UAGGCAAGUCAUCCUUGGCUA	Cleavage	ConfidenceLevel=High;Exprimental=0	1
osa-miR169k	URS00008FA863_39947.8612	0	-1	1	21	113	133	UAGCCAAGGAUGACUUGCCUG	:::::::::::::::::::::	CAGGCAAGUCAUCCUUGGCUA	Cleavage	ConfidenceLevel=High;Exprimental=0	1
osa-miR169k	URS00008FE075_39947.5567	0	-1	1	21	117	137	UAGCCAAGGAUGACUUGCCUG	.::::::::::::::::::::	UAGGCAAGUCAUCCUUGGCUA	Cleavage	ConfidenceLevel=High;Exprimental=0	1
osa-miR169l	URS00008FA863_39947.8612	0	-1	1	21	113	133	UAGCCAAGGAUGACUUGCCUG	:::::::::::::::::::::	CAGGCAAGUCAUCCUUGGCUA	Cleavage	ConfidenceLevel=High;Exprimental=0	1
osa-miR169l	URS00008FE075_39947.5567	0	-1	1	21	117	137	UAGCCAAGGAUGACUUGCCUG	.::::::::::::::::::::	UAGGCAAGUCAUCCUUGGCUA	Cleavage	ConfidenceLevel=High;Exprimental=0	1
osa-miR169m	URS00008FA863_39947.8612	0	-1	1	21	113	133	UAGCCAAGGAUGACUUGCCUG	:::::::::::::::::::::	CAGGCAAGUCAUCCUUGGCUA	Cleavage	ConfidenceLevel=High;Exprimental=0	1
osa-miR169m	URS00008FE075_39947.5567	0	-1	1	21	117	137	UAGCCAAGGAUGACUUGCCUG	.::::::::::::::::::::	UAGGCAAGUCAUCCUUGGCUA	Cleavage	ConfidenceLevel=High;Exprimental=0	1
osa-miR169q	URS00008ED311_39947.8602	0	-1	1	21	233	253	UAGCCAAGGAGACUGCCCAUG	:::::::::::::::::::::	CAUGGGCAGUCUCCUUGGCUA	Cleavage	ConfidenceLevel=High;Exprimental=0	1
osa-miR169q	URS00008E5178_39947.8620	0	-1	1	21	123	143	UAGCCAAGGAGACUGCCCAUG	:::::::::::::::::::::	CAUGGGCAGUCUCCUUGGCUA	Cleavage	ConfidenceLevel=High;Exprimental=0	1
osa-miR1850.1	URS00008F65B8_39947.6578	0	-1	1	21	350	370	UGGAAAGUUGGGAGAUUGGGG	:::::::::::::::::::::	CCCCAAUCUCCCAACUUUCCA	Cleavage	ConfidenceLevel=High;Exprimental=0	1
osa-miR1850.2	URS00008F65B8_39947.6578	0	-1	1	21	325	345	UUGUGUGUGAACUAAACGUGG	:::::::::::::::::::::	CCACGUUUAGUUCACACACAA	Cleavage	ConfidenceLevel=High;Exprimental=0	2
osa-miR1850.3	URS00008F65B8_39947.6578	0	-1	1	22	294	315	CUGUUUAGUUCACAUCAAUCUU	::::::::::::::::::::::	AAGAUUGAUGUGAACUAAACAG	Cleavage	ConfidenceLevel=High;Exprimental=0	1
osa-miR6253	URS00008EB582_39947.7827	0	-1	1	22	439	460	GAGGAAAGUGGGCAGUUGGGUU	::::::::::::::::::::::	AACCCAACUGCCCACUUUCCUC	Cleavage	ConfidenceLevel=High;Exprimental=0	3
osa-miR6255	URS00008EB582_39947.7827	0	-1	1	22	217	238	UGGGAAAAAUGGGCAGUUGAGU	::::::::::::::::::::::	ACUCAACUGCCCAUUUUUCCCA	Cleavage	ConfidenceLevel=High;Exprimental=0	3
osa-miR818a	URS00008F932F_39947.6811	0	-1	1	22	124	145	AAUCCCUUAUAUUAUGGGACGG	::::::::::::::::::::::	CCGUCCCAUAAUAUAAGGGAUU	Cleavage	ConfidenceLevel=High;Exprimental=0	1
osa-miR818a	URS00008EFDF4_39947.8198	0	-1	1	22	53	74	AAUCCCUUAUAUUAUGGGACGG	:: :::::::::::::::::::	CCAUCCCAUAAUAUAAGGGAUU	Cleavage	ConfidenceLevel=High;Exprimental=0	1
osa-miR818a	URS00008E90D4_39947.9353	0	-1	1	22	1103	1124	AAUCCCUUAUAUUAUGGGACGG	:: :::::::::::::::::::	CCAUCCCAUAAUAUAAGGGAUU	Cleavage	ConfidenceLevel=Medium;Exprimental=0	1
osa-miR818b	URS00008F932F_39947.6811	0	-1	1	22	124	145	AAUCCCUUAUAUUAUGGGACGG	::::::::::::::::::::::	CCGUCCCAUAAUAUAAGGGAUU	Cleavage	ConfidenceLevel=High;Exprimental=0	1
osa-miR818b	URS00008EFDF4_39947.8198	0	-1	1	22	53	74	AAUCCCUUAUAUUAUGGGACGG	:: :::::::::::::::::::	CCAUCCCAUAAUAUAAGGGAUU	Cleavage	ConfidenceLevel=High;Exprimental=0	1
osa-miR818b	URS00008E90D4_39947.9353	0	-1	1	22	1103	1124	AAUCCCUUAUAUUAUGGGACGG	:: :::::::::::::::::::	CCAUCCCAUAAUAUAAGGGAUU	Cleavage	ConfidenceLevel=Medium;Exprimental=0	1
osa-miR818c	URS00008F932F_39947.6811	0	-1	1	22	124	145	AAUCCCUUAUAUUAUGGGACGG	::::::::::::::::::::::	CCGUCCCAUAAUAUAAGGGAUU	Cleavage	ConfidenceLevel=High;Exprimental=0	1
osa-miR818c	URS00008EFDF4_39947.8198	0	-1	1	22	53	74	AAUCCCUUAUAUUAUGGGACGG	:: :::::::::::::::::::	CCAUCCCAUAAUAUAAGGGAUU	Cleavage	ConfidenceLevel=High;Exprimental=0	1
osa-miR818c	URS00008E90D4_39947.9353	0	-1	1	22	1103	1124	AAUCCCUUAUAUUAUGGGACGG	:: :::::::::::::::::::	CCAUCCCAUAAUAUAAGGGAUU	Cleavage	ConfidenceLevel=Medium;Exprimental=0	1
osa-miR818d	URS00008F932F_39947.6811	0	-1	1	22	124	145	AAUCCCUUAUAUUAUGGGACGG	::::::::::::::::::::::	CCGUCCCAUAAUAUAAGGGAUU	Cleavage	ConfidenceLevel=High;Exprimental=0	1
osa-miR818d	URS00008EFDF4_39947.8198	0	-1	1	22	53	74	AAUCCCUUAUAUUAUGGGACGG	:: :::::::::::::::::::	CCAUCCCAUAAUAUAAGGGAUU	Cleavage	ConfidenceLevel=High;Exprimental=0	1
osa-miR818d	URS00008E90D4_39947.9353	0	-1	1	22	1103	1124	AAUCCCUUAUAUUAUGGGACGG	:: :::::::::::::::::::	CCAUCCCAUAAUAUAAGGGAUU	Cleavage	ConfidenceLevel=Medium;Exprimental=0	1
osa-miR818e	URS00008F932F_39947.6811	0	-1	1	22	124	145	AAUCCCUUAUAUUAUGGGACGG	::::::::::::::::::::::	CCGUCCCAUAAUAUAAGGGAUU	Cleavage	ConfidenceLevel=High;Exprimental=0	1
osa-miR818e	URS00008EFDF4_39947.8198	0	-1	1	22	53	74	AAUCCCUUAUAUUAUGGGACGG	:: :::::::::::::::::::	CCAUCCCAUAAUAUAAGGGAUU	Cleavage	ConfidenceLevel=High;Exprimental=0	1
osa-miR818e	URS00008E90D4_39947.9353	0	-1	1	22	1103	1124	AAUCCCUUAUAUUAUGGGACGG	:: :::::::::::::::::::	CCAUCCCAUAAUAUAAGGGAUU	Cleavage	ConfidenceLevel=Medium;Exprimental=0	1
osa-miR169r-5p	URS00008FA863_39947.8612	0.5	-1	1	21	113	133	UAGCCAAGGAUGAUUUGCCUG	:::::::.:::::::::::::	CAGGCAAGUCAUCCUUGGCUA	Cleavage	ConfidenceLevel=High;Exprimental=0	1
osa-miR169r-5p	URS00008FE075_39947.5567	0.5	-1	1	21	117	137	UAGCCAAGGAUGAUUUGCCUG	.::::::.:::::::::::::	UAGGCAAGUCAUCCUUGGCUA	Cleavage	ConfidenceLevel=High;Exprimental=0	1
osa-miR2121a	URS00008E43E5_39947.6958	0.5	-1	1	24	640	663	AAAACGGAGCGGUCCAUUAGCGCG	::.::::::::::.::::::::::	CGUGCUAAUGGACUGCUCCGUUUU	Cleavage	ConfidenceLevel=High;Exprimental=0	1
osa-miR2121b	URS00008E43E5_39947.6958	0.5	-1	1	24	640	663	AAAACGGAGCGGUCCAUUAGCGCG	::.::::::::::.::::::::::	CGUGCUAAUGGACUGCUCCGUUUU	Cleavage	ConfidenceLevel=High;Exprimental=0	1
osa-miR2873c	URS00008F6786_39947.6641	0.5	-1	1	21	506	526	CAAAUGAAGUUGAGUUUGGAC	: ::::::::::::::.::::	GACCAAACUCAACUUCGUUUG	Cleavage	ConfidenceLevel=High;Exprimental=0	1
osa-miR414	URS00008FCA57_39947.9687	0.5	-1	1	21	10	30	UCAUCCUCAUCAUCAUCGUCC	:::.:::::::::::::::::	GGAUGAUGAUGAUGAGGAUGA	Cleavage	ConfidenceLevel=High;Exprimental=0	2
osa-miR5146	URS00008EF95E_39947.1421	0.5	-1	1	24	250	273	UUUAACUAAUGAACCGGCACCUAU	:::::::::::::.::::::::::	AUAGGUGCCGGUUUAUUAGUUAAA	Cleavage	ConfidenceLevel=Medium;Exprimental=0	1
osa-miR5160	URS00008EAC01_39947.5239	0.5	-1	1	22	446	467	CGAGAUCGAUGGUAUAUUUCUG	.: :::::::::.:::::::::	UAUAAAUAUACCGUCGAUCUCG	Cleavage	ConfidenceLevel=Medium;Exprimental=0	1
osa-miR5522	URS00008F9085_39947.5638	0.5	-1	1	21	143	163	AACAAUAGGAAUGGGAGGCAU	:::::::.:::::::::::::	AUGCCUCUCAUUCCUAUUGUU	Cleavage	ConfidenceLevel=High;Exprimental=0	2
osa-miR5522	URS00008F9085_39947.5638	0.5	-1	1	21	382	402	AACAAUAGGAAUGGGAGGCAU	::::.::::::::::::::::	AUGCUUCCCAUUCCUAUUGUU	Cleavage	ConfidenceLevel=High;Exprimental=0	2
osa-miR5799	URS00008EF95E_39947.1421	0.5	-1	1	24	2059	2082	AAGACGAAUAAUCAAACGUUGGAC	::::::::::::::::.::	UUGAUACGUUUGAUUAUUCGUUUU	Cleavage	ConfidenceLevel=Medium;Exprimental=0	1
osa-miR812n-5p	URS00008E8AF1_39947.582	0.5	-1	1	24	169	192	AAGUGCAGCCAUGAGUUUCCGUGC	::.:::::::::::::.:::::::	GCGCGGAAACUCAUGGUUGCACUU	Cleavage	ConfidenceLevel=Medium;Exprimental=0	1
osa-miR1439	URS00008EDA7B_39947.3075	1	-1	1	21	1835	1855	UUUUGGAACGGAGUGAGUAUU	:::::: :::::::::::::	UAUACUCCCUCCGUUCCAAAA	Cleavage	ConfidenceLevel=Medium;Exprimental=0	1
osa-miR169a	URS00008FE075_39947.5567	1	-1	1	21	117	137	CAGCCAAGGAUGACUUGCCGA	: ::::::::::::::::::	UAGGCAAGUCAUCCUUGGCUA	Cleavage	ConfidenceLevel=High;Exprimental=0	1
osa-miR169a	URS00008FA863_39947.8612	1	-1	1	21	113	133	CAGCCAAGGAUGACUUGCCGA	::::::::::::::::::	CAGGCAAGUCAUCCUUGGCUA	Cleavage	ConfidenceLevel=High;Exprimental=0	1
osa-miR169b	URS00008FA863_39947.8612	1	-1	1	21	113	133	CAGCCAAGGAUGACUUGCCGG	: ::::::::::::::::::	CAGGCAAGUCAUCCUUGGCUA	Cleavage	ConfidenceLevel=High;Exprimental=0	1
osa-miR169b	URS00008FE075_39947.5567	1	-1	1	21	117	137	CAGCCAAGGAUGACUUGCCGG	::::::::::::::::::	UAGGCAAGUCAUCCUUGGCUA	Cleavage	ConfidenceLevel=High;Exprimental=0	1
osa-miR169c	URS00008FA863_39947.8612	1	-1	1	21	113	133	CAGCCAAGGAUGACUUGCCGG	: ::::::::::::::::::	CAGGCAAGUCAUCCUUGGCUA	Cleavage	ConfidenceLevel=High;Exprimental=0	1
osa-miR169c	URS00008FE075_39947.5567	1	-1	1	21	117	137	CAGCCAAGGAUGACUUGCCGG	::::::::::::::::::	UAGGCAAGUCAUCCUUGGCUA	Cleavage	ConfidenceLevel=High;Exprimental=0	1
osa-miR169d	URS00008FA863_39947.8612	1	-1	1	21	113	133	UAGCCAAGGAUGAAUUGCCGG	: ::::: :::::::::::::	CAGGCAAGUCAUCCUUGGCUA	Cleavage	ConfidenceLevel=High;Exprimental=0	1
osa-miR169d	URS00008FE075_39947.5567	1	-1	1	21	117	137	UAGCCAAGGAUGAAUUGCCGG	::::: :::::::::::::	UAGGCAAGUCAUCCUUGGCUA	Cleavage	ConfidenceLevel=High;Exprimental=0	1
osa-miR169e	URS00008F1BAB_39947.7198	1	-1	1	21	296	316	UAGCCAAGGAUGACUUGCCGG	:::::::::..::::::::::	CCGGCAAGUUGUCCUUGGCUA	Cleavage	ConfidenceLevel=High;Exprimental=0	1
osa-miR169f.1	URS00008F1BAB_39947.7198	1	-1	1	21	296	316	UAGCCAAGGAUGACUUGCCUA	:::::::..::::::::::	CCGGCAAGUUGUCCUUGGCUA	Cleavage	ConfidenceLevel=High;Exprimental=0	1
osa-miR169g	URS00008F1BAB_39947.7198	1	-1	1	21	296	316	UAGCCAAGGAUGACUUGCCUA	:::::::..::::::::::	CCGGCAAGUUGUCCUUGGCUA	Cleavage	ConfidenceLevel=High;Exprimental=0	1
osa-miR169h	URS00008F1BAB_39947.7198	1	-1	1	21	296	316	UAGCCAAGGAUGACUUGCCUG	: :::::::..::::::::::	CCGGCAAGUUGUCCUUGGCUA	Cleavage	ConfidenceLevel=High;Exprimental=0	1
osa-miR169i-5p.1	URS00008F1BAB_39947.7198	1	-1	1	21	296	316	UAGCCAAGGAUGACUUGCCUG	: :::::::..::::::::::	CCGGCAAGUUGUCCUUGGCUA	Cleavage	ConfidenceLevel=High;Exprimental=0	1
osa-miR169j	URS00008F1BAB_39947.7198	1	-1	1	21	296	316	UAGCCAAGGAUGACUUGCCUG	: :::::::..::::::::::	CCGGCAAGUUGUCCUUGGCUA	Cleavage	ConfidenceLevel=High;Exprimental=0	1
osa-miR169k	URS00008F1BAB_39947.7198	1	-1	1	21	296	316	UAGCCAAGGAUGACUUGCCUG	: :::::::..::::::::::	CCGGCAAGUUGUCCUUGGCUA	Cleavage	ConfidenceLevel=High;Exprimental=0	1
osa-miR169l	URS00008F1BAB_39947.7198	1	-1	1	21	296	316	UAGCCAAGGAUGACUUGCCUG	: :::::::..::::::::::	CCGGCAAGUUGUCCUUGGCUA	Cleavage	ConfidenceLevel=High;Exprimental=0	1
osa-miR169m	URS00008F1BAB_39947.7198	1	-1	1	21	296	316	UAGCCAAGGAUGACUUGCCUG	: :::::::..::::::::::	CCGGCAAGUUGUCCUUGGCUA	Cleavage	ConfidenceLevel=High;Exprimental=0	1
osa-miR169n	URS00008F5963_39947.221	1	-1	1	21	221	241	UAGCCAAGAAUGACUUGCCUA	: :::::::..::::::::::	UUGGCAAGUUGUUCUUGGCUA	Cleavage	ConfidenceLevel=High;Exprimental=0	1
osa-miR169o	URS00008F5963_39947.221	1	-1	1	21	221	241	UAGCCAAGAAUGACUUGCCUA	: :::::::..::::::::::	UUGGCAAGUUGUUCUUGGCUA	Cleavage	ConfidenceLevel=High;Exprimental=0	1
osa-miR169q	URS00008F96F3_39947.8593	1	-1	1	21	116	136	UAGCCAAGGAGACUGCCCAUG	::: :::::::::::::::::	CAUAGGCAGUCUCCUUGGCUA	Cleavage	ConfidenceLevel=High;Exprimental=0	1
osa-miR169q	URS00008F55C0_39947.5568	1	-1	1	21	162	182	UAGCCAAGGAGACUGCCCAUG	:: :::::::::::::::::	GAUAGGCAGUCUCCUUGGCUA	Cleavage	ConfidenceLevel=High;Exprimental=0	1
osa-miR171a	URS00008E7260_39947.5884	1	-1	1	21	416	436	UGAUUGAGCCGCGCCAAUAUC	::::::::.::::.:::::::	GAUAUUGGUGCGGUUCAAUCA	Cleavage	ConfidenceLevel=High;Exprimental=0	1
osa-miR5522	URS00008EC153_39947.5631	1	-1	1	21	380	400	AACAAUAGGAAUGGGAGGCAU	.:::::::::::::::::::	GUGCCUCCCAUUCCUAUUGUC	Cleavage	ConfidenceLevel=High;Exprimental=0	2
osa-miR812a	URS00008F42FF_39947.6007	1	-1	1	22	305	326	GACGGACGGUUAAACGUUGGAC	:::::::::::.::.:::::::	GUCCAACGUUUGACUGUCCGUC	Cleavage	ConfidenceLevel=High;Exprimental=0	1
osa-miR812b	URS00008F42FF_39947.6007	1	-1	1	22	305	326	GACGGACGGUUAAACGUUGGAC	:::::::::::.::.:::::::	GUCCAACGUUUGACUGUCCGUC	Cleavage	ConfidenceLevel=High;Exprimental=0	1
osa-miR812c	URS00008F42FF_39947.6007	1	-1	1	22	305	326	GACGGACGGUUAAACGUUGGAC	:::::::::::.::.:::::::	GUCCAACGUUUGACUGUCCGUC	Cleavage	ConfidenceLevel=High;Exprimental=0	1
osa-miR812d	URS00008F42FF_39947.6007	1	-1	1	22	305	326	GACGGACGGUUAAACGUUGGAC	:::::::::::.::.:::::::	GUCCAACGUUUGACUGUCCGUC	Cleavage	ConfidenceLevel=High;Exprimental=0	1
osa-miR812e	URS00008F42FF_39947.6007	1	-1	1	22	305	326	GACGGACGGUUAAACGUUGGAC	:::::::::::.::.:::::::	GUCCAACGUUUGACUGUCCGUC	Cleavage	ConfidenceLevel=High;Exprimental=0	1
osa-miR1319b	URS00008EF95E_39947.1421	1.5	-1	1	24	311	334	CCUUUAAUAUAUUAUAGGUGUCGG	::::::::::::::: :::	UAAUAACCUAUAAUAUAUUAUAGG	Cleavage	ConfidenceLevel=Medium;Exprimental=0	2
osa-miR1436	URS00008F932F_39947.6811	1.5	-1	1	21	117	137	ACAUUAUGGGACGGAGGGAGU	::::::::::::::::::: :	ACUCCCUCCGUCCCAUAAUAU	Cleavage	ConfidenceLevel=High;Exprimental=0	1
osa-miR1438	URS00008ED3C8_39947.3132	1.5	-1	1	22	1100	1121	AGGGUAAUUUUAUCAUUUUUAA	: ::::::::::::::::: ::	UCAAAAAUGAUAAAAUUACACU	Cleavage	ConfidenceLevel=Medium;Exprimental=0	1
osa-miR1439	URS00008F02DE_39947.5466	1.5	-1	1	21	3059	3079	UUUUGGAACGGAGUGAGUAUU	:::::: :::::::.:::::	UAUACUCCCUCCGUUUCAAAA	Cleavage	ConfidenceLevel=Medium;Exprimental=0	1
osa-miR166a-5p	URS00008E66A8_39947.6932	1.5	-1	1	21	54	74	GGAAUGUUGUCUGGUUCAAGG	.:::.::.::.:::::::::	GUUUGGACUAGGCAACAUUCC	Cleavage	ConfidenceLevel=High;Exprimental=0	1
osa-miR166c-5p	URS00008E66A8_39947.6932	1.5	-1	1	20	55	74	GGAAUGUUGUCUGGUCCGAG	.:.::::.::.:::::::::	UUUGGACUAGGCAACAUUCC	Cleavage	ConfidenceLevel=High;Exprimental=0	1
osa-miR166e-5p	URS00008E66A8_39947.6932	1.5	-1	1	21	54	74	GGAAUGUUGUCUGGUUCAAGG	.:::.::.::.:::::::::	GUUUGGACUAGGCAACAUUCC	Cleavage	ConfidenceLevel=High;Exprimental=0	1
osa-miR169e	URS00008F5963_39947.221	1.5	-1	1	21	221	241	UAGCCAAGGAUGACUUGCCGG	..:::::::..:.::::::::	UUGGCAAGUUGUUCUUGGCUA	Cleavage	ConfidenceLevel=High;Exprimental=0	1
osa-miR169f.1	URS00008F5963_39947.221	1.5	-1	1	21	221	241	UAGCCAAGGAUGACUUGCCUA	: :::::::..:.::::::::	UUGGCAAGUUGUUCUUGGCUA	Cleavage	ConfidenceLevel=High;Exprimental=0	1
osa-miR169g	URS00008F5963_39947.221	1.5	-1	1	21	221	241	UAGCCAAGGAUGACUUGCCUA	: :::::::..:.::::::::	UUGGCAAGUUGUUCUUGGCUA	Cleavage	ConfidenceLevel=High;Exprimental=0	1
osa-miR169h	URS00008F5963_39947.221	1.5	-1	1	21	221	241	UAGCCAAGGAUGACUUGCCUG	:::::::..:.::::::::	UUGGCAAGUUGUUCUUGGCUA	Cleavage	ConfidenceLevel=High;Exprimental=0	1
osa-miR169i-5p.1	URS00008F5963_39947.221	1.5	-1	1	21	221	241	UAGCCAAGGAUGACUUGCCUG	:::::::..:.::::::::	UUGGCAAGUUGUUCUUGGCUA	Cleavage	ConfidenceLevel=High;Exprimental=0	1
osa-miR169j	URS00008F5963_39947.221	1.5	-1	1	21	221	241	UAGCCAAGGAUGACUUGCCUG	:::::::..:.::::::::	UUGGCAAGUUGUUCUUGGCUA	Cleavage	ConfidenceLevel=High;Exprimental=0	1
osa-miR169k	URS00008F5963_39947.221	1.5	-1	1	21	221	241	UAGCCAAGGAUGACUUGCCUG	:::::::..:.::::::::	UUGGCAAGUUGUUCUUGGCUA	Cleavage	ConfidenceLevel=High;Exprimental=0	1
osa-miR169l	URS00008F5963_39947.221	1.5	-1	1	21	221	241	UAGCCAAGGAUGACUUGCCUG	:::::::..:.::::::::	UUGGCAAGUUGUUCUUGGCUA	Cleavage	ConfidenceLevel=High;Exprimental=0	1
osa-miR169m	URS00008F5963_39947.221	1.5	-1	1	21	221	241	UAGCCAAGGAUGACUUGCCUG	:::::::..:.::::::::	UUGGCAAGUUGUUCUUGGCUA	Cleavage	ConfidenceLevel=High;Exprimental=0	1
osa-miR169n	URS00008FE075_39947.5567	1.5	-1	1	21	117	137	UAGCCAAGAAUGACUUGCCUA	:::::::::::: ::::::::	UAGGCAAGUCAUCCUUGGCUA	Cleavage	ConfidenceLevel=High;Exprimental=0	1
osa-miR169n	URS00008FA863_39947.8612	1.5	-1	1	21	113	133	UAGCCAAGAAUGACUUGCCUA	::::::::::: ::::::::	CAGGCAAGUCAUCCUUGGCUA	Cleavage	ConfidenceLevel=High;Exprimental=0	1
osa-miR169o	URS00008FE075_39947.5567	1.5	-1	1	21	117	137	UAGCCAAGAAUGACUUGCCUA	:::::::::::: ::::::::	UAGGCAAGUCAUCCUUGGCUA	Cleavage	ConfidenceLevel=High;Exprimental=0	1
osa-miR169o	URS00008FA863_39947.8612	1.5	-1	1	21	113	133	UAGCCAAGAAUGACUUGCCUA	::::::::::: ::::::::	CAGGCAAGUCAUCCUUGGCUA	Cleavage	ConfidenceLevel=High;Exprimental=0	1
osa-miR169p	URS00008F42A5_39947.5856	1.5	-1	1	22	115	136	UAGCCAAGGACAAACUUGCCGG	::::::::: ::::::::::::	CCGGCAAGUCUGUCCUUGGCUA	Cleavage	ConfidenceLevel=High;Exprimental=0	1
osa-miR169r-5p	URS00008F1BAB_39947.7198	1.5	-1	1	21	296	316	UAGCCAAGGAUGAUUUGCCUG	: :::::.:..::::::::::	CCGGCAAGUUGUCCUUGGCUA	Cleavage	ConfidenceLevel=High;Exprimental=0	1
osa-miR171b	URS00008E5269_39947.4856	1.5	-1	1	21	120	140	UGAUUGAGCCGUGCCAAUAUC	:::.::::::.::.:::::::	GAUGUUGGCAUGGUUCAAUCA	Cleavage	ConfidenceLevel=High;Exprimental=0	1
osa-miR171b	URS00008E7260_39947.5884	1.5	-1	1	21	416	436	UGAUUGAGCCGUGCCAAUAUC	::::::::..:::.:::::::	GAUAUUGGUGCGGUUCAAUCA	Cleavage	ConfidenceLevel=High;Exprimental=0	1
osa-miR171c-3p	URS00008E5269_39947.4856	1.5	-1	1	21	120	140	UGAUUGAGCCGUGCCAAUAUC	:::.::::::.::.:::::::	GAUGUUGGCAUGGUUCAAUCA	Cleavage	ConfidenceLevel=High;Exprimental=0	1
osa-miR171c-3p	URS00008E7260_39947.5884	1.5	-1	1	21	416	436	UGAUUGAGCCGUGCCAAUAUC	::::::::..:::.:::::::	GAUAUUGGUGCGGUUCAAUCA	Cleavage	ConfidenceLevel=High;Exprimental=0	1
osa-miR171d-3p	URS00008E5269_39947.4856	1.5	-1	1	21	120	140	UGAUUGAGCCGUGCCAAUAUC	:::.::::::.::.:::::::	GAUGUUGGCAUGGUUCAAUCA	Cleavage	ConfidenceLevel=High;Exprimental=0	1
osa-miR171d-3p	URS00008E7260_39947.5884	1.5	-1	1	21	416	436	UGAUUGAGCCGUGCCAAUAUC	::::::::..:::.:::::::	GAUAUUGGUGCGGUUCAAUCA	Cleavage	ConfidenceLevel=High;Exprimental=0	1
osa-miR171e-3p	URS00008E5269_39947.4856	1.5	-1	1	21	120	140	UGAUUGAGCCGUGCCAAUAUC	:::.::::::.::.:::::::	GAUGUUGGCAUGGUUCAAUCA	Cleavage	ConfidenceLevel=High;Exprimental=0	1
osa-miR171e-3p	URS00008E7260_39947.5884	1.5	-1	1	21	416	436	UGAUUGAGCCGUGCCAAUAUC	::::::::..:::.:::::::	GAUAUUGGUGCGGUUCAAUCA	Cleavage	ConfidenceLevel=High;Exprimental=0	1
osa-miR171f-3p	URS00008E5269_39947.4856	1.5	-1	1	21	120	140	UGAUUGAGCCGUGCCAAUAUC	:::.::::::.::.:::::::	GAUGUUGGCAUGGUUCAAUCA	Cleavage	ConfidenceLevel=High;Exprimental=0	1
osa-miR171f-3p	URS00008E7260_39947.5884	1.5	-1	1	21	416	436	UGAUUGAGCCGUGCCAAUAUC	::::::::..:::.:::::::	GAUAUUGGUGCGGUUCAAUCA	Cleavage	ConfidenceLevel=High;Exprimental=0	1
osa-miR171f-5p	URS00008E7260_39947.5884	1.5	-1	1	21	472	492	UGUUGGCAUGGUUCAAUCAAA	:::::::::.::.::::::.:	UUUGAUUGAGCCGUGCCAAUA	Cleavage	ConfidenceLevel=High;Exprimental=0	1
osa-miR171f-5p	URS00008E5269_39947.4856	1.5	-1	1	21	204	224	UGUUGGCAUGGUUCAAUCAAA	: :::::::.::.::::::.:	UCUGAUUGAGCCGUGCCAAUA	Cleavage	ConfidenceLevel=High;Exprimental=0	1
osa-miR1847.1	URS00008F16EE_39947.1408	1.5	-1	1	21	83	103	UGCAGUUUGCAGUUGUGGCAC	:: :::::.:::::::::::	UUGGCACAAUUGCAAACUGCA	Cleavage	ConfidenceLevel=High;Exprimental=0	1
osa-miR1858a	URS00008F7651_39947.3967	1.5	-1	1	21	142	162	GAGAGGAGGACGGAGUGGGGC	::.:::: :::::::::::::	GCUCCACCCCGUCCUCCUCUC	Cleavage	ConfidenceLevel=High;Exprimental=0	4
osa-miR1858a	URS00008F7651_39947.3967	1.5	-1	1	21	382	402	GAGAGGAGGACGGAGUGGGGC	::.:::: :::::::::::::	GCUCCACCCCGUCCUCCUCUC	Cleavage	ConfidenceLevel=High;Exprimental=0	4
osa-miR1858a	URS00008FB886_39947.3968	1.5	-1	1	21	99	119	GAGAGGAGGACGGAGUGGGGC	::.:::: :::::::::::::	GCUCCACCCCGUCCUCCUCUC	Cleavage	ConfidenceLevel=High;Exprimental=0	3
osa-miR1858a	URS00008FB886_39947.3968	1.5	-1	1	21	339	359	GAGAGGAGGACGGAGUGGGGC	::.:::: :::::::::::::	GCUCCACCCCGUCCUCCUCUC	Cleavage	ConfidenceLevel=High;Exprimental=0	3
osa-miR1858b	URS00008F7651_39947.3967	1.5	-1	1	21	142	162	GAGAGGAGGACGGAGUGGGGC	::.:::: :::::::::::::	GCUCCACCCCGUCCUCCUCUC	Cleavage	ConfidenceLevel=High;Exprimental=0	4
osa-miR1858b	URS00008F7651_39947.3967	1.5	-1	1	21	382	402	GAGAGGAGGACGGAGUGGGGC	::.:::: :::::::::::::	GCUCCACCCCGUCCUCCUCUC	Cleavage	ConfidenceLevel=High;Exprimental=0	4
osa-miR1858b	URS00008FB886_39947.3968	1.5	-1	1	21	99	119	GAGAGGAGGACGGAGUGGGGC	::.:::: :::::::::::::	GCUCCACCCCGUCCUCCUCUC	Cleavage	ConfidenceLevel=High;Exprimental=0	3
osa-miR1858b	URS00008FB886_39947.3968	1.5	-1	1	21	339	359	GAGAGGAGGACGGAGUGGGGC	::.:::: :::::::::::::	GCUCCACCCCGUCCUCCUCUC	Cleavage	ConfidenceLevel=High;Exprimental=0	3
osa-miR2101-5p	URS00008F1888_39947.5679	1.5	-1	1	22	1594	1615	ACAUGUUUACAAGUUAAAAUGU	:: :::.::::::::::::::	ACUAUUUGACUUGUAAACAUGU	Cleavage	ConfidenceLevel=High;Exprimental=0	1
osa-miR2120	URS00008ED1CC_39947.2475	1.5	-1	1	24	1776	1799	AAAGAUCUUUAGUCCCGGUUGUUC	: ::::::::::::::::: :::	CACCAACCGGGACUAAAGAUAUUU	Cleavage	ConfidenceLevel=High;Exprimental=0	2
osa-miR2120	URS00008FA494_39947.9276	1.5	-1	1	24	484	507	AAAGAUCUUUAGUCCCGGUUGUUC	:::::::::::::::::: ::	AUCCAACCGGGACUAAAGAUCAUU	Cleavage	ConfidenceLevel=Medium;Exprimental=0	2
osa-miR2120	URS00008FC828_39947.5646	1.5	-1	1	24	299	322	AAAGAUCUUUAGUCCCGGUUGUUC	:::::::::::::::: :::	UUUAAACCGGGACUAAAGAUAUUU	Cleavage	ConfidenceLevel=High;Exprimental=0	1
osa-miR2872	URS00008F9B1A_39947.411	1.5	-1	1	21	424	444	UGGGGUUCUACAAACCGAACU	: :::: ::::::::::.:::	AAUUCGAUUUGUAGAACUCCA	Cleavage	ConfidenceLevel=High;Exprimental=0	1
osa-miR396a-5p	URS00008E706E_39947.4085	1.5	-1	1	21	423	443	UUCCACAGCUUUCUUGAACUG	.: :::::::::::::::.:	AGGGUCAAGAAAGCUGUGGGA	Cleavage	ConfidenceLevel=High;Exprimental=0	1
osa-miR396b-5p	URS00008E706E_39947.4085	1.5	-1	1	21	423	443	UUCCACAGCUUUCUUGAACUG	.: :::::::::::::::.:	AGGGUCAAGAAAGCUGUGGGA	Cleavage	ConfidenceLevel=High;Exprimental=0	1
osa-miR396c-5p	URS00008E706E_39947.4085	1.5	-1	1	21	423	443	UUCCACAGCUUUCUUGAACUU	:.: :::::::::::::::.:	AGGGUCAAGAAAGCUGUGGGA	Cleavage	ConfidenceLevel=High;Exprimental=0	1
osa-miR414	URS00008F2D8D_39947.6144	1.5	-1	1	21	215	235	UCAUCCUCAUCAUCAUCGUCC	: .:::::::::::::::::	UGUUGAUGAUGAUGAGGAUGA	Cleavage	ConfidenceLevel=High;Exprimental=0	1
osa-miR5522	URS00008F8D61_39947.5634	1.5	-1	1	21	118	138	AACAAUAGGAAUGGGAGGCAU	::::::::::::::::: :::	AUGCCUCCCAUUCCUAUAGUU	Cleavage	ConfidenceLevel=High;Exprimental=0	2
osa-miR5522	URS00008F8D61_39947.5634	1.5	-1	1	21	349	369	AACAAUAGGAAUGGGAGGCAU	:::::::::::::::::: ::	AUGCCUCCCAUUCCUAUUAUU	Cleavage	ConfidenceLevel=High;Exprimental=0	2
osa-miR5831	URS00008E53A2_39947.782	1.5	-1	1	24	199	222	UAGUCAAACUUAGAAUAGUUGGAC	:: ::::: :::::::::::.::	CUCAAACUACUCUAAGUUUGAUUA	Cleavage	ConfidenceLevel=High;Exprimental=0	1
osa-miR6253	URS00008EB582_39947.7827	1.5	-1	1	22	762	783	GAGGAAAGUGGGCAGUUGGGUU	:::::::::::::::::::: :	AACCCAACUGCCCACUUUCCCC	Cleavage	ConfidenceLevel=High;Exprimental=0	3
osa-miR812a	URS00008E513C_39947.6026	1.5	-1	1	22	185	206	GACGGACGGUUAAACGUUGGAC	: :::::::::.::::::.::.	GCCCAACGUUUGACCGUCUGUU	Cleavage	ConfidenceLevel=High;Exprimental=0	1
osa-miR812a	URS00008F467D_39947.3802	1.5	-1	1	22	573	594	GACGGACGGUUAAACGUUGGAC	..:::::::::..:::::::	UGUUAACGUUUAAUUGUCCGUC	Cleavage	ConfidenceLevel=High;Exprimental=0	1
osa-miR812b	URS00008E513C_39947.6026	1.5	-1	1	22	185	206	GACGGACGGUUAAACGUUGGAC	: :::::::::.::::::.::.	GCCCAACGUUUGACCGUCUGUU	Cleavage	ConfidenceLevel=High;Exprimental=0	1
osa-miR812b	URS00008F467D_39947.3802	1.5	-1	1	22	573	594	GACGGACGGUUAAACGUUGGAC	..:::::::::..:::::::	UGUUAACGUUUAAUUGUCCGUC	Cleavage	ConfidenceLevel=High;Exprimental=0	1
osa-miR812c	URS00008E513C_39947.6026	1.5	-1	1	22	185	206	GACGGACGGUUAAACGUUGGAC	: :::::::::.::::::.::.	GCCCAACGUUUGACCGUCUGUU	Cleavage	ConfidenceLevel=High;Exprimental=0	1
osa-miR812c	URS00008F467D_39947.3802	1.5	-1	1	22	573	594	GACGGACGGUUAAACGUUGGAC	..:::::::::..:::::::	UGUUAACGUUUAAUUGUCCGUC	Cleavage	ConfidenceLevel=High;Exprimental=0	1
osa-miR812d	URS00008E513C_39947.6026	1.5	-1	1	22	185	206	GACGGACGGUUAAACGUUGGAC	: :::::::::.::::::.::.	GCCCAACGUUUGACCGUCUGUU	Cleavage	ConfidenceLevel=High;Exprimental=0	1
osa-miR812d	URS00008F467D_39947.3802	1.5	-1	1	22	573	594	GACGGACGGUUAAACGUUGGAC	..:::::::::..:::::::	UGUUAACGUUUAAUUGUCCGUC	Cleavage	ConfidenceLevel=High;Exprimental=0	1
osa-miR812e	URS00008E513C_39947.6026	1.5	-1	1	22	185	206	GACGGACGGUUAAACGUUGGAC	: :::::::::.::::::.::.	GCCCAACGUUUGACCGUCUGUU	Cleavage	ConfidenceLevel=High;Exprimental=0	1
osa-miR812e	URS00008F467D_39947.3802	1.5	-1	1	22	573	594	GACGGACGGUUAAACGUUGGAC	..:::::::::..:::::::	UGUUAACGUUUAAUUGUCCGUC	Cleavage	ConfidenceLevel=High;Exprimental=0	1
osa-miR812s	URS00008F42FF_39947.6007	1.5	-1	1	24	305	328	AAGACGGACAAUCAAACGUUGGAC	::::::::::::: ::::::::::	GUCCAACGUUUGACUGUCCGUCUU	Translation	ConfidenceLevel=High;Exprimental=0	1
osa-miR812s	URS00008F467D_39947.3802	1.5	-1	1	24	573	596	AAGACGGACAAUCAAACGUUGGAC	..::::::: ::::::::::::	UGUUAACGUUUAAUUGUCCGUCUU	Cleavage	ConfidenceLevel=High;Exprimental=0	1
osa-miR812v	URS00008E9112_39947.2613	1.5	-1	1	24	886	909	AUGGCUGCACUUAAAAUGGGACGG	::::: ::::::::::::::.:::	CCGUCGCAUUUUAAGUGCAGUCAU	Cleavage	ConfidenceLevel=High;Exprimental=0	1
osa-miR818a	URS00008F2BBD_39947.6874	1.5	-1	1	22	115	136	AAUCCCUUAUAUUAUGGGACGG	::::::::::::::::: ::::	CCGUCCCAUAAUAUAAGAGAUU	Cleavage	ConfidenceLevel=High;Exprimental=0	1
osa-miR818b	URS00008F2BBD_39947.6874	1.5	-1	1	22	115	136	AAUCCCUUAUAUUAUGGGACGG	::::::::::::::::: ::::	CCGUCCCAUAAUAUAAGAGAUU	Cleavage	ConfidenceLevel=High;Exprimental=0	1
osa-miR818c	URS00008F2BBD_39947.6874	1.5	-1	1	22	115	136	AAUCCCUUAUAUUAUGGGACGG	::::::::::::::::: ::::	CCGUCCCAUAAUAUAAGAGAUU	Cleavage	ConfidenceLevel=High;Exprimental=0	1
osa-miR818d	URS00008F2BBD_39947.6874	1.5	-1	1	22	115	136	AAUCCCUUAUAUUAUGGGACGG	::::::::::::::::: ::::	CCGUCCCAUAAUAUAAGAGAUU	Cleavage	ConfidenceLevel=High;Exprimental=0	1
osa-miR818e	URS00008F2BBD_39947.6874	1.5	-1	1	22	115	136	AAUCCCUUAUAUUAUGGGACGG	::::::::::::::::: ::::	CCGUCCCAUAAUAUAAGAGAUU	Cleavage	ConfidenceLevel=High;Exprimental=0	1
osa-miR1426	URS00008FAC3F_39947.2390	2	-1	1	21	320	340	AGAAUCUUGAUGAUGAUUAAA	::::::::..:..:::::::	CUUAAUCAUUGUUGAGAUUCU	Cleavage	ConfidenceLevel=High;Exprimental=0	1
osa-miR1436	URS00008EEB22_39947.3206	2	-1	1	21	2199	2219	ACAUUAUGGGACGGAGGGAGU	::::.:::::::::: :::::	ACUCUCUCCGUCCCAGAAUGU	Cleavage	ConfidenceLevel=High;Exprimental=0	1
osa-miR1438	URS00008E8AF1_39947.582	2	-1	1	22	1047	1068	AGGGUAAUUUUAUCAUUUUUAA	:.::: ::::::::::.:::	GAAGAAAAGAUAAAAUUAUCCU	Cleavage	ConfidenceLevel=Medium;Exprimental=0	1
osa-miR1441	URS00008EA572_39947.536	2	-1	1	21	441	461	ACCGGAUGUCGGAAAAGGUUU	::::: :::..::::::::::	AAACCAUUUUUGACAUCCGGU	Cleavage	ConfidenceLevel=High;Exprimental=0	1
osa-miR168a-3p	URS00008EF46E_39947.7179	2	-1	1	24	253	276	GAUCCCGCCUUGCACCAAGUGAAU	::::: ::..:::::::::	UCGAUCUUGGGGCGGGGCGGGAUC	Cleavage	ConfidenceLevel=Medium;Exprimental=0	1
osa-miR169a	URS00008F1BAB_39947.7198	2	-1	1	21	296	316	CAGCCAAGGAUGACUUGCCGA	::::::::..:::::::::	CCGGCAAGUUGUCCUUGGCUA	Cleavage	ConfidenceLevel=High;Exprimental=0	1
osa-miR169b	URS00008F1BAB_39947.7198	2	-1	1	21	296	316	CAGCCAAGGAUGACUUGCCGG	:::::::::..:::::::::	CCGGCAAGUUGUCCUUGGCUA	Cleavage	ConfidenceLevel=High;Exprimental=0	1
osa-miR169c	URS00008F1BAB_39947.7198	2	-1	1	21	296	316	CAGCCAAGGAUGACUUGCCGG	:::::::::..:::::::::	CCGGCAAGUUGUCCUUGGCUA	Cleavage	ConfidenceLevel=High;Exprimental=0	1
osa-miR169d	URS00008F1BAB_39947.7198	2	-1	1	21	296	316	UAGCCAAGGAUGAAUUGCCGG	::::::: :..::::::::::	CCGGCAAGUUGUCCUUGGCUA	Cleavage	ConfidenceLevel=High;Exprimental=0	1
osa-miR169q	URS00008EFF3B_39947.9642	2	-1	1	21	148	168	UAGCCAAGGAGACUGCCCAUG	:: :::::::::::::::::	CACAGGCAGUCUCCUUGGCUA	Cleavage	ConfidenceLevel=High;Exprimental=0	1
osa-miR169q	URS00008FAE7E_39947.8607	2	-1	1	21	167	187	UAGCCAAGGAGACUGCCCAUG	:::::::::::::::::	UACAGGCAGUCUCCUUGGCUA	Cleavage	ConfidenceLevel=High;Exprimental=0	1
osa-miR169q	URS00008FBE5A_39947.9647	2	-1	1	21	153	173	UAGCCAAGGAGACUGCCCAUG	:::::::::::::::::	UACAGGCAGUCUCCUUGGCUA	Cleavage	ConfidenceLevel=High;Exprimental=0	1
osa-miR169r-5p	URS00008F5963_39947.221	2	-1	1	21	221	241	UAGCCAAGGAUGAUUUGCCUG	:::::.:..:.::::::::	UUGGCAAGUUGUUCUUGGCUA	Cleavage	ConfidenceLevel=High;Exprimental=0	1
osa-miR172c	EL1471	2	-1	1	21	475	495	UGAAUCUUGAUGAUGCUGCAC	:::::: :.::::::::::	CAGCAGCAGCGUCAAGAUUCA	Cleavage	ConfidenceLevel=High;Exprimental=1	1
osa-miR1866-5p	URS00008FA39A_39947.4830	2	-1	1	24	682	705	GAGGGAUUUUGCGGGAAUUUCACG	::::.:.::::::::..::	CUUCCAAUUUCUGCAAAAUCUUUC	Cleavage	ConfidenceLevel=High;Exprimental=0	1
osa-miR1869	URS00008F9085_39947.5638	2	-1	1	24	144	167	UGAGAACAAUAGGCAUGGGAGGUA	:.::::.::: :::::::::::.:	UGCCUCUCAUUCCUAUUGUUCUUA	Cleavage	ConfidenceLevel=High;Exprimental=0	2
osa-miR396a-3p	URS00008E706E_39947.4085	2	-1	1	20	322	341	GUUCAAUAAAGCUGUGGGAA	::.:::::::::: ::::::	UUUCCACAGCUUUCUUGAAC	Cleavage	ConfidenceLevel=High;Exprimental=0	1
osa-miR396b-3p	URS00008E706E_39947.4085	2	-1	1	20	322	341	GUUCAAUAAAGCUGUGGGAA	::.:::::::::: ::::::	UUUCCACAGCUUUCUUGAAC	Cleavage	ConfidenceLevel=High;Exprimental=0	1
osa-miR396c-3p	URS00008E706E_39947.4085	2	-1	1	21	321	341	GGUCAAGAAAGCUGUGGGAAG	:::.::::::::::::::: :	CUUUCCACAGCUUUCUUGAAC	Cleavage	ConfidenceLevel=High;Exprimental=0	1
osa-miR3979-5p	URS00008FD4EA_39947.6938	2	-1	1	20	409	428	UCUCUCUCUCCCUUGAAGGC	.:::...::::::::::::	UUCUUUGGGGGAGAGAGAGA	Cleavage	ConfidenceLevel=High;Exprimental=0	1
osa-miR414	URS00008E97E1_39947.4447	2	-1	1	21	54	74	UCAUCCUCAUCAUCAUCGUCC	:::.::::: :::::::::::	GGAUGAUGAGGAUGAGGAUGA	Cleavage	ConfidenceLevel=High;Exprimental=0	2
osa-miR414	URS00008FAF24_39947.6508	2	-1	1	21	379	399	UCAUCCUCAUCAUCAUCGUCC	::.::::::::::: :::::	UGAUGAUGAUGAUGAUGAUGA	Cleavage	ConfidenceLevel=Medium;Exprimental=0	1
osa-miR414	URS00008F39BC_39947.805	2	-1	1	21	8	28	UCAUCCUCAUCAUCAUCGUCC	:::::::.:::::.:::::	CGACGAUGGUGAUGGGGAUGC	Cleavage	ConfidenceLevel=High;Exprimental=0	1
osa-miR414	URS00008EBF49_39947.5115	2	-1	1	21	10	30	UCAUCCUCAUCAUCAUCGUCC	:.::::::::::: :::::	AAAUGAUGAUGAUGAUGAUGA	Cleavage	ConfidenceLevel=High;Exprimental=0	1
osa-miR444a-5p	URS00008ED030_39947.7167	2	-1	1	21	131	151	GCUAGAGGUGGCAACUGCAUA	::..::::::::::::::	AUUGUGGUUGCCACCUCUAGG	Cleavage	ConfidenceLevel=High;Exprimental=0	1
osa-miR444b.2	URS00008F920E_39947.2647	2	-1	1	21	4	24	UGCAGUUGUUGUCUCAAGCUU	:::: ::::::.:::.:::::	AAGCGUGAGACGACAGCUGCA	Cleavage	ConfidenceLevel=High;Exprimental=0	1
osa-miR444c.2	URS00008F920E_39947.2647	2	-1	1	21	4	24	UGCAGUUGUUGUCUCAAGCUU	:::: ::::::.:::.:::::	AAGCGUGAGACGACAGCUGCA	Cleavage	ConfidenceLevel=High;Exprimental=0	1
osa-miR5491	URS00008F9C2F_39947.7671	2	-1	1	21	1649	1669	UGAAAUGGAGGCUCGUUGUAC	: :::: ::::.:.:::::::	GCACAAAGAGCUUUCAUUUCA	Cleavage	ConfidenceLevel=High;Exprimental=0	1
osa-miR5492	URS00008EE44E_39947.6886	2	-1	1	21	35	55	AGAAGGAGAAUAGAUAUGGUU	::..::::::::.:.:::::	UACUGUAUCUAUUUUUCUUCU	Cleavage	ConfidenceLevel=High;Exprimental=0	1
osa-miR5522	URS00008EC153_39947.5631	2	-1	1	21	127	147	AACAAUAGGAAUGGGAGGCAU	:::::::.::::::::: :::	AUGCCUCUCAUUCCUAUGGUU	Cleavage	ConfidenceLevel=High;Exprimental=0	2
osa-miR5788	URS00008EFDF4_39947.8198	2	-1	1	21	98	118	UGGAUGUGACAUACUCUAGUA	::::::. :.:::::::::::	UACUAGGAUGUGUCACAUCCA	Cleavage	ConfidenceLevel=High;Exprimental=0	1
osa-miR5809	URS00008EEEE6_39947.9666	2	-1	1	20	1	20	UCGUCGCCGGCGACCACAGC	:: :: ::::::::::::::	GCCGUCGUCGCCGGCGACGA	Cleavage	ConfidenceLevel=High;Exprimental=0	1
osa-miR5831	URS00008F829E_39947.9611	2	-1	1	24	2856	2879	UAGUCAAACUUAGAAUAGUUGGAC	::: .:::. :.::::::::::::	GUCAGACUGCUUUAAGUUUGACUA	Cleavage	ConfidenceLevel=Medium;Exprimental=0	1
osa-miR7695-5p	URS00008E416D_39947.265	2	-1	1	24	20	43	UGCCUAUGUGGCACGCCACGUGAA	: :::::: .:::::::.::::::	UCCACGUGAUGUGCCACGUAGGCA	Cleavage	ConfidenceLevel=High;Exprimental=0	1
osa-miR812a	URS00008F0F5D_39947.9679	2	-1	1	22	72	93	GACGGACGGUUAAACGUUGGAC	:::::::::::.::: ::::::	GUCCAACGUUUGACCAUCCGUC	Cleavage	ConfidenceLevel=Medium;Exprimental=0	1
osa-miR812a	URS00008FEA4C_39947.4590	2	-1	1	22	1067	1088	GACGGACGGUUAAACGUUGGAC	::::::: :::.::::::.:::	GUCCAACAUUUGACCGUCUGUC	Cleavage	ConfidenceLevel=Low;Exprimental=0	1
osa-miR812b	URS00008F0F5D_39947.9679	2	-1	1	22	72	93	GACGGACGGUUAAACGUUGGAC	:::::::::::.::: ::::::	GUCCAACGUUUGACCAUCCGUC	Cleavage	ConfidenceLevel=Medium;Exprimental=0	1
osa-miR812b	URS00008FEA4C_39947.4590	2	-1	1	22	1067	1088	GACGGACGGUUAAACGUUGGAC	::::::: :::.::::::.:::	GUCCAACAUUUGACCGUCUGUC	Cleavage	ConfidenceLevel=Low;Exprimental=0	1
osa-miR812c	URS00008F0F5D_39947.9679	2	-1	1	22	72	93	GACGGACGGUUAAACGUUGGAC	:::::::::::.::: ::::::	GUCCAACGUUUGACCAUCCGUC	Cleavage	ConfidenceLevel=Medium;Exprimental=0	1
osa-miR812c	URS00008FEA4C_39947.4590	2	-1	1	22	1067	1088	GACGGACGGUUAAACGUUGGAC	::::::: :::.::::::.:::	GUCCAACAUUUGACCGUCUGUC	Cleavage	ConfidenceLevel=Low;Exprimental=0	1
osa-miR812d	URS00008F0F5D_39947.9679	2	-1	1	22	72	93	GACGGACGGUUAAACGUUGGAC	:::::::::::.::: ::::::	GUCCAACGUUUGACCAUCCGUC	Cleavage	ConfidenceLevel=Medium;Exprimental=0	1
osa-miR812d	URS00008FEA4C_39947.4590	2	-1	1	22	1067	1088	GACGGACGGUUAAACGUUGGAC	::::::: :::.::::::.:::	GUCCAACAUUUGACCGUCUGUC	Cleavage	ConfidenceLevel=Low;Exprimental=0	1
osa-miR812e	URS00008F0F5D_39947.9679	2	-1	1	22	72	93	GACGGACGGUUAAACGUUGGAC	:::::::::::.::: ::::::	GUCCAACGUUUGACCAUCCGUC	Cleavage	ConfidenceLevel=Medium;Exprimental=0	1
osa-miR812e	URS00008FEA4C_39947.4590	2	-1	1	22	1067	1088	GACGGACGGUUAAACGUUGGAC	::::::: :::.::::::.:::	GUCCAACAUUUGACCGUCUGUC	Cleavage	ConfidenceLevel=Low;Exprimental=0	1
osa-miR812g	URS00008E9112_39947.2613	2	-1	1	24	919	942	AAGACGGAUGAUUAAAGUUGGACA	::::.:::::::: :::.::::::	UGUCUAACUUUAAACAUUCGUCUU	Translation	ConfidenceLevel=High;Exprimental=0	1
osa-miR812h	URS00008E9112_39947.2613	2	-1	1	24	919	942	AAGACGGAUGAUUAAAGUUGGACA	::::.:::::::: :::.::::::	UGUCUAACUUUAAACAUUCGUCUU	Translation	ConfidenceLevel=High;Exprimental=0	1
osa-miR812i	URS00008E9112_39947.2613	2	-1	1	24	919	942	AAGACGGAUGAUUAAAGUUGGACA	::::.:::::::: :::.::::::	UGUCUAACUUUAAACAUUCGUCUU	Translation	ConfidenceLevel=High;Exprimental=0	1
osa-miR812j	URS00008E9112_39947.2613	2	-1	1	24	919	942	AAGACGGAUGAUUAAAGUUGGACA	::::.:::::::: :::.::::::	UGUCUAACUUUAAACAUUCGUCUU	Translation	ConfidenceLevel=High;Exprimental=0	1
osa-miR812n-5p	URS00008E9112_39947.2613	2	-1	1	24	1066	1089	AAGUGCAGCCAUGAGUUUCCGUGC	:::::::::::::::.: :::::	ACACGGAAACUCAUGGUUACACUU	Cleavage	ConfidenceLevel=High;Exprimental=0	1
osa-miR812q	URS00008EB840_39947.2418	2	-1	1	24	2703	2726	ACGUUGGGUACGAAUAUCUACGGC	:.. ::::: ::::::.:.:::::	GUUAUAGAUUUUCGUAUCUAACGU	Cleavage	ConfidenceLevel=Medium;Exprimental=0	1
osa-miR812v	URS00008EB840_39947.2418	2	-1	1	24	2684	2707	AUGGCUGCACUUAAAAUGGGACGG	:: :: ::::::::::::::..::	CCAUCGCAUUUUAAGUGCAGUUAU	Cleavage	ConfidenceLevel=Medium;Exprimental=0	1
osa-miR815a	URS00008FDCB8_39947.9287	2	-1	1	21	989	1009	AAGGGGAUUGAGGAGAUUGGG	::::::.::::::.::::	AAAAAUCUCUUCAAUCUCCUU	Cleavage	ConfidenceLevel=Medium;Exprimental=0	1
osa-miR815b	URS00008FDCB8_39947.9287	2	-1	1	21	989	1009	AAGGGGAUUGAGGAGAUUGGG	::::::.::::::.::::	AAAAAUCUCUUCAAUCUCCUU	Cleavage	ConfidenceLevel=Medium;Exprimental=0	1
osa-miR815c	URS00008FDCB8_39947.9287	2	-1	1	21	989	1009	AAGGGGAUUGAGGAGAUUGGG	::::::.::::::.::::	AAAAAUCUCUUCAAUCUCCUU	Cleavage	ConfidenceLevel=Medium;Exprimental=0	1
osa-miR818a	URS00008F829E_39947.9611	2	-1	1	22	1530	1551	AAUCCCUUAUAUUAUGGGACGG	:::::: ::::::::::::::	CCGUCCACUAAUAUAAGGGAUU	Cleavage	ConfidenceLevel=Medium;Exprimental=0	1
osa-miR818a	URS00008E459E_39947.9619	2	-1	1	22	1293	1314	AAUCCCUUAUAUUAUGGGACGG	:. :::.:::::::::: ::::	CUAUCCUAUAAUAUAAGUGAUU	Cleavage	ConfidenceLevel=High;Exprimental=0	1
osa-miR818b	URS00008F829E_39947.9611	2	-1	1	22	1530	1551	AAUCCCUUAUAUUAUGGGACGG	:::::: ::::::::::::::	CCGUCCACUAAUAUAAGGGAUU	Cleavage	ConfidenceLevel=Medium;Exprimental=0	1
osa-miR818b	URS00008E459E_39947.9619	2	-1	1	22	1293	1314	AAUCCCUUAUAUUAUGGGACGG	:. :::.:::::::::: ::::	CUAUCCUAUAAUAUAAGUGAUU	Cleavage	ConfidenceLevel=High;Exprimental=0	1
osa-miR818c	URS00008F829E_39947.9611	2	-1	1	22	1530	1551	AAUCCCUUAUAUUAUGGGACGG	:::::: ::::::::::::::	CCGUCCACUAAUAUAAGGGAUU	Cleavage	ConfidenceLevel=Medium;Exprimental=0	1
osa-miR818c	URS00008E459E_39947.9619	2	-1	1	22	1293	1314	AAUCCCUUAUAUUAUGGGACGG	:. :::.:::::::::: ::::	CUAUCCUAUAAUAUAAGUGAUU	Cleavage	ConfidenceLevel=High;Exprimental=0	1
osa-miR818d	URS00008F829E_39947.9611	2	-1	1	22	1530	1551	AAUCCCUUAUAUUAUGGGACGG	:::::: ::::::::::::::	CCGUCCACUAAUAUAAGGGAUU	Cleavage	ConfidenceLevel=Medium;Exprimental=0	1
osa-miR818d	URS00008E459E_39947.9619	2	-1	1	22	1293	1314	AAUCCCUUAUAUUAUGGGACGG	:. :::.:::::::::: ::::	CUAUCCUAUAAUAUAAGUGAUU	Cleavage	ConfidenceLevel=High;Exprimental=0	1
osa-miR818e	URS00008F829E_39947.9611	2	-1	1	22	1530	1551	AAUCCCUUAUAUUAUGGGACGG	:::::: ::::::::::::::	CCGUCCACUAAUAUAAGGGAUU	Cleavage	ConfidenceLevel=Medium;Exprimental=0	1
osa-miR818e	URS00008E459E_39947.9619	2	-1	1	22	1293	1314	AAUCCCUUAUAUUAUGGGACGG	:. :::.:::::::::: ::::	CUAUCCUAUAAUAUAAGUGAUU	Cleavage	ConfidenceLevel=High;Exprimental=0	1
osa-miR1319b	URS00008EBAFC_39947.5111	2.5	-1	1	24	998	1021	CCUUUAAUAUAUUAUAGGUGUCGG	: :: ::::::::::::.::	UACAGACAUAUAAUAUAUUAGAGA	Cleavage	ConfidenceLevel=Medium;Exprimental=0	1
osa-miR1319b	URS00008E90D4_39947.9353	2.5	-1	1	24	1239	1262	CCUUUAAUAUAUUAUAGGUGUCGG	: : :::: :::: :::::::::	ACAAAACCUUUAAUUUAUUAAAGG	Translation	ConfidenceLevel=Medium;Exprimental=0	1
osa-miR1320-5p	URS00008F31B8_39947.7605	2.5	-1	1	21	606	626	UGGAACGGAGGAAUUUUAUAG	::::: : ::::::::::.::	CUAUAUACUUCCUCCGUUUCA	Cleavage	ConfidenceLevel=High;Exprimental=0	1
osa-miR1425-5p	URS00008E781A_39947.8539	2.5	-1	1	21	216	236	UAGGAUUCAAUCCUUGCUGCU	.:::::::::: ::::.::	CCUAGCAAGGAUUCAAUCUUA	Cleavage	ConfidenceLevel=High;Exprimental=0	1
osa-miR1436	URS00008E60E8_39947.7113	2.5	-1	1	21	393	413	ACAUUAUGGGACGGAGGGAGU	:::.::::: ::.::::::::	ACUUCCUCCAUCUCAUAAUGU	Cleavage	ConfidenceLevel=High;Exprimental=0	1
osa-miR1436	URS00008F6786_39947.6641	2.5	-1	1	21	877	897	ACAUUAUGGGACGGAGGGAGU	:.:..:::::::::::::: :	AUUUUCUCCGUCCCAUAAUAU	Cleavage	ConfidenceLevel=High;Exprimental=0	1
osa-miR1436	URS00008F2BBD_39947.6874	2.5	-1	1	21	108	128	ACAUUAUGGGACGGAGGGAGU	::::: ::::::::::::: :	ACUCCAUCCGUCCCAUAAUAU	Cleavage	ConfidenceLevel=High;Exprimental=0	1
osa-miR1437b-3p	URS00008F57C3_39947.7430	2.5	-1	1	24	445	468	GUGCUGGCGAGCUCCGGUGCCGCA	.: :.::::.::::::::::.	GUUGCCGCCGGGGCUCGCCAGCGG	Cleavage	ConfidenceLevel=High;Exprimental=0	1
osa-miR1438	URS00008F03FA_39947.7396	2.5	-1	1	22	1350	1371	AGGGUAAUUUUAUCAUUUUUAA	::::::::::::.::::.:.:	UUAAAAAUGAUAGAAUUGCUCG	Cleavage	ConfidenceLevel=Medium;Exprimental=0	1
osa-miR1439	URS00008F97EA_39947.3	2.5	-1	1	21	2344	2364	UUUUGGAACGGAGUGAGUAUU	:.::::: ::::::: :::::	AGUACUCUCUCCGUUACAAAA	Cleavage	ConfidenceLevel=High;Exprimental=0	2
osa-miR1439	URS00008F6506_39947.284	2.5	-1	1	21	177	197	UUUUGGAACGGAGUGAGUAUU	:::::: :::::: ::::::	CAUACUCCCUCCGUCCCAAAA	Cleavage	ConfidenceLevel=High;Exprimental=0	1
osa-miR1439	URS00008F42FF_39947.6007	2.5	-1	1	21	265	285	UUUUGGAACGGAGUGAGUAUU	.:::: ::::::: ::::::	UGUACUAACUCCGUCCCAAAA	Cleavage	ConfidenceLevel=High;Exprimental=0	1
osa-miR156j-3p	URS00008EA551_39947.5751	2.5	-1	1	22	292	313	GCUCGCUCCUCUUUCUGUCAGC	: :::.:.:.:.::::::.::	ACGGACGGGAGGGGGAGCGGGC	Cleavage	ConfidenceLevel=High;Exprimental=0	1
osa-miR156k	URS00008F03FA_39947.7396	2.5	-1	1	21	570	590	UGACAGAAGAGAGAGAGCACA	: ::::.:.::::.:::::	AUUUCUCUUUUUCUUUUGUCA	Cleavage	ConfidenceLevel=Medium;Exprimental=0	1
osa-miR159c	URS00008E911A_39947.555	2.5	-1	1	21	282	302	AUUGGAUUGAAGGGAGCUCCA	::::::.:::::.:::: :	GAGAGCUCUCUUCAGUCCACU	Cleavage	ConfidenceLevel=High;Exprimental=0	1
osa-miR159d	URS00008E911A_39947.555	2.5	-1	1	21	282	302	AUUGGAUUGAAGGGAGCUCCG	::::::.:::::.:::: :	GAGAGCUCUCUUCAGUCCACU	Cleavage	ConfidenceLevel=High;Exprimental=0	1
osa-miR159e	URS00008E911A_39947.555	2.5	-1	1	21	282	302	AUUGGAUUGAAGGGAGCUCCU	::::::.:::::.:::: :	GAGAGCUCUCUUCAGUCCACU	Cleavage	ConfidenceLevel=High;Exprimental=0	1
osa-miR160a-3p	URS00008E80BD_39947.7773	2.5	-1	1	21	1032	1052	GCGUGCAAGGAGCCAAGCAUG	::::::::.:.::::::.:	GAUGCUUGGUUUCUUGCAUGG	Cleavage	ConfidenceLevel=High;Exprimental=0	1
osa-miR160b-3p	URS00008E80BD_39947.7773	2.5	-1	1	21	1032	1052	GCGUGCAAGGAGCCAAGCAUG	::::::::.:.::::::.:	GAUGCUUGGUUUCUUGCAUGG	Cleavage	ConfidenceLevel=High;Exprimental=0	1
osa-miR169a	URS00008F5963_39947.221	2.5	-1	1	21	221	241	CAGCCAAGGAUGACUUGCCGA	:.:::::::..:.:::::::	UUGGCAAGUUGUUCUUGGCUA	Cleavage	ConfidenceLevel=High;Exprimental=0	1
osa-miR169b	URS00008F5963_39947.221	2.5	-1	1	21	221	241	CAGCCAAGGAUGACUUGCCGG	..:::::::..:.:::::::	UUGGCAAGUUGUUCUUGGCUA	Cleavage	ConfidenceLevel=High;Exprimental=0	1
osa-miR169c	URS00008F5963_39947.221	2.5	-1	1	21	221	241	CAGCCAAGGAUGACUUGCCGG	..:::::::..:.:::::::	UUGGCAAGUUGUUCUUGGCUA	Cleavage	ConfidenceLevel=High;Exprimental=0	1
osa-miR169d	URS00008F5963_39947.221	2.5	-1	1	21	221	241	UAGCCAAGGAUGAAUUGCCGG	..::::: :..:.::::::::	UUGGCAAGUUGUUCUUGGCUA	Cleavage	ConfidenceLevel=High;Exprimental=0	1
osa-miR169n	URS00008F1BAB_39947.7198	2.5	-1	1	21	296	316	UAGCCAAGAAUGACUUGCCUA	:::::::..: ::::::::	CCGGCAAGUUGUCCUUGGCUA	Cleavage	ConfidenceLevel=High;Exprimental=0	1
osa-miR169o	URS00008F1BAB_39947.7198	2.5	-1	1	21	296	316	UAGCCAAGAAUGACUUGCCUA	:::::::..: ::::::::	CCGGCAAGUUGUCCUUGGCUA	Cleavage	ConfidenceLevel=High;Exprimental=0	1
osa-miR169p	URS00008EB297_39947.3084	2.5	-1	1	22	195	216	UAGCCAAGGACAAACUUGCCGG	::::: ::::..::::.::	UUUGCAAGAUUGUUUUUGGUUA	Cleavage	ConfidenceLevel=High;Exprimental=0	1
osa-miR171c-5p	URS00008E5269_39947.4856	2.5	-1	1	21	207	227	GGAUAUUGGUGCGGUUCAAUC	::::::.:::..::::::::	GAUUGAGCCGUGCCAAUAUCA	Cleavage	ConfidenceLevel=High;Exprimental=0	1
osa-miR171c-5p	URS00008E7260_39947.5884	2.5	-1	1	21	475	495	GGAUAUUGGUGCGGUUCAAUC	::::::.:::..::::::::	GAUUGAGCCGUGCCAAUAUCA	Cleavage	ConfidenceLevel=High;Exprimental=0	1
osa-miR171i-3p	URS00008E7260_39947.5884	2.5	-1	1	21	416	436	GGAUUGAGCCGCGUCAAUAUC	:::::::..::::.::::::	GAUAUUGGUGCGGUUCAAUCA	Cleavage	ConfidenceLevel=High;Exprimental=0	1
osa-miR1847.1	URS00008F8B83_39947.9554	2.5	-1	1	21	348	368	UGCAGUUUGCAGUUGUGGCAC	:::: .:.:::.:::::::	AGGCCAGGAUUGCGAACUGCA	Cleavage	ConfidenceLevel=High;Exprimental=0	1
osa-miR1850.1	URS00008EF989_39947.3291	2.5	-1	1	21	1132	1152	UGGAAAGUUGGGAGAUUGGGG	:.:. : ::::::::::::::	CUCUCAACUCCCAACUUUCCA	Cleavage	ConfidenceLevel=High;Exprimental=0	3
osa-miR1858a	URS00008F02FD_39947.4542	2.5	-1	1	21	16	36	GAGAGGAGGACGGAGUGGGGC	:.::: .::::::::.::::.	GUCCCUUUCCGUCCUUCUCUU	Cleavage	ConfidenceLevel=High;Exprimental=0	1
osa-miR1858b	URS00008F02FD_39947.4542	2.5	-1	1	21	16	36	GAGAGGAGGACGGAGUGGGGC	:.::: .::::::::.::::.	GUCCCUUUCCGUCCUUCUCUU	Cleavage	ConfidenceLevel=High;Exprimental=0	1
osa-miR1861a	URS00008EBE69_39947.7158	2.5	-1	1	22	421	442	UGAUCUUGAGGCAGAAACUGAG	::: ::::::: :::::::::	GUCACUUUCUGCAUCAAGAUCA	Translation	ConfidenceLevel=High;Exprimental=0	1
osa-miR1861o	URS00008EBE69_39947.7158	2.5	-1	1	22	421	442	UGAUCUUGAGGCAGAAACUGAG	::: ::::::: :::::::::	GUCACUUUCUGCAUCAAGAUCA	Translation	ConfidenceLevel=High;Exprimental=0	1
osa-miR1862d	URS00008F70CA_39947.7209	2.5	-1	1	24	1946	1968	ACUAGGUUUGUUUAUUUUGGGACG	.::::::::: :::::::.:::::	UGUCCCAAAA-AAACAAAUCUAGU	Cleavage	ConfidenceLevel=High;Exprimental=0	1
osa-miR1862e	URS00008FBF4A_39947.7774	2.5	-1	1	24	257	280	CUAGAUUUGUUUAUUUUGGGACGG	:::::::::::::::.::.: :::	CCGUCCCAAAAUAAAUAAGUGUAG	Cleavage	ConfidenceLevel=High;Exprimental=0	1
osa-miR1863b	URS00008F467D_39947.3802	2.5	-1	1	24	1155	1178	AGCUCUGAUACCAUGUUAACUGUU	:::::.:::::::.::::.	GCACGUUAAUAUGGUAUUAGAGUC	Cleavage	ConfidenceLevel=High;Exprimental=0	1
osa-miR1866-5p	URS00008FBACA_39947.7231	2.5	-1	1	24	1737	1760	GAGGGAUUUUGCGGGAAUUUCACG	:: :.::::::::::::.:: :	AGUUCAGUUCCCGCAAAAUUCCAC	Cleavage	ConfidenceLevel=High;Exprimental=0	1
osa-miR1875	URS00008F5B01_39947.7009	2.5	-1	1	24	1008	1031	ACAAUGGAGUGAAGUGCAACAGAA	: : :::.::.:::::.::::	UCAUUUAGCAUUUUACUCCGUUGU	Cleavage	ConfidenceLevel=High;Exprimental=0	1
osa-miR1879	URS00008F0A4E_39947.7266	2.5	-1	1	24	1245	1268	GUGUUUGGUUUAGGGAUGAGGUGG	.: ..:::::.::.::.:..::::	UCUUUUCAUCUCUGAAUCGGACAC	Cleavage	ConfidenceLevel=Low;Exprimental=0	1
osa-miR2099-5p	URS00008ED4F0_39947.5084	2.5	-1	1	22	502	523	UGAAUAUGUUUGUACAAGCUUU	: :: ::::.:::..::::::	CAUGCAUGUAUAAAUGUAUUCA	Cleavage	ConfidenceLevel=High;Exprimental=0	1
osa-miR2105	URS00008F104F_39947.9635	2.5	-1	1	20	971	990	UUGUGAUGUGAAUGAUUCAU	:::: :::::::::::: :	UUGAACCAUUCACAUCACCA	Cleavage	ConfidenceLevel=High;Exprimental=0	1
osa-miR2118c	URS00008FACED_39947.837	2.5	-1	1	22	795	816	UUCCCGAUGCCUCCUAUUCCUA	: :::::::::::: ::::	GUUGCAUAGGAGGCAUCUGGAA	Cleavage	ConfidenceLevel=High;Exprimental=0	1
osa-miR2118d	URS00008FACED_39947.837	2.5	-1	1	22	795	816	UUCCUGAUGCCUCCCAUGCCUA	:::: ::::::::: ::::	GUUGCAUAGGAGGCAUCUGGAA	Cleavage	ConfidenceLevel=High;Exprimental=0	1
osa-miR2118p	URS00008FACED_39947.837	2.5	-1	1	22	795	816	UUCCCGAUGCCUCCCAUGCCUA	:::: ::::::::: ::::	GUUGCAUAGGAGGCAUCUGGAA	Cleavage	ConfidenceLevel=High;Exprimental=0	1
osa-miR2118q	URS00008FACED_39947.837	2.5	-1	1	22	795	816	UUCCCGAUGCCUCCUAUUCCUA	: :::::::::::: ::::	GUUGCAUAGGAGGCAUCUGGAA	Cleavage	ConfidenceLevel=High;Exprimental=0	1
osa-miR2120	URS00008E8E95_39947.9458	2.5	-1	1	24	375	398	AAAGAUCUUUAGUCCCGGUUGUUC	: :::::::::::::::::: :	UACCAACCGGGACUAAAGAUCAUC	Cleavage	ConfidenceLevel=High;Exprimental=0	4
osa-miR2863b	EL1480	2.5	-1	1	21	304	324	UUCGUUUAUUUGGACUAGAGU	::::.:: ::::::::.:::	CCUCUGGUACAAAUAAAUGAA	Cleavage	ConfidenceLevel=High;Exprimental=1	1
osa-miR2867-5p	URS00008E86AD_39947.8385	2.5	-1	1	22	2404	2425	UGUGCCAUCCCACACAUCCCGA	:: ::::::::::::.::	AUCUGACGUGUGGGAUGGCGCA	Cleavage	ConfidenceLevel=Medium;Exprimental=0	1
osa-miR2873b	URS00008F1D3C_39947.5538	2.5	-1	1	21	754	774	UUGGACUUGAGAUUUGGUAUG	:: ::..:.::::::::::	AUUAGCAGGUUUCAAGUCCAA	Cleavage	ConfidenceLevel=High;Exprimental=0	1
osa-miR2873c	URS00008E6BFF_39947.4790	2.5	-1	1	21	4418	4438	CAAAUGAAGUUGAGUUUGGAC	.::::.:::::::.::::	AAUCAAAUUCAACUUUAUUUC	Cleavage	ConfidenceLevel=Medium;Exprimental=0	1
osa-miR2876-3p	URS00008EC494_39947.1673	2.5	-1	1	21	1043	1063	UUCCUAUAUGAACACUGUUGC	:.:: :::::::::::::	AAUAUAGAGUUCAUAUAGGAA	Cleavage	ConfidenceLevel=High;Exprimental=0	3
osa-miR2919	URS00008E6C56_39947.2370	2.5	-1	1	19	51	69	AAGGGGGGGGGGGGAAAGA	:::::::...:::.::.::	UCUUUCCUUUCCCUCCUUU	Cleavage	ConfidenceLevel=High;Exprimental=0	3
osa-miR2919	URS00008E8E95_39947.9458	2.5	-1	1	19	503	521	AAGGGGGGGGGGGGAAAGA	::: ::::::.:..:::::	UCUCUCCCCCUCUUCCCUU	Cleavage	ConfidenceLevel=High;Exprimental=0	3
osa-miR2927	URS00008F1357_39947.6195	2.5	-1	1	23	115	137	UGUCGUCGUCGAUGGAGCCCAUG	::: .:.:::::::::::.	CGAUGGCCUCGUCGACGACGACG	Cleavage	ConfidenceLevel=High;Exprimental=0	1
osa-miR394	URS00008F957E_39947.4587	2.5	-1	1	20	681	700	UUGGCAUUCUGUCCACCUCC	:: :::::.:::::::.:.	UGAAGUGGAUAGAAUGCUAG	Cleavage	ConfidenceLevel=High;Exprimental=0	1
osa-miR395v	URS00008F9553_39947.4098	2.5	-1	1	21	805	825	GUGAAGUAUUUGGCGGAACUC	:::.::::.::.::::::	UCCUUCUGCCAGAUGCUUCAC	Cleavage	ConfidenceLevel=Medium;Exprimental=0	1
osa-miR395w	URS00008E7692_39947.1661	2.5	-1	1	22	1353	1374	GUGAAGUGUUUGGGGGAUUCUC	.::: :::::::::::::	AGCGAUCACCCAAACACUUCAA	Cleavage	ConfidenceLevel=High;Exprimental=0	1
osa-miR396c-3p	URS00008F6AC4_39947.23	2.5	-1	1	21	897	917	GGUCAAGAAAGCUGUGGGAAG	:::::.::::: ::::.::	AGUCCCAUAGCUUCCUUGGCC	Cleavage	ConfidenceLevel=Medium;Exprimental=0	1
osa-miR396d	URS00008F0DE9_39947.891	2.5	-1	1	21	627	647	UCCACAGGCUUUCUUGAACGG	::.:::.::::.::::::	UUCUUUAAGGAAGCUUGUGGA	Cleavage	ConfidenceLevel=High;Exprimental=0	1
osa-miR396e-5p	URS00008F0DE9_39947.891	2.5	-1	1	21	627	647	UCCACAGGCUUUCUUGAACUG	::.:::.::::.::::::	UUCUUUAAGGAAGCUUGUGGA	Cleavage	ConfidenceLevel=High;Exprimental=0	1
osa-miR396g	URS00008F0DE9_39947.891	2.5	-1	1	21	627	647	UCCACAGGCUUUCUUGAACGG	::.:::.::::.::::::	UUCUUUAAGGAAGCUUGUGGA	Cleavage	ConfidenceLevel=High;Exprimental=0	1
osa-miR396h	URS00008F0DE9_39947.891	2.5	-1	1	21	627	647	UCCACAGGCUUUCUUGAACGG	::.:::.::::.::::::	UUCUUUAAGGAAGCUUGUGGA	Cleavage	ConfidenceLevel=High;Exprimental=0	1
osa-miR397a	URS00008F920E_39947.2647	2.5	-1	1	21	72	92	UCAUUGAGUGCAGCGUUGAUG	.:. :::::::::::.:::.	AGUUCACGCUGCACUCGAUGG	Cleavage	ConfidenceLevel=High;Exprimental=0	1
osa-miR414	URS00008ED4BA_39947.6921	2.5	-1	1	21	1947	1967	UCAUCCUCAUCAUCAUCGUCC	: ::::: :::::::::::	CAAGGAUGAGGAUGAGGAUGA	Cleavage	ConfidenceLevel=Low;Exprimental=0	1
osa-miR415	EL0386	2.5	-1	1	21	1273	1293	AACAGAACAGAAGCAGAGCAG	:.::: .:::::::.::::	UAGUUCUUUUUCUGUUUUGUU	Cleavage	ConfidenceLevel=High;Exprimental=1	1
osa-miR444a-5p	URS00008EE4A0_39947.3988	2.5	-1	1	21	109	129	GCUAGAGGUGGCAACUGCAUA	:.:::::::::..:::: :::	UGUGCAGUUGCUGCCUCAAGC	Cleavage	ConfidenceLevel=Medium;Exprimental=0	1
osa-miR5075	URS00008FD310_39947.2661	2.5	-1	1	21	609	629	UUCUCCGUCGCCGCCGUCCGC	:.::::::::::::.::.	GGCGGCGGCGGCGACGGGGAG	Cleavage	ConfidenceLevel=Medium;Exprimental=0	2
osa-miR5075	URS00008E5621_39947.6846	2.5	-1	1	21	468	488	UUCUCCGUCGCCGCCGUCCGC	::::::::::.:::.::.	GACGACGGCGGCGGCGGGGAG	Cleavage	ConfidenceLevel=High;Exprimental=0	1
osa-miR5075	URS00008FA89E_39947.205	2.5	-1	1	21	190	210	UUCUCCGUCGCCGCCGUCCGC	:. ::::::::::..::::.:	GUCGACGGCGGCGGUGGAGGA	Cleavage	ConfidenceLevel=Medium;Exprimental=0	1
osa-miR5075	URS00008E539F_39947.2574	2.5	-1	1	21	111	131	UUCUCCGUCGCCGCCGUCCGC	:::.::::::::.:::::.	ACGGGCGGCGGCGGCGGAGGU	Cleavage	ConfidenceLevel=High;Exprimental=0	2
osa-miR5075	URS00008EED40_39947.7607	2.5	-1	1	21	602	622	UUCUCCGUCGCCGCCGUCCGC	:::: ::::::::::::.	UGUGACGCCGGCGACGGAGAG	Cleavage	ConfidenceLevel=High;Exprimental=0	2
osa-miR5076	URS00008F3FAB_39947.7928	2.5	-1	1	22	402	423	GAAAUGGGAGCAGAGCAGGUUU	..:::::::.:::::..::::	GGACCUGCUUUGCUCUUAUUUA	Cleavage	ConfidenceLevel=Low;Exprimental=0	1
osa-miR5150-3p	URS00008F8ABA_39947.2620	2.5	-1	1	24	1116	1139	AGAAGCUGCAGCUGUCAGAAGCUC	:::::::: ::::::::::::.:	GAGCUUCUCCCAGCUGCAGCUUUU	Cleavage	ConfidenceLevel=Medium;Exprimental=0	1
osa-miR5152-3p	URS00008F6786_39947.6641	2.5	-1	1	21	465	485	AGACCAUGCCUAUACCUACCA	:::::: ::::::::: :::	AGGUAGGGAUAGGCAUGAUCU	Cleavage	ConfidenceLevel=High;Exprimental=0	1
osa-miR5152-5p	URS00008F6786_39947.6641	2.5	-1	1	21	643	663	GUAGGGAUAGGCAUGAUCUCU	: ::: ::::::::: :::::	AUAGACCAUGCCUAUACCUAC	Cleavage	ConfidenceLevel=High;Exprimental=0	1
osa-miR5162	URS00008F949F_39947.563	2.5	-1	1	24	2317	2340	AAAUGACCAAAAUACCCCUAGAAC	::. ::::::::::::::::	AAACUGUUGGUAUUUUGGUCAUUU	Cleavage	ConfidenceLevel=Medium;Exprimental=0	1
osa-miR5179	URS00008E540C_39947.5599	2.5	-1	1	21	2	22	UUUUGCUCAAGACCGCGCAAC	::. .:::::::.::::::	ACUGUAUGGUCUUGGGCAAAA	Cleavage	ConfidenceLevel=Medium;Exprimental=0	1
osa-miR529a	URS00008FEA4C_39947.4590	2.5	-1	1	20	3068	3087	CUGUACCCUCUCUCUUCUUC	::. .:::::::::::.:::	GAGAGAGAGAGAGGGUGCAG	Cleavage	ConfidenceLevel=Low;Exprimental=0	1
osa-miR529b	URS00008EF46E_39947.7179	2.5	-1	1	21	639	659	AGAAGAGAGAGAGUACAGCUU	:.: : :::::::::::::	UUGUUUUUCUCUCUCUCUUCU	Cleavage	ConfidenceLevel=Medium;Exprimental=0	2
osa-miR530-5p	URS00008F4059_39947.3971	2.5	-1	1	20	676	695	UGCAUUUGCACCUGCACCUA	: : ::::::::::::::.	GAAGCGCAGGUGCAAAUGCG	Cleavage	ConfidenceLevel=Low;Exprimental=0	1
osa-miR5489	URS00008F18EE_39947.3431	2.5	-1	1	21	659	679	CAGGUGUUCUCGAUGGCUUCC	::: ::::::::::.:::	CAAAGAAAUCGAGAACAUCUG	Cleavage	ConfidenceLevel=High;Exprimental=0	1
osa-miR5505	URS00008F2E05_39947.1281	2.5	-1	1	22	1692	1713	GAGGAUUCGGUAUUGAUCGCUA	:: : :: :::::::::::::.	UAACAAUGAAUACCGAAUCCUU	Cleavage	ConfidenceLevel=Medium;Exprimental=0	1
osa-miR5530	URS00008F9ACE_39947.1712	2.5	-1	1	21	801	821	AGUGGUGUCGUAUUACCUGCC	: ::::::: :::::.:::.:	GUCAGGUAAGACGACGCCAUU	Cleavage	ConfidenceLevel=Medium;Exprimental=0	1
osa-miR5788	URS00008F6FCB_39947.5555	2.5	-1	1	21	1021	1040	UGGAUGUGACAUACUCUAGUA	:::::: ::::::::::::.	GACUAGA-UAUGUCACAUCCG	Cleavage	ConfidenceLevel=High;Exprimental=0	1
osa-miR5799	URS00008ECA70_39947.7153	2.5	-1	1	24	2675	2698	AAGACGAAUAAUCAAACGUUGGAC	::.:::: :::::: :::::::::	GUUCAACUUUUGAUCAUUCGUCUU	Translation	ConfidenceLevel=Medium;Exprimental=0	1
osa-miR5811	URS00008FA007_39947.4810	2.5	-1	1	24	1011	1034	CCUAACCUAGGAGUUCGAUGGGAC	.::::::::::: :::::::	CCAUCAUCGAACUCCAAGGUUAGC	Cleavage	ConfidenceLevel=Medium;Exprimental=0	1
osa-miR5829	URS00008E416B_39947.2817	2.5	-1	1	24	190	213	AUCAGGACCAGUAGGCGAUGGUAA	::: ::::::::::::::.	GAUACAUGGCCUACUGGUCCUGGC	Cleavage	ConfidenceLevel=High;Exprimental=0	1
osa-miR6248	URS00008F55C0_39947.5568	2.5	-1	1	21	598	618	UAUUUGAGGAUGGAGGUAGUA	:::: :::::::..:.:::::	UACUCCCUCCAUUUUUAAAUA	Cleavage	ConfidenceLevel=High;Exprimental=0	1
osa-miR7694-3p	URS00008F9DCF_39947.3584	2.5	-1	1	22	119	140	CCAUAUUCGUAGUGCUAGGUGG	:::::.::::.:::: :::	UAUCCUAGUACUAUGAAUCUGG	Cleavage	ConfidenceLevel=Medium;Exprimental=0	1
osa-miR812a	URS00008FD852_39947.3214	2.5	-1	1	22	917	938	GACGGACGGUUAAACGUUGGAC	::..::::::: :::::.::::	GUUUAACGUUUCACCGUUCGUC	Translation	ConfidenceLevel=High;Exprimental=0	1
osa-miR812a	URS00008F4326_39947.2551	2.5	-1	1	22	1859	1880	GACGGACGGUUAAACGUUGGAC	::.::::.:::::.::::	AAAAAAUGUUUGACCGUUCGUC	Cleavage	ConfidenceLevel=High;Exprimental=0	1
osa-miR812b	URS00008FD852_39947.3214	2.5	-1	1	22	917	938	GACGGACGGUUAAACGUUGGAC	::..::::::: :::::.::::	GUUUAACGUUUCACCGUUCGUC	Translation	ConfidenceLevel=High;Exprimental=0	1
osa-miR812b	URS00008F4326_39947.2551	2.5	-1	1	22	1859	1880	GACGGACGGUUAAACGUUGGAC	::.::::.:::::.::::	AAAAAAUGUUUGACCGUUCGUC	Cleavage	ConfidenceLevel=High;Exprimental=0	1
osa-miR812c	URS00008FD852_39947.3214	2.5	-1	1	22	917	938	GACGGACGGUUAAACGUUGGAC	::..::::::: :::::.::::	GUUUAACGUUUCACCGUUCGUC	Translation	ConfidenceLevel=High;Exprimental=0	1
osa-miR812c	URS00008F4326_39947.2551	2.5	-1	1	22	1859	1880	GACGGACGGUUAAACGUUGGAC	::.::::.:::::.::::	AAAAAAUGUUUGACCGUUCGUC	Cleavage	ConfidenceLevel=High;Exprimental=0	1
osa-miR812d	URS00008FD852_39947.3214	2.5	-1	1	22	917	938	GACGGACGGUUAAACGUUGGAC	::..::::::: :::::.::::	GUUUAACGUUUCACCGUUCGUC	Translation	ConfidenceLevel=High;Exprimental=0	1
osa-miR812d	URS00008F4326_39947.2551	2.5	-1	1	22	1859	1880	GACGGACGGUUAAACGUUGGAC	::.::::.:::::.::::	AAAAAAUGUUUGACCGUUCGUC	Cleavage	ConfidenceLevel=High;Exprimental=0	1
osa-miR812e	URS00008FD852_39947.3214	2.5	-1	1	22	917	938	GACGGACGGUUAAACGUUGGAC	::..::::::: :::::.::::	GUUUAACGUUUCACCGUUCGUC	Translation	ConfidenceLevel=High;Exprimental=0	1
osa-miR812e	URS00008F4326_39947.2551	2.5	-1	1	22	1859	1880	GACGGACGGUUAAACGUUGGAC	::.::::.:::::.::::	AAAAAAUGUUUGACCGUUCGUC	Cleavage	ConfidenceLevel=High;Exprimental=0	1
osa-miR812f	URS00008E9112_39947.2613	2.5	-1	1	24	916	939	ACGGAUGAUUAAAGUUGGACACGG	.: ::::.:::::::: :::.:::	UCAUGUCUAACUUUAAACAUUCGU	Cleavage	ConfidenceLevel=High;Exprimental=0	1
osa-miR812o-3p	URS00008FD852_39947.3214	2.5	-1	1	24	912	935	GAACGGUCAAAUGUUAGACACGGA	:.: :::.::::.::: :::::::	UUCAUGUUUAACGUUUCACCGUUC	Cleavage	ConfidenceLevel=High;Exprimental=0	1
osa-miR812o-5p	URS00008EB5E1_39947.4133	2.5	-1	1	21	1295	1315	CGUGUUCAACGUUUGACUGUC	::..:: ::::::::.:::::	GAUGGUAAAACGUUGGACACG	Cleavage	ConfidenceLevel=High;Exprimental=0	1
osa-miR812s	URS00008EF95E_39947.1421	2.5	-1	1	24	2059	2082	AAGACGGACAAUCAAACGUUGGAC	:::::::::: :.:::.::	UUGAUACGUUUGAUUAUUCGUUUU	Cleavage	ConfidenceLevel=Medium;Exprimental=0	1
osa-miR815a	URS00008F5254_39947.8367	2.5	-1	1	21	1992	2012	AAGGGGAUUGAGGAGAUUGGG	::::::.:.::.::::::::	CCCAAUUUUCUUAAUCCCCUC	Cleavage	ConfidenceLevel=Medium;Exprimental=0	2
osa-miR815a	URS00008FCA65_39947.2728	2.5	-1	1	21	1356	1376	AAGGGGAUUGAGGAGAUUGGG	:...:::::.::::::..:::	CUUGAUCUCUUCAAUCUUCUU	Cleavage	ConfidenceLevel=High;Exprimental=0	1
osa-miR815a	URS00008F185C_39947.307	2.5	-1	1	21	4523	4543	AAGGGGAUUGAGGAGAUUGGG	.:::::::::.:::.:::	AAUAAUCUCCUCGAUCUCCUC	Cleavage	ConfidenceLevel=High;Exprimental=0	1
osa-miR815a	URS00008F9893_39947.757	2.5	-1	1	21	90	110	AAGGGGAUUGAGGAGAUUGGG	: : ::::.:::::::.:.::	CACUAUCUUCUCAAUCUCUUU	Cleavage	ConfidenceLevel=High;Exprimental=0	1
osa-miR815b	URS00008F5254_39947.8367	2.5	-1	1	21	1992	2012	AAGGGGAUUGAGGAGAUUGGG	::::::.:.::.::::::::	CCCAAUUUUCUUAAUCCCCUC	Cleavage	ConfidenceLevel=Medium;Exprimental=0	2
osa-miR815b	URS00008FCA65_39947.2728	2.5	-1	1	21	1356	1376	AAGGGGAUUGAGGAGAUUGGG	:...:::::.::::::..:::	CUUGAUCUCUUCAAUCUUCUU	Cleavage	ConfidenceLevel=High;Exprimental=0	1
osa-miR815b	URS00008F185C_39947.307	2.5	-1	1	21	4523	4543	AAGGGGAUUGAGGAGAUUGGG	.:::::::::.:::.:::	AAUAAUCUCCUCGAUCUCCUC	Cleavage	ConfidenceLevel=High;Exprimental=0	1
osa-miR815b	URS00008F9893_39947.757	2.5	-1	1	21	90	110	AAGGGGAUUGAGGAGAUUGGG	: : ::::.:::::::.:.::	CACUAUCUUCUCAAUCUCUUU	Cleavage	ConfidenceLevel=High;Exprimental=0	1
osa-miR815c	URS00008F5254_39947.8367	2.5	-1	1	21	1992	2012	AAGGGGAUUGAGGAGAUUGGG	::::::.:.::.::::::::	CCCAAUUUUCUUAAUCCCCUC	Cleavage	ConfidenceLevel=Medium;Exprimental=0	2
osa-miR815c	URS00008FCA65_39947.2728	2.5	-1	1	21	1356	1376	AAGGGGAUUGAGGAGAUUGGG	:...:::::.::::::..:::	CUUGAUCUCUUCAAUCUUCUU	Cleavage	ConfidenceLevel=High;Exprimental=0	1
osa-miR815c	URS00008F185C_39947.307	2.5	-1	1	21	4523	4543	AAGGGGAUUGAGGAGAUUGGG	.:::::::::.:::.:::	AAUAAUCUCCUCGAUCUCCUC	Cleavage	ConfidenceLevel=High;Exprimental=0	1
osa-miR815c	URS00008F9893_39947.757	2.5	-1	1	21	90	110	AAGGGGAUUGAGGAGAUUGGG	: : ::::.:::::::.:.::	CACUAUCUUCUCAAUCUCUUU	Cleavage	ConfidenceLevel=High;Exprimental=0	1
osa-miR816	URS00008EFDF4_39947.8198	2.5	-1	1	20	94	113	GUGACAUAUUUUACUACAAC	:::::: ::..::.::::::	GUUGUACUAGGAUGUGUCAC	Cleavage	ConfidenceLevel=High;Exprimental=0	1
osa-miR1320-3p	URS00008E54C7_39947.6430	3	-1	1	21	640	660	UGUAAAAUUCAUUCGUUCCAA	::::::. ::::::::::::	UUGGAAUUCAUGAAUUUUACA	Cleavage	ConfidenceLevel=Low;Exprimental=0	1
osa-miR1320-5p	URS00008E5640_39947.1578	3	-1	1	21	223	243	UGGAACGGAGGAAUUUUAUAG	::: .:::::.:.:::::.:	AUAUUGAAUUCUUUCGUUCUA	Cleavage	ConfidenceLevel=High;Exprimental=0	1
osa-miR1425-3p	URS00008F6C3F_39947.1023	3	-1	1	21	389	409	CAGCAAGAACUGGAUCUUAAU	:::::::::::::: .::	UAGAAGAUCCAGUUCUUCUUG	Cleavage	ConfidenceLevel=High;Exprimental=0	1
osa-miR1425-5p	URS00008F1979_39947.1579	3	-1	1	21	253	273	UAGGAUUCAAUCCUUGCUGCU	.:::::: ::::::.:::.:	GGCAGCACGGAUUGGAUCUUU	Cleavage	ConfidenceLevel=High;Exprimental=0	1
osa-miR1426	URS00008F2885_39947.982	3	-1	1	21	1663	1683	AGAAUCUUGAUGAUGAUUAAA	::.:::::::::::: ::	CAUAGUCAUCAUCAAGAGUCC	Cleavage	ConfidenceLevel=Medium;Exprimental=0	1
osa-miR1436	URS00008F116D_39947.2378	3	-1	1	21	3096	3116	ACAUUAUGGGACGGAGGGAGU	::::::::: ::::: :::::	ACUCCCUCCAUCCCAAAAUGU	Cleavage	ConfidenceLevel=High;Exprimental=0	1
osa-miR1436	URS00008E90D4_39947.9353	3	-1	1	21	1096	1116	ACAUUAUGGGACGGAGGGAGU	::::::::: ::::::::: :	ACUCCCUCCAUCCCAUAAUAU	Cleavage	ConfidenceLevel=Medium;Exprimental=0	1
osa-miR1436	URS00008EFDF4_39947.8198	3	-1	1	21	46	66	ACAUUAUGGGACGGAGGGAGU	::::::::: ::::::::: :	ACUCCCUCCAUCCCAUAAUAU	Cleavage	ConfidenceLevel=High;Exprimental=0	1
osa-miR1436	URS00008F1B62_39947.3629	3	-1	1	21	481	501	ACAUUAUGGGACGGAGGGAGU	:::::::::::...: :::::	ACUCCCUCCGUUUUACAAUGU	Cleavage	ConfidenceLevel=High;Exprimental=0	1
osa-miR1436	URS00008F6506_39947.284	3	-1	1	21	180	200	ACAUUAUGGGACGGAGGGAGU	::::::::::::::: ::: :	ACUCCCUCCGUCCCAAAAUAU	Cleavage	ConfidenceLevel=High;Exprimental=0	1
osa-miR1436	URS00008FA494_39947.9276	3	-1	1	21	2817	2837	ACAUUAUGGGACGGAGGGAGU	:::::::::::::: ::: :	UCUCCCUCCGUCCCAAAAUAU	Cleavage	ConfidenceLevel=Medium;Exprimental=0	1
osa-miR1438	URS00008FB02A_39947.7315	3	-1	1	22	568	589	AGGGUAAUUUUAUCAUUUUUAA	: .:: ::.:::::::.::::	UAGAACCUGGUAAAAUUGCCCU	Cleavage	ConfidenceLevel=High;Exprimental=0	1
osa-miR1438	URS00008EC72E_39947.7242	3	-1	1	22	985	1006	AGGGUAAUUUUAUCAUUUUUAA	:::: :::::: :::::.:	CCUAAAACGAUAAAUUUACCUU	Cleavage	ConfidenceLevel=Medium;Exprimental=0	1
osa-miR1439	URS00008E53A2_39947.782	3	-1	1	21	158	178	UUUUGGAACGGAGUGAGUAUU	:.::::: :::::::.::.:	AGUACUCCCUCCGUUUCAGAU	Cleavage	ConfidenceLevel=High;Exprimental=0	1
osa-miR1439	URS00008EBB57_39947.5648	3	-1	1	21	1063	1083	UUUUGGAACGGAGUGAGUAUU	:::::: .::::::::: ::	UAUACUCCUUCCGUUCCAUAA	Cleavage	ConfidenceLevel=High;Exprimental=0	1
osa-miR1439	URS00008EEB22_39947.3206	3	-1	1	21	2196	2216	UUUUGGAACGGAGUGAGUAUU	:::::: :::::: :::.::	UAUACUCUCUCCGUCCCAGAA	Cleavage	ConfidenceLevel=High;Exprimental=0	2
osa-miR1439	URS00008FAA24_39947.3145	3	-1	1	21	326	346	UUUUGGAACGGAGUGAGUAUU	: ::::: :::::::. ::::	ACUACUCCCUCCGUUUAAAAA	Cleavage	ConfidenceLevel=High;Exprimental=0	1
osa-miR1439	URS00008F70CA_39947.7209	3	-1	1	21	1935	1955	UUUUGGAACGGAGUGAGUAUU	.::::: :::.:: ::::::	UGUACUCCCUCUGUCCCAAAA	Cleavage	ConfidenceLevel=High;Exprimental=0	1
osa-miR1439	URS00008FD852_39947.3214	3	-1	1	21	871	891	UUUUGGAACGGAGUGAGUAUU	: :. :: ::::::::.::::	ACUGAUCCCUCCGUUCUAAAA	Cleavage	ConfidenceLevel=High;Exprimental=0	1
osa-miR1442	URS00008F1888_39947.5679	3	-1	1	20	1690	1709	AUUCAUAGUACUAGAUGUGU	.:.:::::::::::: :.:	UUAUAUCUAGUACUAUAAGU	Cleavage	ConfidenceLevel=High;Exprimental=0	1
osa-miR156a	URS00008EAD18_39947.94	3	-1	1	20	663	683	UGACAGA-AGAGAGUGAGCAC	::::::::::::: :::::::	GUGCUCACUCUCUAUCUGUCA	Cleavage	ConfidenceLevel=High;Exprimental=0	1
osa-miR156a	URS00008E6504_39947.3146	3	-1	1	20	861	880	UGACAGAAGAGAGUGAGCAC	::.:::::. :::.:::::	UUGUUCACUUCCUUUUGUCA	Translation	ConfidenceLevel=Medium;Exprimental=0	1
osa-miR156b-3p	URS00008EAD18_39947.94	3	-1	1	21	216	235	GCUCACUCUCUAUCUGUCAGC	::::::::: :::::::::::	GCUGACAGA-AGAGAGUGAGC	Cleavage	ConfidenceLevel=High;Exprimental=0	2
osa-miR156b-3p	URS00008EAD18_39947.94	3	-1	1	21	596	615	GCUCACUCUCUAUCUGUCAGC	:::::::: :::::::::::	UCUGACAGA-AGAGAGUGAGC	Cleavage	ConfidenceLevel=High;Exprimental=0	2
osa-miR156b-3p	URS00008EF46E_39947.7179	3	-1	1	21	298	317	GCUCACUCUCUAUCUGUCAGC	:.::::::: :::::::::::	GUUGACAGA-AGAGAGUGAGC	Cleavage	ConfidenceLevel=Medium;Exprimental=0	1
osa-miR156b-3p	URS00008EA782_39947.3366	3	-1	1	21	339	358	GCUCACUCUCUAUCUGUCAGC	.::::::: :::::::::::	AUUGACAGA-AGAGAGUGAGC	Cleavage	ConfidenceLevel=High;Exprimental=0	2
osa-miR156b-5p	URS00008EAD18_39947.94	3	-1	1	20	663	683	UGACAGA-AGAGAGUGAGCAC	::::::::::::: :::::::	GUGCUCACUCUCUAUCUGUCA	Cleavage	ConfidenceLevel=High;Exprimental=0	1
osa-miR156b-5p	URS00008E6504_39947.3146	3	-1	1	20	861	880	UGACAGAAGAGAGUGAGCAC	::.:::::. :::.:::::	UUGUUCACUUCCUUUUGUCA	Translation	ConfidenceLevel=Medium;Exprimental=0	1
osa-miR156c-3p	URS00008F7A78_39947.202	3	-1	1	22	1004	1025	GCUCACUUCUCUCUCUGUCAGC	:: :::::::::.:: :::	AGAGAGAGAGAGAGAGGUAAGC	Cleavage	ConfidenceLevel=High;Exprimental=0	1
osa-miR156c-5p	URS00008EAD18_39947.94	3	-1	1	20	663	683	UGACAGA-AGAGAGUGAGCAC	::::::::::::: :::::::	GUGCUCACUCUCUAUCUGUCA	Cleavage	ConfidenceLevel=High;Exprimental=0	1
osa-miR156c-5p	URS00008E6504_39947.3146	3	-1	1	20	861	880	UGACAGAAGAGAGUGAGCAC	::.:::::. :::.:::::	UUGUUCACUUCCUUUUGUCA	Translation	ConfidenceLevel=Medium;Exprimental=0	1
osa-miR156d	URS00008EAD18_39947.94	3	-1	1	20	663	683	UGACAGA-AGAGAGUGAGCAC	::::::::::::: :::::::	GUGCUCACUCUCUAUCUGUCA	Cleavage	ConfidenceLevel=High;Exprimental=0	1
osa-miR156d	URS00008E6504_39947.3146	3	-1	1	20	861	880	UGACAGAAGAGAGUGAGCAC	::.:::::. :::.:::::	UUGUUCACUUCCUUUUGUCA	Translation	ConfidenceLevel=Medium;Exprimental=0	1
osa-miR156e	URS00008EAD18_39947.94	3	-1	1	20	663	683	UGACAGA-AGAGAGUGAGCAC	::::::::::::: :::::::	GUGCUCACUCUCUAUCUGUCA	Cleavage	ConfidenceLevel=High;Exprimental=0	1
osa-miR156e	URS00008E6504_39947.3146	3	-1	1	20	861	880	UGACAGAAGAGAGUGAGCAC	::.:::::. :::.:::::	UUGUUCACUUCCUUUUGUCA	Translation	ConfidenceLevel=Medium;Exprimental=0	1
osa-miR156f-5p	URS00008EAD18_39947.94	3	-1	1	20	663	683	UGACAGA-AGAGAGUGAGCAC	::::::::::::: :::::::	GUGCUCACUCUCUAUCUGUCA	Cleavage	ConfidenceLevel=High;Exprimental=0	1
osa-miR156f-5p	URS00008E6504_39947.3146	3	-1	1	20	861	880	UGACAGAAGAGAGUGAGCAC	::.:::::. :::.:::::	UUGUUCACUUCCUUUUGUCA	Translation	ConfidenceLevel=Medium;Exprimental=0	1
osa-miR156g-3p	URS00008F7A78_39947.202	3	-1	1	22	1004	1025	GCUCACUUCUCUCUCUGUCAGC	:: :::::::::.:: :::	AGAGAGAGAGAGAGAGGUAAGC	Cleavage	ConfidenceLevel=High;Exprimental=0	1
osa-miR156g-5p	URS00008EAD18_39947.94	3	-1	1	20	663	683	UGACAGA-AGAGAGUGAGCAC	::::::::::::: :::::::	GUGCUCACUCUCUAUCUGUCA	Cleavage	ConfidenceLevel=High;Exprimental=0	1
osa-miR156g-5p	URS00008E6504_39947.3146	3	-1	1	20	861	880	UGACAGAAGAGAGUGAGCAC	::.:::::. :::.:::::	UUGUUCACUUCCUUUUGUCA	Translation	ConfidenceLevel=Medium;Exprimental=0	1
osa-miR156h-5p	URS00008EAD18_39947.94	3	-1	1	20	663	683	UGACAGA-AGAGAGUGAGCAC	::::::::::::: :::::::	GUGCUCACUCUCUAUCUGUCA	Cleavage	ConfidenceLevel=High;Exprimental=0	1
osa-miR156h-5p	URS00008E6504_39947.3146	3	-1	1	20	861	880	UGACAGAAGAGAGUGAGCAC	::.:::::. :::.:::::	UUGUUCACUUCCUUUUGUCA	Translation	ConfidenceLevel=Medium;Exprimental=0	1
osa-miR156i	URS00008EAD18_39947.94	3	-1	1	20	663	683	UGACAGA-AGAGAGUGAGCAC	::::::::::::: :::::::	GUGCUCACUCUCUAUCUGUCA	Cleavage	ConfidenceLevel=High;Exprimental=0	1
osa-miR156i	URS00008E6504_39947.3146	3	-1	1	20	861	880	UGACAGAAGAGAGUGAGCAC	::.:::::. :::.:::::	UUGUUCACUUCCUUUUGUCA	Translation	ConfidenceLevel=Medium;Exprimental=0	1
osa-miR156j-5p	URS00008EAD18_39947.94	3	-1	1	20	663	683	UGACAGA-AGAGAGUGAGCAC	::::::::::::: :::::::	GUGCUCACUCUCUAUCUGUCA	Cleavage	ConfidenceLevel=High;Exprimental=0	1
osa-miR156j-5p	URS00008E6504_39947.3146	3	-1	1	20	861	880	UGACAGAAGAGAGUGAGCAC	::.:::::. :::.:::::	UUGUUCACUUCCUUUUGUCA	Translation	ConfidenceLevel=Medium;Exprimental=0	1
osa-miR160d-3p	URS00008E80BD_39947.7773	3	-1	1	21	1032	1052	GCGUGCGAGGAGCCAAGCAUG	::::::::.:.::.:::.:	GAUGCUUGGUUUCUUGCAUGG	Cleavage	ConfidenceLevel=High;Exprimental=0	1
osa-miR160d-3p	URS00008EF8A4_39947.4084	3	-1	1	21	496	516	GCGUGCGAGGAGCCAAGCAUG	::::. :::::::::::.::	CAUGUAGGGCUCCUCGCAUGC	Cleavage	ConfidenceLevel=High;Exprimental=0	1
osa-miR162a	URS00008E93D5_39947.5710	3	-1	1	21	497	517	UCGAUAAACCUCUGCAUCCAG	::::. :::: ::::::::::	CUGGGCGCAGUGGUUUAUCGA	Translation	ConfidenceLevel=High;Exprimental=0	1
osa-miR164a	URS00008FA1A8_39947.1002	3	-1	1	21	1292	1312	UGGAGAAGCAGGGCACGUGCA	::: : ::::::::::..:	CUCACCUCCCCUGCUUCUUUA	Cleavage	ConfidenceLevel=High;Exprimental=0	1
osa-miR164b	URS00008FA1A8_39947.1002	3	-1	1	21	1292	1312	UGGAGAAGCAGGGCACGUGCA	::: : ::::::::::..:	CUCACCUCCCCUGCUUCUUUA	Cleavage	ConfidenceLevel=High;Exprimental=0	1
osa-miR164c	URS00008FA1A8_39947.1002	3	-1	1	21	1292	1312	UGGAGAAGCAGGGUACGUGCA	::: : ::::::::::..:	CUCACCUCCCCUGCUUCUUUA	Cleavage	ConfidenceLevel=High;Exprimental=0	1
osa-miR164d	URS00008FA1A8_39947.1002	3	-1	1	21	1292	1312	UGGAGAAGCAGGGCACGUGCU	::: : ::::::::::..:	CUCACCUCCCCUGCUUCUUUA	Cleavage	ConfidenceLevel=High;Exprimental=0	1
osa-miR164e	URS00008FA1A8_39947.1002	3	-1	1	21	1292	1312	UGGAGAAGCAGGGCACGUGAG	::::: : ::::::::::..:	CUCACCUCCCCUGCUUCUUUA	Cleavage	ConfidenceLevel=High;Exprimental=0	1
osa-miR164f	URS00008FA1A8_39947.1002	3	-1	1	21	1292	1312	UGGAGAAGCAGGGCACGUGCA	::: : ::::::::::..:	CUCACCUCCCCUGCUUCUUUA	Cleavage	ConfidenceLevel=High;Exprimental=0	1
osa-miR166d-5p	URS00008E66A8_39947.6932	3	-1	1	21	54	74	GGAAUGUUGUCUGGCUCGAGG	.:.:. :.::.:::::::::	GUUUGGACUAGGCAACAUUCC	Cleavage	ConfidenceLevel=High;Exprimental=0	1
osa-miR166l-5p	URS00008E66A8_39947.6932	3	-1	1	21	54	74	GGAUUGUUGUCUGGUUCAAGG	.:::.::.::.::::: :::	GUUUGGACUAGGCAACAUUCC	Cleavage	ConfidenceLevel=High;Exprimental=0	1
osa-miR167c-3p	EL1477	3	-1	1	23	339	361	GGUCAUGCUGCGGCAGCCUCACU	:::: ::: :.::::::::::.	UGUGAUGCUACUGCAGCAUGACU	Cleavage	ConfidenceLevel=High;Exprimental=1	1
osa-miR167e-3p	URS00008FD426_39947.2465	3	-1	1	21	247	267	AGAUCAUGUUGCAGCUUCACU	:::::::::::: : ::::	CCUGAAGCUGCAACUUUAUCU	Cleavage	ConfidenceLevel=High;Exprimental=0	1
osa-miR167h-3p	URS00008E8D65_39947.3384	3	-1	1	21	1917	1937	AGGUCAUGCUGUAGUUUCAUC	: :: .:::::::::::.::	GUUGCUGCUACAGCAUGAUCU	Cleavage	ConfidenceLevel=Low;Exprimental=0	1
osa-miR167i-3p	URS00008FD426_39947.2465	3	-1	1	21	247	267	AGAUCAUGUUGCAGCUUCACU	:::::::::::: : ::::	CCUGAAGCUGCAACUUUAUCU	Cleavage	ConfidenceLevel=High;Exprimental=0	1
osa-miR168a-5p	URS00008F9A27_39947.510	3	-1	1	21	513	533	UCGCUUGGUGCAGAUCGGGAC	: ::: ::::::::::: .::	GGCCCAAUCUGCACCAACUGA	Cleavage	ConfidenceLevel=Medium;Exprimental=0	1
osa-miR168a-5p	EL1477	3	-1	1	21	907	927	UCGCUUGGUGCAGAUCGGGAC	:.. ::::::::::::.:.	UACUUCAUCUGCACCAAGUGG	Cleavage	ConfidenceLevel=High;Exprimental=1	1
osa-miR169f.2	URS00008F5963_39947.221	3	-1	1	21	313	333	UGAGGACAAGAGCUGAUUCGG	:::.:::::::::.::..	GUUAAUUAGCUCUUGUUCUUG	Cleavage	ConfidenceLevel=High;Exprimental=0	1
osa-miR169p	URS00008F1BAB_39947.7198	3	-1	1	22	296	316	UAGCCAAGGACAAACUUGCCGG	:::::::::: :::::::::::	CCGGCAAGUU-GUCCUUGGCUA	Cleavage	ConfidenceLevel=High;Exprimental=0	1
osa-miR169q	URS00008EC040_39947.1722	3	-1	1	21	208	229	UAGCCAAGGAGACU-GCCCAUG	::::::: .::::.::::::::	CAUGGGCCGGUCUUCUUGGCUA	Cleavage	ConfidenceLevel=High;Exprimental=0	1
osa-miR171a	URS00008E5269_39947.4856	3	-1	1	21	120	140	UGAUUGAGCCGCGCCAAUAUC	:::.::::: .::.:::::::	GAUGUUGGCAUGGUUCAAUCA	Cleavage	ConfidenceLevel=High;Exprimental=0	1
osa-miR171d-5p	URS00008E5269_39947.4856	3	-1	1	21	204	224	UGUUGGCCCGGCUCACUCAGA	::::: ::::::: :::::.:	UCUGAUUGAGCCGUGCCAAUA	Cleavage	ConfidenceLevel=High;Exprimental=0	1
osa-miR171d-5p	URS00008E7260_39947.5884	3	-1	1	21	472	492	UGUUGGCCCGGCUCACUCAGA	:.::: ::::::: :::::.:	UUUGAUUGAGCCGUGCCAAUA	Cleavage	ConfidenceLevel=High;Exprimental=0	1
osa-miR171e-5p	URS00008E5269_39947.4856	3	-1	1	21	204	224	UGUUGGCUCGGCUCACUCAGA	::::: ::::::: :::::.:	UCUGAUUGAGCCGUGCCAAUA	Cleavage	ConfidenceLevel=High;Exprimental=0	1
osa-miR171e-5p	URS00008E7260_39947.5884	3	-1	1	21	472	492	UGUUGGCUCGGCUCACUCAGA	:.::: ::::::: :::::.:	UUUGAUUGAGCCGUGCCAAUA	Cleavage	ConfidenceLevel=High;Exprimental=0	1
osa-miR172a	EL1471	3	-1	1	21	475	495	AGAAUCUUGAUGAUGCUGCAU	:::::: :.:::::::::	CAGCAGCAGCGUCAAGAUUCA	Cleavage	ConfidenceLevel=High;Exprimental=1	1
osa-miR172b	EL1471	3	-1	1	21	475	495	GGAAUCUUGAUGAUGCUGCAU	:::::: :.:::::::::	CAGCAGCAGCGUCAAGAUUCA	Cleavage	ConfidenceLevel=High;Exprimental=1	1
osa-miR172d-3p	EL1471	3	-1	1	21	475	495	AGAAUCUUGAUGAUGCUGCAU	:::::: :.:::::::::	CAGCAGCAGCGUCAAGAUUCA	Cleavage	ConfidenceLevel=High;Exprimental=1	1
osa-miR1846e	URS00008F240A_39947.5443	3	-1	1	20	237	256	CAACGAGGAGGCCGGGACCA	:::: ::.:::::.::::	AGGUCAAGGUCUCCUUGUUG	Cleavage	ConfidenceLevel=High;Exprimental=0	1
osa-miR1847.1	URS00008E445C_39947.4867	3	-1	1	21	343	363	UGCAGUUUGCAGUUGUGGCAC	:::: .:.:::..::::::	AGGCCAGGAUUGCGGACUGCA	Cleavage	ConfidenceLevel=High;Exprimental=0	1
osa-miR1848	URS00008F7A78_39947.202	3	-1	1	21	247	267	CCUCGCCGGCGCGCGCGUGCA	.:: :::::.::::::::	GCGGCGAGCGCGUCGGCGAGG	Cleavage	ConfidenceLevel=High;Exprimental=0	1
osa-miR1850.1	URS00008EEB22_39947.3206	3	-1	1	21	1878	1898	UGGAAAGUUGGGAGAUUGGGG	...::::: :::::.::::.:	UUUCAAUCACCCAAUUUUCUA	Cleavage	ConfidenceLevel=High;Exprimental=0	1
osa-miR1850.1	URS00008EB2A4_39947.8107	3	-1	1	21	158	178	UGGAAAGUUGGGAGAUUGGGG	:::::::.::.::::::	CUAAAAUCUCCUAAUUUUCCA	Cleavage	ConfidenceLevel=High;Exprimental=0	1
osa-miR1854-5p	URS00008F165B_39947.999	3	-1	1	21	1630	1650	UGGUGAAAUUUGUAGAUUGGA	:.::: ::::::: :::::.:	UUCAACCUACAAAGUUCACUA	Cleavage	ConfidenceLevel=High;Exprimental=0	1
osa-miR1854-5p	URS00008F1E2E_39947.6614	3	-1	1	21	1211	1231	UGGUGAAAUUUGUAGAUUGGA	:: ::.::.::::::::::	GCCCAUUUAUAAAUUUCACCU	Cleavage	ConfidenceLevel=High;Exprimental=0	1
osa-miR1857-5p	URS00008F32E0_39947.5247	3	-1	1	21	1726	1746	UGGUUUUUUUGGAGCAUGAGG	:.::::::.:.:.:::..:	UAUUAUGCUCUAGAGAAAUUA	Cleavage	ConfidenceLevel=High;Exprimental=0	1
osa-miR1858a	URS00008EC2F9_39947.9552	3	-1	1	21	38	58	GAGAGGAGGACGGAGUGGGGC	.::: ::.:::.:::.:.::	UUCCCUCUUCGUUCUCUUUUC	Cleavage	ConfidenceLevel=High;Exprimental=0	1
osa-miR1858a	URS00008FE1D7_39947.2685	3	-1	1	21	40	60	GAGAGGAGGACGGAGUGGGGC	: ::: :::: ::.:::::::	GACCCUCUCCCUCUUCCUCUC	Translation	ConfidenceLevel=High;Exprimental=0	1
osa-miR1858a	URS00008FDDAA_39947.2947	3	-1	1	21	13	33	GAGAGGAGGACGGAGUGGGGC	:: : :::::::::::::	CGCCGAGCCCGUCCUCCUCUC	Cleavage	ConfidenceLevel=Medium;Exprimental=0	1
osa-miR1858b	URS00008EC2F9_39947.9552	3	-1	1	21	38	58	GAGAGGAGGACGGAGUGGGGC	.::: ::.:::.:::.:.::	UUCCCUCUUCGUUCUCUUUUC	Cleavage	ConfidenceLevel=High;Exprimental=0	1
osa-miR1858b	URS00008FE1D7_39947.2685	3	-1	1	21	40	60	GAGAGGAGGACGGAGUGGGGC	: ::: :::: ::.:::::::	GACCCUCUCCCUCUUCCUCUC	Translation	ConfidenceLevel=High;Exprimental=0	1
osa-miR1858b	URS00008FDDAA_39947.2947	3	-1	1	21	13	33	GAGAGGAGGACGGAGUGGGGC	:: : :::::::::::::	CGCCGAGCCCGUCCUCCUCUC	Cleavage	ConfidenceLevel=Medium;Exprimental=0	1
osa-miR1861b	URS00008EE4A0_39947.3988	3	-1	1	22	111	132	CGAUCUUGAGGCAGGAACUGAG	::::: :::::::::: :.:	UGCAGUUGCUGCCUCAAGCUUG	Cleavage	ConfidenceLevel=Medium;Exprimental=0	1
osa-miR1861f	URS00008EE4A0_39947.3988	3	-1	1	22	111	132	CGAUCUUGAGGCAGGAACUGAG	::::: :::::::::: :.:	UGCAGUUGCUGCCUCAAGCUUG	Cleavage	ConfidenceLevel=Medium;Exprimental=0	1
osa-miR1861i	URS00008EE4A0_39947.3988	3	-1	1	22	111	132	CGAUCUUGAGGCAGGAACUGAG	::::: :::::::::: :.:	UGCAGUUGCUGCCUCAAGCUUG	Cleavage	ConfidenceLevel=Medium;Exprimental=0	1
osa-miR1861l	URS00008EE4A0_39947.3988	3	-1	1	22	111	132	CGAUCUUGAGGCAGGAACUGAG	::::: :::::::::: :.:	UGCAGUUGCUGCCUCAAGCUUG	Cleavage	ConfidenceLevel=Medium;Exprimental=0	1
osa-miR1862d	URS00008FBF4A_39947.7774	3	-1	1	24	258	281	ACUAGGUUUGUUUAUUUUGGGACG	::::::::::::::.::.. ::::	CGUCCCAAAAUAAAUAAGUGUAGU	Cleavage	ConfidenceLevel=High;Exprimental=0	1
osa-miR1862d	URS00008EF95E_39947.1421	3	-1	1	24	2517	2540	ACUAGGUUUGUUUAUUUUGGGACG	:. :::::::::.:::..:: :	ACUUGCAAAAUAAAUAAAUUUAUU	Cleavage	ConfidenceLevel=Medium;Exprimental=0	1
osa-miR1862e	URS00008F70CA_39947.7209	3	-1	1	24	1945	1967	CUAGAUUUGUUUAUUUUGGGACGG	:.::::::::: ::::::::::::	CUGUCCCAAAA-AAACAAAUCUAG	Cleavage	ConfidenceLevel=High;Exprimental=0	1
osa-miR1862e	URS00008EF95E_39947.1421	3	-1	1	24	2516	2539	CUAGAUUUGUUUAUUUUGGGACGG	:. :::::::::.::::.::	UACUUGCAAAAUAAAUAAAUUUAU	Cleavage	ConfidenceLevel=Medium;Exprimental=0	1
osa-miR1863a	URS00008F467D_39947.3802	3	-1	1	24	1155	1178	AGCUCUGAUACCAUGUUAGAUUAG	.:::.:::::::.::::.	GCACGUUAAUAUGGUAUUAGAGUC	Cleavage	ConfidenceLevel=High;Exprimental=0	1
osa-miR1866-3p	URS00008E54C7_39947.6430	3	-1	1	22	648	669	UGAAAUUCCUGUAAAAUUCUUG	:: ::::::::::: : :::::	CAUGAAUUUUACAGAAUUUUCA	Cleavage	ConfidenceLevel=Low;Exprimental=0	1
osa-miR1866-5p	URS00008FDDE6_39947.4043	3	-1	1	24	274	297	GAGGGAUUUUGCGGGAAUUUCACG	: : .::::::: :::::: ::::	CUUUGAAUUCCCACAAAAUGCCUC	Cleavage	ConfidenceLevel=High;Exprimental=0	1
osa-miR1866-5p	URS00008FD7DF_39947.3131	3	-1	1	24	1306	1329	GAGGGAUUUUGCGGGAAUUUCACG	:::: .:.:::::::::::	GAGUAAAUCUCUGCAAAAUCCCUA	Cleavage	ConfidenceLevel=Medium;Exprimental=0	1
osa-miR1869	URS00008F9085_39947.5638	3	-1	1	24	383	406	UGAGAACAAUAGGCAUGGGAGGUA	:.:.:::::: ::::::::: :.:	UGCUUCCCAUUCCUAUUGUUGUUA	Cleavage	ConfidenceLevel=High;Exprimental=0	2
osa-miR1869	URS00008F8D61_39947.5634	3	-1	1	24	119	142	UGAGAACAAUAGGCAUGGGAGGUA	:.:::::::: ::::: :::::.:	UGCCUCCCAUUCCUAUAGUUCUUA	Cleavage	ConfidenceLevel=High;Exprimental=0	2
osa-miR1869	URS00008F8D61_39947.5634	3	-1	1	24	350	373	UGAGAACAAUAGGCAUGGGAGGUA	:.:::::::: :::::: ::::.:	UGCCUCCCAUUCCUAUUAUUCUUA	Cleavage	ConfidenceLevel=High;Exprimental=0	2
osa-miR1869	URS00008EC153_39947.5631	3	-1	1	24	381	404	UGAGAACAAUAGGCAUGGGAGGUA	:.:::::::: :::::::: ::.:	UGCCUCCCAUUCCUAUUGUCCUUA	Cleavage	ConfidenceLevel=High;Exprimental=0	1
osa-miR1871	URS00008F467D_39947.3802	3	-1	1	24	1157	1180	AUGGCUCUGAUAUCAUGUUGGUUU	: ...::.:::.:::.::::.::	ACGUUAAUAUGGUAUUAGAGUCAG	Cleavage	ConfidenceLevel=High;Exprimental=0	1
osa-miR1871	URS00008FA0DB_39947.6782	3	-1	1	24	238	261	AUGGCUCUGAUAUCAUGUUGGUUU	::::: .:::.:::::..:	UUGAAAACAUUGUAUUAGAGCUGU	Cleavage	ConfidenceLevel=High;Exprimental=0	1
osa-miR1871	URS00008FA7E7_39947.6949	3	-1	1	24	1465	1488	AUGGCUCUGAUAUCAUGUUGGUUU	..: :.::: ::.::::.::.::	GGAGGAGCAUCAUGUCAGGGCUAU	Cleavage	ConfidenceLevel=High;Exprimental=0	1
osa-miR1872	URS00008EE867_39947.7265	3	-1	1	24	1555	1578	GAACUGUAAGUCUGUGACGGGUAA	: ... ::..:::::::..:::::	UGGUUAGUUGCAGACUUGUAGUUC	Cleavage	ConfidenceLevel=High;Exprimental=0	1
osa-miR1872	URS00008F48C8_39947.3813	3	-1	1	24	434	457	GAACUGUAAGUCUGUGACGGGUAA	.:::::::..:::: ::::	ACAGAUGUCACAGGUUUACUGUUC	Cleavage	ConfidenceLevel=High;Exprimental=0	1
osa-miR1882a	EL1507	3	-1	1	24	1483	1506	AGAUUGCUUUCAAGGUCAUUUCUU	: ::::..:: ::::::::.:	UUAAUAUGAUUUUUAAAGCAAUUU	Translation	ConfidenceLevel=High;Exprimental=1	1
osa-miR1882b	EL1507	3	-1	1	24	1483	1506	AGAUUGCUUUCAAGGUCAUUUCUU	: ::::..:: ::::::::.:	UUAAUAUGAUUUUUAAAGCAAUUU	Translation	ConfidenceLevel=High;Exprimental=1	1
osa-miR1882c	EL1507	3	-1	1	24	1483	1506	AGAUUGCUUUCAAGGUCAUUUCUU	: ::::..:: ::::::::.:	UUAAUAUGAUUUUUAAAGCAAUUU	Translation	ConfidenceLevel=High;Exprimental=1	1
osa-miR1882d	EL1507	3	-1	1	24	1483	1506	AGAUUGCUUUCAAGGUCAUUUCUU	: ::::..:: ::::::::.:	UUAAUAUGAUUUUUAAAGCAAUUU	Translation	ConfidenceLevel=High;Exprimental=1	1
osa-miR1882e-5p	EL1507	3	-1	1	24	1483	1506	AGAUUGCUUUCAAGGUCAUUUCUU	: ::::..:: ::::::::.:	UUAAUAUGAUUUUUAAAGCAAUUU	Translation	ConfidenceLevel=High;Exprimental=1	1
osa-miR1882f	EL1507	3	-1	1	24	1483	1506	AGAUUGCUUUCAAGGUCAUUUCUU	: ::::..:: ::::::::.:	UUAAUAUGAUUUUUAAAGCAAUUU	Translation	ConfidenceLevel=High;Exprimental=1	1
osa-miR1882g	EL1507	3	-1	1	24	1483	1506	AGAUUGCUUUCAAGGUCAUUUCUU	: ::::..:: ::::::::.:	UUAAUAUGAUUUUUAAAGCAAUUU	Translation	ConfidenceLevel=High;Exprimental=1	1
osa-miR1882h	EL1507	3	-1	1	24	1483	1506	AGAUUGCUUUCAAGGUCAUUUCUU	: ::::..:: ::::::::.:	UUAAUAUGAUUUUUAAAGCAAUUU	Translation	ConfidenceLevel=High;Exprimental=1	1
osa-miR2055	URS00008FE141_39947.261	3	-1	1	21	2706	2726	UUUCCUUGGGAAGGUGGUUUC	: :::..: :::::::::::.	GCAACUGCAUUCCCAAGGAAG	Cleavage	ConfidenceLevel=Low;Exprimental=0	1
osa-miR2097-3p	URS00008F11BC_39947.883	3	-1	1	22	2442	2463	UUCUCUUCUUCGUGUCGCAUUU	.:. :::.:.:::.::.:::::	GAGAGCGGCGCGAGGAGGAGAA	Cleavage	ConfidenceLevel=Low;Exprimental=0	1
osa-miR2098-3p	URS00008FD65C_39947.4989	3	-1	1	20	1213	1232	CGGUUUGUCAAGCGGAGUGC	::::..::::::.::.::	ACACUUUGCUUGAUAAGCCU	Cleavage	ConfidenceLevel=Low;Exprimental=0	1
osa-miR2098-5p	URS00008FC382_39947.2941	3	-1	1	20	645	664	UCCCGUGGAGGCAGCCGAUG	:. ::: :::.:::::::::	CGCCGGGUGCUUCCACGGGA	Cleavage	ConfidenceLevel=High;Exprimental=0	1
osa-miR2103	URS00008FB560_39947.3151	3	-1	1	22	145	166	UUUCCCUCUCCGUGCGCGCUCG	: ::::.:::::.::::..	UAUGAGCGCGCGGAGGGGGAGG	Cleavage	ConfidenceLevel=High;Exprimental=0	1
osa-miR2104	URS00008F160A_39947.2563	3	-1	1	22	337	358	GCGGCGAGGGGAUGCGAGCGUG	::: ::: ::::.:::::::	GUCGCCCGCCUCCCUUCGCCGC	Cleavage	ConfidenceLevel=High;Exprimental=0	2
osa-miR2105	URS00008F0DDC_39947.6522	3	-1	1	20	911	930	UUGUGAUGUGAAUGAUUCAU	:::: :::.::::::::.	UUGAACGAUUUACAUCACAG	Cleavage	ConfidenceLevel=Medium;Exprimental=0	1
osa-miR2121a	URS00008E7A9F_39947.9457	3	-1	1	24	7	30	AAAACGGAGCGGUCCAUUAGCGCG	:::::::::.::: ::::	UGCCGAAAUGGACCGUUCCCUUUU	Cleavage	ConfidenceLevel=High;Exprimental=0	1
osa-miR2121b	URS00008E7A9F_39947.9457	3	-1	1	24	7	30	AAAACGGAGCGGUCCAUUAGCGCG	:::::::::.::: ::::	UGCCGAAAUGGACCGUUCCCUUUU	Cleavage	ConfidenceLevel=High;Exprimental=0	1
osa-miR2275a	URS00008E8B89_39947.1576	3	-1	1	22	1734	1755	UUUGGUUUCCUCCAAUAUCUCA	::: :::::::.:::::.	CUUGAUCAUGGAGGAGACCAAG	Cleavage	ConfidenceLevel=High;Exprimental=0	1
osa-miR2275b	URS00008E8B89_39947.1576	3	-1	1	22	1734	1755	UUUGGUUUCCUCCAAUAUCUCA	::: :::::::.:::::.	CUUGAUCAUGGAGGAGACCAAG	Cleavage	ConfidenceLevel=High;Exprimental=0	1
osa-miR2864.1	URS00008EDFAB_39947.7450	3	-1	1	21	119	139	UUUUGCUGCCCUUGUUUUGCA	.:.:. :.:::::::::::	GAUAGAGGAGGGGCAGCAAAA	Cleavage	ConfidenceLevel=High;Exprimental=0	1
osa-miR2871a-3p	URS00008F116D_39947.2378	3	-1	1	21	566	586	UAUUUUAGUUUCUAUGGUCAC	: : ..::::::::::..:::	GGGCUUAUAGAAACUAGGAUA	Cleavage	ConfidenceLevel=High;Exprimental=0	1
osa-miR2871b	URS00008F116D_39947.2378	3	-1	1	21	566	586	UAUUUUAGUUUCUAUGGUCAC	: : ..::::::::::..:::	GGGCUUAUAGAAACUAGGAUA	Cleavage	ConfidenceLevel=High;Exprimental=0	1
osa-miR2874	URS00008EDA7B_39947.3075	3	-1	1	24	1858	1881	AUGUGAACAGUGUCAAACAGUGUC	:..: :::: ::::::::.:.::	AAUGCAGUUUUACACUGUUUAUAU	Cleavage	ConfidenceLevel=Medium;Exprimental=0	1
osa-miR2875	URS00008F1429_39947.5653	3	-1	1	24	385	408	AUUUACAGUCAUAUACAGUUUAUA	::::::.::::.::::..:	CUCUAACUGUGUAUGGCUGUGGAA	Cleavage	ConfidenceLevel=High;Exprimental=0	1
osa-miR2878-5p	URS00008F870F_39947.6765	3	-1	1	24	1769	1792	UACAUGUAUAAAAUUCUGAGGAUG	: :..:.:::::: ::::.::::.	CUUUUUUAGAAUUCUAUAUAUGUG	Translation	ConfidenceLevel=High;Exprimental=0	1
osa-miR2918	URS00008F47CF_39947.8462	3	-1	1	21	2977	2997	AUCCGUGUUGUCUGCGCUUUA	:.::::::::..:::::.	CCAGGCGCAGACGGCACGGGC	Cleavage	ConfidenceLevel=High;Exprimental=0	1
osa-miR2919	URS00008FB29B_39947.8339	3	-1	1	19	2198	2216	AAGGGGGGGGGGGGAAAGA	:::::.:..:::::.:::	CCUUUCUCUUCCCCCUCUU	Cleavage	ConfidenceLevel=Low;Exprimental=0	1
osa-miR2919	URS00008F0F5D_39947.9679	3	-1	1	19	3365	3383	AAGGGGGGGGGGGGAAAGA	::: :.::::.::.:.:::	UCUGUUCCCCUCCUCUCUU	Cleavage	ConfidenceLevel=Medium;Exprimental=0	1
osa-miR2919	URS00008E8E95_39947.9458	3	-1	1	19	597	615	AAGGGGGGGGGGGGAAAGA	:: : ::::.::.::::::	UCCUCCCCCUCCUCCCCUU	Cleavage	ConfidenceLevel=High;Exprimental=0	3
osa-miR2919	URS00008F6CDC_39947.5049	3	-1	1	19	127	145	AAGGGGGGGGGGGGAAAGA	::::::::::.:..:.::	CCUUUCCCCCCUCUUCUUU	Cleavage	ConfidenceLevel=High;Exprimental=0	2
osa-miR2919	URS00008E5E22_39947.8303	3	-1	1	19	3	21	AAGGGGGGGGGGGGAAAGA	::: ::.::.:.:::.:::	UCUCUCUCCUCUCCCUCUU	Cleavage	ConfidenceLevel=Medium;Exprimental=0	2
osa-miR2919	URS00008F2BE6_39947.4191	3	-1	1	19	414	432	AAGGGGGGGGGGGGAAAGA	::::::.:::.:::.: ::	UCUUUCUCCCUCCCUCGUU	Cleavage	ConfidenceLevel=High;Exprimental=0	1
osa-miR2919	URS00008FDA93_39947.4763	3	-1	1	19	32	50	AAGGGGGGGGGGGGAAAGA	:: ::::::.::::.:::	UCCUUCCCCUCCCCUCCUC	Cleavage	ConfidenceLevel=High;Exprimental=0	1
osa-miR2919	URS00008F9553_39947.4098	3	-1	1	19	2357	2375	AAGGGGGGGGGGGGAAAGA	:: ::::::::::::::	ACUGCCCCCCCCCCCCCUU	Cleavage	ConfidenceLevel=Medium;Exprimental=0	1
osa-miR2919	URS00008FBFD1_39947.2448	3	-1	1	19	558	576	AAGGGGGGGGGGGGAAAGA	::: ::::::.::.:..::	UCUAUCCCCCUCCUCUUUU	Cleavage	ConfidenceLevel=High;Exprimental=0	1
osa-miR2919	URS00008F5C2E_39947.3632	3	-1	1	19	123	141	AAGGGGGGGGGGGGAAAGA	::: :.:.::::..:::::	UCUCUUCUCCCCUUCCCUU	Cleavage	ConfidenceLevel=High;Exprimental=0	1
osa-miR2919	URS00008F0C53_39947.2839	3	-1	1	19	15	33	AAGGGGGGGGGGGGAAAGA	:.: :::..::.:::::::	UUUCUCCUUCCUCCCCCUU	Cleavage	ConfidenceLevel=High;Exprimental=0	1
osa-miR2923	URS00008F70CA_39947.7209	3	-1	1	22	2036	2057	AGACAAAAAUAUAAAUAACAAA	:::.:: ::.:::::::.:	GGAGUUGUUCAUGUUUUUGUUU	Cleavage	ConfidenceLevel=High;Exprimental=0	1
osa-miR2923	URS00008EB3F4_39947.345	3	-1	1	22	861	882	AGACAAAAAUAUAAAUAACAAA	:: ::::::.::::: :::	AGGGUAAUUUAUGUUUUUCUCU	Cleavage	ConfidenceLevel=Medium;Exprimental=0	1
osa-miR2924	URS00008F478D_39947.3216	3	-1	1	21	31	51	CUCGCUUGCUCCGGCCGCCAC	::::. :.:::::.:.:::::	GUGGUCGUCGGAGUAGGCGAG	Cleavage	ConfidenceLevel=Medium;Exprimental=0	1
osa-miR2924	URS00008F414F_39947.836	3	-1	1	21	171	191	CUCGCUUGCUCCGGCCGCCAC	::::::::::::..: :.:	CCGGCGGCCGGAGCGGGAGGG	Cleavage	ConfidenceLevel=Medium;Exprimental=0	1
osa-miR2927	URS00008FD87E_39947.969	3	-1	1	23	853	875	UGUCGUCGUCGAUGGAGCCCAUG	::: : ::..::::::::::::	CAUAUGAUCUGUCGACGACGACA	Cleavage	ConfidenceLevel=High;Exprimental=0	1
osa-miR2927	URS00008ECE7E_39947.4366	3	-1	1	23	321	343	UGUCGUCGUCGAUGGAGCCCAUG	:.: : ::::.::::::.::.:.	CGUCGUCUCCGUCGACGGCGGCG	Cleavage	ConfidenceLevel=High;Exprimental=0	2
osa-miR2927	URS00008FCEAA_39947.1692	3	-1	1	23	347	369	UGUCGUCGUCGAUGGAGCCCAUG	::: ::::::.::.::.:.	CGGCGGCGCCAUCGGCGGCGGCG	Cleavage	ConfidenceLevel=High;Exprimental=0	1
osa-miR2930	URS00008FE9F7_39947.4676	3	-1	1	22	155	176	UUCUCUUCUCUCGCGCGUGGCC	:: :::.:.:::::.:::::.	GGAGACGUGUGAGAGGAGAGAG	Cleavage	ConfidenceLevel=High;Exprimental=0	1
osa-miR390-3p	URS00008ED4F0_39947.5084	3	-1	1	20	159	178	CGCUAUCUAUCCUGAGCUCC	: ::::::::: .:::::::	GAAGCUCAGGAGGGAUAGCG	Cleavage	ConfidenceLevel=High;Exprimental=0	1
osa-miR390-5p	URS00008ED4F0_39947.5084	3	-1	1	21	195	215	AAGCUCAGGAGGGAUAGCGCC	:::::::::. :::::::::	GGCGCUAUCUAUCCUGAGCUC	Translation	ConfidenceLevel=High;Exprimental=0	1
osa-miR390-5p	URS00008E7A34_39947.6105	3	-1	1	21	294	314	AAGCUCAGGAGGGAUAGCGCC	::::::::::::::::	CCUUCUAUCCCUCCUGAGCUA	Cleavage	ConfidenceLevel=High;Exprimental=0	2
osa-miR393b-3p	URS00008EA04C_39947.6531	3	-1	1	21	127	147	UCAGUGCAAUCCCUUUGGAAU	::...:::::: ::::::::	UUUUUGAAGGGACUGCACUGA	Cleavage	ConfidenceLevel=High;Exprimental=0	1
osa-miR395b	URS00008E7692_39947.1661	3	-1	1	21	1354	1374	GUGAAGUGUUUGGGGGAACUC	: : :: :::::::::::::	GCGAUCACCCAAACACUUCAA	Cleavage	ConfidenceLevel=High;Exprimental=0	1
osa-miR395d	URS00008E7692_39947.1661	3	-1	1	21	1354	1374	GUGAAGUGUUUGGGGGAACUC	: : :: :::::::::::::	GCGAUCACCCAAACACUUCAA	Cleavage	ConfidenceLevel=High;Exprimental=0	1
osa-miR395e	URS00008E7692_39947.1661	3	-1	1	21	1354	1374	GUGAAGUGUUUGGGGGAACUC	: : :: :::::::::::::	GCGAUCACCCAAACACUUCAA	Cleavage	ConfidenceLevel=High;Exprimental=0	1
osa-miR395g	URS00008E7692_39947.1661	3	-1	1	21	1354	1374	GUGAAGUGUUUGGGGGAACUC	: : :: :::::::::::::	GCGAUCACCCAAACACUUCAA	Cleavage	ConfidenceLevel=High;Exprimental=0	1
osa-miR395h	URS00008E7692_39947.1661	3	-1	1	21	1354	1374	GUGAAGUGUUUGGGGGAACUC	: : :: :::::::::::::	GCGAUCACCCAAACACUUCAA	Cleavage	ConfidenceLevel=High;Exprimental=0	1
osa-miR395i	URS00008E7692_39947.1661	3	-1	1	21	1354	1374	GUGAAGUGUUUGGGGGAACUC	: : :: :::::::::::::	GCGAUCACCCAAACACUUCAA	Cleavage	ConfidenceLevel=High;Exprimental=0	1
osa-miR395j	URS00008E7692_39947.1661	3	-1	1	21	1354	1374	GUGAAGUGUUUGGGGGAACUC	: : :: :::::::::::::	GCGAUCACCCAAACACUUCAA	Cleavage	ConfidenceLevel=High;Exprimental=0	1
osa-miR395k	URS00008E7692_39947.1661	3	-1	1	21	1354	1374	GUGAAGUGUUUGGGGGAACUC	: : :: :::::::::::::	GCGAUCACCCAAACACUUCAA	Cleavage	ConfidenceLevel=High;Exprimental=0	1
osa-miR395l	URS00008E7692_39947.1661	3	-1	1	21	1354	1374	GUGAAGUGUUUGGGGGAACUC	: : :: :::::::::::::	GCGAUCACCCAAACACUUCAA	Cleavage	ConfidenceLevel=High;Exprimental=0	1
osa-miR395m	URS00008E7692_39947.1661	3	-1	1	21	1354	1374	GUGAAGUGUUUGGGGGAACUC	: : :: :::::::::::::	GCGAUCACCCAAACACUUCAA	Cleavage	ConfidenceLevel=High;Exprimental=0	1
osa-miR395n	URS00008E7692_39947.1661	3	-1	1	21	1354	1374	GUGAAGUGUUUGGGGGAACUC	: : :: :::::::::::::	GCGAUCACCCAAACACUUCAA	Cleavage	ConfidenceLevel=High;Exprimental=0	1
osa-miR395o	URS00008F185C_39947.307	3	-1	1	21	2488	2508	AUGAAGUGUUUGGAGGAACUC	:: ::::::.::.:::::	UUAUUACUCCAAGCAUUUCAU	Cleavage	ConfidenceLevel=High;Exprimental=0	1
osa-miR395p	URS00008E7692_39947.1661	3	-1	1	21	1354	1374	GUGAAGUGUUUGGGGGAACUC	: : :: :::::::::::::	GCGAUCACCCAAACACUUCAA	Cleavage	ConfidenceLevel=High;Exprimental=0	1
osa-miR395q	URS00008E7692_39947.1661	3	-1	1	21	1354	1374	GUGAAGUGUUUGGGGGAACUC	: : :: :::::::::::::	GCGAUCACCCAAACACUUCAA	Cleavage	ConfidenceLevel=High;Exprimental=0	1
osa-miR395r	URS00008E7692_39947.1661	3	-1	1	21	1354	1374	GUGAAGUGUUUGGGGGAACUC	: : :: :::::::::::::	GCGAUCACCCAAACACUUCAA	Cleavage	ConfidenceLevel=High;Exprimental=0	1
osa-miR395s	URS00008E7692_39947.1661	3	-1	1	21	1354	1374	GUGAAGUGUUUGGGGGAACUC	: : :: :::::::::::::	GCGAUCACCCAAACACUUCAA	Cleavage	ConfidenceLevel=High;Exprimental=0	1
osa-miR395x	URS00008F185C_39947.307	3	-1	1	21	2488	2508	GUGAAGUGUUUGGAGUAGCUC	.::::::::.::.::::.	UUAUUACUCCAAGCAUUUCAU	Cleavage	ConfidenceLevel=High;Exprimental=0	2
osa-miR395y	URS00008E7692_39947.1661	3	-1	1	21	1354	1374	GUGAAGUGUUUGGGGGAACUC	: : :: :::::::::::::	GCGAUCACCCAAACACUUCAA	Cleavage	ConfidenceLevel=High;Exprimental=0	1
osa-miR397a	URS00008FD310_39947.2661	3	-1	1	21	186	206	UCAUUGAGUGCAGCGUUGAUG	:.: : .::::::::::::	GUUUAUCUUUGCACUCAAUGA	Cleavage	ConfidenceLevel=Medium;Exprimental=0	1
osa-miR397b	URS00008F920E_39947.2647	3	-1	1	21	72	92	UUAUUGAGUGCAGCGUUGAUG	.:. :::::::::::.::..	AGUUCACGCUGCACUCGAUGG	Cleavage	ConfidenceLevel=High;Exprimental=0	1
osa-miR3981-5p	URS00008F65B8_39947.6578	3	-1	1	21	798	818	UGGGACGUAUCCUAUUACUAU	::::.::::.::.::::.	GCAGUAGUAGGGUAUGUCCUC	Cleavage	ConfidenceLevel=High;Exprimental=0	1
osa-miR399a	URS00008EDA32_39947.3447	3	-1	1	21	78	98	UGCCAAAGGAGAAUUGCCCUG	::: :::.::::::: :::::	CAGUGCAGUUCUCCUCUGGCA	Cleavage	ConfidenceLevel=High;Exprimental=0	1
osa-miR399b	URS00008EDA32_39947.3447	3	-1	1	21	78	98	UGCCAAAGGAGAAUUGCCCUG	::: :::.::::::: :::::	CAGUGCAGUUCUCCUCUGGCA	Cleavage	ConfidenceLevel=High;Exprimental=0	1
osa-miR399c	URS00008EDA32_39947.3447	3	-1	1	21	78	98	UGCCAAAGGAGAAUUGCCCUG	::: :::.::::::: :::::	CAGUGCAGUUCUCCUCUGGCA	Cleavage	ConfidenceLevel=High;Exprimental=0	1
osa-miR399i	URS00008EDA32_39947.3447	3	-1	1	21	78	98	UGCCAAAGGAGAGCUGCCCUG	::: ::::.:::::: :::::	CAGUGCAGUUCUCCUCUGGCA	Cleavage	ConfidenceLevel=High;Exprimental=0	1
osa-miR399i	URS00008ED8BE_39947.7522	3	-1	1	21	976	996	UGCCAAAGGAGAGCUGCCCUG	::.::::.:::::::::	ACUGGUAGCUUUCCUUUGGCC	Cleavage	ConfidenceLevel=Medium;Exprimental=0	1
osa-miR414	URS00008E8AF1_39947.582	3	-1	1	21	2872	2892	UCAUCCUCAUCAUCAUCGUCC	:.::: ::::::: :::::	UCAUGAUAAUGAUGACGAUGA	Cleavage	ConfidenceLevel=Medium;Exprimental=0	1
osa-miR414	URS00008F6827_39947.6200	3	-1	1	21	219	239	UCAUCCUCAUCAUCAUCGUCC	:::. :::::::: :::::	CAACGGCGAUGAUGAAGAUGA	Cleavage	ConfidenceLevel=High;Exprimental=0	1
osa-miR437	URS00008EA9ED_39947.3746	3	-1	1	21	429	449	AAAGUUAGAGAAGUUUGACUU	:::::::.::::.::. :::	UAGUCAAAUUUCUUUAGGUUU	Cleavage	ConfidenceLevel=Low;Exprimental=0	1
osa-miR443	URS00008F884E_39947.4793	3	-1	1	22	320	341	AUCACAAUACAAUAAAUCUGGA	..:::::::: :::::::::	AUUAGAUUUAUCUUAUUGUGAU	Translation	ConfidenceLevel=High;Exprimental=0	1
osa-miR444a-3p.1	URS00008E45AB_39947.3318	3	-1	1	21	189	209	UUGCUGCCUCAAGCUUGCUGC	: :::::: :::::.::::	UAAACAAGCUGGAGGCGGCAA	Translation	ConfidenceLevel=High;Exprimental=0	1
osa-miR444a-5p	URS00008EDBA2_39947.9563	3	-1	1	21	126	146	GCUAGAGGUGGCAACUGCAUA	::: : :::.:.:::::::	ACUGCUGCUGCUAUCUCUAGC	Cleavage	ConfidenceLevel=High;Exprimental=0	1
osa-miR444d.1	URS00008E45AB_39947.3318	3	-1	1	21	189	209	UUGCUGCCUCAAGCUUGCUGC	: :::::: :::::.::::	UAAACAAGCUGGAGGCGGCAA	Translation	ConfidenceLevel=High;Exprimental=0	1
osa-miR444d.3	URS00008EC094_39947.6875	3	-1	1	21	896	916	UUGUGGCUUUCUUGCAAGUUG	:::::::::..: .:::::	UUACUUGCAAGGGAAUCACAA	Cleavage	ConfidenceLevel=High;Exprimental=0	1
osa-miR444f	URS00008EC094_39947.6875	3	-1	1	21	875	895	UGCAGUUGUUGCCUCAAGCUU	:::: :::::. :::::::::	AAGCAUGAGGUUACAACUGCA	Translation	ConfidenceLevel=High;Exprimental=0	1
osa-miR5075	URS00008FB68D_39947.7760	3	-1	1	21	1032	1052	UUCUCCGUCGCCGCCGUCCGC	:::.::::::::.::: :.:	UCGGGCGGCGGCGGCGGCGGA	Cleavage	ConfidenceLevel=High;Exprimental=0	2
osa-miR5075	URS00008EC65F_39947.9672	3	-1	1	21	759	779	UUCUCCGUCGCCGCCGUCCGC	:::::::::::::: :.:	AGCGACGGCGGCGACGGCGGA	Cleavage	ConfidenceLevel=Low;Exprimental=0	1
osa-miR5075	URS00008E6C61_39947.8031	3	-1	1	21	2298	2318	UUCUCCGUCGCCGCCGUCCGC	:.::::::::..::::.:	GGCGGCGGCGGCGGUGGAGGA	Cleavage	ConfidenceLevel=Medium;Exprimental=0	1
osa-miR5075	EL1481	3	-1	1	21	159	179	UUCUCCGUCGCCGCCGUCCGC	:::.::::::::..::::.	CCGGGCGGCGGCGGUGGAGGC	Cleavage	ConfidenceLevel=High;Exprimental=1	1
osa-miR5075	URS00008F7C20_39947.6191	3	-1	1	21	838	858	UUCUCCGUCGCCGCCGUCCGC	:.::::::::.::::::	GGCGGCGGCGGCGGCGGAGAU	Cleavage	ConfidenceLevel=Medium;Exprimental=0	2
osa-miR5075	URS00008F78F9_39947.232	3	-1	1	21	37	57	UUCUCCGUCGCCGCCGUCCGC	::.:::::::::::: ::	CAGGGCGGCGGCGACGGCGAC	Cleavage	ConfidenceLevel=High;Exprimental=0	1
osa-miR5075	URS00008EB0AF_39947.5150	3	-1	1	21	687	707	UUCUCCGUCGCCGCCGUCCGC	: ::::::.:::::.:::	GGCGCCGGCGGUGACGGGGAA	Cleavage	ConfidenceLevel=Medium;Exprimental=0	2
osa-miR5075	URS00008F0F20_39947.578	3	-1	1	21	344	364	UUCUCCGUCGCCGCCGUCCGC	::: : ::::::.:::::.:	CCGGCCUGCGGCGGCGGAGGA	Cleavage	ConfidenceLevel=High;Exprimental=0	1
osa-miR5075	URS00008EBE99_39947.5162	3	-1	1	21	122	142	UUCUCCGUCGCCGCCGUCCGC	:::::::::::::::.:	AAGGACGGCGGCGACGGGGCU	Cleavage	ConfidenceLevel=Low;Exprimental=0	1
osa-miR5079a	URS00008E4815_39947.4822	3	-1	1	22	393	414	UUUGGAUCUGUUAUUUUGGUAU	: :::::::..::: ::::.:	UUCCCAAAAUGGCAGUUCCAGA	Cleavage	ConfidenceLevel=Medium;Exprimental=0	1
osa-miR5079b	URS00008E4815_39947.4822	3	-1	1	22	393	414	UUUGGAUCUGUUAUUUUGGUAU	: :::::::..::: ::::.:	UUCCCAAAAUGGCAGUUCCAGA	Cleavage	ConfidenceLevel=Medium;Exprimental=0	1
osa-miR5147	EL1509	3	-1	1	21	465	485	ACAACUCUUGUGGAUGGAGGG	:::::::::::::: :::: :	CCCUCCAUCCACAAUAGUUAU	Cleavage	ConfidenceLevel=High;Exprimental=1	1
osa-miR5148a	URS00008ED153_39947.2823	3	-1	1	24	2251	2274	UGAGGGGUAGAAAUGUCAUAUCAU	:: .:::.:::::::....:::	CAGAAGUGAUAUUUCUAUUUUUCA	Cleavage	ConfidenceLevel=High;Exprimental=0	1
osa-miR5148b	URS00008ED153_39947.2823	3	-1	1	24	2251	2274	UGAGGGGUAGAAAUGUCAUAUCAU	:: .:::.:::::::....:::	CAGAAGUGAUAUUUCUAUUUUUCA	Cleavage	ConfidenceLevel=High;Exprimental=0	1
osa-miR5148c	URS00008ED153_39947.2823	3	-1	1	24	2251	2274	UGAGGGGUAGAAAUGUCAUAUCAU	:: .:::.:::::::....:::	CAGAAGUGAUAUUUCUAUUUUUCA	Cleavage	ConfidenceLevel=High;Exprimental=0	1
osa-miR5150-3p	URS00008F5D45_39947.2704	3	-1	1	24	1335	1358	AGAAGCUGCAGCUGUCAGAAGCUC	:::.:::: .: ::::::::::::	GAGUUUCUAGCUGCUGCAGCUUCU	Cleavage	ConfidenceLevel=Medium;Exprimental=0	1
osa-miR5152-5p	URS00008E76AE_39947.2696	3	-1	1	21	554	574	GUAGGGAUAGGCAUGAUCUCU	:::::::::. :::..:::	UCAGAUCAUGCUCAUCUUUAC	Cleavage	ConfidenceLevel=High;Exprimental=0	1
osa-miR5153	URS00008F9BA9_39947.2508	3	-1	1	24	2004	2027	UGGAUUCCACUGACACGUAGACGU	..: :::::::::::: ::: :::	GUGCCUACGUGUCAGUAGAACCCA	Cleavage	ConfidenceLevel=High;Exprimental=0	1
osa-miR5155	URS00008F4D98_39947.457	3	-1	1	24	556	579	ACUUUAAUACCAUUGGAAGAUUGC	:.::::::::::::.::	AUCCUGCUUCAAUGGUAUUAAGGU	Cleavage	ConfidenceLevel=High;Exprimental=0	1
osa-miR5161	URS00008F04B2_39947.4864	3	-1	1	20	30	49	UCUGGAUCAGAGGGAGUAUA	::::.::: ::::.:::::.	UAUAUUCCAUCUGGUCCAGG	Cleavage	ConfidenceLevel=High;Exprimental=0	1
osa-miR5179	URS00008FD7DF_39947.3131	3	-1	1	21	931	951	UUUUGCUCAAGACCGCGCAAC	: ::: :::::::::..:::	GCUGCUGGGUCUUGAGUGAAA	Cleavage	ConfidenceLevel=Medium;Exprimental=0	1
osa-miR5179	URS00008E46C7_39947.462	3	-1	1	21	221	241	UUUUGCUCAAGACCGCGCAAC	: .:: :::::::::::.:	UGUUUGCAGUCUUGAGCAAGA	Cleavage	ConfidenceLevel=Low;Exprimental=0	1
osa-miR529b	URS00008FC75F_39947.574	3	-1	1	21	5	25	AGAAGAGAGAGAGUACAGCUU	:::::::::::::.: ::	ACUCUGUACUCUCUCUUUCCU	Cleavage	ConfidenceLevel=High;Exprimental=0	1
osa-miR529b	URS00008F6018_39947.5056	3	-1	1	21	45	65	AGAAGAGAGAGAGUACAGCUU	: :::: .:::.::::::::	ACGCUGCUUUCUUUCUCUUCU	Cleavage	ConfidenceLevel=High;Exprimental=0	1
osa-miR529b	URS00008ED91C_39947.1135	3	-1	1	21	1362	1382	AGAAGAGAGAGAGUACAGCUU	: ::: ::::.:::.::::	CCGGUGUUCUCUUUCUUUUCU	Cleavage	ConfidenceLevel=High;Exprimental=0	1
osa-miR530-3p	URS00008ECBBB_39947.7972	3	-1	1	21	891	911	AGGUGCAGAGGCAGAUGCAAC	::::::::. ::::.:.::	CAUGCAUCUGUGUCUGUAUCU	Translation	ConfidenceLevel=High;Exprimental=0	1
osa-miR5487	URS00008F3A23_39947.6047	3	-1	1	21	417	437	AAAGAUGUGCAUGUAGUUCCG	: : ::::::::::. :::::	CUGUACUACAUGCAUUUCUUU	Cleavage	ConfidenceLevel=Medium;Exprimental=0	1
osa-miR5492	URS00008E90D4_39947.9353	3	-1	1	21	1415	1435	AGAAGGAGAAUAGAUAUGGUU	:: ::::: ::::.:::::	UCCCUUAUCUCUUCUUCUUCU	Translation	ConfidenceLevel=Medium;Exprimental=0	1
osa-miR5494	URS00008F185C_39947.307	3	-1	1	21	1408	1428	UUAUAGGAGGUAUAGACGGUA	:. :::::::::.:::::	AUCUAUCUAUACCUUCUAUAU	Cleavage	ConfidenceLevel=High;Exprimental=0	1
osa-miR5501	URS00008EE5F6_39947.21	3	-1	1	21	1242	1262	UCUUGUGGCUAGAAGGGUGAG	.:::. :::.::.::::::	UGUACCUGUCUGGCUACAAGA	Cleavage	ConfidenceLevel=Low;Exprimental=0	1
osa-miR5503	URS00008F1795_39947.4000	3	-1	1	22	158	179	UUCGGAUCUUUCUAGAGGCAUU	::::: ::::: :::.:::	UGGGCCUCAAGAAACAUCUGAA	Cleavage	ConfidenceLevel=High;Exprimental=0	1
osa-miR5523	URS00008E4FAC_39947.4454	3	-1	1	22	1546	1567	UGAGGAGGAACAUAUUUACUAG	:::::: :: :::::::::	CCUGUAAAUCUGCUCCUCCUCA	Translation	ConfidenceLevel=High;Exprimental=0	1
osa-miR5524	URS00008F21FE_39947.5457	3	-1	1	21	2114	2134	UGGAAAAUGUGUUCAUGACGG	.:: . ::.:::::::::::	AUGUGGCGAGCACAUUUUCCA	Cleavage	ConfidenceLevel=Low;Exprimental=0	1
osa-miR5524	URS00008FC0D3_39947.5456	3	-1	1	21	3741	3761	UGGAAAAUGUGUUCAUGACGG	.:: . ::.:::::::::::	AUGUGGCGAGCACAUUUUCCA	Cleavage	ConfidenceLevel=Low;Exprimental=0	1
osa-miR5526	URS00008EA565_39947.3528	3	-1	1	21	814	834	AAAGGUAGAGUCAGGUAUGAG	::.::::::: ::::..:::	AUCGUACCUGAAUCUAUUUUU	Translation	ConfidenceLevel=Medium;Exprimental=0	1
osa-miR5532	URS00008E5393_39947.7319	3	-1	1	22	2110	2131	AUGGAAUAUAUGACAAAGGUGG	.: :::: :.::.::::::::	GUAGCUUUUUUAUGUAUUCCAU	Cleavage	ConfidenceLevel=Low;Exprimental=0	1
osa-miR5542	URS00008ED3C8_39947.3132	3	-1	1	21	1084	1104	UUUGAGAAGGUAUCAUGAGAU	: ::: :.::::::.:::::	ACCUCUAGGUACCUUUUCAAA	Cleavage	ConfidenceLevel=Medium;Exprimental=0	1
osa-miR5543	URS00008E4800_39947.2780	3	-1	1	21	103	123	UAUGAAUGGUAUAUUUUCUUG	:::.:::::. :::::::.	AUAGAGAAUAUGGCAUUCAUG	Cleavage	ConfidenceLevel=High;Exprimental=0	1
osa-miR5544	URS00008F446F_39947.781	3	-1	1	22	285	306	AGAACACGGAGUAGAAGUUGGU	:::::::.: ..:::::::	CUGAACUUCUGCGUUGUGUUCU	Translation	ConfidenceLevel=High;Exprimental=0	1
osa-miR5796	URS00008E6504_39947.3146	3	-1	1	21	705	725	UCAUUCAGGAUUGAAGCCGCC	: ::::.::: ::::::::	AACAGCUUUAAUGCUGAAUGA	Cleavage	ConfidenceLevel=Medium;Exprimental=0	1
osa-miR5799	URS00008FE687_39947.9311	3	-1	1	24	931	954	AAGACGAAUAAUCAAACGUUGGAC	::: : :::::::::::.::.:	UUCCUAAGUUUGAUUAUUUGUUUA	Cleavage	ConfidenceLevel=Low;Exprimental=0	1
osa-miR5802	URS00008EECAF_39947.4580	3	-1	1	24	113	136	AUGGACUGUACUUUGUAAAGCGGA	.:::.::..::::::::: :	GGGAUUUUGCAGGGUACAGUCCUU	Cleavage	ConfidenceLevel=High;Exprimental=0	2
osa-miR5809	URS00008FD852_39947.3214	3	-1	1	20	631	650	UCGUCGCCGGCGACCACAGC	:::::::.:::::.:::	AGGGUGGUCGUCGGCGGCGA	Cleavage	ConfidenceLevel=High;Exprimental=0	1
osa-miR5812	URS00008EECAF_39947.4580	3	-1	1	24	669	692	AGCAACGAUUUUAAGAUUGUGGCA	:: . .:::.::.::::: :::::	UGGUUUAAUUUUGAAAUCUUUGCU	Cleavage	ConfidenceLevel=High;Exprimental=0	1
osa-miR5816	URS00008EE0F1_39947.2978	3	-1	1	24	1089	1111	UAGGAGUGUUUGUAGGAGCGCCAC	:::::: ::::::::::..:::::	GUGGCG-UCCUACAAACGUUCCUA	Cleavage	ConfidenceLevel=High;Exprimental=0	2
osa-miR5823	URS00008F1E10_39947.756	3	-1	1	24	36	59	AAGGAAUUGGGUCUAAUCUCUUCC	:::: :::..:.:::.:::	GACGAAGAUAAGAUUCGAUUUCUU	Cleavage	ConfidenceLevel=High;Exprimental=0	1
osa-miR5828	URS00008FCC91_39947.6999	3	-1	1	21	415	435	UUACGGCAUUAAAAGUAAAUC	.:::: :::::::::.:: :	UGUUUAGUUUUAAUGCUGUCA	Cleavage	ConfidenceLevel=High;Exprimental=0	1
osa-miR5829	URS00008E3DDD_39947.4878	3	-1	1	24	1153	1176	AUCAGGACCAGUAGGCGAUGGUAA	:.::::::.::::::.::.	AUCGCGUCGCCUGCUGGUCUUGGG	Cleavage	ConfidenceLevel=Medium;Exprimental=0	1
osa-miR5830	URS00008EFD62_39947.5429	3	-1	1	24	1523	1546	AUGUAGAUGAGGUGAUGUUACACA	:::::. :::::::::::	UUUCCAACAUUUCCUCAUCUACAG	Cleavage	ConfidenceLevel=High;Exprimental=0	1
osa-miR5833	URS00008F5AB8_39947.6100	3	-1	1	21	684	704	UCCUCCUCGGGCUCAUCGGGC	::.:::: ::::::::::	AGGCGGUGAGGCCGAGGAGGA	Translation	ConfidenceLevel=High;Exprimental=0	1
osa-miR6247	URS00008E4019_39947.6205	3	-1	1	21	1751	1771	UGGCUGAUUGACCUAAUGGCA	:::: :::.:.:::::::	ACACAUUUGGUUAGUCAGCCA	Cleavage	ConfidenceLevel=Medium;Exprimental=0	1
osa-miR6248	URS00008EBBED_39947.7137	3	-1	1	21	647	667	UAUUUGAGGAUGGAGGUAGUA	..:...::.::.::::::::	AGUUGUUUCUAUUCUCAAAUA	Cleavage	ConfidenceLevel=High;Exprimental=0	1
osa-miR6248	URS00008F9A59_39947.34	3	-1	1	21	2425	2445	UAUUUGAGGAUGGAGGUAGUA	: : :::::::.:::::::.	CAAUCCCUCCAUUCUCAAAUG	Cleavage	ConfidenceLevel=Low;Exprimental=0	1
osa-miR6252	URS00008FD142_39947.1080	3	-1	1	23	2410	2432	AUUCGUUGUAUUAAGAGAGGGUU	::. ::.:::::: :.::.::::	AAUACUUUCUUAAAAUAAUGAAU	Translation	ConfidenceLevel=Medium;Exprimental=0	1
osa-miR6252	URS00008F7260_39947.2427	3	-1	1	23	1885	1907	AUUCGUUGUAUUAAGAGAGGGUU	::::::::::::::. ::	AUAGCUCUCUUAAUACAAUUAAC	Cleavage	ConfidenceLevel=High;Exprimental=0	1
osa-miR6253	URS00008EB582_39947.7827	3	-1	1	22	216	237	GAGGAAAGUGGGCAGUUGGGUU	:::.::::::::::.:::.: :	AACUCAACUGCCCAUUUUUCCC	Cleavage	ConfidenceLevel=High;Exprimental=0	3
osa-miR6255	URS00008EB582_39947.7827	3	-1	1	22	763	784	UGGGAAAAAUGGGCAGUUGAGU	:: :::::::::: ::: ::::	ACCCAACUGCCCACUUUCCCCA	Cleavage	ConfidenceLevel=High;Exprimental=0	3
osa-miR6255	URS00008F3A83_39947.4442	3	-1	1	22	1130	1151	UGGGAAAAAUGGGCAGUUGAGU	.::.: ::..:::::::::	AACUAAUUACCUGUUUUUCCCA	Cleavage	ConfidenceLevel=High;Exprimental=0	1
osa-miR6256	URS00008E4FAC_39947.4454	3	-1	1	22	1996	2017	GUAGUACUCGGUUGUAGGUGUA	::: .::::::.:.::.::::	CACAAUUACAACUGGGUGCUAC	Cleavage	ConfidenceLevel=High;Exprimental=0	1
osa-miR7693-5p	URS00008E9140_39947.7691	3	-1	1	24	2453	2476	GUUUCCGCUCUUCAUCGAUGGCUG	:: .:.::::::::: ::::.:	ACGCAGUUGAUGAAGAGAGGAAGC	Cleavage	ConfidenceLevel=Medium;Exprimental=0	2
osa-miR7694-3p	URS00008F2BBD_39947.6874	3	-1	1	22	153	174	CCAUAUUCGUAGUGCUAGGUGG	..:::.::::::::: :::	CAUUUUAGUACUACGAAUCUGG	Cleavage	ConfidenceLevel=High;Exprimental=0	1
osa-miR7694-5p	URS00008F6AEE_39947.3878	3	-1	1	24	731	754	AACCUAGUACUGGAUUAGUCACCA	: ::: ::::::::: :.::::::	UUGUGUCUAAUCCAGGAUUAGGUU	Cleavage	ConfidenceLevel=Medium;Exprimental=0	1
osa-miR812a	URS00008EDA7B_39947.3075	3	-1	1	22	1880	1901	GACGGACGGUUAAACGUUGGAC	::::::::::.::: :..:::	AUCCAACGUUUGACCAUUUGUC	Cleavage	ConfidenceLevel=Medium;Exprimental=0	1
osa-miR812b	URS00008EDA7B_39947.3075	3	-1	1	22	1880	1901	GACGGACGGUUAAACGUUGGAC	::::::::::.::: :..:::	AUCCAACGUUUGACCAUUUGUC	Cleavage	ConfidenceLevel=Medium;Exprimental=0	1
osa-miR812c	URS00008EDA7B_39947.3075	3	-1	1	22	1880	1901	GACGGACGGUUAAACGUUGGAC	::::::::::.::: :..:::	AUCCAACGUUUGACCAUUUGUC	Cleavage	ConfidenceLevel=Medium;Exprimental=0	1
osa-miR812d	URS00008EDA7B_39947.3075	3	-1	1	22	1880	1901	GACGGACGGUUAAACGUUGGAC	::::::::::.::: :..:::	AUCCAACGUUUGACCAUUUGUC	Cleavage	ConfidenceLevel=Medium;Exprimental=0	1
osa-miR812e	URS00008EDA7B_39947.3075	3	-1	1	22	1880	1901	GACGGACGGUUAAACGUUGGAC	::::::::::.::: :..:::	AUCCAACGUUUGACCAUUUGUC	Cleavage	ConfidenceLevel=Medium;Exprimental=0	1
osa-miR812g	URS00008F467D_39947.3802	3	-1	1	24	573	596	AAGACGGAUGAUUAAAGUUGGACA	:::. : ::::::..::::::::	UGUUAACGUUUAAUUGUCCGUCUU	Cleavage	ConfidenceLevel=High;Exprimental=0	1
osa-miR812g	URS00008EA10D_39947.6998	3	-1	1	24	947	970	AAGACGGAUGAUUAAAGUUGGACA	:: :::::..::::::::	CGAUGUACGUUAAUUGUCCGUCUU	Cleavage	ConfidenceLevel=High;Exprimental=0	1
osa-miR812h	URS00008F467D_39947.3802	3	-1	1	24	573	596	AAGACGGAUGAUUAAAGUUGGACA	:::. : ::::::..::::::::	UGUUAACGUUUAAUUGUCCGUCUU	Cleavage	ConfidenceLevel=High;Exprimental=0	1
osa-miR812h	URS00008EA10D_39947.6998	3	-1	1	24	947	970	AAGACGGAUGAUUAAAGUUGGACA	:: :::::..::::::::	CGAUGUACGUUAAUUGUCCGUCUU	Cleavage	ConfidenceLevel=High;Exprimental=0	1
osa-miR812i	URS00008F467D_39947.3802	3	-1	1	24	573	596	AAGACGGAUGAUUAAAGUUGGACA	:::. : ::::::..::::::::	UGUUAACGUUUAAUUGUCCGUCUU	Cleavage	ConfidenceLevel=High;Exprimental=0	1
osa-miR812i	URS00008EA10D_39947.6998	3	-1	1	24	947	970	AAGACGGAUGAUUAAAGUUGGACA	:: :::::..::::::::	CGAUGUACGUUAAUUGUCCGUCUU	Cleavage	ConfidenceLevel=High;Exprimental=0	1
osa-miR812j	URS00008F467D_39947.3802	3	-1	1	24	573	596	AAGACGGAUGAUUAAAGUUGGACA	:::. : ::::::..::::::::	UGUUAACGUUUAAUUGUCCGUCUU	Cleavage	ConfidenceLevel=High;Exprimental=0	1
osa-miR812j	URS00008EA10D_39947.6998	3	-1	1	24	947	970	AAGACGGAUGAUUAAAGUUGGACA	:: :::::..::::::::	CGAUGUACGUUAAUUGUCCGUCUU	Cleavage	ConfidenceLevel=High;Exprimental=0	1
osa-miR812o-5p	URS00008F42FF_39947.6007	3	-1	1	21	445	465	CGUGUUCAACGUUUGACUGUC	::.::::::: ::::::..:	AACGGUCAAACAUUGAACGUG	Translation	ConfidenceLevel=High;Exprimental=0	1
osa-miR812o-5p	URS00008F9ED9_39947.2854	3	-1	1	21	87	107	CGUGUUCAACGUUUGACUGUC	::::.:.:.::::.:..::	UUCAGUUAGAUGUUGGAUGCG	Cleavage	ConfidenceLevel=High;Exprimental=0	1
osa-miR814a	URS00008EFDF4_39947.8198	3	-1	1	22	88	109	CACUUCAUAGUACAACGAAUCU	::::::::::::::: :: :::	AGAUUCGUUGUACUAGGAUGUG	Cleavage	ConfidenceLevel=High;Exprimental=0	1
osa-miR814b	URS00008EFDF4_39947.8198	3	-1	1	22	88	109	CACUUCAUAGUACAACGAAUCU	::::::::::::::: :: :::	AGAUUCGUUGUACUAGGAUGUG	Cleavage	ConfidenceLevel=High;Exprimental=0	1
osa-miR814c	URS00008EFDF4_39947.8198	3	-1	1	22	88	109	CACUUCAUAGUACAACGAAUCU	::::::::::::::: :: :::	AGAUUCGUUGUACUAGGAUGUG	Cleavage	ConfidenceLevel=High;Exprimental=0	1
osa-miR816	URS00008F9DCF_39947.3584	3	-1	1	20	161	180	GUGACAUAUUUUACUACAAC	::::: ::.::::: ::::	AUUGUACUAGAAUAUAUCAC	Cleavage	ConfidenceLevel=Medium;Exprimental=0	1
osa-miR817	URS00008F4FA0_39947.692	3	-1	1	21	35	55	UCCAACUUGAGGCCCGAUUGA	: :::::::: :::::::.	GAAUUCGGGCCUAAAGUUGGG	Cleavage	ConfidenceLevel=Medium;Exprimental=0	1
osa-miR818a	URS00008F27B2_39947.256	3	-1	1	22	183	204	AAUCCCUUAUAUUAUGGGACGG	::::: : :::::::::::::	CCGUCACUAAAUAUAAGGGAUU	Cleavage	ConfidenceLevel=High;Exprimental=0	1
osa-miR818a	URS00008F8E9E_39947.7956	3	-1	1	22	619	640	AAUCCCUUAUAUUAUGGGACGG	.:::.:: ::::::::: :::	AUGUCUCAAAAUAUAAGGUAUU	Cleavage	ConfidenceLevel=High;Exprimental=0	1
osa-miR818b	URS00008F27B2_39947.256	3	-1	1	22	183	204	AAUCCCUUAUAUUAUGGGACGG	::::: : :::::::::::::	CCGUCACUAAAUAUAAGGGAUU	Cleavage	ConfidenceLevel=High;Exprimental=0	1
osa-miR818b	URS00008F8E9E_39947.7956	3	-1	1	22	619	640	AAUCCCUUAUAUUAUGGGACGG	.:::.:: ::::::::: :::	AUGUCUCAAAAUAUAAGGUAUU	Cleavage	ConfidenceLevel=High;Exprimental=0	1
osa-miR818c	URS00008F27B2_39947.256	3	-1	1	22	183	204	AAUCCCUUAUAUUAUGGGACGG	::::: : :::::::::::::	CCGUCACUAAAUAUAAGGGAUU	Cleavage	ConfidenceLevel=High;Exprimental=0	1
osa-miR818c	URS00008F8E9E_39947.7956	3	-1	1	22	619	640	AAUCCCUUAUAUUAUGGGACGG	.:::.:: ::::::::: :::	AUGUCUCAAAAUAUAAGGUAUU	Cleavage	ConfidenceLevel=High;Exprimental=0	1
osa-miR818d	URS00008F27B2_39947.256	3	-1	1	22	183	204	AAUCCCUUAUAUUAUGGGACGG	::::: : :::::::::::::	CCGUCACUAAAUAUAAGGGAUU	Cleavage	ConfidenceLevel=High;Exprimental=0	1
osa-miR818d	URS00008F8E9E_39947.7956	3	-1	1	22	619	640	AAUCCCUUAUAUUAUGGGACGG	.:::.:: ::::::::: :::	AUGUCUCAAAAUAUAAGGUAUU	Cleavage	ConfidenceLevel=High;Exprimental=0	1
osa-miR818e	URS00008F27B2_39947.256	3	-1	1	22	183	204	AAUCCCUUAUAUUAUGGGACGG	::::: : :::::::::::::	CCGUCACUAAAUAUAAGGGAUU	Cleavage	ConfidenceLevel=High;Exprimental=0	1
osa-miR818e	URS00008F8E9E_39947.7956	3	-1	1	22	619	640	AAUCCCUUAUAUUAUGGGACGG	.:::.:: ::::::::: :::	AUGUCUCAAAAUAUAAGGUAUU	Cleavage	ConfidenceLevel=High;Exprimental=0	1

## Sheet: Z. mays
Supplementary File 1: LncRNAs targeted by miRNA as determined by psRNATarget.
miRNA_Acc.	Target_Acc.	Expectation	UPE$	miRNA_start	miRNA_end	Target_start	Target_end	miRNA_aligned_fragment	alignment	Target_aligned_fragment	Inhibition	Target_Desc.	Multiplicity
zma-miR160a-5p	GRMZM2G570076_T01	0	-1	1	21	215	235	UGCCUGGCUCCCUGUAUGCCA	::::::::::::::::::::	AGGCAUACAGGGAGCCAGGCA	Cleavage	ConfidenceLevel=High;Experimental=0	1
zma-miR160b-5p	GRMZM2G570076_T01	0	-1	1	21	215	235	UGCCUGGCUCCCUGUAUGCCA	::::::::::::::::::::	AGGCAUACAGGGAGCCAGGCA	Cleavage	ConfidenceLevel=High;Experimental=0	1
zma-miR160c-5p	GRMZM2G570076_T01	0	-1	1	21	215	235	UGCCUGGCUCCCUGUAUGCCA	::::::::::::::::::::	AGGCAUACAGGGAGCCAGGCA	Cleavage	ConfidenceLevel=High;Experimental=0	1
zma-miR160d-5p	GRMZM2G570076_T01	0	-1	1	21	215	235	UGCCUGGCUCCCUGUAUGCCA	::::::::::::::::::::	AGGCAUACAGGGAGCCAGGCA	Cleavage	ConfidenceLevel=High;Experimental=0	1
zma-miR160e	GRMZM2G570076_T01	0	-1	1	21	215	235	UGCCUGGCUCCCUGUAUGCCA	::::::::::::::::::::	AGGCAUACAGGGAGCCAGGCA	Cleavage	ConfidenceLevel=High;Experimental=0	1
zma-miR160f-5p	GRMZM2G570076_T01	0	-1	1	21	215	235	UGCCUGGCUCCCUGUAUGCCG	::::::::::::::::::::	AGGCAUACAGGGAGCCAGGCA	Cleavage	ConfidenceLevel=High;Experimental=0	1
zma-miR160g-5p	GRMZM2G570076_T01	0	-1	1	21	215	235	UGCCUGGCUCCCUGUAUGCCA	::::::::::::::::::::	AGGCAUACAGGGAGCCAGGCA	Cleavage	ConfidenceLevel=High;Experimental=0	1
zma-miR168a-5p	URS0000EEACA7_4577.7746	0	-1	1	21	2490	2510	UCGCUUGGUGCAGAUCGGGAC	:::::::::::::::::::::	GUCCCGAUCUGCACCAAGCGA	Cleavage	ConfidenceLevel=Low;Experimental=0	1
zma-miR168b-3p	URS0000EEACA7_4577.7746	0	-1	1	20	2445	2464	CCCGCCUUGCAUCAAGUGAA	::::::::::::::::::::	UUCACUUGAUGCAAGGCGGG	Cleavage	ConfidenceLevel=Low;Experimental=0	1
zma-miR168b-5p	URS0000EEACA7_4577.7746	0	-1	1	21	2490	2510	UCGCUUGGUGCAGAUCGGGAC	:::::::::::::::::::::	GUCCCGAUCUGCACCAAGCGA	Cleavage	ConfidenceLevel=Low;Experimental=0	1
zma-miR169d	URS0000776E55_4577.6700	0	-1	1	21	139	159	UAGCCAAGGAGACUGCCUAUG	:::::::::::::::::::::	CAUAGGCAGUCUCCUUGGCUA	Cleavage	ConfidenceLevel=High;Experimental=0	1
zma-miR169d	URS0000EEACA3_4577.6709	0	-1	1	21	280	300	UAGCCAAGGAGACUGCCUAUG	:.:::::::::::::::::::	CGUAGGCAGUCUCCUUGGCUA	Cleavage	ConfidenceLevel=High;Experimental=0	1
zma-miR169e	URS0000EEACA3_4577.6709	0	-1	1	21	280	300	UAGCCAAGGAGACUGCCUACG	:::::::::::::::::::::	CGUAGGCAGUCUCCUUGGCUA	Cleavage	ConfidenceLevel=High;Experimental=0	1
zma-miR169e	URS0000776E55_4577.6700	0	-1	1	21	139	159	UAGCCAAGGAGACUGCCUACG	: :::::::::::::::::::	CAUAGGCAGUCUCCUUGGCUA	Cleavage	ConfidenceLevel=High;Experimental=0	1
zma-miR169f-5p	URS000076742C_4577.6710	0	-1	1	21	1007	1027	UAGCCAAGGAUGACUUGCCUA	:::::::::::::::::::::	UAGGCAAGUCAUCCUUGGCUA	Cleavage	ConfidenceLevel=High;Experimental=0	1
zma-miR169f-5p	EL1295	0	-1	1	21	1007	1027	UAGCCAAGGAUGACUUGCCUA	:::::::::::::::::::::	UAGGCAAGUCAUCCUUGGCUA	Cleavage	ConfidenceLevel=High;Experimental=1	1
zma-miR169f-5p	URS0000EEACA6_4577.4846	0	-1	1	21	545	565	UAGCCAAGGAUGACUUGCCUA	::::::::::::::::::::	CAGGCAAGUCAUCCUUGGCUA	Cleavage	ConfidenceLevel=Low;Experimental=0	2
zma-miR169g	URS000076742C_4577.6710	0	-1	1	21	1007	1027	UAGCCAAGGAUGACUUGCCUA	:::::::::::::::::::::	UAGGCAAGUCAUCCUUGGCUA	Cleavage	ConfidenceLevel=High;Experimental=0	1
zma-miR169g	EL1295	0	-1	1	21	1007	1027	UAGCCAAGGAUGACUUGCCUA	:::::::::::::::::::::	UAGGCAAGUCAUCCUUGGCUA	Cleavage	ConfidenceLevel=High;Experimental=1	1
zma-miR169g	URS0000EEACA6_4577.4846	0	-1	1	21	545	565	UAGCCAAGGAUGACUUGCCUA	::::::::::::::::::::	CAGGCAAGUCAUCCUUGGCUA	Cleavage	ConfidenceLevel=Low;Experimental=0	2
zma-miR169h	EL1295	0	-1	1	21	1007	1027	UAGCCAAGGAUGACUUGCCUA	:::::::::::::::::::::	UAGGCAAGUCAUCCUUGGCUA	Cleavage	ConfidenceLevel=High;Experimental=1	1
zma-miR169h	URS000076742C_4577.6710	0	-1	1	21	1007	1027	UAGCCAAGGAUGACUUGCCUA	:::::::::::::::::::::	UAGGCAAGUCAUCCUUGGCUA	Cleavage	ConfidenceLevel=High;Experimental=0	1
zma-miR169h	URS0000EEACA6_4577.4846	0	-1	1	21	545	565	UAGCCAAGGAUGACUUGCCUA	::::::::::::::::::::	CAGGCAAGUCAUCCUUGGCUA	Cleavage	ConfidenceLevel=Low;Experimental=0	2
zma-miR169i-5p	URS0000EEACA6_4577.4846	0	-1	1	21	545	565	UAGCCAAGGAUGACUUGCCUG	:::::::::::::::::::::	CAGGCAAGUCAUCCUUGGCUA	Cleavage	ConfidenceLevel=Low;Experimental=0	2
zma-miR169i-5p	EL1295	0	-1	1	21	1007	1027	UAGCCAAGGAUGACUUGCCUG	.::::::::::::::::::::	UAGGCAAGUCAUCCUUGGCUA	Cleavage	ConfidenceLevel=High;Experimental=1	1
zma-miR169i-5p	URS000076742C_4577.6710	0	-1	1	21	1007	1027	UAGCCAAGGAUGACUUGCCUG	.::::::::::::::::::::	UAGGCAAGUCAUCCUUGGCUA	Cleavage	ConfidenceLevel=High;Experimental=0	1
zma-miR169j-5p	URS0000EEACA6_4577.4846	0	-1	1	21	545	565	UAGCCAAGGAUGACUUGCCUG	:::::::::::::::::::::	CAGGCAAGUCAUCCUUGGCUA	Cleavage	ConfidenceLevel=Low;Experimental=0	2
zma-miR169j-5p	URS000076742C_4577.6710	0	-1	1	21	1007	1027	UAGCCAAGGAUGACUUGCCUG	.::::::::::::::::::::	UAGGCAAGUCAUCCUUGGCUA	Cleavage	ConfidenceLevel=High;Experimental=0	1
zma-miR169j-5p	EL1295	0	-1	1	21	1007	1027	UAGCCAAGGAUGACUUGCCUG	.::::::::::::::::::::	UAGGCAAGUCAUCCUUGGCUA	Cleavage	ConfidenceLevel=High;Experimental=1	1
zma-miR169k-5p	URS0000EEACA6_4577.4846	0	-1	1	21	545	565	UAGCCAAGGAUGACUUGCCUG	:::::::::::::::::::::	CAGGCAAGUCAUCCUUGGCUA	Cleavage	ConfidenceLevel=Low;Experimental=0	2
zma-miR169k-5p	URS000076742C_4577.6710	0	-1	1	21	1007	1027	UAGCCAAGGAUGACUUGCCUG	.::::::::::::::::::::	UAGGCAAGUCAUCCUUGGCUA	Cleavage	ConfidenceLevel=High;Experimental=0	1
zma-miR169k-5p	EL1295	0	-1	1	21	1007	1027	UAGCCAAGGAUGACUUGCCUG	.::::::::::::::::::::	UAGGCAAGUCAUCCUUGGCUA	Cleavage	ConfidenceLevel=High;Experimental=1	1
zma-miR169p-5p	URS0000EEACA6_4577.4846	0	-1	1	21	545	565	UAGCCAAGGAUGACUUGCCGG	: :::::::::::::::::::	CAGGCAAGUCAUCCUUGGCUA	Cleavage	ConfidenceLevel=Low;Experimental=0	2
zma-miR169p-5p	EL1295	0	-1	1	21	1007	1027	UAGCCAAGGAUGACUUGCCGG	:::::::::::::::::::	UAGGCAAGUCAUCCUUGGCUA	Cleavage	ConfidenceLevel=High;Experimental=1	1
zma-miR169p-5p	URS000076742C_4577.6710	0	-1	1	21	1007	1027	UAGCCAAGGAUGACUUGCCGG	:::::::::::::::::::	UAGGCAAGUCAUCCUUGGCUA	Cleavage	ConfidenceLevel=High;Experimental=0	1
zma-miR396g-3p	URS0000D77F95_4577.7261	0	-1	1	21	189	209	GUUCAAGAAAGCUGUGGAAGA	:::::::::::::::::::::	UCUUCCACAGCUUUCUUGAAC	Cleavage	ConfidenceLevel=high;Experimental=0	1
zma-miR396g-5p	URS0000D77F95_4577.7261	0	-1	1	21	268	288	UCCCACAGCUUUAUUGAACUG	:::::::::::::::::::::	CAGUUCAAUAAAGCUGUGGGA	Cleavage	ConfidenceLevel=high;Experimental=0	1
zma-miR396h	URS0000D77F95_4577.7261	0	-1	1	21	268	288	UCCCACAGCUUUAUUGAACUG	:::::::::::::::::::::	CAGUUCAAUAAAGCUGUGGGA	Cleavage	ConfidenceLevel=high;Experimental=0	1
zma-miR398a-5p	URS0000770037_4577.4686	0	-1	1	21	216	236	GGGGCGAACUGAGAACACAUG	:::::::::::::::::::::	CAUGUGUUCUCAGUUCGCCCC	Cleavage	ConfidenceLevel=high;Experimental=0	1
zma-miR171b-5p	GRMZM2G549261_T01	0.5	-1	1	20	573	592	GAUAUUGGCGCGGUUCAAUC	::::::.:::::::::::::	GAUUGAGCCGCGCCAAUAUC	Cleavage	ConfidenceLevel=Medium;Experimental=0	1
zma-miR2118d	URS0000D75FE2_4577.6489	0.5	-1	1	22	114	135	UUCCUGAUGCCUCCCAUGCCUA	:.:::::::::::.::::::::	UGGGCAUGGGAGGUAUCAGGAA	Cleavage	ConfidenceLevel=High;Experimental=0	1
zma-miR393b-3p	URS0000EEACCF_4577.3147	0.5	-1	1	22	108	129	AUCAAUGCGAUCCUUUUGGAGG	:::::::.:::::::::::::	ACUCCAAAGGGAUCGCAUUGAU	Cleavage	ConfidenceLevel=Medium;Experimental=0	1
zma-miR169a-5p	URS000076742C_4577.6710	1	-1	1	21	1007	1027	CAGCCAAGGAUGACUUGCCGA	: ::::::::::::::::::	UAGGCAAGUCAUCCUUGGCUA	Cleavage	ConfidenceLevel=High;Experimental=0	1
zma-miR169a-5p	EL1295	1	-1	1	21	1007	1027	CAGCCAAGGAUGACUUGCCGA	: ::::::::::::::::::	UAGGCAAGUCAUCCUUGGCUA	Cleavage	ConfidenceLevel=High;Experimental=1	1
zma-miR169a-5p	URS0000EEACA6_4577.4846	1	-1	1	21	545	565	CAGCCAAGGAUGACUUGCCGA	::::::::::::::::::	CAGGCAAGUCAUCCUUGGCUA	Cleavage	ConfidenceLevel=Low;Experimental=0	2
zma-miR169b-5p	EL1295	1	-1	1	21	1007	1027	CAGCCAAGGAUGACUUGCCGA	: ::::::::::::::::::	UAGGCAAGUCAUCCUUGGCUA	Cleavage	ConfidenceLevel=High;Experimental=1	1
zma-miR169b-5p	URS000076742C_4577.6710	1	-1	1	21	1007	1027	CAGCCAAGGAUGACUUGCCGA	: ::::::::::::::::::	UAGGCAAGUCAUCCUUGGCUA	Cleavage	ConfidenceLevel=High;Experimental=0	1
zma-miR169b-5p	URS0000EEACA6_4577.4846	1	-1	1	21	545	565	CAGCCAAGGAUGACUUGCCGA	::::::::::::::::::	CAGGCAAGUCAUCCUUGGCUA	Cleavage	ConfidenceLevel=Low;Experimental=0	2
zma-miR169c-5p	URS0000EEACA6_4577.4846	1	-1	1	21	545	565	CAGCCAAGGAUGACUUGCCGG	: ::::::::::::::::::	CAGGCAAGUCAUCCUUGGCUA	Cleavage	ConfidenceLevel=Low;Experimental=0	2
zma-miR169c-5p	URS000076742C_4577.6710	1	-1	1	21	1007	1027	CAGCCAAGGAUGACUUGCCGG	::::::::::::::::::	UAGGCAAGUCAUCCUUGGCUA	Cleavage	ConfidenceLevel=High;Experimental=0	1
zma-miR169c-5p	EL1295	1	-1	1	21	1007	1027	CAGCCAAGGAUGACUUGCCGG	::::::::::::::::::	UAGGCAAGUCAUCCUUGGCUA	Cleavage	ConfidenceLevel=High;Experimental=1	1
zma-miR169l-5p	URS0000EEACA6_4577.4846	1	-1	1	21	545	565	UAGCCAGGGAUGAUUUGCCUG	:::::::.::::::.::::::	CAGGCAAGUCAUCCUUGGCUA	Cleavage	ConfidenceLevel=Low;Experimental=0	2
zma-miR169l-5p	EL1295	1	-1	1	21	1007	1027	UAGCCAGGGAUGAUUUGCCUG	.::::::.::::::.::::::	UAGGCAAGUCAUCCUUGGCUA	Cleavage	ConfidenceLevel=High;Experimental=1	1
zma-miR169l-5p	URS000076742C_4577.6710	1	-1	1	21	1007	1027	UAGCCAGGGAUGAUUUGCCUG	.::::::.::::::.::::::	UAGGCAAGUCAUCCUUGGCUA	Cleavage	ConfidenceLevel=High;Experimental=0	1
zma-miR169o-5p	URS0000093FDE_4577.5586	1	-1	1	21	375	395	UAGCCAAGAAUGACUUGCCUA	: :::::::..::::::::::	UCGGCAAGUUGUUCUUGGCUA	Cleavage	ConfidenceLevel=Medium;Experimental=0	1
zma-miR169r-3p	URS0000EEAC9F_4577.6691	1	-1	1	21	49	69	GGCAAGUUGUCCUUGGCUACA	:::::::::::..:::::::	GGUAGCCAAGGAUGACUUGCC	Cleavage	ConfidenceLevel=Medium;Experimental=0	1
zma-miR169r-3p	URS0000776E55_4577.6700	1	-1	1	21	69	89	GGCAAGUUGUCCUUGGCUACA	::::::::::..:::::::	GAUAGCCAAGGAUGACUUGCC	Cleavage	ConfidenceLevel=High;Experimental=0	1
zma-miR169r-3p	URS0000EEACA3_4577.6709	1	-1	1	21	210	230	GGCAAGUUGUCCUUGGCUACA	::::::::::..:::::::	GAUAGCCAAGGAUGACUUGCC	Cleavage	ConfidenceLevel=High;Experimental=0	1
zma-miR169r-5p	URS0000EEACA6_4577.4846	1	-1	1	21	545	565	CAGCCAAGGAUGACUUGCCGG	: ::::::::::::::::::	CAGGCAAGUCAUCCUUGGCUA	Cleavage	ConfidenceLevel=Low;Experimental=0	2
zma-miR169r-5p	EL1295	1	-1	1	21	1007	1027	CAGCCAAGGAUGACUUGCCGG	::::::::::::::::::	UAGGCAAGUCAUCCUUGGCUA	Cleavage	ConfidenceLevel=High;Experimental=1	1
zma-miR169r-5p	URS000076742C_4577.6710	1	-1	1	21	1007	1027	CAGCCAAGGAUGACUUGCCGG	::::::::::::::::::	UAGGCAAGUCAUCCUUGGCUA	Cleavage	ConfidenceLevel=High;Experimental=0	1
zma-miR171b-5p	URS0000EEAC90_4577.2560	1	-1	1	20	546	565	GAUAUUGGCGCGGUUCAAUC	::::::.:::.:::::::::	GAUUGAGCCGUGCCAAUAUC	Cleavage	ConfidenceLevel=high;Experimental=0	1
zma-miR171b-5p	URS0000EEACC4_4577.66	1	-1	1	20	336	355	GAUAUUGGCGCGGUUCAAUC	::::::.:::.:::::::::	GAUUGAGCCGUGCCAAUAUC	Cleavage	ConfidenceLevel=High;Experimental=0	1
zma-miR171b-5p	URS0000EEACD6_4577.23033	1	-1	1	20	284	303	GAUAUUGGCGCGGUUCAAUC	::::::.:::.:::::::::	GAUUGAGCCGUGCCAAUAUC	Cleavage	ConfidenceLevel=High;Experimental=0	1
zma-miR171b-5p	URS0000EEACB8_4577.7900	1	-1	1	20	221	240	GAUAUUGGCGCGGUUCAAUC	::::::.:::.:::::::::	GAUUGAGCCGUGCCAAUAUC	Cleavage	ConfidenceLevel=High;Experimental=0	1
zma-miR171c-5p	GRMZM2G549261_T01	1	-1	1	21	570	590	UAUUGGUGCGGUUCAAUCAGA	:::::::.::::.::::::	GGUGAUUGAGCCGCGCCAAUA	Cleavage	ConfidenceLevel=Medium;Experimental=0	1
zma-miR171d-3p	URS0000EEACB8_4577.7900	1	-1	1	21	129	149	UGAUUGAGCCGUGCCAAUAUC	:::.::::::.::::::::::	GAUGUUGGCAUGGCUCAAUCA	Cleavage	ConfidenceLevel=High;Experimental=0	1
zma-miR171e-3p	URS0000EEACB8_4577.7900	1	-1	1	21	129	149	UGAUUGAGCCGUGCCAAUAUC	:::.::::::.::::::::::	GAUGUUGGCAUGGCUCAAUCA	Cleavage	ConfidenceLevel=High;Experimental=0	1
zma-miR171i-3p	URS0000EEACB8_4577.7900	1	-1	1	21	129	149	UGAUUGAGCCGUGCCAAUAUC	:::.::::::.::::::::::	GAUGUUGGCAUGGCUCAAUCA	Cleavage	ConfidenceLevel=High;Experimental=0	1
zma-miR171i-5p	URS0000EEACB8_4577.7900	1	-1	1	21	218	238	UGUUGGCACGGUUCAAUCAAA	::::::::.:::::::::.:	AUUGAUUGAGCCGUGCCAAUA	Cleavage	ConfidenceLevel=High;Experimental=0	1
zma-miR171i-5p	URS0000EEAC90_4577.2560	1	-1	1	21	543	563	UGUUGGCACGGUUCAAUCAAA	: :::::::.:::::::::.:	UCUGAUUGAGCCGUGCCAAUA	Cleavage	ConfidenceLevel=high;Experimental=0	1
zma-miR171i-5p	URS0000EEACC4_4577.66	1	-1	1	21	333	353	UGUUGGCACGGUUCAAUCAAA	: :::::::.:::::::::.:	UCUGAUUGAGCCGUGCCAAUA	Cleavage	ConfidenceLevel=High;Experimental=0	1
zma-miR171i-5p	URS0000EEACD6_4577.23033	1	-1	1	21	281	301	UGUUGGCACGGUUCAAUCAAA	: :::::::.:::::::::.:	UCUGAUUGAGCCGUGCCAAUA	Cleavage	ConfidenceLevel=High;Experimental=0	1
zma-miR171j-3p	URS0000EEACB8_4577.7900	1	-1	1	21	129	149	UGAUUGAGCCGUGCCAAUAUC	:::.::::::.::::::::::	GAUGUUGGCAUGGCUCAAUCA	Cleavage	ConfidenceLevel=High;Experimental=0	1
zma-miR171l-3p	URS0000EEAC90_4577.2560	1	-1	1	21	476	496	GGAUUGAGCCGCGUCAAUAUC	:.:::::::::::.:::::.:	GGUAUUGACGCGGUUCAAUUC	Cleavage	ConfidenceLevel=high;Experimental=0	1
zma-miR171m-3p	URS0000EEAC90_4577.2560	1	-1	1	21	476	496	GGAUUGAGCCGCGUCAAUAUC	:.:::::::::::.:::::.:	GGUAUUGACGCGGUUCAAUUC	Cleavage	ConfidenceLevel=high;Experimental=0	1
zma-miR398b-5p	URS0000770037_4577.4686	1	-1	1	21	216	236	GGGGCGGACUGGGAACACAUG	:::::::::.::::.::::::	CAUGUGUUCUCAGUUCGCCCC	Cleavage	ConfidenceLevel=high;Experimental=0	1
zma-miR444a	URS0000768E9C_4577.6827	1	-1	1	21	716	736	UGCAGUUGUUGUCUCAAGCUU	:::::::::.::.::::::::	AAGCUUGAGGCAGCAACUGCA	Cleavage	ConfidenceLevel=High;Experimental=0	1
zma-miR444b	URS0000768E9C_4577.6827	1	-1	1	21	716	736	UGCAGUUGUUGUCUCAAGCUU	:::::::::.::.::::::::	AAGCUUGAGGCAGCAACUGCA	Cleavage	ConfidenceLevel=High;Experimental=0	1
zma-miR482-3p	URS00007889E9_4577.2784	1	-1	1	20	301	320	UCUUCCUUGUUCCUCCCAUU	::::::::..:::::::::	CAUGGGAGGGGCAAGGAAGA	Cleavage	ConfidenceLevel=Low;Experimental=0	1
zma-miR482-5p	TCONS_00011410	1	-1	1	19	1046	1064	UGGGAGAUGAAGGAGCCUU	::::: :::::::::::::	AAGGCACCUUCAUCUCCCA	Cleavage	ConfidenceLevel=High;Experimental=0	1
zma-miR482-5p	TCONS_00011561	1	-1	1	19	140	158	UGGGAGAUGAAGGAGCCUU	::::: :::::::::::::	AAGGCACCUUCAUCUCCCA	Cleavage	ConfidenceLevel=Low;Experimental=0	1
zma-miR482-5p	GRMZM2G546600_T01	1	-1	1	19	107	125	UGGGAGAUGAAGGAGCCUU	::::: :::::::::::::	AAGGCACCUUCAUCUCCCA	Cleavage	ConfidenceLevel=High;Experimental=0	1
zma-miR529-5p	TCONS_00041557	1	-1	1	21	371	391	AGAAGAGAGAGAGUACAGCCU	:.::::::::.::::::::	UAGUUGUACUCUUUCUCUUCU	Cleavage	ConfidenceLevel=High;Experimental=0	1
zma-miR827-5p	GRMZM2G360011_T01	1	-1	1	21	160	180	UUUGUUGGUGGUCAUUUAACC	::::.:::.::::::::::	UUUUAAGUGAUCACCAACAAA	Cleavage	ConfidenceLevel=High;Experimental=0	1
zma-miR159a-3p	URS0000D77F99_4577.5395	1.5	-1	1	21	96	116	UUUGGAUUGAAGGGAGCUCUG	::::::::::::.::::::	AAGAGCUCCCUUCGAUCCAAU	Cleavage	ConfidenceLevel=high;Experimental=0	1
zma-miR159b-3p	URS0000D77F99_4577.5395	1.5	-1	1	21	96	116	UUUGGAUUGAAGGGAGCUCUG	::::::::::::.::::::	AAGAGCUCCCUUCGAUCCAAU	Cleavage	ConfidenceLevel=high;Experimental=0	1
zma-miR159c-3p	URS0000D77F99_4577.5395	1.5	-1	1	21	96	116	CUUGGAUUGAAGGGAGCUCCU	: :::::::::::.::::::	AAGAGCUCCCUUCGAUCCAAU	Cleavage	ConfidenceLevel=high;Experimental=0	1
zma-miR159c-5p	URS0000D77F99_4577.5395	1.5	-1	1	21	251	271	GAGCUCCCUUCGAUCCAAUCC	: ::::::.:::::::::::	UGCUUGGAUUGAAGGGAGCUC	Cleavage	ConfidenceLevel=high;Experimental=0	1
zma-miR159c-5p	URS0000E60ACA_4577.21569	1.5	-1	1	21	469	489	GAGCUCCCUUCGAUCCAAUCC	::::::.:::::::::::	UCUUUGGAUUGAAGGGAGCUC	Cleavage	ConfidenceLevel=Low;Experimental=0	1
zma-miR159c-5p	URS0000E60A3D_4577.21568	1.5	-1	1	21	488	508	GAGCUCCCUUCGAUCCAAUCC	::::::.:::::::::::	UCUUUGGAUUGAAGGGAGCUC	Cleavage	ConfidenceLevel=high;Experimental=0	1
zma-miR159d-3p	URS0000D77F99_4577.5395	1.5	-1	1	21	96	116	CUUGGAUUGAAGGGAGCUCCU	: :::::::::::.::::::	AAGAGCUCCCUUCGAUCCAAU	Cleavage	ConfidenceLevel=high;Experimental=0	1
zma-miR159d-5p	URS0000D77F99_4577.5395	1.5	-1	1	21	251	271	GAGCUCCCUUCGAUCCAAUCC	: ::::::.:::::::::::	UGCUUGGAUUGAAGGGAGCUC	Cleavage	ConfidenceLevel=high;Experimental=0	1
zma-miR159d-5p	URS0000E60ACA_4577.21569	1.5	-1	1	21	469	489	GAGCUCCCUUCGAUCCAAUCC	::::::.:::::::::::	UCUUUGGAUUGAAGGGAGCUC	Cleavage	ConfidenceLevel=Low;Experimental=0	1
zma-miR159d-5p	URS0000E60A3D_4577.21568	1.5	-1	1	21	488	508	GAGCUCCCUUCGAUCCAAUCC	::::::.:::::::::::	UCUUUGGAUUGAAGGGAGCUC	Cleavage	ConfidenceLevel=high;Experimental=0	1
zma-miR159f-3p	URS0000D77F99_4577.5395	1.5	-1	1	21	96	116	UUUGGAUUGAAGGGAGCUCUG	::::::::::::.::::::	AAGAGCUCCCUUCGAUCCAAU	Cleavage	ConfidenceLevel=high;Experimental=0	1
zma-miR159j-3p	URS0000D77F99_4577.5395	1.5	-1	1	21	96	116	UUUGGAUUGAAGGGAGCUCUG	::::::::::::.::::::	AAGAGCUCCCUUCGAUCCAAU	Cleavage	ConfidenceLevel=high;Experimental=0	1
zma-miR159k-3p	URS0000D77F99_4577.5395	1.5	-1	1	21	96	116	UUUGGAUUGAAGGGAGCUCUG	::::::::::::.::::::	AAGAGCUCCCUUCGAUCCAAU	Cleavage	ConfidenceLevel=high;Experimental=0	1
zma-miR168a-3p	URS0000EEACA7_4577.7746	1.5	-1	1	20	2445	2464	CCCGCCUUGCACCAAGUGAA	:::::::: :::::::::::	UUCACUUGAUGCAAGGCGGG	Cleavage	ConfidenceLevel=Low;Experimental=0	1
zma-miR169a-3p	URS0000EEAC9F_4577.6691	1.5	-1	1	21	49	69	GGCAAGUUGUUCUUGGCUACA	:::::::::.:..:::::::	GGUAGCCAAGGAUGACUUGCC	Cleavage	ConfidenceLevel=Medium;Experimental=0	1
zma-miR169a-3p	URS0000776E55_4577.6700	1.5	-1	1	21	69	89	GGCAAGUUGUUCUUGGCUACA	::::::::.:..:::::::	GAUAGCCAAGGAUGACUUGCC	Cleavage	ConfidenceLevel=High;Experimental=0	1
zma-miR169a-3p	URS0000EEACA3_4577.6709	1.5	-1	1	21	210	230	GGCAAGUUGUUCUUGGCUACA	::::::::.:..:::::::	GAUAGCCAAGGAUGACUUGCC	Cleavage	ConfidenceLevel=High;Experimental=0	1
zma-miR169b-3p	URS0000EEAC9F_4577.6691	1.5	-1	1	21	49	69	GGCAAGUUGUUCUUGGCUACA	:::::::::.:..:::::::	GGUAGCCAAGGAUGACUUGCC	Cleavage	ConfidenceLevel=Medium;Experimental=0	1
zma-miR169b-3p	URS0000776E55_4577.6700	1.5	-1	1	21	69	89	GGCAAGUUGUUCUUGGCUACA	::::::::.:..:::::::	GAUAGCCAAGGAUGACUUGCC	Cleavage	ConfidenceLevel=High;Experimental=0	1
zma-miR169b-3p	URS0000EEACA3_4577.6709	1.5	-1	1	21	210	230	GGCAAGUUGUUCUUGGCUACA	::::::::.:..:::::::	GAUAGCCAAGGAUGACUUGCC	Cleavage	ConfidenceLevel=High;Experimental=0	1
zma-miR169d	URS0000EEAC9F_4577.6691	1.5	-1	1	21	181	201	UAGCCAAGGAGACUGCCUAUG	:: .:::::::::::::::::	CACGGGCAGUCUCCUUGGCUA	Cleavage	ConfidenceLevel=Medium;Experimental=0	1
zma-miR169e	URS0000EEAC9F_4577.6691	1.5	-1	1	21	181	201	UAGCCAAGGAGACUGCCUACG	.:::::::::::::::::	CACGGGCAGUCUCCUUGGCUA	Cleavage	ConfidenceLevel=Medium;Experimental=0	1
zma-miR169f-5p	URS0000EEACA6_4577.4846	1.5	-1	1	21	372	392	UAGCCAAGGAUGACUUGCCUA	:::::. :::::::::::::	CAGGCAGCUCAUCCUUGGCUA	Cleavage	ConfidenceLevel=Low;Experimental=0	2
zma-miR169f-5p	URS0000093FDE_4577.5586	1.5	-1	1	21	375	395	UAGCCAAGGAUGACUUGCCUA	: :::::::..:.::::::::	UCGGCAAGUUGUUCUUGGCUA	Cleavage	ConfidenceLevel=Medium;Experimental=0	1
zma-miR169g	URS0000EEACA6_4577.4846	1.5	-1	1	21	372	392	UAGCCAAGGAUGACUUGCCUA	:::::. :::::::::::::	CAGGCAGCUCAUCCUUGGCUA	Cleavage	ConfidenceLevel=Low;Experimental=0	2
zma-miR169g	URS0000093FDE_4577.5586	1.5	-1	1	21	375	395	UAGCCAAGGAUGACUUGCCUA	: :::::::..:.::::::::	UCGGCAAGUUGUUCUUGGCUA	Cleavage	ConfidenceLevel=Medium;Experimental=0	1
zma-miR169h	URS0000EEACA6_4577.4846	1.5	-1	1	21	372	392	UAGCCAAGGAUGACUUGCCUA	:::::. :::::::::::::	CAGGCAGCUCAUCCUUGGCUA	Cleavage	ConfidenceLevel=Low;Experimental=0	2
zma-miR169h	URS0000093FDE_4577.5586	1.5	-1	1	21	375	395	UAGCCAAGGAUGACUUGCCUA	: :::::::..:.::::::::	UCGGCAAGUUGUUCUUGGCUA	Cleavage	ConfidenceLevel=Medium;Experimental=0	1
zma-miR169i-5p	URS0000EEACA6_4577.4846	1.5	-1	1	21	372	392	UAGCCAAGGAUGACUUGCCUG	::::::. :::::::::::::	CAGGCAGCUCAUCCUUGGCUA	Cleavage	ConfidenceLevel=Low;Experimental=0	2
zma-miR169i-5p	URS0000093FDE_4577.5586	1.5	-1	1	21	375	395	UAGCCAAGGAUGACUUGCCUG	:::::::..:.::::::::	UCGGCAAGUUGUUCUUGGCUA	Cleavage	ConfidenceLevel=Medium;Experimental=0	1
zma-miR169j-5p	URS0000EEACA6_4577.4846	1.5	-1	1	21	372	392	UAGCCAAGGAUGACUUGCCUG	::::::. :::::::::::::	CAGGCAGCUCAUCCUUGGCUA	Cleavage	ConfidenceLevel=Low;Experimental=0	2
zma-miR169j-5p	URS0000093FDE_4577.5586	1.5	-1	1	21	375	395	UAGCCAAGGAUGACUUGCCUG	:::::::..:.::::::::	UCGGCAAGUUGUUCUUGGCUA	Cleavage	ConfidenceLevel=Medium;Experimental=0	1
zma-miR169k-5p	URS0000EEACA6_4577.4846	1.5	-1	1	21	372	392	UAGCCAAGGAUGACUUGCCUG	::::::. :::::::::::::	CAGGCAGCUCAUCCUUGGCUA	Cleavage	ConfidenceLevel=Low;Experimental=0	2
zma-miR169k-5p	URS0000093FDE_4577.5586	1.5	-1	1	21	375	395	UAGCCAAGGAUGACUUGCCUG	:::::::..:.::::::::	UCGGCAAGUUGUUCUUGGCUA	Cleavage	ConfidenceLevel=Medium;Experimental=0	1
zma-miR169m-5p	URS0000093FDE_4577.5586	1.5	-1	1	21	375	395	UAGCCAAGAAUGGCUUGCCUA	: ::::::...::::::::::	UCGGCAAGUUGUUCUUGGCUA	Cleavage	ConfidenceLevel=Medium;Experimental=0	1
zma-miR169n-5p	URS0000093FDE_4577.5586	1.5	-1	1	21	375	395	UAGCCAAGAAUGGCUUGCCUA	: ::::::...::::::::::	UCGGCAAGUUGUUCUUGGCUA	Cleavage	ConfidenceLevel=Medium;Experimental=0	1
zma-miR169o-5p	URS000076742C_4577.6710	1.5	-1	1	21	1007	1027	UAGCCAAGAAUGACUUGCCUA	:::::::::::: ::::::::	UAGGCAAGUCAUCCUUGGCUA	Cleavage	ConfidenceLevel=High;Experimental=0	1
zma-miR169o-5p	EL1295	1.5	-1	1	21	1007	1027	UAGCCAAGAAUGACUUGCCUA	:::::::::::: ::::::::	UAGGCAAGUCAUCCUUGGCUA	Cleavage	ConfidenceLevel=High;Experimental=1	1
zma-miR169o-5p	URS0000EEACA6_4577.4846	1.5	-1	1	21	545	565	UAGCCAAGAAUGACUUGCCUA	::::::::::: ::::::::	CAGGCAAGUCAUCCUUGGCUA	Cleavage	ConfidenceLevel=Low;Experimental=0	2
zma-miR169p-5p	URS0000EEACA6_4577.4846	1.5	-1	1	21	372	392	UAGCCAAGGAUGACUUGCCGG	: ::::. :::::::::::::	CAGGCAGCUCAUCCUUGGCUA	Cleavage	ConfidenceLevel=Low;Experimental=0	2
zma-miR169p-5p	URS0000093FDE_4577.5586	1.5	-1	1	21	375	395	UAGCCAAGGAUGACUUGCCGG	.::::::::..:.::::::::	UCGGCAAGUUGUUCUUGGCUA	Cleavage	ConfidenceLevel=Medium;Experimental=0	1
zma-miR169q-5p	URS0000093FDE_4577.5586	1.5	-1	1	21	375	395	UAGCCAAGAAUGGCUUGCCUA	: ::::::...::::::::::	UCGGCAAGUUGUUCUUGGCUA	Cleavage	ConfidenceLevel=Medium;Experimental=0	1
zma-miR171c-5p	URS0000EEAC90_4577.2560	1.5	-1	1	21	543	563	UAUUGGUGCGGUUCAAUCAGA	:::::::::.:::..::::::	UCUGAUUGAGCCGUGCCAAUA	Cleavage	ConfidenceLevel=high;Experimental=0	1
zma-miR171c-5p	URS0000EEACC4_4577.66	1.5	-1	1	21	333	353	UAUUGGUGCGGUUCAAUCAGA	:::::::::.:::..::::::	UCUGAUUGAGCCGUGCCAAUA	Cleavage	ConfidenceLevel=High;Experimental=0	1
zma-miR171c-5p	URS0000EEACD6_4577.23033	1.5	-1	1	21	281	301	UAUUGGUGCGGUUCAAUCAGA	:::::::::.:::..::::::	UCUGAUUGAGCCGUGCCAAUA	Cleavage	ConfidenceLevel=High;Experimental=0	1
zma-miR171c-5p	URS0000EEACB8_4577.7900	1.5	-1	1	21	218	238	UAUUGGUGCGGUUCAAUCAGA	.:::::::.:::..::::::	AUUGAUUGAGCCGUGCCAAUA	Cleavage	ConfidenceLevel=High;Experimental=0	1
zma-miR172e	GRMZM2G542836_T01	1.5	-1	1	21	76	96	GGAAUCUUGAUGAUGCUGCAU	::::::::::::: ::::::	CUGCAGCAUCAUCACGAUUCC	Cleavage	ConfidenceLevel=High;Experimental=0	1
zma-miR398a-5p	URS0000E60AA5_4577.20767	1.5	-1	1	21	266	286	GGGGCGAACUGAGAACACAUG	::::::::::::: :::::::	CAUGUGUUCUCAGGUCGCCCC	Cleavage	ConfidenceLevel=High;Experimental=0	1
zma-miR827-3p	URS0000D75FAE_4577.3367	1.5	-1	1	21	139	159	UUAGAUGACCAUCAGCAAACA	::::::::::: ::::::::	CGUUUGCUGAUGUUCAUCUAA	Cleavage	ConfidenceLevel=High;Experimental=0	1
zma-miR827-3p	URS0000BC4464_4577.8711	1.5	-1	1	21	147	167	UUAGAUGACCAUCAGCAAACA	::::.::.:::::::.:::	GUUUUGUUGGUGGUCAUUUAA	Cleavage	ConfidenceLevel=high;Experimental=0	1
zma-miR827-3p	URS000076FC8A_4577.8710	1.5	-1	1	21	147	167	UUAGAUGACCAUCAGCAAACA	::::.::.:::::::.:::	GUUUUGUUGGUGGUCAUUUAA	Cleavage	ConfidenceLevel=High;Experimental=0	1
zma-miR827-3p	EL1301	1.5	-1	1	21	147	167	UUAGAUGACCAUCAGCAAACA	::::.::.:::::::.:::	GUUUUGUUGGUGGUCAUUUAA	Cleavage	ConfidenceLevel=High;Experimental=1	1
zma-miR827-5p	URS0000BC4464_4577.8711	1.5	-1	1	21	245	265	UUUGUUGGUGGUCAUUUAACC	:::::.:::::::.::.::::	GGUUAGAUGACCAUCAGCAAA	Cleavage	ConfidenceLevel=high;Experimental=0	1
zma-miR827-5p	URS000076FC8A_4577.8710	1.5	-1	1	21	245	265	UUUGUUGGUGGUCAUUUAACC	:::::.:::::::.::.::::	GGUUAGAUGACCAUCAGCAAA	Cleavage	ConfidenceLevel=High;Experimental=0	1
zma-miR827-5p	EL1301	1.5	-1	1	21	245	265	UUUGUUGGUGGUCAUUUAACC	:::::.:::::::.::.::::	GGUUAGAUGACCAUCAGCAAA	Cleavage	ConfidenceLevel=High;Experimental=1	1
zma-miR156a-3p	ZMAY_LNC004991.1	2	-1	1	22	2702	2723	GCUCACUUCUCUCUCUGUCAGU	:: :::::::::.:::::.	UGAGAGAGAGAGAGAGGUGAGU	Cleavage	ConfidenceLevel=High;Experimental=0	1
zma-miR156a-3p	ZMAY_LNC004991.2	2	-1	1	22	2025	2046	GCUCACUUCUCUCUCUGUCAGU	:: :::::::::.:::::.	UGAGAGAGAGAGAGAGGUGAGU	Cleavage	ConfidenceLevel=High;Experimental=0	1
zma-miR156e-3p	URS0000D74CA5_4577.21775	2	-1	1	22	16	37	GCUCACUGCUCUCUCUGUCAUC	:: :::::::::::::::	AGGGAGAGAGAGAGCAGUGAGA	Cleavage	ConfidenceLevel=High;Experimental=0	1
zma-miR156j-3p	URS0000D74B50_4577.21701	2	-1	1	23	111	133	UGCUCUCUGCUCUCACUGUCAUC	:: :.:: ::::::::::::.:	GAACAUAGAGAGAGCAGAGAGUA	Cleavage	ConfidenceLevel=High;Experimental=0	1
zma-miR159e-3p	URS0000D77F99_4577.5395	2	-1	1	21	96	116	AUUGGUUUGAAGGGAGCUCCA	:::::::::::.: :::::	AAGAGCUCCCUUCGAUCCAAU	Cleavage	ConfidenceLevel=high;Experimental=0	1
zma-miR159e-3p	URS0000D76D04_4577.1218	2	-1	1	21	946	966	AUUGGUUUGAAGGGAGCUCCA	:. ::.:::::::::::::	AAGGACUUCCUUCAAACCAAU	Cleavage	ConfidenceLevel=High;Experimental=0	1
zma-miR164a-5p	URS0000E60A12_4577.1154	2	-1	1	21	26	46	UGGAGAAGCAGGGCACGUGCA	:::: :::.:::::::.::	ACCACGAGCCUUGCUUCUUCA	Cleavage	ConfidenceLevel=high;Experimental=0	1
zma-miR164a-5p	URS0000E60AF3_4577.1152	2	-1	1	21	21	41	UGGAGAAGCAGGGCACGUGCA	:::: :::.:::::::.::	ACCACGAGCCUUGCUUCUUCA	Cleavage	ConfidenceLevel=Low;Experimental=0	1
zma-miR164a-5p	URS0000E60B4B_4577.1155	2	-1	1	21	21	41	UGGAGAAGCAGGGCACGUGCA	:::: :::.:::::::.::	ACCACGAGCCUUGCUUCUUCA	Cleavage	ConfidenceLevel=high;Experimental=0	1
zma-miR164a-5p	URS0000E60B4B_4577.1153	2	-1	1	21	21	41	UGGAGAAGCAGGGCACGUGCA	:::: :::.:::::::.::	ACCACGAGCCUUGCUUCUUCA	Cleavage	ConfidenceLevel=Low;Experimental=0	1
zma-miR164a-5p	URS0000E60B4B_4577.8073	2	-1	1	21	21	41	UGGAGAAGCAGGGCACGUGCA	:::: :::.:::::::.::	ACCACGAGCCUUGCUUCUUCA	Cleavage	ConfidenceLevel=Low;Experimental=0	1
zma-miR164b-5p	URS0000E60A12_4577.1154	2	-1	1	21	26	46	UGGAGAAGCAGGGCACGUGCA	:::: :::.:::::::.::	ACCACGAGCCUUGCUUCUUCA	Cleavage	ConfidenceLevel=high;Experimental=0	1
zma-miR164b-5p	URS0000E60AF3_4577.1152	2	-1	1	21	21	41	UGGAGAAGCAGGGCACGUGCA	:::: :::.:::::::.::	ACCACGAGCCUUGCUUCUUCA	Cleavage	ConfidenceLevel=Low;Experimental=0	1
zma-miR164b-5p	URS0000E60B4B_4577.1155	2	-1	1	21	21	41	UGGAGAAGCAGGGCACGUGCA	:::: :::.:::::::.::	ACCACGAGCCUUGCUUCUUCA	Cleavage	ConfidenceLevel=high;Experimental=0	1
zma-miR164b-5p	URS0000E60B4B_4577.1153	2	-1	1	21	21	41	UGGAGAAGCAGGGCACGUGCA	:::: :::.:::::::.::	ACCACGAGCCUUGCUUCUUCA	Cleavage	ConfidenceLevel=Low;Experimental=0	1
zma-miR164b-5p	URS0000E60B4B_4577.8073	2	-1	1	21	21	41	UGGAGAAGCAGGGCACGUGCA	:::: :::.:::::::.::	ACCACGAGCCUUGCUUCUUCA	Cleavage	ConfidenceLevel=Low;Experimental=0	1
zma-miR164c-3p	URS0000EEACC8_4577.20307	2	-1	1	21	114	134	CAUGUGCCCUUCUUCUCCAUC	:.:::::::: :::::::.::	GGUGGAGAAGCAGGGCACGUG	Translation	ConfidenceLevel=Low;Experimental=0	1
zma-miR164c-3p	URS0000EEACD3_4577.20308	2	-1	1	21	92	112	CAUGUGCCCUUCUUCUCCAUC	:.:::::::: :::::::.::	GGUGGAGAAGCAGGGCACGUG	Translation	ConfidenceLevel=Low;Experimental=0	1
zma-miR164c-3p	URS000006B0A6_4577.21461	2	-1	1	21	130	150	CAUGUGCCCUUCUUCUCCAUC	: :::::::: :::::::.::	GCUGGAGAAGCAGGGCACGUG	Translation	ConfidenceLevel=High;Experimental=0	1
zma-miR164c-5p	URS0000E60A12_4577.1154	2	-1	1	21	26	46	UGGAGAAGCAGGGCACGUGCA	:::: :::.:::::::.::	ACCACGAGCCUUGCUUCUUCA	Cleavage	ConfidenceLevel=high;Experimental=0	1
zma-miR164c-5p	URS0000E60AF3_4577.1152	2	-1	1	21	21	41	UGGAGAAGCAGGGCACGUGCA	:::: :::.:::::::.::	ACCACGAGCCUUGCUUCUUCA	Cleavage	ConfidenceLevel=Low;Experimental=0	1
zma-miR164c-5p	URS0000E60B4B_4577.1155	2	-1	1	21	21	41	UGGAGAAGCAGGGCACGUGCA	:::: :::.:::::::.::	ACCACGAGCCUUGCUUCUUCA	Cleavage	ConfidenceLevel=high;Experimental=0	1
zma-miR164c-5p	URS0000E60B4B_4577.1153	2	-1	1	21	21	41	UGGAGAAGCAGGGCACGUGCA	:::: :::.:::::::.::	ACCACGAGCCUUGCUUCUUCA	Cleavage	ConfidenceLevel=Low;Experimental=0	1
zma-miR164c-5p	URS0000E60B4B_4577.8073	2	-1	1	21	21	41	UGGAGAAGCAGGGCACGUGCA	:::: :::.:::::::.::	ACCACGAGCCUUGCUUCUUCA	Cleavage	ConfidenceLevel=Low;Experimental=0	1
zma-miR164d-5p	URS0000E60A12_4577.1154	2	-1	1	21	26	46	UGGAGAAGCAGGGCACGUGCA	:::: :::.:::::::.::	ACCACGAGCCUUGCUUCUUCA	Cleavage	ConfidenceLevel=high;Experimental=0	1
zma-miR164d-5p	URS0000E60AF3_4577.1152	2	-1	1	21	21	41	UGGAGAAGCAGGGCACGUGCA	:::: :::.:::::::.::	ACCACGAGCCUUGCUUCUUCA	Cleavage	ConfidenceLevel=Low;Experimental=0	1
zma-miR164d-5p	URS0000E60B4B_4577.1155	2	-1	1	21	21	41	UGGAGAAGCAGGGCACGUGCA	:::: :::.:::::::.::	ACCACGAGCCUUGCUUCUUCA	Cleavage	ConfidenceLevel=high;Experimental=0	1
zma-miR164d-5p	URS0000E60B4B_4577.1153	2	-1	1	21	21	41	UGGAGAAGCAGGGCACGUGCA	:::: :::.:::::::.::	ACCACGAGCCUUGCUUCUUCA	Cleavage	ConfidenceLevel=Low;Experimental=0	1
zma-miR164d-5p	URS0000E60B4B_4577.8073	2	-1	1	21	21	41	UGGAGAAGCAGGGCACGUGCA	:::: :::.:::::::.::	ACCACGAGCCUUGCUUCUUCA	Cleavage	ConfidenceLevel=Low;Experimental=0	1
zma-miR164f-5p	URS0000E60A12_4577.1154	2	-1	1	21	26	46	UGGAGAAGCAGGGCACGUGCU	: :::: :::.:::::::.::	ACCACGAGCCUUGCUUCUUCA	Cleavage	ConfidenceLevel=high;Experimental=0	1
zma-miR164f-5p	URS0000E60AF3_4577.1152	2	-1	1	21	21	41	UGGAGAAGCAGGGCACGUGCU	: :::: :::.:::::::.::	ACCACGAGCCUUGCUUCUUCA	Cleavage	ConfidenceLevel=Low;Experimental=0	1
zma-miR164f-5p	URS0000E60B4B_4577.1153	2	-1	1	21	21	41	UGGAGAAGCAGGGCACGUGCU	: :::: :::.:::::::.::	ACCACGAGCCUUGCUUCUUCA	Cleavage	ConfidenceLevel=Low;Experimental=0	1
zma-miR164f-5p	URS0000E60B4B_4577.8073	2	-1	1	21	21	41	UGGAGAAGCAGGGCACGUGCU	: :::: :::.:::::::.::	ACCACGAGCCUUGCUUCUUCA	Cleavage	ConfidenceLevel=Low;Experimental=0	1
zma-miR164f-5p	URS0000E60B4B_4577.1155	2	-1	1	21	21	41	UGGAGAAGCAGGGCACGUGCU	: :::: :::.:::::::.::	ACCACGAGCCUUGCUUCUUCA	Cleavage	ConfidenceLevel=high;Experimental=0	1
zma-miR164g-5p	URS0000E60A12_4577.1154	2	-1	1	21	26	46	UGGAGAAGCAGGGCACGUGCA	:::: :::.:::::::.::	ACCACGAGCCUUGCUUCUUCA	Cleavage	ConfidenceLevel=high;Experimental=0	1
zma-miR164g-5p	URS0000E60AF3_4577.1152	2	-1	1	21	21	41	UGGAGAAGCAGGGCACGUGCA	:::: :::.:::::::.::	ACCACGAGCCUUGCUUCUUCA	Cleavage	ConfidenceLevel=Low;Experimental=0	1
zma-miR164g-5p	URS0000E60B4B_4577.1155	2	-1	1	21	21	41	UGGAGAAGCAGGGCACGUGCA	:::: :::.:::::::.::	ACCACGAGCCUUGCUUCUUCA	Cleavage	ConfidenceLevel=high;Experimental=0	1
zma-miR164g-5p	URS0000E60B4B_4577.1153	2	-1	1	21	21	41	UGGAGAAGCAGGGCACGUGCA	:::: :::.:::::::.::	ACCACGAGCCUUGCUUCUUCA	Cleavage	ConfidenceLevel=Low;Experimental=0	1
zma-miR164g-5p	URS0000E60B4B_4577.8073	2	-1	1	21	21	41	UGGAGAAGCAGGGCACGUGCA	:::: :::.:::::::.::	ACCACGAGCCUUGCUUCUUCA	Cleavage	ConfidenceLevel=Low;Experimental=0	1
zma-miR164h-3p	URS0000EEACC8_4577.20307	2	-1	1	21	114	134	CAUGUGCCCUUCUUCUCCAUC	:.:::::::: :::::::.::	GGUGGAGAAGCAGGGCACGUG	Translation	ConfidenceLevel=Low;Experimental=0	1
zma-miR164h-3p	URS0000EEACD3_4577.20308	2	-1	1	21	92	112	CAUGUGCCCUUCUUCUCCAUC	:.:::::::: :::::::.::	GGUGGAGAAGCAGGGCACGUG	Translation	ConfidenceLevel=Low;Experimental=0	1
zma-miR164h-3p	URS000006B0A6_4577.21461	2	-1	1	21	130	150	CAUGUGCCCUUCUUCUCCAUC	: :::::::: :::::::.::	GCUGGAGAAGCAGGGCACGUG	Translation	ConfidenceLevel=High;Experimental=0	1
zma-miR164h-5p	URS0000E60A12_4577.1154	2	-1	1	21	26	46	UGGAGAAGCAGGGCACGUGUG	:::: :::.:::::::.::	ACCACGAGCCUUGCUUCUUCA	Cleavage	ConfidenceLevel=high;Experimental=0	1
zma-miR164h-5p	URS0000E60AF3_4577.1152	2	-1	1	21	21	41	UGGAGAAGCAGGGCACGUGUG	:::: :::.:::::::.::	ACCACGAGCCUUGCUUCUUCA	Cleavage	ConfidenceLevel=Low;Experimental=0	1
zma-miR164h-5p	URS0000E60B4B_4577.1153	2	-1	1	21	21	41	UGGAGAAGCAGGGCACGUGUG	:::: :::.:::::::.::	ACCACGAGCCUUGCUUCUUCA	Cleavage	ConfidenceLevel=Low;Experimental=0	1
zma-miR164h-5p	URS0000E60B4B_4577.1155	2	-1	1	21	21	41	UGGAGAAGCAGGGCACGUGUG	:::: :::.:::::::.::	ACCACGAGCCUUGCUUCUUCA	Cleavage	ConfidenceLevel=high;Experimental=0	1
zma-miR164h-5p	URS0000E60B4B_4577.8073	2	-1	1	21	21	41	UGGAGAAGCAGGGCACGUGUG	:::: :::.:::::::.::	ACCACGAGCCUUGCUUCUUCA	Cleavage	ConfidenceLevel=Low;Experimental=0	1
zma-miR167d-3p	ZMAY_LNC001653.1	2	-1	1	23	441	463	GGUCAUGCUGCUGCAGCCUCACU	:: .:: ::.::::::::::::	AGAAGGGAUGUAGCAGCAUGACC	Cleavage	ConfidenceLevel=High;Experimental=0	1
zma-miR167d-3p	ZMAY_LNC004751.1	2	-1	1	23	190	212	GGUCAUGCUGCUGCAGCCUCACU	:: .:: ::.::::::::::::	AGAAGGGAUGUAGCAGCAUGACC	Cleavage	ConfidenceLevel=High;Experimental=0	1
zma-miR169c-3p	URS0000D77371_4577.20354	2	-1	1	22	282	303	GGCAAGUCUGUCCUUGGCUACA	: :::: :::::.:.::::::	AGGAGCCCAGGACGGGCUUGCC	Cleavage	ConfidenceLevel=High;Experimental=0	1
zma-miR169l-5p	URS0000EEACA6_4577.4846	2	-1	1	21	372	392	UAGCCAGGGAUGAUUUGCCUG	::::::. ::::::.::::::	CAGGCAGCUCAUCCUUGGCUA	Cleavage	ConfidenceLevel=Low;Experimental=0	2
zma-miR169l-5p	URS0000D72ABD_4577.22656	2	-1	1	21	17	37	UAGCCAGGGAUGAUUUGCCUG	: ::..:::.:::.:::::::	CCGGUGAAUUAUCUCUGGCUA	Cleavage	ConfidenceLevel=High;Experimental=0	1
zma-miR169m-5p	URS000076742C_4577.6710	2	-1	1	21	1007	1027	UAGCCAAGAAUGGCUUGCCUA	::::::::.::: ::::::::	UAGGCAAGUCAUCCUUGGCUA	Cleavage	ConfidenceLevel=High;Experimental=0	1
zma-miR169m-5p	EL1295	2	-1	1	21	1007	1027	UAGCCAAGAAUGGCUUGCCUA	::::::::.::: ::::::::	UAGGCAAGUCAUCCUUGGCUA	Cleavage	ConfidenceLevel=High;Experimental=1	1
zma-miR169m-5p	URS0000EEACA6_4577.4846	2	-1	1	21	545	565	UAGCCAAGAAUGGCUUGCCUA	:::::::.::: ::::::::	CAGGCAAGUCAUCCUUGGCUA	Cleavage	ConfidenceLevel=Low;Experimental=0	2
zma-miR169n-5p	EL1295	2	-1	1	21	1007	1027	UAGCCAAGAAUGGCUUGCCUA	::::::::.::: ::::::::	UAGGCAAGUCAUCCUUGGCUA	Cleavage	ConfidenceLevel=High;Experimental=1	1
zma-miR169n-5p	URS000076742C_4577.6710	2	-1	1	21	1007	1027	UAGCCAAGAAUGGCUUGCCUA	::::::::.::: ::::::::	UAGGCAAGUCAUCCUUGGCUA	Cleavage	ConfidenceLevel=High;Experimental=0	1
zma-miR169n-5p	URS0000EEACA6_4577.4846	2	-1	1	21	545	565	UAGCCAAGAAUGGCUUGCCUA	:::::::.::: ::::::::	CAGGCAAGUCAUCCUUGGCUA	Cleavage	ConfidenceLevel=Low;Experimental=0	2
zma-miR169q-5p	URS000076742C_4577.6710	2	-1	1	21	1007	1027	UAGCCAAGAAUGGCUUGCCUA	::::::::.::: ::::::::	UAGGCAAGUCAUCCUUGGCUA	Cleavage	ConfidenceLevel=High;Experimental=0	1
zma-miR169q-5p	EL1295	2	-1	1	21	1007	1027	UAGCCAAGAAUGGCUUGCCUA	::::::::.::: ::::::::	UAGGCAAGUCAUCCUUGGCUA	Cleavage	ConfidenceLevel=High;Experimental=1	1
zma-miR169q-5p	URS0000EEACA6_4577.4846	2	-1	1	21	545	565	UAGCCAAGAAUGGCUUGCCUA	:::::::.::: ::::::::	CAGGCAAGUCAUCCUUGGCUA	Cleavage	ConfidenceLevel=Low;Experimental=0	2
zma-miR169r-3p	URS0000093FDE_4577.5586	2	-1	1	21	304	324	GGCAAGUUGUCCUUGGCUACA	:: :::::::::..:::::::	UGCAGCCAAGGAUGACUUGCC	Cleavage	ConfidenceLevel=Medium;Experimental=0	1
zma-miR169r-3p	URS0000EEACA4_4577.3316	2	-1	1	21	124	144	GGCAAGUUGUCCUUGGCUACA	:: :::::::::..:::::::	UGCAGCCAAGGAUGACUUGCC	Cleavage	ConfidenceLevel=High;Experimental=0	1
zma-miR171a-5p	GRMZM2G549261_T01	2	-1	1	21	570	590	UAUUGGCGAGGUUCAAUCAGA	:::::::.:: ::::::::	GGUGAUUGAGCCGCGCCAAUA	Cleavage	ConfidenceLevel=Medium;Experimental=0	1
zma-miR171b-3p	URS0000EEACB8_4577.7900	2	-1	1	20	127	146	UUGAGCCGUGCCAAUAUCAC	: :::.::::::.:::::::	GCGAUGUUGGCAUGGCUCAA	Cleavage	ConfidenceLevel=High;Experimental=0	1
zma-miR171f-3p	URS0000EEACB8_4577.7900	2	-1	1	21	126	146	UUGAGCCGUGCCAAUAUCACA	:: :::.::::::.:::::::	UGCGAUGUUGGCAUGGCUCAA	Cleavage	ConfidenceLevel=High;Experimental=0	1
zma-miR171f-5p	URS0000EEAC90_4577.2560	2	-1	1	21	546	566	CGAUGUUGGCAUGGCUCAAUC	:::::::::.::::::.:::	GAUUGAGCCGUGCCAAUAUCA	Cleavage	ConfidenceLevel=high;Experimental=0	1
zma-miR171f-5p	URS0000EEACC4_4577.66	2	-1	1	21	336	356	CGAUGUUGGCAUGGCUCAAUC	:::::::::.::::::.:::	GAUUGAGCCGUGCCAAUAUCU	Cleavage	ConfidenceLevel=High;Experimental=0	1
zma-miR171f-5p	URS0000EEACD6_4577.23033	2	-1	1	21	284	304	CGAUGUUGGCAUGGCUCAAUC	:::::::::.::::::.:::	GAUUGAGCCGUGCCAAUAUCU	Cleavage	ConfidenceLevel=High;Experimental=0	1
zma-miR171f-5p	URS0000EEACB8_4577.7900	2	-1	1	21	221	241	CGAUGUUGGCAUGGCUCAAUC	:::::::::.::::::.:::	GAUUGAGCCGUGCCAAUAUCA	Cleavage	ConfidenceLevel=High;Experimental=0	1
zma-miR171f-5p	GRMZM2G484266_T01	2	-1	1	21	238	258	CGAUGUUGGCAUGGCUCAAUC	:::.:.::::::::::::	AUUUGGGUCAUGCCAACAUCC	Cleavage	ConfidenceLevel=High;Experimental=0	1
zma-miR171h-3p	URS0000EEACC4_4577.66	2	-1	1	21	266	286	GUGAGCCGAACCAAUAUCACU	::::.:::: :::::::::	UAUGAUGUUGGCUCGGCUCAC	Translation	ConfidenceLevel=High;Experimental=0	1
zma-miR171k-3p	URS0000EEACC4_4577.66	2	-1	1	21	266	286	GUGAGCCGAACCAAUAUCACU	::::.:::: :::::::::	UAUGAUGUUGGCUCGGCUCAC	Translation	ConfidenceLevel=High;Experimental=0	1
zma-miR172a	URS0000D78046_4577.5957	2	-1	1	20	279	298	AGAAUCUUGAUGAUGCUGCA	:..:::::::::::::::	AGUGGCAUCAUCAAGAUUCA	Cleavage	ConfidenceLevel=High;Experimental=0	1
zma-miR172b-3p	URS0000D78046_4577.5957	2	-1	1	20	279	298	AGAAUCUUGAUGAUGCUGCA	:..:::::::::::::::	AGUGGCAUCAUCAAGAUUCA	Cleavage	ConfidenceLevel=High;Experimental=0	1
zma-miR172c-3p	URS0000D78046_4577.5957	2	-1	1	20	279	298	AGAAUCUUGAUGAUGCUGCA	:..:::::::::::::::	AGUGGCAUCAUCAAGAUUCA	Cleavage	ConfidenceLevel=High;Experimental=0	1
zma-miR172d-3p	URS0000D78046_4577.5957	2	-1	1	20	279	298	AGAAUCUUGAUGAUGCUGCA	:..:::::::::::::::	AGUGGCAUCAUCAAGAUUCA	Cleavage	ConfidenceLevel=High;Experimental=0	1
zma-miR172e	URS0000D78046_4577.5957	2	-1	1	21	278	298	GGAAUCUUGAUGAUGCUGCAU	:..:::::::::::::::	GAGUGGCAUCAUCAAGAUUCA	Cleavage	ConfidenceLevel=High;Experimental=0	1
zma-miR2118a	URS0000D75FE2_4577.6489	2	-1	1	22	114	135	UUCCUGAUGCCUCUCAUUCCUA	:.:: :::.::::.::::::::	UGGGCAUGGGAGGUAUCAGGAA	Cleavage	ConfidenceLevel=High;Experimental=0	1
zma-miR2118e	URS0000D75FE2_4577.6489	2	-1	1	22	114	135	UUCCUGAUGUCUCCCAUUCCUA	:.:: :::::::..::::::::	UGGGCAUGGGAGGUAUCAGGAA	Cleavage	ConfidenceLevel=High;Experimental=0	1
zma-miR2118e	TCONS_00010608	2	-1	1	22	189	210	UUCCUGAUGUCUCCCAUUCCUA	: :::.:: :::::.:::::::	UUGGAGUGAGAGACGUCAGGAA	Cleavage	ConfidenceLevel=High;Experimental=0	1
zma-miR2118e	TCONS_00010609	2	-1	1	22	189	210	UUCCUGAUGUCUCCCAUUCCUA	: :::.:: :::::.:::::::	UUGGAGUGAGAGACGUCAGGAA	Cleavage	ConfidenceLevel=High;Experimental=0	1
zma-miR2118g	URS0000D75FE2_4577.6489	2	-1	1	22	114	135	UUCCUGAUGCCUCCUAUUCCUA	:.:: ::.:::::.::::::::	UGGGCAUGGGAGGUAUCAGGAA	Cleavage	ConfidenceLevel=High;Experimental=0	1
zma-miR2275a-3p	ZMAY_LNC004574.1	2	-1	1	22	19	40	UUUGUUUUCCUCCAAUAUCUCA	::::::.::::::::: :::::	UGAGAUGUUGGAGGAACACAAA	Cleavage	ConfidenceLevel=High;Experimental=0	1
zma-miR2275a-3p	URS0000D73A13_4577.888	2	-1	1	22	322	343	UUUGUUUUCCUCCAAUAUCUCA	::::::.::::::::: :::::	UGAGAUGUUGGAGGAACACAAA	Cleavage	ConfidenceLevel=High;Experimental=0	1
zma-miR2275a-3p	ZMAY_LNC004576.1	2	-1	1	22	16	37	UUUGUUUUCCUCCAAUAUCUCA	::::::.::::::::: :::::	UGAGAUGUUGGAGGAACACAAA	Cleavage	ConfidenceLevel=High;Experimental=0	1
zma-miR2275a-3p	ZMAY_LNC004566.1	2	-1	1	22	19	40	UUUGUUUUCCUCCAAUAUCUCA	::::::.::::::::: :::::	UGAGAUGUUGGAGGAACACAAA	Cleavage	ConfidenceLevel=High;Experimental=0	1
zma-miR2275b-5p	URS0000D76BBB_4577.5746	2	-1	1	21	665	685	AGGAUUAGAGGCAACUGAACC	::::.:::::.:::::.::.:	GGUUUAGUUGUCUCUAGUCUU	Cleavage	ConfidenceLevel=Medium;Experimental=0	1
zma-miR393a-3p	URS0000EEACCF_4577.3147	2	-1	1	22	108	129	AUCAGUGCAAUCCCUUUGGAAU	: ::::::::::: :::.::::	ACUCCAAAGGGAUCGCAUUGAU	Cleavage	ConfidenceLevel=Medium;Experimental=0	1
zma-miR393a-5p	URS0000EEACCF_4577.3147	2	-1	1	22	175	196	UCCAAAGGGAUCGCAUUGAUCU	::::::.::: :::::::::::	AGAUCAGUGCAAUCCCUUUGGA	Cleavage	ConfidenceLevel=Medium;Experimental=0	1
zma-miR393b-5p	URS0000EEACCF_4577.3147	2	-1	1	22	175	196	UCCAAAGGGAUCGCAUUGAUCC	:::::.::: :::::::::::	AGAUCAGUGCAAUCCCUUUGGA	Cleavage	ConfidenceLevel=Medium;Experimental=0	1
zma-miR393c-5p	URS0000EEACCF_4577.3147	2	-1	1	22	175	196	UCCAAAGGGAUCGCAUUGAUCU	::::::.::: :::::::::::	AGAUCAGUGCAAUCCCUUUGGA	Cleavage	ConfidenceLevel=Medium;Experimental=0	1
zma-miR396a-3p	URS0000D77F95_4577.7261	2	-1	1	21	189	209	GUUCAAUAAAGCUGUGGGAAA	: :.:::::::::: ::::::	UCUUCCACAGCUUUCUUGAAC	Cleavage	ConfidenceLevel=high;Experimental=0	1
zma-miR396a-5p	URS0000D77F95_4577.7261	2	-1	1	21	268	288	UUCCACAGCUUUCUUGAACUG	:::::::: ::::::::::.:	CAGUUCAAUAAAGCUGUGGGA	Cleavage	ConfidenceLevel=high;Experimental=0	1
zma-miR396b-3p	URS0000D77F95_4577.7261	2	-1	1	21	189	209	GUUCAAUAAAGCUGUGGGAAA	: :.:::::::::: ::::::	UCUUCCACAGCUUUCUUGAAC	Cleavage	ConfidenceLevel=high;Experimental=0	1
zma-miR396b-5p	URS0000D77F95_4577.7261	2	-1	1	21	268	288	UUCCACAGCUUUCUUGAACUG	:::::::: ::::::::::.:	CAGUUCAAUAAAGCUGUGGGA	Cleavage	ConfidenceLevel=high;Experimental=0	1
zma-miR396e-5p	URS0000D77F95_4577.7261	2	-1	1	21	268	288	UUCCACAGCUUUCUUGAACUU	::::::: ::::::::::.:	CAGUUCAAUAAAGCUGUGGGA	Cleavage	ConfidenceLevel=high;Experimental=0	1
zma-miR396f-3p	URS0000D77F95_4577.7261	2	-1	1	21	189	209	GGUCAAGAAAGCUGUGGGAAG	:.::::::::::::::: :	UCUUCCACAGCUUUCUUGAAC	Cleavage	ConfidenceLevel=high;Experimental=0	1
zma-miR396f-5p	URS0000D77F95_4577.7261	2	-1	1	21	268	288	UUCCACAGCUUUCUUGAACUU	::::::: ::::::::::.:	CAGUUCAAUAAAGCUGUGGGA	Cleavage	ConfidenceLevel=high;Experimental=0	1
zma-miR399a-3p	GRMZM2G382618_T01	2	-1	1	21	657	677	UGCCAAAGGAGAAUUGCCCUG	:: ::::::::::::::::	GAGACCAAUUCUCCUUUGGCA	Cleavage	ConfidenceLevel=high;Experimental=0	1
zma-miR399c-3p	GRMZM2G382618_T01	2	-1	1	21	657	677	UGCCAAAGGAGAAUUGCCCUG	:: ::::::::::::::::	GAGACCAAUUCUCCUUUGGCA	Cleavage	ConfidenceLevel=high;Experimental=0	1
zma-miR399h-3p	GRMZM2G382618_T01	2	-1	1	21	657	677	UGCCAAAGGAGAAUUGCCCUG	:: ::::::::::::::::	GAGACCAAUUCUCCUUUGGCA	Cleavage	ConfidenceLevel=high;Experimental=0	1
zma-miR399j-5p	URS00002B6F96_4577.6154	2	-1	1	21	121	141	AGGCAGCUCUCCUCUGGCAGG	::::: ::::::::::::	AAUGCCAAAGGAGAGCUGCCC	Cleavage	ConfidenceLevel=High;Experimental=0	1
zma-miR444a	ZMAY_LNC002499.1	2	-1	1	21	22	42	UGCAGUUGUUGUCUCAAGCUU	::::: :::.::.::::::::	AAGCUAGAGGCAGCAACUGCA	Cleavage	ConfidenceLevel=High;Experimental=0	1
zma-miR444b	ZMAY_LNC002499.1	2	-1	1	21	22	42	UGCAGUUGUUGUCUCAAGCUU	::::: :::.::.::::::::	AAGCUAGAGGCAGCAACUGCA	Cleavage	ConfidenceLevel=High;Experimental=0	1
zma-miR482-5p	TCONS_00051950	2	-1	1	19	56	74	UGGGAGAUGAAGGAGCCUU	: ::: :::::::::::::	ACGGCACCUUCAUCUCCCA	Cleavage	ConfidenceLevel=Low;Experimental=0	1
zma-miR482-5p	TCONS_00042528	2	-1	1	19	1236	1254	UGGGAGAUGAAGGAGCCUU	: ::: :::::::::::::	ACGGCACCUUCAUCUCCCA	Cleavage	ConfidenceLevel=Low;Experimental=0	1
zma-miR482-5p	GRMZM2G406378_T01	2	-1	1	19	1483	1501	UGGGAGAUGAAGGAGCCUU	: ::: :::::::::::::	ACGGCACCUUCAUCUCCCA	Cleavage	ConfidenceLevel=Low;Experimental=0	1
zma-miR482-5p	TCONS_00053351	2	-1	1	19	1183	1201	UGGGAGAUGAAGGAGCCUU	: ::: :::::::::::::	ACGGCACCUUCAUCUCCCA	Cleavage	ConfidenceLevel=Low;Experimental=0	1
zma-miR482-5p	TCONS_00073077	2	-1	1	19	908	926	UGGGAGAUGAAGGAGCCUU	: ::: :::::::::::::	AUGGCACCUUCAUCUCCCA	Cleavage	ConfidenceLevel=Low;Experimental=0	1
zma-miR482-5p	TCONS_00089844	2	-1	1	19	631	649	UGGGAGAUGAAGGAGCCUU	: ::: :::::::::::::	ACGGCACCUUCAUCUCCCA	Cleavage	ConfidenceLevel=Low;Experimental=0	1
zma-miR482-5p	GRMZM2G022547_T01	2	-1	1	19	195	213	UGGGAGAUGAAGGAGCCUU	: ::: :::::::::::::	ACGGCACCUUCAUCUCCCA	Cleavage	ConfidenceLevel=Low;Experimental=0	1
zma-miR482-5p	GRMZM2G561243_T01	2	-1	1	19	685	703	UGGGAGAUGAAGGAGCCUU	: ::: :::::::::::::	ACGGCACCUUCAUCUCCCA	Cleavage	ConfidenceLevel=Low;Experimental=0	1
zma-miR482-5p	GRMZM5G818532_T01	2	-1	1	19	217	235	UGGGAGAUGAAGGAGCCUU	: ::: :::::::::::::	ACGGCACCUUCAUCUCCCA	Cleavage	ConfidenceLevel=Low;Experimental=0	1
zma-miR482-5p	TCONS_00097123	2	-1	1	19	329	347	UGGGAGAUGAAGGAGCCUU	: ::: :::::::::::::	ACGGCACCUUCAUCUCCCA	Cleavage	ConfidenceLevel=Low;Experimental=0	1
zma-miR482-5p	TCONS_00011914	2	-1	1	19	84	102	UGGGAGAUGAAGGAGCCUU	: ::: :::::::::::::	ACGGCACCUUCAUCUCCCA	Cleavage	ConfidenceLevel=Low;Experimental=0	1
zma-miR482-5p	GRMZM2G074536_T01	2	-1	1	19	183	201	UGGGAGAUGAAGGAGCCUU	:::: :::::::::::::	AAGGAACCUUCAUCUCCCA	Cleavage	ConfidenceLevel=high;Experimental=0	1
zma-miR482-5p	GRMZM5G810109_T01	2	-1	1	19	376	394	UGGGAGAUGAAGGAGCCUU	: ::: :::::::::::::	ACGGCACCUUCAUCUCCCA	Cleavage	ConfidenceLevel=high;Experimental=0	1
zma-miR482-5p	GRMZM5G810058_T01	2	-1	1	19	494	512	UGGGAGAUGAAGGAGCCUU	: ::: :::::::::::::	ACGGCACCUUCAUCUCCCA	Cleavage	ConfidenceLevel=Low;Experimental=0	1
zma-miR482-5p	GRMZM5G876241_T01	2	-1	1	19	36	54	UGGGAGAUGAAGGAGCCUU	: ::: :::::::::::::	ACGGCACCUUCAUCUCCCA	Cleavage	ConfidenceLevel=Low;Experimental=0	1
zma-miR482-5p	GRMZM2G536466_T01	2	-1	1	19	198	216	UGGGAGAUGAAGGAGCCUU	: ::: :::::::::::::	AUGGCACCUUCAUCUCCCA	Cleavage	ConfidenceLevel=high;Experimental=0	1
zma-miR482-5p	GRMZM2G158263_T01	2	-1	1	19	161	179	UGGGAGAUGAAGGAGCCUU	: ::: :::::::::::::	ACGGCACCUUCAUCUCCCA	Cleavage	ConfidenceLevel=Low;Experimental=0	1
zma-miR482-5p	GRMZM5G848205_T03	2	-1	1	19	21	39	UGGGAGAUGAAGGAGCCUU	: ::: :::::::::::::	ACGGCACCUUCAUCUCCCA	Cleavage	ConfidenceLevel=High;Experimental=0	1
zma-miR482-5p	GRMZM2G100815_T03	2	-1	1	19	79	97	UGGGAGAUGAAGGAGCCUU	: ::: :::::::::::::	ACGGCACCUUCAUCUCCCA	Cleavage	ConfidenceLevel=high;Experimental=0	1
zma-miR482-5p	GRMZM2G561874_T01	2	-1	1	19	232	250	UGGGAGAUGAAGGAGCCUU	: ::: :::::::::::::	ACGGCACCUUCAUCUCCCA	Cleavage	ConfidenceLevel=high;Experimental=0	1
zma-miR482-5p	GRMZM2G547723_T01	2	-1	1	19	191	209	UGGGAGAUGAAGGAGCCUU	: ::: :::::::::::::	ACGGCACCUUCAUCUCCCA	Cleavage	ConfidenceLevel=High;Experimental=0	1
zma-miR529-5p	GRMZM2G507229_T01	2	-1	1	21	220	240	AGAAGAGAGAGAGUACAGCCU	:::.::::.:.:.::::::::	AGGUUGUAUUUUUUCUCUUCU	Cleavage	ConfidenceLevel=High;Experimental=0	1
zma-miR529-5p	URS0000D72D7C_4577.22382	2	-1	1	21	286	306	AGAAGAGAGAGAGUACAGCCU	::::::::::::::.:: :	CUGCUGUACUCUCUCUUUUAU	Cleavage	ConfidenceLevel=High;Experimental=0	1
zma-miR529-5p	ZMAY_LNC005621.1	2	-1	1	21	243	263	AGAAGAGAGAGAGUACAGCCU	::: ::.:.::::::::::	CAGCUCUAUUUUCUCUCUUCU	Cleavage	ConfidenceLevel=High;Experimental=0	1
zma-miR827-5p	TCONS_00073464	2	-1	1	21	10	30	UUUGUUGGUGGUCAUUUAACC	::: :::::::::.:::::.	CGUUCAAUGACCACUAACAAG	Cleavage	ConfidenceLevel=high;Experimental=0	1
zma-miR827-5p	TCONS_00079968	2	-1	1	21	341	361	UUUGUUGGUGGUCAUUUAACC	::::. ::.::::::::::	UCUUAAGGGAUCACCAACAAA	Cleavage	ConfidenceLevel=high;Experimental=0	1
zma-miR827-5p	GRMZM5G869973_T01	2	-1	1	21	216	236	UUUGUUGGUGGUCAUUUAACC	::::. ::.::::::::::	UUUUAAGGGAUCACCAACAAA	Cleavage	ConfidenceLevel=high;Experimental=0	1
zma-miR827-5p	GRMZM2G567901_T01	2	-1	1	21	730	750	UUUGUUGGUGGUCAUUUAACC	::::. ::.::::::::::	UCUUAAGGGAUCACCAACAAA	Cleavage	ConfidenceLevel=Low;Experimental=0	1
zma-miR827-5p	GRMZM5G817335_T01	2	-1	1	21	192	212	UUUGUUGGUGGUCAUUUAACC	::::. ::.::::::::::	UUUUAAGGGAUCACCAACAAA	Cleavage	ConfidenceLevel=High;Experimental=0	1
zma-miR827-5p	TCONS_00030934	2	-1	1	21	656	676	UUUGUUGGUGGUCAUUUAACC	::::. ::.::::::::::	UUUUAAGGGAUCACCAACAAA	Cleavage	ConfidenceLevel=Low;Experimental=0	1
zma-miR827-5p	TCONS_00062834	2	-1	1	21	594	614	UUUGUUGGUGGUCAUUUAACC	::::. ::.::::::::::	UUUUAAGGGAUCACCAACAAA	Cleavage	ConfidenceLevel=Low;Experimental=0	1
zma-miR827-5p	TCONS_00096817	2	-1	1	21	541	561	UUUGUUGGUGGUCAUUUAACC	::::. ::.::::::::::	UUUUAAGGGAUCACCAACAAA	Cleavage	ConfidenceLevel=Low;Experimental=0	1
zma-miR827-5p	TCONS_00089603	2	-1	1	21	70	90	UUUGUUGGUGGUCAUUUAACC	::::. ::.::::::::::	UUUUAAGGGAUCACCAACAAA	Cleavage	ConfidenceLevel=High;Experimental=0	1
zma-miR827-5p	TCONS_00032292	2	-1	1	21	211	231	UUUGUUGGUGGUCAUUUAACC	::::. ::.::::::::::	UUUUAAGGGAUCACCAACAAA	Cleavage	ConfidenceLevel=high;Experimental=0	1
zma-miR827-5p	TCONS_00062391	2	-1	1	21	12	32	UUUGUUGGUGGUCAUUUAACC	::::. ::.::::::::::	UUUUAAGGGAUCACCAACAAA	Cleavage	ConfidenceLevel=High;Experimental=0	1
zma-miR827-5p	GRMZM5G826816_T01	2	-1	1	21	47	67	UUUGUUGGUGGUCAUUUAACC	::::. ::.::::::::::	UUUUAAGGGAUCACCAACAAA	Cleavage	ConfidenceLevel=High;Experimental=0	1
zma-miR156a-3p	TCONS_00073436	2.5	-1	1	22	357	378	GCUCACUUCUCUCUCUGUCAGU	:.::::::: ::.::::::	UGGGGCAGAGAGCGAGGUGAGC	Translation	ConfidenceLevel=Low;Experimental=0	1
zma-miR156b-3p	URS0000D7270C_4577.3574	2.5	-1	1	21	655	675	GCUCACCCUCUAUCUGUCAGU	::::::::::. ::::::.	UAUGACAGAUAGGAGGUGAGU	Cleavage	ConfidenceLevel=High;Experimental=0	1
zma-miR156b-3p	TCONS_00027493	2.5	-1	1	21	209	229	GCUCACCCUCUAUCUGUCAGU	: :::.::::::::::::	GUGGCCAGGUAGAGGGUGAGC	Cleavage	ConfidenceLevel=High;Experimental=0	1
zma-miR156d-3p	ZMAY_LNC004991.1	2.5	-1	1	22	2702	2723	GCUCACUUCUCUUUCUGUCAGC	:: :::.:::::.:::::.	UGAGAGAGAGAGAGAGGUGAGU	Cleavage	ConfidenceLevel=High;Experimental=0	1
zma-miR156d-3p	ZMAY_LNC004991.2	2.5	-1	1	22	2025	2046	GCUCACUUCUCUUUCUGUCAGC	:: :::.:::::.:::::.	UGAGAGAGAGAGAGAGGUGAGU	Cleavage	ConfidenceLevel=High;Experimental=0	1
zma-miR156e-3p	URS0000D76528_4577.4653	2.5	-1	1	22	67	88	GCUCACUGCUCUCUCUGUCAUC	:: :::: ::.:::.::::.::	GAAGACAUAGGGAGUAGUGGGC	Cleavage	ConfidenceLevel=High;Experimental=0	1
zma-miR156e-3p	URS0000779CBB_4577.5288	2.5	-1	1	22	71	92	GCUCACUGCUCUCUCUGUCAUC	: :: ::::::.::::::::	UAGGAGAGAGAGGGCAGUGAGA	Cleavage	ConfidenceLevel=High;Experimental=0	1
zma-miR156e-3p	ZMAY_LNC001341.1	2.5	-1	1	22	88	109	GCUCACUGCUCUCUCUGUCAUC	: :: ::::::.::::::::	UAGGAGAGAGAGGGCAGUGAGA	Cleavage	ConfidenceLevel=High;Experimental=0	1
zma-miR156e-3p	ZMAY_LNC001341.2	2.5	-1	1	22	87	108	GCUCACUGCUCUCUCUGUCAUC	: :: ::::::.::::::::	UAGGAGAGAGAGGGCAGUGAGA	Cleavage	ConfidenceLevel=High;Experimental=0	1
zma-miR156f-3p	ZMAY_LNC004991.1	2.5	-1	1	22	2702	2723	GCUCACUUCUCUUUCUGUCAGC	:: :::.:::::.:::::.	UGAGAGAGAGAGAGAGGUGAGU	Cleavage	ConfidenceLevel=High;Experimental=0	1
zma-miR156f-3p	ZMAY_LNC004991.2	2.5	-1	1	22	2025	2046	GCUCACUUCUCUUUCUGUCAGC	:: :::.:::::.:::::.	UGAGAGAGAGAGAGAGGUGAGU	Cleavage	ConfidenceLevel=High;Experimental=0	1
zma-miR156g-3p	ZMAY_LNC004991.1	2.5	-1	1	22	2702	2723	GCUCACUUCUCUUUCUGUCAGC	:: :::.:::::.:::::.	UGAGAGAGAGAGAGAGGUGAGU	Cleavage	ConfidenceLevel=High;Experimental=0	1
zma-miR156g-3p	ZMAY_LNC004991.2	2.5	-1	1	22	2025	2046	GCUCACUUCUCUUUCUGUCAGC	:: :::.:::::.:::::.	UGAGAGAGAGAGAGAGGUGAGU	Cleavage	ConfidenceLevel=High;Experimental=0	1
zma-miR156h-3p	URS0000D74CA5_4577.21775	2.5	-1	1	22	16	37	GCUCACUGCUCUUUCUGUCAUC	:: :::.:::::::::::	AGGGAGAGAGAGAGCAGUGAGA	Cleavage	ConfidenceLevel=High;Experimental=0	1
zma-miR156j-3p	URS0000D7245D_4577.3743	2.5	-1	1	23	2073	2094	UGCUCUCUGCUCUCACUGUCAUC	::.: ::::::::::::::	UGAAACGG-GAGAGCAGAGAGCA	Cleavage	ConfidenceLevel=High;Experimental=0	1
zma-miR156j-5p	TCONS_00019830	2.5	-1	1	21	709	729	UGACAGAAGAGAGAGAGCACA	: : .:::::.::::.:::::	UCUUUUCUCUUUCUUUUGUCA	Cleavage	ConfidenceLevel=High;Experimental=0	1
zma-miR156k-3p	TCONS_00052677	2.5	-1	1	22	255	276	GCUCGCUUCUCUUUCUGUCAGC	.::: :::.::::..::::::	AUUGAGAGAGAGAGGGGCGAGC	Cleavage	ConfidenceLevel=High;Experimental=0	1
zma-miR156k-3p	ZMAY_LNC004339.4	2.5	-1	1	22	146	167	GCUCGCUUCUCUUUCUGUCAGC	:: ::: :::.::::::::::	GCAGACUGAAGGAGAAGCGAGG	Cleavage	ConfidenceLevel=High;Experimental=0	1
zma-miR156k-3p	TCONS_00041394	2.5	-1	1	22	30	51	GCUCGCUUCUCUUUCUGUCAGC	::::::.::::..:::::	AGAGACAGAGAGAGGGGCGAGG	Cleavage	ConfidenceLevel=High;Experimental=0	1
zma-miR159e-3p	ZMAY_LNC005567.1	2.5	-1	1	21	479	499	AUUGGUUUGAAGGGAGCUCCA	:::::::::::::: .:.::	CGGAGCUCCCUUCAACUCGAU	Cleavage	ConfidenceLevel=Medium;Experimental=0	1
zma-miR159e-3p	GRMZM2G035467_T01	2.5	-1	1	21	269	289	AUUGGUUUGAAGGGAGCUCCA	:::::::::::::: .:.::	CGGAGCUCCCUUCAACUCGAU	Cleavage	ConfidenceLevel=Medium;Experimental=0	1
zma-miR159e-5p	URS0000E60AE0_4577.486	2.5	-1	1	21	400	420	CAGCUCCUGCAGCAUCUGUUC	: ::.:::::::::::.: ::	GCACGGAUGCUGCAGGGGGUG	Cleavage	ConfidenceLevel=Low;Experimental=0	1
zma-miR160b-3p	ZMAY_LNC003386.1	2.5	-1	1	21	537	557	GCGUGCAAGGAGCCAAGCAUG	.: :::::::::::::..:.	GGUCCUUGGCUCCUUGCGUGU	Cleavage	ConfidenceLevel=High;Experimental=0	1
zma-miR160c-3p	GRMZM2G488570_T01	2.5	-1	1	21	397	417	GCGUGCAUGGUGCCAAGCAUA	::::::: .::::::::.::	AAUGCUUGUUACCAUGCAUGC	Cleavage	ConfidenceLevel=High;Experimental=0	1
zma-miR160g-3p	ZMAY_LNC003386.1	2.5	-1	1	21	537	557	GCGUGCAAGGAGCCAAGCAUG	.: :::::::::::::..:.	GGUCCUUGGCUCCUUGCGUGU	Cleavage	ConfidenceLevel=High;Experimental=0	1
zma-miR162-3p	URS000076F051_4577.22430	2.5	-1	1	20	526	545	UCGAUAAACCUCUGCAUCCA	: :::::::::::::.:::	UAGAUGCAGAGGUUUGUCGC	Cleavage	ConfidenceLevel=High;Experimental=0	1
zma-miR162-3p	ZMAY_LNC005185.1	2.5	-1	1	20	379	398	UCGAUAAACCUCUGCAUCCA	: :::::::::::::.:::	UAGAUGCAGAGGUUUGUCGC	Cleavage	ConfidenceLevel=Medium;Experimental=0	1
zma-miR162-3p	ZMAY_LNC005185.2	2.5	-1	1	20	107	126	UCGAUAAACCUCUGCAUCCA	: :::::::::::::.:::	UAGAUGCAGAGGUUUGUCGC	Cleavage	ConfidenceLevel=High;Experimental=0	1
zma-miR162-5p	GRMZM2G578348_T01	2.5	-1	1	21	98	118	GGGCGCAGUGGUUUAUCGAUC	.:::.:::.::::: :::::	CGUCGGUAAGCCACUCCGCCC	Cleavage	ConfidenceLevel=High;Experimental=0	1
zma-miR164a-3p	URS0000EEACC8_4577.20307	2.5	-1	1	21	114	134	CACGUGUUCUCCUUCUCCAUC	:.:::::::: ::..::::::	GGUGGAGAAGCAGGGCACGUG	Translation	ConfidenceLevel=Low;Experimental=0	1
zma-miR164a-3p	URS0000EEACD3_4577.20308	2.5	-1	1	21	92	112	CACGUGUUCUCCUUCUCCAUC	:.:::::::: ::..::::::	GGUGGAGAAGCAGGGCACGUG	Translation	ConfidenceLevel=Low;Experimental=0	1
zma-miR164a-3p	URS000006B0A6_4577.21461	2.5	-1	1	21	130	150	CACGUGUUCUCCUUCUCCAUC	: :::::::: ::..::::::	GCUGGAGAAGCAGGGCACGUG	Translation	ConfidenceLevel=High;Experimental=0	1
zma-miR164a-5p	TCONS_00089242	2.5	-1	1	21	248	268	UGGAGAAGCAGGGCACGUGCA	::.:::::..::::::::..	CGCGCGUGCUUUGCUUCUCUG	Cleavage	ConfidenceLevel=High;Experimental=0	1
zma-miR164a-5p	URS0000BC4469_4577.20400	2.5	-1	1	21	7848	7868	UGGAGAAGCAGGGCACGUGCA	::.::::.::::::::...	CACAUGUGCUCUGCUUCUUUG	Cleavage	ConfidenceLevel=Low;Experimental=0	3
zma-miR164a-5p	URS0000BC441F_4577.20402	2.5	-1	1	21	6321	6341	UGGAGAAGCAGGGCACGUGCA	::.::::.::::::::...	CACAUGUGCUCUGCUUCUUUG	Cleavage	ConfidenceLevel=Low;Experimental=0	3
zma-miR164a-5p	TCONS_00041305	2.5	-1	1	21	168	188	UGGAGAAGCAGGGCACGUGCA	: .:::::: :::::::::.:	UAUACGUGCACUGCUUCUCUA	Cleavage	ConfidenceLevel=High;Experimental=0	1
zma-miR164b-5p	TCONS_00089242	2.5	-1	1	21	248	268	UGGAGAAGCAGGGCACGUGCA	::.:::::..::::::::..	CGCGCGUGCUUUGCUUCUCUG	Cleavage	ConfidenceLevel=High;Experimental=0	1
zma-miR164b-5p	URS0000BC4469_4577.20400	2.5	-1	1	21	7848	7868	UGGAGAAGCAGGGCACGUGCA	::.::::.::::::::...	CACAUGUGCUCUGCUUCUUUG	Cleavage	ConfidenceLevel=Low;Experimental=0	3
zma-miR164b-5p	URS0000BC441F_4577.20402	2.5	-1	1	21	6321	6341	UGGAGAAGCAGGGCACGUGCA	::.::::.::::::::...	CACAUGUGCUCUGCUUCUUUG	Cleavage	ConfidenceLevel=Low;Experimental=0	3
zma-miR164b-5p	TCONS_00041305	2.5	-1	1	21	168	188	UGGAGAAGCAGGGCACGUGCA	: .:::::: :::::::::.:	UAUACGUGCACUGCUUCUCUA	Cleavage	ConfidenceLevel=High;Experimental=0	1
zma-miR164c-5p	TCONS_00089242	2.5	-1	1	21	248	268	UGGAGAAGCAGGGCACGUGCA	::.:::::..::::::::..	CGCGCGUGCUUUGCUUCUCUG	Cleavage	ConfidenceLevel=High;Experimental=0	1
zma-miR164c-5p	URS0000BC4469_4577.20400	2.5	-1	1	21	7848	7868	UGGAGAAGCAGGGCACGUGCA	::.::::.::::::::...	CACAUGUGCUCUGCUUCUUUG	Cleavage	ConfidenceLevel=Low;Experimental=0	3
zma-miR164c-5p	URS0000BC441F_4577.20402	2.5	-1	1	21	6321	6341	UGGAGAAGCAGGGCACGUGCA	::.::::.::::::::...	CACAUGUGCUCUGCUUCUUUG	Cleavage	ConfidenceLevel=Low;Experimental=0	3
zma-miR164c-5p	TCONS_00041305	2.5	-1	1	21	168	188	UGGAGAAGCAGGGCACGUGCA	: .:::::: :::::::::.:	UAUACGUGCACUGCUUCUCUA	Cleavage	ConfidenceLevel=High;Experimental=0	1
zma-miR164d-3p	TCONS_00060223	2.5	-1	1	20	860	879	CACGUGGUCUCCUUCUCCAU	:: :::::::::..:.:::	UUGAAGAAGGAGAUUAUGUG	Cleavage	ConfidenceLevel=Low;Experimental=0	1
zma-miR164d-3p	GRMZM2G415641_T01	2.5	-1	1	20	37	56	CACGUGGUCUCCUUCUCCAU	:: .::::::::.::.:::	UUGAGGAAGGAGAUCAUGUG	Cleavage	ConfidenceLevel=High;Experimental=0	1
zma-miR164d-5p	TCONS_00089242	2.5	-1	1	21	248	268	UGGAGAAGCAGGGCACGUGCA	::.:::::..::::::::..	CGCGCGUGCUUUGCUUCUCUG	Cleavage	ConfidenceLevel=High;Experimental=0	1
zma-miR164d-5p	URS0000BC4469_4577.20400	2.5	-1	1	21	7848	7868	UGGAGAAGCAGGGCACGUGCA	::.::::.::::::::...	CACAUGUGCUCUGCUUCUUUG	Cleavage	ConfidenceLevel=Low;Experimental=0	3
zma-miR164d-5p	URS0000BC441F_4577.20402	2.5	-1	1	21	6321	6341	UGGAGAAGCAGGGCACGUGCA	::.::::.::::::::...	CACAUGUGCUCUGCUUCUUUG	Cleavage	ConfidenceLevel=Low;Experimental=0	3
zma-miR164d-5p	TCONS_00041305	2.5	-1	1	21	168	188	UGGAGAAGCAGGGCACGUGCA	: .:::::: :::::::::.:	UAUACGUGCACUGCUUCUCUA	Cleavage	ConfidenceLevel=High;Experimental=0	1
zma-miR164e-3p	GRMZM2G544122_T01	2.5	-1	1	21	9	29	CAUGUGUCCGCCCUCUCCACC	: :::.:.::::::::::.:	GUUGGGGGGGGCGGACACGUA	Cleavage	ConfidenceLevel=High;Experimental=0	1
zma-miR164e-5p	ZMAY_LNC000463.1	2.5	-1	1	21	514	534	UGGAGAAGCAGGACACGUGAG	: :.:::::::::.:::::.	CGCGCGUGUCCUGUUUCUCUC	Cleavage	ConfidenceLevel=High;Experimental=0	1
zma-miR164f-3p	ZMAY_LNC000529.1	2.5	-1	1	21	165	185	CACGUGCGCUCCUUCUCCAAC	:: :::::::::.:::::	GCGGGUGAAGGAGCGUACGUG	Cleavage	ConfidenceLevel=Medium;Experimental=0	1
zma-miR164f-5p	TCONS_00089242	2.5	-1	1	21	248	268	UGGAGAAGCAGGGCACGUGCU	::.:::::..::::::::..	CGCGCGUGCUUUGCUUCUCUG	Cleavage	ConfidenceLevel=High;Experimental=0	1
zma-miR164f-5p	URS0000BC4469_4577.20400	2.5	-1	1	21	7848	7868	UGGAGAAGCAGGGCACGUGCU	::.::::.::::::::...	CACAUGUGCUCUGCUUCUUUG	Cleavage	ConfidenceLevel=Low;Experimental=0	3
zma-miR164f-5p	URS0000BC441F_4577.20402	2.5	-1	1	21	6321	6341	UGGAGAAGCAGGGCACGUGCU	::.::::.::::::::...	CACAUGUGCUCUGCUUCUUUG	Cleavage	ConfidenceLevel=Low;Experimental=0	3
zma-miR164f-5p	TCONS_00041305	2.5	-1	1	21	168	188	UGGAGAAGCAGGGCACGUGCU	.:::::: :::::::::.:	UAUACGUGCACUGCUUCUCUA	Cleavage	ConfidenceLevel=High;Experimental=0	1
zma-miR164g-5p	TCONS_00089242	2.5	-1	1	21	248	268	UGGAGAAGCAGGGCACGUGCA	::.:::::..::::::::..	CGCGCGUGCUUUGCUUCUCUG	Cleavage	ConfidenceLevel=High;Experimental=0	1
zma-miR164g-5p	URS0000BC4469_4577.20400	2.5	-1	1	21	7848	7868	UGGAGAAGCAGGGCACGUGCA	::.::::.::::::::...	CACAUGUGCUCUGCUUCUUUG	Cleavage	ConfidenceLevel=Low;Experimental=0	3
zma-miR164g-5p	URS0000BC441F_4577.20402	2.5	-1	1	21	6321	6341	UGGAGAAGCAGGGCACGUGCA	::.::::.::::::::...	CACAUGUGCUCUGCUUCUUUG	Cleavage	ConfidenceLevel=Low;Experimental=0	3
zma-miR164g-5p	TCONS_00041305	2.5	-1	1	21	168	188	UGGAGAAGCAGGGCACGUGCA	: .:::::: :::::::::.:	UAUACGUGCACUGCUUCUCUA	Cleavage	ConfidenceLevel=High;Experimental=0	1
zma-miR164h-5p	URS0000BC4469_4577.20400	2.5	-1	1	21	7848	7868	UGGAGAAGCAGGGCACGUGUG	::::.::::.::::::::...	CACAUGUGCUCUGCUUCUUUG	Cleavage	ConfidenceLevel=Low;Experimental=0	3
zma-miR164h-5p	URS0000BC441F_4577.20402	2.5	-1	1	21	6321	6341	UGGAGAAGCAGGGCACGUGUG	::::.::::.::::::::...	CACAUGUGCUCUGCUUCUUUG	Cleavage	ConfidenceLevel=Low;Experimental=0	3
zma-miR164h-5p	TCONS_00089242	2.5	-1	1	21	248	268	UGGAGAAGCAGGGCACGUGUG	:.:.:::::..::::::::..	CGCGCGUGCUUUGCUUCUCUG	Cleavage	ConfidenceLevel=High;Experimental=0	1
zma-miR164h-5p	TCONS_00041305	2.5	-1	1	21	168	188	UGGAGAAGCAGGGCACGUGUG	.:.:::::: :::::::::.:	UAUACGUGCACUGCUUCUCUA	Cleavage	ConfidenceLevel=High;Experimental=0	1
zma-miR166j-5p	GRMZM2G146964_T01	2.5	-1	1	22	339	360	GGUUUGUUUGUCUGGUUCAAGG	:: .::.::.:::::::::	GACUGCGCCGGAUAAACAAACC	Cleavage	ConfidenceLevel=High;Experimental=0	1
zma-miR166k-5p	TCONS_00012993	2.5	-1	1	21	705	725	GGAUUGUUGUCUGGCUCGGGG	::::: .::::.::.::::	UGCCGAGGUAGACGACGAUCC	Cleavage	ConfidenceLevel=High;Experimental=0	1
zma-miR166n-5p	TCONS_00012993	2.5	-1	1	21	705	725	GGAUUGUUGUCUGGCUCGGUG	..::::: .::::.::.::::	UGCCGAGGUAGACGACGAUCC	Cleavage	ConfidenceLevel=High;Experimental=0	1
zma-miR167d-3p	ZMAY_LNC000401.1	2.5	-1	1	23	253	275	GGUCAUGCUGCUGCAGCCUCACU	: : .:: ::.:::::::::.::	AAUAGGGAUGUAGCAGCAUGGCC	Cleavage	ConfidenceLevel=High;Experimental=0	1
zma-miR167d-3p	ZMAY_LNC003444.1	2.5	-1	1	23	269	291	GGUCAUGCUGCUGCAGCCUCACU	:: .:: ::.:::::::::.::	AGAAGGGAUGUAGCAGCAUGGCC	Cleavage	ConfidenceLevel=High;Experimental=0	1
zma-miR167d-3p	ZMAY_LNC005437.1	2.5	-1	1	23	239	261	GGUCAUGCUGCUGCAGCCUCACU	:: .:: ::.:::::::::.::	AGAAGGGAUGUAGCAGCAUGGCC	Cleavage	ConfidenceLevel=High;Experimental=0	1
zma-miR167d-3p	ZMAY_LNC003580.1	2.5	-1	1	23	270	292	GGUCAUGCUGCUGCAGCCUCACU	:: .:: ::.:::::::::.::	AGAAGGGAUGUAGCAGCAUGGCC	Cleavage	ConfidenceLevel=High;Experimental=0	1
zma-miR167d-3p	ZMAY_LNC002559.1	2.5	-1	1	23	215	237	GGUCAUGCUGCUGCAGCCUCACU	:: .:: ::.:::::::::.::	AGAAGGGAUGUAGCAGCAUGGCC	Cleavage	ConfidenceLevel=High;Experimental=0	1
zma-miR167d-3p	ZMAY_LNC003284.1	2.5	-1	1	23	233	255	GGUCAUGCUGCUGCAGCCUCACU	.:: ::.:::::::::.::	UAGAGGGAUGUAGCAGCAUGGCC	Cleavage	ConfidenceLevel=High;Experimental=0	1
zma-miR169a-3p	URS0000093FDE_4577.5586	2.5	-1	1	21	304	324	GGCAAGUUGUUCUUGGCUACA	:: :::::::.:..:::::::	UGCAGCCAAGGAUGACUUGCC	Cleavage	ConfidenceLevel=Medium;Experimental=0	1
zma-miR169a-3p	URS0000EEACA4_4577.3316	2.5	-1	1	21	124	144	GGCAAGUUGUUCUUGGCUACA	:: :::::::.:..:::::::	UGCAGCCAAGGAUGACUUGCC	Cleavage	ConfidenceLevel=High;Experimental=0	1
zma-miR169a-5p	URS0000093FDE_4577.5586	2.5	-1	1	21	375	395	CAGCCAAGGAUGACUUGCCGA	:::::::::..:.:::::::	UCGGCAAGUUGUUCUUGGCUA	Cleavage	ConfidenceLevel=Medium;Experimental=0	1
zma-miR169a-5p	URS0000EEACA6_4577.4846	2.5	-1	1	21	372	392	CAGCCAAGGAUGACUUGCCGA	::::. ::::::::::::	CAGGCAGCUCAUCCUUGGCUA	Cleavage	ConfidenceLevel=Low;Experimental=0	2
zma-miR169b-3p	URS0000093FDE_4577.5586	2.5	-1	1	21	304	324	GGCAAGUUGUUCUUGGCUACA	:: :::::::.:..:::::::	UGCAGCCAAGGAUGACUUGCC	Cleavage	ConfidenceLevel=Medium;Experimental=0	1
zma-miR169b-3p	URS0000EEACA4_4577.3316	2.5	-1	1	21	124	144	GGCAAGUUGUUCUUGGCUACA	:: :::::::.:..:::::::	UGCAGCCAAGGAUGACUUGCC	Cleavage	ConfidenceLevel=High;Experimental=0	1
zma-miR169b-5p	URS0000093FDE_4577.5586	2.5	-1	1	21	375	395	CAGCCAAGGAUGACUUGCCGA	:::::::::..:.:::::::	UCGGCAAGUUGUUCUUGGCUA	Cleavage	ConfidenceLevel=Medium;Experimental=0	1
zma-miR169b-5p	URS0000EEACA6_4577.4846	2.5	-1	1	21	372	392	CAGCCAAGGAUGACUUGCCGA	::::. ::::::::::::	CAGGCAGCUCAUCCUUGGCUA	Cleavage	ConfidenceLevel=Low;Experimental=0	2
zma-miR169c-5p	URS0000EEACA6_4577.4846	2.5	-1	1	21	372	392	CAGCCAAGGAUGACUUGCCGG	: ::::. ::::::::::::	CAGGCAGCUCAUCCUUGGCUA	Cleavage	ConfidenceLevel=Low;Experimental=0	2
zma-miR169c-5p	URS0000093FDE_4577.5586	2.5	-1	1	21	375	395	CAGCCAAGGAUGACUUGCCGG	.::::::::..:.:::::::	UCGGCAAGUUGUUCUUGGCUA	Cleavage	ConfidenceLevel=Medium;Experimental=0	1
zma-miR169f-3p	GRMZM2G358365_T01	2.5	-1	1	21	775	795	GGCAUGUCUUCCUUGGCUACU	:: :: :::::::::::.:	CCUAACCUAGGAAGACAUGUC	Cleavage	ConfidenceLevel=High;Experimental=0	1
zma-miR169l-5p	URS0000093FDE_4577.5586	2.5	-1	1	21	375	395	UAGCCAGGGAUGAUUUGCCUG	:::::.:..:.:.::::::	UCGGCAAGUUGUUCUUGGCUA	Cleavage	ConfidenceLevel=Medium;Experimental=0	1
zma-miR169o-3p	ZMAY_LNC000504.1	2.5	-1	1	20	235	254	GGCAGGUCUUCUUGGCUAGC	: .:::::::.:::::::.	UCAGGCCAAGAGGACCUGCU	Cleavage	ConfidenceLevel=High;Experimental=0	1
zma-miR169r-5p	URS0000EEACA6_4577.4846	2.5	-1	1	21	372	392	CAGCCAAGGAUGACUUGCCGG	: ::::. ::::::::::::	CAGGCAGCUCAUCCUUGGCUA	Cleavage	ConfidenceLevel=Low;Experimental=0	2
zma-miR169r-5p	URS0000093FDE_4577.5586	2.5	-1	1	21	375	395	CAGCCAAGGAUGACUUGCCGG	.::::::::..:.:::::::	UCGGCAAGUUGUUCUUGGCUA	Cleavage	ConfidenceLevel=Medium;Experimental=0	1
zma-miR171a-3p	URS0000EEACB8_4577.7900	2.5	-1	1	20	130	149	UGAUUGAGCCGCGCCAAUAU	::.::::: .::::::::::	AUGUUGGCAUGGCUCAAUCA	Cleavage	ConfidenceLevel=High;Experimental=0	1
zma-miR171a-5p	URS0000EEAC90_4577.2560	2.5	-1	1	21	543	563	UAUUGGCGAGGUUCAAUCAGA	:::::::::.:: .:::::::	UCUGAUUGAGCCGUGCCAAUA	Cleavage	ConfidenceLevel=high;Experimental=0	1
zma-miR171a-5p	URS0000EEACC4_4577.66	2.5	-1	1	21	333	353	UAUUGGCGAGGUUCAAUCAGA	:::::::::.:: .:::::::	UCUGAUUGAGCCGUGCCAAUA	Cleavage	ConfidenceLevel=High;Experimental=0	1
zma-miR171a-5p	URS0000EEACD6_4577.23033	2.5	-1	1	21	281	301	UAUUGGCGAGGUUCAAUCAGA	:::::::::.:: .:::::::	UCUGAUUGAGCCGUGCCAAUA	Cleavage	ConfidenceLevel=High;Experimental=0	1
zma-miR171a-5p	URS0000EEACB8_4577.7900	2.5	-1	1	21	218	238	UAUUGGCGAGGUUCAAUCAGA	.:::::::.:: .:::::::	AUUGAUUGAGCCGUGCCAAUA	Cleavage	ConfidenceLevel=High;Experimental=0	1
zma-miR171b-5p	GRMZM2G517478_T01	2.5	-1	1	20	829	848	GAUAUUGGCGCGGUUCAAUC	:.::: ::::::.::::::.	GGUUGUACCGCGUCAAUAUU	Cleavage	ConfidenceLevel=High;Experimental=0	1
zma-miR171c-3p	URS0000EEACB8_4577.7900	2.5	-1	1	21	129	149	UGACUGAGCCGUGCCAAUAUC	:::.::::::.:::::: :::	GAUGUUGGCAUGGCUCAAUCA	Cleavage	ConfidenceLevel=High;Experimental=0	1
zma-miR171h-3p	URS0000EEACD6_4577.23033	2.5	-1	1	21	219	239	GUGAGCCGAACCAAUAUCACU	::.:.:::: :::::::::	UAUGGUGUUGGCUCGGCUCAC	Translation	ConfidenceLevel=High;Experimental=0	1
zma-miR171i-5p	GRMZM2G549261_T01	2.5	-1	1	21	570	590	UGUUGGCACGGUUCAAUCAAA	:::::::.::: :::::.:	GGUGAUUGAGCCGCGCCAAUA	Cleavage	ConfidenceLevel=Medium;Experimental=0	1
zma-miR171k-3p	URS0000EEACD6_4577.23033	2.5	-1	1	21	219	239	GUGAGCCGAACCAAUAUCACU	::.:.:::: :::::::::	UAUGGUGUUGGCUCGGCUCAC	Translation	ConfidenceLevel=High;Experimental=0	1
zma-miR171m-5p	GRMZM2G549261_T01	2.5	-1	1	21	570	590	UAUUGGCGCGCCUCAAUCCGA	::::::: ::::::::::	GGUGAUUGAGCCGCGCCAAUA	Translation	ConfidenceLevel=Medium;Experimental=0	1
zma-miR171n-3p	URS0000EEACB8_4577.7900	2.5	-1	1	21	129	149	UGAUUGAGCCGCGCCAAUAUC	:::.::::: .::::::::::	GAUGUUGGCAUGGCUCAAUCA	Cleavage	ConfidenceLevel=High;Experimental=0	1
zma-miR172a	URS0000EEACA9_4577.20521	2.5	-1	1	20	910	929	AGAAUCUUGAUGAUGCUGCA	::::::: :::::::::::	UGCAGCACCAUCAAGAUUCA	Cleavage	ConfidenceLevel=High;Experimental=0	1
zma-miR172a	GRMZM2G542836_T01	2.5	-1	1	20	77	96	AGAAUCUUGAUGAUGCUGCA	::::::::::::: :::::	UGCAGCAUCAUCACGAUUCC	Cleavage	ConfidenceLevel=High;Experimental=0	1
zma-miR172b-3p	URS0000EEACA9_4577.20521	2.5	-1	1	20	910	929	AGAAUCUUGAUGAUGCUGCA	::::::: :::::::::::	UGCAGCACCAUCAAGAUUCA	Cleavage	ConfidenceLevel=High;Experimental=0	1
zma-miR172b-3p	GRMZM2G542836_T01	2.5	-1	1	20	77	96	AGAAUCUUGAUGAUGCUGCA	::::::::::::: :::::	UGCAGCAUCAUCACGAUUCC	Cleavage	ConfidenceLevel=High;Experimental=0	1
zma-miR172b-5p	URS0000EEACA9_4577.20521	2.5	-1	1	20	960	979	CAGCACCAUCAAGAUUCACA	:: ::::::::::: :::::	UGAGAAUCUUGAUGAUGCUG	Cleavage	ConfidenceLevel=High;Experimental=0	1
zma-miR172b-5p	EL0548	2.5	-1	1	20	754	773	CAGCACCAUCAAGAUUCACA	:: ::::::::::: :::::	UGAGAAUCUUGAUGAUGCUG	Cleavage	ConfidenceLevel=High;Experimental=1	1
zma-miR172b-5p	URS000076659A_4577.7229	2.5	-1	1	20	754	773	CAGCACCAUCAAGAUUCACA	:: ::::::::::: :::::	UGAGAAUCUUGAUGAUGCUG	Cleavage	ConfidenceLevel=High;Experimental=0	1
zma-miR172b-5p	URS0000EEACB7_4577.7230	2.5	-1	1	20	711	730	CAGCACCAUCAAGAUUCACA	:: ::::::::::: :::::	UGAGAAUCUUGAUGAUGCUG	Cleavage	ConfidenceLevel=High;Experimental=0	1
zma-miR172b-5p	URS0000D78046_4577.5957	2.5	-1	1	20	390	409	CAGCACCAUCAAGAUUCACA	:: ::::::::::: :::::	UGGGAAUCUUGAUGAUGCUG	Cleavage	ConfidenceLevel=High;Experimental=0	1
zma-miR172c-3p	URS0000EEACA9_4577.20521	2.5	-1	1	20	910	929	AGAAUCUUGAUGAUGCUGCA	::::::: :::::::::::	UGCAGCACCAUCAAGAUUCA	Cleavage	ConfidenceLevel=High;Experimental=0	1
zma-miR172c-3p	GRMZM2G542836_T01	2.5	-1	1	20	77	96	AGAAUCUUGAUGAUGCUGCA	::::::::::::: :::::	UGCAGCAUCAUCACGAUUCC	Cleavage	ConfidenceLevel=High;Experimental=0	1
zma-miR172d-3p	URS0000EEACA9_4577.20521	2.5	-1	1	20	910	929	AGAAUCUUGAUGAUGCUGCA	::::::: :::::::::::	UGCAGCACCAUCAAGAUUCA	Cleavage	ConfidenceLevel=High;Experimental=0	1
zma-miR172d-3p	GRMZM2G542836_T01	2.5	-1	1	20	77	96	AGAAUCUUGAUGAUGCUGCA	::::::::::::: :::::	UGCAGCAUCAUCACGAUUCC	Cleavage	ConfidenceLevel=High;Experimental=0	1
zma-miR172d-5p	URS0000EEACA9_4577.20521	2.5	-1	1	20	960	979	CAGCACCAUCAAGAUUCACA	:: ::::::::::: :::::	UGAGAAUCUUGAUGAUGCUG	Cleavage	ConfidenceLevel=High;Experimental=0	1
zma-miR172d-5p	URS000076659A_4577.7229	2.5	-1	1	20	754	773	CAGCACCAUCAAGAUUCACA	:: ::::::::::: :::::	UGAGAAUCUUGAUGAUGCUG	Cleavage	ConfidenceLevel=High;Experimental=0	1
zma-miR172d-5p	EL0548	2.5	-1	1	20	754	773	CAGCACCAUCAAGAUUCACA	:: ::::::::::: :::::	UGAGAAUCUUGAUGAUGCUG	Cleavage	ConfidenceLevel=High;Experimental=1	1
zma-miR172d-5p	URS0000EEACB7_4577.7230	2.5	-1	1	20	711	730	CAGCACCAUCAAGAUUCACA	:: ::::::::::: :::::	UGAGAAUCUUGAUGAUGCUG	Cleavage	ConfidenceLevel=High;Experimental=0	1
zma-miR172d-5p	URS0000D78046_4577.5957	2.5	-1	1	20	390	409	CAGCACCAUCAAGAUUCACA	:: ::::::::::: :::::	UGGGAAUCUUGAUGAUGCUG	Cleavage	ConfidenceLevel=High;Experimental=0	1
zma-miR172e	URS0000EEACA9_4577.20521	2.5	-1	1	21	909	929	GGAAUCUUGAUGAUGCUGCAU	.::::::: :::::::::::	GUGCAGCACCAUCAAGAUUCA	Cleavage	ConfidenceLevel=High;Experimental=0	1
zma-miR2118a	TCONS_00010608	2.5	-1	1	22	189	210	UUCCUGAUGCCUCUCAUUCCUA	: :::.:::::: :.:::::::	UUGGAGUGAGAGACGUCAGGAA	Translation	ConfidenceLevel=High;Experimental=0	1
zma-miR2118a	TCONS_00010609	2.5	-1	1	22	189	210	UUCCUGAUGCCUCUCAUUCCUA	: :::.:::::: :.:::::::	UUGGAGUGAGAGACGUCAGGAA	Translation	ConfidenceLevel=High;Experimental=0	1
zma-miR2118b	URS0000D726F1_4577.3551	2.5	-1	1	22	1062	1083	UUCCCGAUGCCUCCCAUUCCUA	:. :: ::::::::::: ::::	UGCGACUGGGAGGCAUCCGGAA	Cleavage	ConfidenceLevel=High;Experimental=0	1
zma-miR2275a-3p	ZMAY_LNC002139.1	2.5	-1	1	22	44	65	UUUGUUUUCCUCCAAUAUCUCA	:::::: :::::: ::::::::	UGAGAUUUUGGAGAAAAACAAA	Cleavage	ConfidenceLevel=High;Experimental=0	1
zma-miR2275a-3p	ZMAY_LNC004526.1	2.5	-1	1	22	65	86	UUUGUUUUCCUCCAAUAUCUCA	::: ::::::::::::.::::	UGAACUAUUGGAGGAAAGCAAA	Cleavage	ConfidenceLevel=High;Experimental=0	1
zma-miR2275a-3p	GRMZM2G151346_T01	2.5	-1	1	22	18	39	UUUGUUUUCCUCCAAUAUCUCA	:::: ::.::::::::::	UCCGAUAGAGGGGGAAAACAAA	Cleavage	ConfidenceLevel=high;Experimental=0	1
zma-miR2275c-5p	GRMZM2G506602_T01	2.5	-1	1	21	137	157	AGGAUUAGAGGGACUUGAACC	::.:::::::::: :::.:	AUUUUAAGUCCCUCUUAUCUU	Cleavage	ConfidenceLevel=High;Experimental=0	1
zma-miR2275d-3p	ZMAY_LNC004574.1	2.5	-1	1	22	19	40	UUUGUUUUCCUCUAAUAUCUCA	::::::.::.:::::: :::::	UGAGAUGUUGGAGGAACACAAA	Cleavage	ConfidenceLevel=High;Experimental=0	1
zma-miR2275d-3p	URS0000D73A13_4577.888	2.5	-1	1	22	322	343	UUUGUUUUCCUCUAAUAUCUCA	::::::.::.:::::: :::::	UGAGAUGUUGGAGGAACACAAA	Cleavage	ConfidenceLevel=High;Experimental=0	1
zma-miR2275d-3p	ZMAY_LNC004576.1	2.5	-1	1	22	16	37	UUUGUUUUCCUCUAAUAUCUCA	::::::.::.:::::: :::::	UGAGAUGUUGGAGGAACACAAA	Cleavage	ConfidenceLevel=High;Experimental=0	1
zma-miR2275d-3p	ZMAY_LNC004566.1	2.5	-1	1	22	19	40	UUUGUUUUCCUCUAAUAUCUCA	::::::.::.:::::: :::::	UGAGAUGUUGGAGGAACACAAA	Cleavage	ConfidenceLevel=High;Experimental=0	1
zma-miR2275d-5p	URS0000D7802B_4577.328	2.5	-1	1	21	443	463	AGAGUUGGAGGAAAGAAAACU	::::::::::.::::::	GUCUUUCUUUCCUUCAACUCA	Cleavage	ConfidenceLevel=high;Experimental=0	1
zma-miR2275d-5p	ZMAY_LNC002369.1	2.5	-1	1	21	764	784	AGAGUUGGAGGAAAGAAAACU	::::::::.:: :::.:::	UUUUUUCUUUUCUACAAUUCU	Cleavage	ConfidenceLevel=High;Experimental=0	3
zma-miR2275d-5p	ZMAY_LNC002369.2	2.5	-1	1	21	764	784	AGAGUUGGAGGAAAGAAAACU	::::::::.:: :::.:::	UUUUUUCUUUUCUACAAUUCU	Cleavage	ConfidenceLevel=High;Experimental=0	3
zma-miR2275d-5p	URS0000D757D7_4577.1355	2.5	-1	1	21	448	468	AGAGUUGGAGGAAAGAAAACU	::::.::::::..::.:.:	GCUUUUUUUUCCUUUAAUUUU	Cleavage	ConfidenceLevel=High;Experimental=0	1
zma-miR2275d-5p	GRMZM2G519655_T01	2.5	-1	1	21	109	129	AGAGUUGGAGGAAAGAAAACU	::::.:::::::.:: :::	UUUUUUUUUUCCUCUAAAUCU	Cleavage	ConfidenceLevel=High;Experimental=0	1
zma-miR2275d-5p	URS0000D72BDC_4577.8324	2.5	-1	1	21	25	45	AGAGUUGGAGGAAAGAAAACU	::::: ::..:::::::.:	UUUUUUCCUUUUUCCAACUUU	Cleavage	ConfidenceLevel=High;Experimental=0	1
zma-miR2275d-5p	URS0000D75FE3_4577.22491	2.5	-1	1	21	533	553	AGAGUUGGAGGAAAGAAAACU	:: ::: ::::::::::::	UCUUCUCUCUCCUCCAACUCU	Cleavage	ConfidenceLevel=High;Experimental=0	1
zma-miR2275d-5p	ZMAY_LNC003655.1	2.5	-1	1	21	83	103	AGAGUUGGAGGAAAGAAAACU	: :::: :::::::::.:::	AUUUUUGGUUCCUCCAAUUCU	Cleavage	ConfidenceLevel=High;Experimental=0	2
zma-miR390a-5p	URS0000D72D09_4577.20979	2.5	-1	1	21	49	69	AAGCUCAGGAGGGAUAGCGCC	:::::::::::::::::::	GGCGCUAUCCCUCCUGAGCCG	Cleavage	ConfidenceLevel=high;Experimental=0	1
zma-miR390a-5p	URS0000D7802B_4577.328	2.5	-1	1	21	509	529	AAGCUCAGGAGGGAUAGCGCC	:: ::::::::.:::::::	AGCUCUAUCCCUUCUGAGCUG	Cleavage	ConfidenceLevel=high;Experimental=0	2
zma-miR390a-5p	URS0000D7801D_4577.22657	2.5	-1	1	21	322	342	AAGCUCAGGAGGGAUAGCGCC	::::::::.::::::::	UCGACUAUCCCUUCUGAGCUU	Cleavage	ConfidenceLevel=High;Experimental=0	1
zma-miR390a-5p	TCONS_00013168	2.5	-1	1	21	467	487	AAGCUCAGGAGGGAUAGCGCC	:: :::.:::..:::::::	UACGAUAUUCCUUUUGAGCUU	Cleavage	ConfidenceLevel=High;Experimental=0	1
zma-miR390b-5p	URS0000D72D09_4577.20979	2.5	-1	1	21	49	69	AAGCUCAGGAGGGAUAGCGCC	:::::::::::::::::::	GGCGCUAUCCCUCCUGAGCCG	Cleavage	ConfidenceLevel=high;Experimental=0	1
zma-miR390b-5p	URS0000D7802B_4577.328	2.5	-1	1	21	509	529	AAGCUCAGGAGGGAUAGCGCC	:: ::::::::.:::::::	AGCUCUAUCCCUUCUGAGCUG	Cleavage	ConfidenceLevel=high;Experimental=0	2
zma-miR390b-5p	URS0000D7801D_4577.22657	2.5	-1	1	21	322	342	AAGCUCAGGAGGGAUAGCGCC	::::::::.::::::::	UCGACUAUCCCUUCUGAGCUU	Cleavage	ConfidenceLevel=High;Experimental=0	1
zma-miR390b-5p	TCONS_00013168	2.5	-1	1	21	467	487	AAGCUCAGGAGGGAUAGCGCC	:: :::.:::..:::::::	UACGAUAUUCCUUUUGAGCUU	Cleavage	ConfidenceLevel=High;Experimental=0	1
zma-miR393b-3p	GRMZM2G543802_T01	2.5	-1	1	22	124	145	AUCAAUGCGAUCCUUUUGGAGG	:::::::::::..:::.:	CACACAAAAGGAUCGUGUUGGU	Cleavage	ConfidenceLevel=High;Experimental=0	1
zma-miR393c-3p	URS0000EEACCF_4577.3147	2.5	-1	1	22	108	129	GUCAGUGCAAUCCCUUUGGAAU	: ::::::::::: :::.:::.	ACUCCAAAGGGAUCGCAUUGAU	Cleavage	ConfidenceLevel=Medium;Experimental=0	1
zma-miR394a-5p	GRMZM2G549016_T01	2.5	-1	1	20	110	129	UUGGCAUUCUGUCCACCUCC	:.:::: ::::.:::::::	UGGGGUGAACAGGAUGCCAA	Cleavage	ConfidenceLevel=high;Experimental=0	2
zma-miR394b-5p	GRMZM2G549016_T01	2.5	-1	1	20	110	129	UUGGCAUUCUGUCCACCUCC	:.:::: ::::.:::::::	UGGGGUGAACAGGAUGCCAA	Cleavage	ConfidenceLevel=high;Experimental=0	2
zma-miR395a-3p	GRMZM2G514917_T01	2.5	-1	1	21	123	143	GUGAAGUGUUUGGGGGAACUC	::::.:.::.:::.::::.	CUGUUCUCUCAGACAUUUCAU	Cleavage	ConfidenceLevel=High;Experimental=0	1
zma-miR395a-3p	URS0000D76F6F_4577.8590	2.5	-1	1	21	429	449	GUGAAGUGUUUGGGGGAACUC	:: :::.::::.::::::.	UUGUACCCUCAAAUACUUCAU	Cleavage	ConfidenceLevel=High;Experimental=0	1
zma-miR395a-5p	URS000076E0FA_4577.3003	2.5	-1	1	23	350	372	GUUCUCCUCAAACCACUUCAGUU	.:::.:::::::::::: ::.	GUUUGAGGUGGUUUGAGGAAAAU	Cleavage	ConfidenceLevel=High;Experimental=0	1
zma-miR395a-5p	ZMAY_LNC002649.1	2.5	-1	1	23	726	748	GUUCUCCUCAAACCACUUCAGUU	.::::: :::::::::.:.:.	GUUUGAAGGGGUUUGAGGGGGAU	Cleavage	ConfidenceLevel=High;Experimental=0	1
zma-miR395b-3p	GRMZM2G514917_T01	2.5	-1	1	21	123	143	GUGAAGUGUUUGGGGGAACUC	::::.:.::.:::.::::.	CUGUUCUCUCAGACAUUUCAU	Cleavage	ConfidenceLevel=High;Experimental=0	1
zma-miR395b-3p	URS0000D76F6F_4577.8590	2.5	-1	1	21	429	449	GUGAAGUGUUUGGGGGAACUC	:: :::.::::.::::::.	UUGUACCCUCAAAUACUUCAU	Cleavage	ConfidenceLevel=High;Experimental=0	1
zma-miR395c-3p	TCONS_00012466	2.5	-1	1	21	225	245	GUGAAGUGUUUGGAGGAACUC	::: :::::.::::::::	UUAUUCGUCCAAGCACUUCAC	Cleavage	ConfidenceLevel=Low;Experimental=0	1
zma-miR395c-3p	GRMZM2G035643_T01	2.5	-1	1	21	76	96	GUGAAGUGUUUGGAGGAACUC	::: :::::.::::::::	UUAUUCGUCCAAGCACUUCAC	Cleavage	ConfidenceLevel=High;Experimental=0	1
zma-miR395d-3p	GRMZM2G514917_T01	2.5	-1	1	21	123	143	GUGAAGUGUUUGGGGGAACUC	::::.:.::.:::.::::.	CUGUUCUCUCAGACAUUUCAU	Cleavage	ConfidenceLevel=High;Experimental=0	1
zma-miR395d-3p	URS0000D76F6F_4577.8590	2.5	-1	1	21	429	449	GUGAAGUGUUUGGGGGAACUC	:: :::.::::.::::::.	UUGUACCCUCAAAUACUUCAU	Cleavage	ConfidenceLevel=High;Experimental=0	1
zma-miR395e-3p	GRMZM2G514917_T01	2.5	-1	1	21	123	143	GUGAAGUGUUUGGGGGAACUC	::::.:.::.:::.::::.	CUGUUCUCUCAGACAUUUCAU	Cleavage	ConfidenceLevel=High;Experimental=0	1
zma-miR395e-3p	URS0000D76F6F_4577.8590	2.5	-1	1	21	429	449	GUGAAGUGUUUGGGGGAACUC	:: :::.::::.::::::.	UUGUACCCUCAAAUACUUCAU	Cleavage	ConfidenceLevel=High;Experimental=0	1
zma-miR395f-3p	GRMZM2G514917_T01	2.5	-1	1	21	123	143	GUGAAGUGUUUGGGGGAACUC	::::.:.::.:::.::::.	CUGUUCUCUCAGACAUUUCAU	Cleavage	ConfidenceLevel=High;Experimental=0	1
zma-miR395f-3p	URS0000D76F6F_4577.8590	2.5	-1	1	21	429	449	GUGAAGUGUUUGGGGGAACUC	:: :::.::::.::::::.	UUGUACCCUCAAAUACUUCAU	Cleavage	ConfidenceLevel=High;Experimental=0	1
zma-miR395g-3p	GRMZM2G514917_T01	2.5	-1	1	21	123	143	GUGAAGUGUUUGGGGGAACUC	::::.:.::.:::.::::.	CUGUUCUCUCAGACAUUUCAU	Cleavage	ConfidenceLevel=High;Experimental=0	1
zma-miR395g-3p	URS0000D76F6F_4577.8590	2.5	-1	1	21	429	449	GUGAAGUGUUUGGGGGAACUC	:: :::.::::.::::::.	UUGUACCCUCAAAUACUUCAU	Cleavage	ConfidenceLevel=High;Experimental=0	1
zma-miR395h-3p	GRMZM2G514917_T01	2.5	-1	1	21	123	143	GUGAAGUGUUUGGGGGAACUC	::::.:.::.:::.::::.	CUGUUCUCUCAGACAUUUCAU	Cleavage	ConfidenceLevel=High;Experimental=0	1
zma-miR395h-3p	URS0000D76F6F_4577.8590	2.5	-1	1	21	429	449	GUGAAGUGUUUGGGGGAACUC	:: :::.::::.::::::.	UUGUACCCUCAAAUACUUCAU	Cleavage	ConfidenceLevel=High;Experimental=0	1
zma-miR395i-3p	GRMZM2G514917_T01	2.5	-1	1	21	123	143	GUGAAGUGUUUGGGGGAACUC	::::.:.::.:::.::::.	CUGUUCUCUCAGACAUUUCAU	Cleavage	ConfidenceLevel=High;Experimental=0	1
zma-miR395i-3p	URS0000D76F6F_4577.8590	2.5	-1	1	21	429	449	GUGAAGUGUUUGGGGGAACUC	:: :::.::::.::::::.	UUGUACCCUCAAAUACUUCAU	Cleavage	ConfidenceLevel=High;Experimental=0	1
zma-miR395j-3p	GRMZM2G514917_T01	2.5	-1	1	21	123	143	GUGAAGUGUUUGGGGGAACUC	::::.:.::.:::.::::.	CUGUUCUCUCAGACAUUUCAU	Cleavage	ConfidenceLevel=High;Experimental=0	1
zma-miR395j-3p	URS0000D76F6F_4577.8590	2.5	-1	1	21	429	449	GUGAAGUGUUUGGGGGAACUC	:: :::.::::.::::::.	UUGUACCCUCAAAUACUUCAU	Cleavage	ConfidenceLevel=High;Experimental=0	1
zma-miR395k-3p	GRMZM2G361778_T01	2.5	-1	1	21	416	436	GUGAAGUGUUUGAGGAAACUC	:::::::::::::: :::	UUAUUUCCUCAAACACUACAC	Cleavage	ConfidenceLevel=Low;Experimental=0	1
zma-miR395k-3p	TCONS_00076014	2.5	-1	1	21	1053	1073	GUGAAGUGUUUGAGGAAACUC	:::::::::::::: :::	UUAUUUCCUCAAACACUACAC	Cleavage	ConfidenceLevel=Low;Experimental=0	1
zma-miR395k-3p	GRMZM2G547462_T01	2.5	-1	1	21	594	614	GUGAAGUGUUUGAGGAAACUC	:::::::::::::: :::	UUAUUUCCUCAAACACUGCAC	Cleavage	ConfidenceLevel=High;Experimental=0	1
zma-miR395k-3p	GRMZM2G494782_T01	2.5	-1	1	21	243	263	GUGAAGUGUUUGAGGAAACUC	:::::::::::::: :::	UUAUUUCCUCAAACACUACAC	Cleavage	ConfidenceLevel=High;Experimental=0	1
zma-miR395k-3p	GRMZM2G109733_T01	2.5	-1	1	21	168	188	GUGAAGUGUUUGAGGAAACUC	:::::::::::::: :::	UUAUUUCCUCAAACACUACAC	Cleavage	ConfidenceLevel=High;Experimental=0	1
zma-miR395l-3p	TCONS_00012466	2.5	-1	1	21	225	245	GUGAAGUGUUUGGAGGAACUC	::: :::::.::::::::	UUAUUCGUCCAAGCACUUCAC	Cleavage	ConfidenceLevel=Low;Experimental=0	1
zma-miR395l-3p	GRMZM2G035643_T01	2.5	-1	1	21	76	96	GUGAAGUGUUUGGAGGAACUC	::: :::::.::::::::	UUAUUCGUCCAAGCACUUCAC	Cleavage	ConfidenceLevel=High;Experimental=0	1
zma-miR395m-3p	TCONS_00012466	2.5	-1	1	21	225	245	GUGAAGUGUUUGGAGGAACUC	::: :::::.::::::::	UUAUUCGUCCAAGCACUUCAC	Cleavage	ConfidenceLevel=Low;Experimental=0	1
zma-miR395m-3p	GRMZM2G035643_T01	2.5	-1	1	21	76	96	GUGAAGUGUUUGGAGGAACUC	::: :::::.::::::::	UUAUUCGUCCAAGCACUUCAC	Cleavage	ConfidenceLevel=High;Experimental=0	1
zma-miR395n-3p	GRMZM2G514917_T01	2.5	-1	1	21	123	143	GUGAAGUGUUUGGGGGAACUC	::::.:.::.:::.::::.	CUGUUCUCUCAGACAUUUCAU	Cleavage	ConfidenceLevel=High;Experimental=0	1
zma-miR395n-3p	URS0000D76F6F_4577.8590	2.5	-1	1	21	429	449	GUGAAGUGUUUGGGGGAACUC	:: :::.::::.::::::.	UUGUACCCUCAAAUACUUCAU	Cleavage	ConfidenceLevel=High;Experimental=0	1
zma-miR395o-3p	TCONS_00020535	2.5	-1	1	21	101	121	GUGAAGUGUUUGGGUGAACUC	:::.:::::..:::::::	UUAUUCGCCCAAGUACUUCAC	Cleavage	ConfidenceLevel=Low;Experimental=0	1
zma-miR395o-3p	TCONS_00012466	2.5	-1	1	21	225	245	GUGAAGUGUUUGGGUGAACUC	:::..::::.::::::::	UUAUUCGUCCAAGCACUUCAC	Cleavage	ConfidenceLevel=Low;Experimental=0	1
zma-miR395o-3p	GRMZM2G412161_T01	2.5	-1	1	21	480	500	GUGAAGUGUUUGGGUGAACUC	:::.:::::.::::::.:	UUAUUCGCCCAAGCACUUCGC	Cleavage	ConfidenceLevel=Low;Experimental=0	1
zma-miR395o-3p	TCONS_00020142	2.5	-1	1	21	386	406	GUGAAGUGUUUGGGUGAACUC	::::.::::..:::::::	UCAUUCAUCCAAGUACUUCAC	Cleavage	ConfidenceLevel=Low;Experimental=0	1
zma-miR395o-3p	GRMZM2G559857_T01	2.5	-1	1	21	163	183	GUGAAGUGUUUGGGUGAACUC	:::.:::::..:::::::	UCAUUCGCCCAAGUACUUCAC	Cleavage	ConfidenceLevel=Low;Experimental=0	1
zma-miR395o-3p	GRMZM2G085777_T01	2.5	-1	1	21	5	25	GUGAAGUGUUUGGGUGAACUC	:::.:::::.::::::.:	UCAUUCGCCCAAGCACUUCGC	Cleavage	ConfidenceLevel=high;Experimental=0	1
zma-miR395o-3p	GRMZM2G564436_T01	2.5	-1	1	21	270	290	GUGAAGUGUUUGGGUGAACUC	:::.:::::..:::::::	UUAUUCGCCCAAGUACUUCAC	Cleavage	ConfidenceLevel=Low;Experimental=0	1
zma-miR395o-3p	GRMZM2G035643_T01	2.5	-1	1	21	76	96	GUGAAGUGUUUGGGUGAACUC	:::..::::.::::::::	UUAUUCGUCCAAGCACUUCAC	Cleavage	ConfidenceLevel=High;Experimental=0	1
zma-miR395o-5p	URS0000D73397_4577.6345	2.5	-1	1	22	133	154	GUUCUCUUCAAGCACUUCACGA	:::::::: ::::::::::	GAGUGAAGUGAUUGAAGAGAAG	Cleavage	ConfidenceLevel=High;Experimental=0	1
zma-miR395p-3p	GRMZM2G514917_T01	2.5	-1	1	21	123	143	GUGAAGUGUUUGGGGGAACUC	::::.:.::.:::.::::.	CUGUUCUCUCAGACAUUUCAU	Cleavage	ConfidenceLevel=High;Experimental=0	1
zma-miR395p-3p	URS0000D76F6F_4577.8590	2.5	-1	1	21	429	449	GUGAAGUGUUUGGGGGAACUC	:: :::.::::.::::::.	UUGUACCCUCAAAUACUUCAU	Cleavage	ConfidenceLevel=High;Experimental=0	1
zma-miR396a-3p	URS0000777637_4577.6051	2.5	-1	1	21	520	540	GUUCAAUAAAGCUGUGGGAAA	: :.::::::::.:::::.	GAUGCUACAGCUUUGUUGAAU	Cleavage	ConfidenceLevel=High;Experimental=0	1
zma-miR396a-5p	TCONS_00051691	2.5	-1	1	21	118	138	UUCCACAGCUUUCUUGAACUG	: :::..::.:.::::::::.	CUGUUUGAGGAGGCUGUGGAG	Cleavage	ConfidenceLevel=High;Experimental=0	1
zma-miR396a-5p	ZMAY_LNC001836.1	2.5	-1	1	21	468	488	UUCCACAGCUUUCUUGAACUG	:::. ::.:::.:::::::	AUGUUUUAGGAAGUUGUGGAA	Cleavage	ConfidenceLevel=High;Experimental=0	1
zma-miR396a-5p	ZMAY_LNC001836.2	2.5	-1	1	21	431	451	UUCCACAGCUUUCUUGAACUG	:::. ::.:::.:::::::	AUGUUUUAGGAAGUUGUGGAA	Cleavage	ConfidenceLevel=High;Experimental=0	1
zma-miR396b-3p	URS0000777637_4577.6051	2.5	-1	1	21	520	540	GUUCAAUAAAGCUGUGGGAAA	: :.::::::::.:::::.	GAUGCUACAGCUUUGUUGAAU	Cleavage	ConfidenceLevel=High;Experimental=0	1
zma-miR396b-5p	TCONS_00051691	2.5	-1	1	21	118	138	UUCCACAGCUUUCUUGAACUG	: :::..::.:.::::::::.	CUGUUUGAGGAGGCUGUGGAG	Cleavage	ConfidenceLevel=High;Experimental=0	1
zma-miR396b-5p	ZMAY_LNC001836.1	2.5	-1	1	21	468	488	UUCCACAGCUUUCUUGAACUG	:::. ::.:::.:::::::	AUGUUUUAGGAAGUUGUGGAA	Cleavage	ConfidenceLevel=High;Experimental=0	1
zma-miR396b-5p	ZMAY_LNC001836.2	2.5	-1	1	21	431	451	UUCCACAGCUUUCUUGAACUG	:::. ::.:::.:::::::	AUGUUUUAGGAAGUUGUGGAA	Cleavage	ConfidenceLevel=High;Experimental=0	1
zma-miR396e-5p	TCONS_00051691	2.5	-1	1	21	118	138	UUCCACAGCUUUCUUGAACUU	:::..::.:.::::::::.	CUGUUUGAGGAGGCUGUGGAG	Cleavage	ConfidenceLevel=High;Experimental=0	1
zma-miR396e-5p	ZMAY_LNC001836.1	2.5	-1	1	21	468	488	UUCCACAGCUUUCUUGAACUU	: :::. ::.:::.:::::::	AUGUUUUAGGAAGUUGUGGAA	Cleavage	ConfidenceLevel=High;Experimental=0	1
zma-miR396e-5p	ZMAY_LNC001836.2	2.5	-1	1	21	431	451	UUCCACAGCUUUCUUGAACUU	: :::. ::.:::.:::::::	AUGUUUUAGGAAGUUGUGGAA	Cleavage	ConfidenceLevel=High;Experimental=0	1
zma-miR396f-5p	TCONS_00051691	2.5	-1	1	21	118	138	UUCCACAGCUUUCUUGAACUU	:::..::.:.::::::::.	CUGUUUGAGGAGGCUGUGGAG	Cleavage	ConfidenceLevel=High;Experimental=0	1
zma-miR396f-5p	ZMAY_LNC001836.1	2.5	-1	1	21	468	488	UUCCACAGCUUUCUUGAACUU	: :::. ::.:::.:::::::	AUGUUUUAGGAAGUUGUGGAA	Cleavage	ConfidenceLevel=High;Experimental=0	1
zma-miR396f-5p	ZMAY_LNC001836.2	2.5	-1	1	21	431	451	UUCCACAGCUUUCUUGAACUU	: :::. ::.:::.:::::::	AUGUUUUAGGAAGUUGUGGAA	Cleavage	ConfidenceLevel=High;Experimental=0	1
zma-miR397a-5p	TCONS_00014424	2.5	-1	1	21	152	172	UCAUUGAGCGCAGCGUUGAUG	::.::: :::::::.::::	GCUCGACGAUGCGCUCGAUGA	Cleavage	ConfidenceLevel=High;Experimental=0	1
zma-miR397a-5p	TCONS_00018419	2.5	-1	1	21	557	577	UCAUUGAGCGCAGCGUUGAUG	.: ::.:.::.:::::::::	AGUGAAUGUUGUGCUCAAUGA	Cleavage	ConfidenceLevel=Medium;Experimental=0	1
zma-miR397b-5p	TCONS_00014424	2.5	-1	1	21	152	172	UCAUUGAGCGCAGCGUUGAUG	::.::: :::::::.::::	GCUCGACGAUGCGCUCGAUGA	Cleavage	ConfidenceLevel=High;Experimental=0	1
zma-miR397b-5p	TCONS_00018419	2.5	-1	1	21	557	577	UCAUUGAGCGCAGCGUUGAUG	.: ::.:.::.:::::::::	AGUGAAUGUUGUGCUCAAUGA	Cleavage	ConfidenceLevel=Medium;Experimental=0	1
zma-miR398a-3p	URS0000E60AA5_4577.20767	2.5	-1	1	21	181	201	UGUGUUCUCAGGUCGCCCCCG	::::::::. :::.:::::::	CGGGGGCGGACUGGGAACACA	Cleavage	ConfidenceLevel=High;Experimental=0	1
zma-miR398b-3p	URS0000E60AA5_4577.20767	2.5	-1	1	21	181	201	UGUGUUCUCAGGUCGCCCCCG	::::::::. :::.:::::::	CGGGGGCGGACUGGGAACACA	Cleavage	ConfidenceLevel=High;Experimental=0	1
zma-miR398b-5p	URS0000E60AA5_4577.20767	2.5	-1	1	21	266	286	GGGGCGGACUGGGAACACAUG	:::::::::.::: .::::::	CAUGUGUUCUCAGGUCGCCCC	Cleavage	ConfidenceLevel=High;Experimental=0	1
zma-miR399b-3p	URS0000D740A9_4577.2934	2.5	-1	1	21	230	250	UGCCAAAGGAGAGCUGUCCUG	::::: ::.:.::::::.:	GUGGACAACUUUUCUUUGGUA	Cleavage	ConfidenceLevel=High;Experimental=0	1
zma-miR399b-3p	URS0000D753C7_4577.2933	2.5	-1	1	21	335	355	UGCCAAAGGAGAGCUGUCCUG	::::: ::.:.::::::.:	GUGGACAACUUUUCUUUGGUA	Cleavage	ConfidenceLevel=High;Experimental=0	1
zma-miR399b-3p	URS0000D73DF7_4577.6651	2.5	-1	1	21	45	65	UGCCAAAGGAGAGCUGUCCUG	: : :.::::.:.::::::::	CUGCAUAGCUUUUCUUUGGCA	Cleavage	ConfidenceLevel=High;Experimental=0	1
zma-miR399b-5p	URS00002B6F96_4577.6154	2.5	-1	1	21	121	141	GUGCAGCUCUCCUCUGGCAUG	:::::: ::::::::::: :	AAUGCCAAAGGAGAGCUGCCC	Cleavage	ConfidenceLevel=High;Experimental=0	1
zma-miR399d-3p	EL1296	2.5	-1	1	21	86	106	UGCCAAAGGAGAGCUGCCCUG	::: ::::::::::: :::::	CAGUGCAGCUCUCCUCUGGCA	Cleavage	ConfidenceLevel=High;Experimental=1	1
zma-miR399d-3p	URS0000EEACCB_4577.7126	2.5	-1	1	21	69	89	UGCCAAAGGAGAGCUGCCCUG	::: ::::::::::: :::::	CAGUGCAGCUCUCCUCUGGCA	Cleavage	ConfidenceLevel=High;Experimental=0	1
zma-miR399d-3p	URS000077DBDB_4577.7125	2.5	-1	1	21	86	106	UGCCAAAGGAGAGCUGCCCUG	::: ::::::::::: :::::	CAGUGCAGCUCUCCUCUGGCA	Cleavage	ConfidenceLevel=High;Experimental=0	1
zma-miR399e-3p	GRMZM2G382618_T01	2.5	-1	1	21	657	677	UGCCAAAGGAGAGUUGCCCUG	:: :::.::::::::::::	GAGACCAAUUCUCCUUUGGCA	Cleavage	ConfidenceLevel=high;Experimental=0	1
zma-miR399e-3p	URS0000D740A9_4577.2934	2.5	-1	1	21	230	250	UGCCAAAGGAGAGUUGCCCUG	:: :::::.:.::::::.:	GUGGACAACUUUUCUUUGGUA	Cleavage	ConfidenceLevel=High;Experimental=0	1
zma-miR399e-3p	URS0000D753C7_4577.2933	2.5	-1	1	21	335	355	UGCCAAAGGAGAGUUGCCCUG	:: :::::.:.::::::.:	GUGGACAACUUUUCUUUGGUA	Cleavage	ConfidenceLevel=High;Experimental=0	1
zma-miR399f-3p	GRMZM2G057317_T01	2.5	-1	1	21	286	306	UGCCAAAGGAAAUUUGCCCCG	.::: .::::::::::::::	UGGGAAGAAUUUCCUUUGGCA	Cleavage	ConfidenceLevel=High;Experimental=0	1
zma-miR399f-5p	GRMZM2G586443_T01	2.5	-1	1	22	146	167	GGGCAACUUCUCCUUUGGCAGA	.:::::.: :::::::::::.	CUUGCCAGAAGAGAAGUUGCCU	Cleavage	ConfidenceLevel=High;Experimental=0	1
zma-miR399f-5p	TCONS_00014732	2.5	-1	1	22	157	178	GGGCAACUUCUCCUUUGGCAGA	.:::::.: :::::::::::.	CUUGCCAGAAGAGAAGUUGCCU	Cleavage	ConfidenceLevel=High;Experimental=0	1
zma-miR399f-5p	ZMAY_LNC003751.1	2.5	-1	1	22	276	297	GGGCAACUUCUCCUUUGGCAGA	:.:.::: :::::::::::	GUAGUCGAAGAAGAAGUUGCCC	Cleavage	ConfidenceLevel=High;Experimental=0	1
zma-miR399f-5p	ZMAY_LNC005302.1	2.5	-1	1	22	120	141	GGGCAACUUCUCCUUUGGCAGA	:.:.::: :::::::::::	GUAGUCGAAGAAGAAGUUGCCC	Cleavage	ConfidenceLevel=High;Experimental=0	1
zma-miR399i-3p	GRMZM2G382618_T01	2.5	-1	1	21	657	677	UGCCAAAGGAGAGUUGCCCUG	:: :::.::::::::::::	GAGACCAAUUCUCCUUUGGCA	Cleavage	ConfidenceLevel=high;Experimental=0	1
zma-miR399i-3p	URS0000D740A9_4577.2934	2.5	-1	1	21	230	250	UGCCAAAGGAGAGUUGCCCUG	:: :::::.:.::::::.:	GUGGACAACUUUUCUUUGGUA	Cleavage	ConfidenceLevel=High;Experimental=0	1
zma-miR399i-3p	URS0000D753C7_4577.2933	2.5	-1	1	21	335	355	UGCCAAAGGAGAGUUGCCCUG	:: :::::.:.::::::.:	GUGGACAACUUUUCUUUGGUA	Cleavage	ConfidenceLevel=High;Experimental=0	1
zma-miR399j-3p	GRMZM2G382618_T01	2.5	-1	1	21	657	677	UGCCAAAGGAGAGUUGCCCUG	:: :::.::::::::::::	GAGACCAAUUCUCCUUUGGCA	Cleavage	ConfidenceLevel=high;Experimental=0	1
zma-miR399j-3p	URS0000D740A9_4577.2934	2.5	-1	1	21	230	250	UGCCAAAGGAGAGUUGCCCUG	:: :::::.:.::::::.:	GUGGACAACUUUUCUUUGGUA	Cleavage	ConfidenceLevel=High;Experimental=0	1
zma-miR399j-3p	URS0000D753C7_4577.2933	2.5	-1	1	21	335	355	UGCCAAAGGAGAGUUGCCCUG	:: :::::.:.::::::.:	GUGGACAACUUUUCUUUGGUA	Cleavage	ConfidenceLevel=High;Experimental=0	1
zma-miR399j-5p	EL1296	2.5	-1	1	21	146	166	AGGCAGCUCUCCUCUGGCAGG	::::::: ::::::::::.:	CCUGCCAAAGGAGAGCUGUCC	Cleavage	ConfidenceLevel=High;Experimental=1	1
zma-miR399j-5p	URS0000EEACCB_4577.7126	2.5	-1	1	21	129	149	AGGCAGCUCUCCUCUGGCAGG	::::::: ::::::::::.:	CCUGCCAAAGGAGAGCUGUCC	Cleavage	ConfidenceLevel=High;Experimental=0	1
zma-miR399j-5p	URS000077DBDB_4577.7125	2.5	-1	1	21	146	166	AGGCAGCUCUCCUCUGGCAGG	::::::: ::::::::::.:	CCUGCCAAAGGAGAGCUGUCC	Cleavage	ConfidenceLevel=High;Experimental=0	1
zma-miR399j-5p	EL1286	2.5	-1	1	21	143	163	AGGCAGCUCUCCUCUGGCAGG	.:::::: :::::::.::::	UCUGCCAAAGGAGAGUUGCCC	Cleavage	ConfidenceLevel=High;Experimental=1	1
zma-miR399j-5p	EL1287	2.5	-1	1	21	143	163	AGGCAGCUCUCCUCUGGCAGG	.:::::: :::::::.::::	UCUGCCAAAGGAGAGUUGCCC	Cleavage	ConfidenceLevel=High;Experimental=1	1
zma-miR399j-5p	URS0000766922_4577.3360	2.5	-1	1	21	143	163	AGGCAGCUCUCCUCUGGCAGG	.:::::: :::::::.::::	UCUGCCAAAGGAGAGUUGCCC	Cleavage	ConfidenceLevel=high;Experimental=0	1
zma-miR399j-5p	URS000076C06A_4577.3361	2.5	-1	1	21	143	163	AGGCAGCUCUCCUCUGGCAGG	.:::::: :::::::.::::	UCUGCCAAAGGAGAGUUGCCC	Cleavage	ConfidenceLevel=High;Experimental=0	1
zma-miR408a	GRMZM2G002945_T01	2.5	-1	1	21	21	41	CUGCACUGCCUCUUCCCUGGC	::.. ::::::::::::::.:	GCUGAGGAAGAGGCAGUGCGG	Cleavage	ConfidenceLevel=high;Experimental=0	1
zma-miR408a	URS0000D7455B_4577.346	2.5	-1	1	21	171	191	CUGCACUGCCUCUUCCCUGGC	.:::::::::::.::: ::	AAUAGGGAAGAGGCGGUGGAG	Cleavage	ConfidenceLevel=High;Experimental=0	1
zma-miR408a	URS0000D72EC9_4577.7027	2.5	-1	1	21	428	448	CUGCACUGCCUCUUCCCUGGC	:. ::.::::::.::::::	AGCGUGGGAGAGGCGGUGCAG	Cleavage	ConfidenceLevel=High;Experimental=0	1
zma-miR408b-3p	GRMZM2G002945_T01	2.5	-1	1	21	21	41	CUGCACUGCCUCUUCCCUGGC	::.. ::::::::::::::.:	GCUGAGGAAGAGGCAGUGCGG	Cleavage	ConfidenceLevel=high;Experimental=0	1
zma-miR408b-3p	URS0000D7455B_4577.346	2.5	-1	1	21	171	191	CUGCACUGCCUCUUCCCUGGC	.:::::::::::.::: ::	AAUAGGGAAGAGGCGGUGGAG	Cleavage	ConfidenceLevel=High;Experimental=0	1
zma-miR408b-3p	URS0000D72EC9_4577.7027	2.5	-1	1	21	428	448	CUGCACUGCCUCUUCCCUGGC	:. ::.::::::.::::::	AGCGUGGGAGAGGCGGUGCAG	Cleavage	ConfidenceLevel=High;Experimental=0	1
zma-miR482-3p	ZMAY_LNC004744.1	2.5	-1	1	20	183	202	UCUUCCUUGUUCCUCCCAUU	::::::::.::::::::	GGAGGGAGGAAUAAGGAAGA	Cleavage	ConfidenceLevel=High;Experimental=0	1
zma-miR482-3p	TCONS_00073433	2.5	-1	1	20	84	103	UCUUCCUUGUUCCUCCCAUU	:::::::::.:::::::	AUGGGGAGGAACGAGGAAGA	Cleavage	ConfidenceLevel=high;Experimental=0	2
zma-miR482-3p	URS0000D75ED6_4577.22773	2.5	-1	1	20	602	621	UCUUCCUUGUUCCUCCCAUU	:::: ::::.::.:::::.	CAUGGCAGGAGCAGGGAAGG	Cleavage	ConfidenceLevel=High;Experimental=0	1
zma-miR482-5p	GRMZM2G021566_T03	2.5	-1	1	19	1774	1792	UGGGAGAUGAAGGAGCCUU	: ::: :.:::::::::::	ACGGCACUUUCAUCUCCCA	Cleavage	ConfidenceLevel=Low;Experimental=0	1
zma-miR482-5p	GRMZM2G021566_T02	2.5	-1	1	19	1486	1504	UGGGAGAUGAAGGAGCCUU	: ::: :.:::::::::::	ACGGCACUUUCAUCUCCCA	Cleavage	ConfidenceLevel=Low;Experimental=0	1
zma-miR482-5p	GRMZM2G021566_T01	2.5	-1	1	19	716	734	UGGGAGAUGAAGGAGCCUU	: ::: :.:::::::::::	ACGGCACUUUCAUCUCCCA	Cleavage	ConfidenceLevel=high;Experimental=0	1
zma-miR482-5p	TCONS_00089616	2.5	-1	1	19	98	116	UGGGAGAUGAAGGAGCCUU	: ::: ::::::::::.::	ACGGCACCUUCAUCUCUCA	Cleavage	ConfidenceLevel=Low;Experimental=0	1
zma-miR482-5p	GRMZM2G497015_T01	2.5	-1	1	19	72	90	UGGGAGAUGAAGGAGCCUU	: ::: ::::::::::.::	ACGGCACCUUCAUCUCUCA	Cleavage	ConfidenceLevel=high;Experimental=0	1
zma-miR529-5p	GRMZM5G816318_T01	2.5	-1	1	21	156	176	AGAAGAGAGAGAGUACAGCCU	: :.:::.::.:.::::::.:	AAGUUGUGCUUUUUCUCUUUU	Cleavage	ConfidenceLevel=High;Experimental=0	1
zma-miR529-5p	TCONS_00095913	2.5	-1	1	21	629	649	AGAAGAGAGAGAGUACAGCCU	: :.:: :::::.:::.::::	AAGUUGCACUCUUUCUUUUCU	Cleavage	ConfidenceLevel=High;Experimental=0	1
zma-miR529-5p	GRMZM2G369444_T01	2.5	-1	1	21	2507	2527	AGAAGAGAGAGAGUACAGCCU	:. ::.::::.::::::::	UUGUGGUGCUCUUUCUCUUCU	Cleavage	ConfidenceLevel=Medium;Experimental=0	1
zma-miR529-5p	ZMAY_LNC001389.1	2.5	-1	1	21	182	202	AGAAGAGAGAGAGUACAGCCU	:: : .:::::::::::::	CAGCAGAGCUCUCUCUCUUCU	Cleavage	ConfidenceLevel=High;Experimental=0	1
zma-miR827-5p	TCONS_00014222	2.5	-1	1	21	627	647	UUUGUUGGUGGUCAUUUAACC	::.:. ::::::::.::::	UUUUGAGAGACCACCAGCAAA	Cleavage	ConfidenceLevel=Low;Experimental=0	1
zma-miR827-5p	TCONS_00051950	2.5	-1	1	21	716	736	UUUGUUGGUGGUCAUUUAACC	::.:. ::::::::.::::	UUUUGAGAGACCACCAGCAAA	Cleavage	ConfidenceLevel=Low;Experimental=0	1
zma-miR827-5p	GRMZM2G050875_T01	2.5	-1	1	21	518	538	UUUGUUGGUGGUCAUUUAACC	::.:. ::::::::.::::	UUUUGAGAGACCACCAGCAAA	Cleavage	ConfidenceLevel=high;Experimental=0	1
zma-miR827-5p	TCONS_00096938	2.5	-1	1	21	157	177	UUUGUUGGUGGUCAUUUAACC	::.:. ::::::::.::::	UUUUGAGAGACCACCAGCAAA	Cleavage	ConfidenceLevel=high;Experimental=0	1
zma-miR827-5p	GRMZM2G050875_T02	2.5	-1	1	21	518	538	UUUGUUGGUGGUCAUUUAACC	::.:. ::::::::.::::	UUUUGAGAGACCACCAGCAAA	Cleavage	ConfidenceLevel=high;Experimental=0	1
zma-miR827-5p	TCONS_00011561	2.5	-1	1	21	800	820	UUUGUUGGUGGUCAUUUAACC	::.:. ::::::::.::::	UUUUGAGAGACCACCAGCAAA	Cleavage	ConfidenceLevel=Low;Experimental=0	1
zma-miR827-5p	GRMZM2G022547_T01	2.5	-1	1	21	580	600	UUUGUUGGUGGUCAUUUAACC	::.:. ::::::::.::::	UUUUGAGAGACCACCAGCAAA	Cleavage	ConfidenceLevel=Low;Experimental=0	1
zma-miR827-5p	TCONS_00018574	2.5	-1	1	21	611	631	UUUGUUGGUGGUCAUUUAACC	::.:. ::::::::.::::	UUUUGAGAGACCACCAGCAAA	Cleavage	ConfidenceLevel=high;Experimental=0	1
zma-miR827-5p	GRMZM2G033204_T01	2.5	-1	1	21	334	354	UUUGUUGGUGGUCAUUUAACC	::.:. ::::::::.::::	UUUUGAGAGACCACCAGCAAA	Cleavage	ConfidenceLevel=high;Experimental=0	1
zma-miR827-5p	GRMZM2G145737_T01	2.5	-1	1	21	385	405	UUUGUUGGUGGUCAUUUAACC	::.:. ::::::::.::::	UCUUGAGAGACCACCAGCAAA	Cleavage	ConfidenceLevel=high;Experimental=0	1
zma-miR827-5p	GRMZM2G483739_T01	2.5	-1	1	21	553	573	UUUGUUGGUGGUCAUUUAACC	::.:. ::::::::.::::	UUUUGAGAGACCACCAGCAAA	Cleavage	ConfidenceLevel=Low;Experimental=0	1
zma-miR827-5p	TCONS_00083282	2.5	-1	1	21	440	460	UUUGUUGGUGGUCAUUUAACC	::.:. ::.::::::::::	UUUUGAGGGAUCACCAACAAA	Cleavage	ConfidenceLevel=Low;Experimental=0	1
zma-miR827-5p	TCONS_00032793	2.5	-1	1	21	248	268	UUUGUUGGUGGUCAUUUAACC	::.:. ::::::::.::::	UUUUGAGAGACCACCAGCAAA	Cleavage	ConfidenceLevel=high;Experimental=0	1
zma-miR827-5p	GRMZM5G849092_T01	2.5	-1	1	21	321	341	UUUGUUGGUGGUCAUUUAACC	::.:. ::.::::::::::	UUUUGAGAGAUCACCAACAAA	Cleavage	ConfidenceLevel=high;Experimental=0	1
zma-miR827-5p	TCONS_00073393	2.5	-1	1	21	407	427	UUUGUUGGUGGUCAUUUAACC	::.:. ::::::::.::::	UUUUGAGAGACCACCAGCAAA	Cleavage	ConfidenceLevel=high;Experimental=0	1
zma-miR827-5p	TCONS_00013021	2.5	-1	1	21	160	180	UUUGUUGGUGGUCAUUUAACC	::.:. ::::::::.::::	UUUUGAGAGACCACCAGCAAA	Cleavage	ConfidenceLevel=high;Experimental=0	1
zma-miR827-5p	TCONS_00021316	2.5	-1	1	21	243	263	UUUGUUGGUGGUCAUUUAACC	::.:. ::::::::.::::	UUUUGAGAGACCACCAGCAAA	Cleavage	ConfidenceLevel=high;Experimental=0	1
zma-miR827-5p	GRMZM5G833511_T01	2.5	-1	1	21	140	160	UUUGUUGGUGGUCAUUUAACC	::.:. ::::::::.::::	UUUUGAGAGACCACCAGCAAA	Cleavage	ConfidenceLevel=high;Experimental=0	1
zma-miR827-5p	GRMZM2G101293_T01	2.5	-1	1	21	391	411	UUUGUUGGUGGUCAUUUAACC	: .:.:::::::::.::::	UUUAGAGUGACCACCAGCAAA	Cleavage	ConfidenceLevel=High;Experimental=0	1
zma-miR827-5p	GRMZM2G099025_T01	2.5	-1	1	21	500	520	UUUGUUGGUGGUCAUUUAACC	::.:. ::::::::.::::	UUUUGAGAGACCACCAGCAAA	Cleavage	ConfidenceLevel=high;Experimental=0	1
zma-miR827-5p	GRMZM2G573819_T01	2.5	-1	1	21	291	311	UUUGUUGGUGGUCAUUUAACC	::.:. ::::::::.::::	UUUUGAGAGACCACCAGCAAA	Cleavage	ConfidenceLevel=high;Experimental=0	1
zma-miR827-5p	GRMZM2G075660_T01	2.5	-1	1	21	166	186	UUUGUUGGUGGUCAUUUAACC	::.:. ::::::::.::::	UUUUGAGAGACCACCAGCAAA	Cleavage	ConfidenceLevel=high;Experimental=0	1
zma-miR827-5p	GRMZM5G879040_T01	2.5	-1	1	21	412	432	UUUGUUGGUGGUCAUUUAACC	::.:. ::.::::::::::	UUUUGAGGGAUCACCAACAAA	Cleavage	ConfidenceLevel=high;Experimental=0	1
zma-miR827-5p	GRMZM5G804656_T01	2.5	-1	1	21	349	369	UUUGUUGGUGGUCAUUUAACC	::.:. ::::::::.::::	UUUUGAGAGACCACCAGCAAA	Cleavage	ConfidenceLevel=high;Experimental=0	1
zma-miR827-5p	TCONS_00018386	2.5	-1	1	21	423	443	UUUGUUGGUGGUCAUUUAACC	::.:. ::::::::.::::	UUUUGAGAGACCACCAGCAAA	Cleavage	ConfidenceLevel=High;Experimental=0	1
zma-miR827-5p	TCONS_00077235	2.5	-1	1	21	151	171	UUUGUUGGUGGUCAUUUAACC	::.:. ::::::::.::::	UUUUGAGAGACCACCAGCAAA	Cleavage	ConfidenceLevel=high;Experimental=0	1
zma-miR827-5p	TCONS_00041253	2.5	-1	1	21	375	395	UUUGUUGGUGGUCAUUUAACC	::.:. ::.::::::::::	UUUUGAGGGAUCACCAACAAA	Cleavage	ConfidenceLevel=high;Experimental=0	1
zma-miR827-5p	TCONS_00085973	2.5	-1	1	21	193	213	UUUGUUGGUGGUCAUUUAACC	::.:. ::.::::::::::	UUUUGAGGGAUCACCAACAAA	Cleavage	ConfidenceLevel=High;Experimental=0	1
zma-miR827-5p	TCONS_00063925	2.5	-1	1	21	236	256	UUUGUUGGUGGUCAUUUAACC	::.:. ::.::::::::::	UUUUGAGGGAUCACCAACAAA	Cleavage	ConfidenceLevel=high;Experimental=0	1
zma-miR827-5p	GRMZM2G491614_T01	2.5	-1	1	21	316	336	UUUGUUGGUGGUCAUUUAACC	::.:. ::::::::.::::	UUUUGAGAGACCACCAGCAAA	Cleavage	ConfidenceLevel=high;Experimental=0	1
zma-miR827-5p	TCONS_00064205	2.5	-1	1	21	2	22	UUUGUUGGUGGUCAUUUAACC	::.:. ::::::::.::::	UUUUGAGAGACCACCAGCAAA	Cleavage	ConfidenceLevel=High;Experimental=0	1
zma-miR827-5p	TCONS_00077234	2.5	-1	1	21	151	171	UUUGUUGGUGGUCAUUUAACC	::.:. ::::::::.::::	UUUUGAGAGACCACCAGCAAA	Cleavage	ConfidenceLevel=high;Experimental=0	1
zma-miR827-5p	TCONS_00081521	2.5	-1	1	21	226	246	UUUGUUGGUGGUCAUUUAACC	::.:. ::::::::.::::	UUUUGAGAGACCACCAGCAAA	Cleavage	ConfidenceLevel=high;Experimental=0	1
zma-miR827-5p	GRMZM5G857671_T01	2.5	-1	1	21	184	204	UUUGUUGGUGGUCAUUUAACC	::.:. ::::::::.::::	UUUUGAGAGACCACCAGCAAA	Cleavage	ConfidenceLevel=high;Experimental=0	1
zma-miR827-5p	GRMZM2G109477_T01	2.5	-1	1	21	182	202	UUUGUUGGUGGUCAUUUAACC	::.:. ::::::::.::::	UUUUGAGAGACCACCAGCAAA	Cleavage	ConfidenceLevel=High;Experimental=0	1
zma-miR827-5p	GRMZM2G497870_T01	2.5	-1	1	21	105	125	UUUGUUGGUGGUCAUUUAACC	::.:. ::::::::.::::	UUUUGAGAGACCACCAGCAAA	Cleavage	ConfidenceLevel=high;Experimental=0	1
zma-miR827-5p	GRMZM2G549418_T01	2.5	-1	1	21	58	78	UUUGUUGGUGGUCAUUUAACC	::.:. ::::::::.::::	UUUUGAGAGACCACCAGCAAA	Cleavage	ConfidenceLevel=High;Experimental=0	1
zma-miR827-5p	TCONS_00053697	2.5	-1	1	21	22	42	UUUGUUGGUGGUCAUUUAACC	::.:. ::::::::.::::	UUUUGAGAGACCACCAGCAAA	Cleavage	ConfidenceLevel=High;Experimental=0	1
zma-miR827-5p	GRMZM5G818659_T01	2.5	-1	1	21	189	209	UUUGUUGGUGGUCAUUUAACC	::.:. ::::::::.::::	UUUUGAGAGACCACCAGCAAA	Cleavage	ConfidenceLevel=High;Experimental=0	1
zma-miR1432-5p	GRMZM2G137369_T01	3	-1	1	21	307	327	CUCAGGAGAGAUGACACCGAC	.:::::::::: ::::::	AGUGGUGUCAUCUGUCCUGAA	Cleavage	ConfidenceLevel=High;Experimental=0	1
zma-miR1432-5p	GRMZM2G500991_T01	3	-1	1	21	43	63	CUCAGGAGAGAUGACACCGAC	:::: ::.:::: ::::::	UCCGGUCUCGUCUCCCCUGAG	Cleavage	ConfidenceLevel=high;Experimental=0	1
zma-miR156a-3p	GRMZM2G360374_T01	3	-1	1	22	335	356	GCUCACUUCUCUCUCUGUCAGU	:.:.::::: ::.::::::	UGGGGCGGAGAGCGAGGUGAGC	Translation	ConfidenceLevel=Medium;Experimental=0	1
zma-miR156a-3p	ZMAY_LNC003325.1	3	-1	1	22	112	133	GCUCACUUCUCUCUCUGUCAGU	:::::::::::.::: ::	CACAACAGAGAGAGAGGUGCGC	Cleavage	ConfidenceLevel=High;Experimental=0	1
zma-miR156a-3p	ZMAY_LNC003325.2	3	-1	1	22	11	32	GCUCACUUCUCUCUCUGUCAGU	:::::::::::.::: ::	CACAACAGAGAGAGAGGUGCGC	Cleavage	ConfidenceLevel=High;Experimental=0	1
zma-miR156a-3p	GRMZM5G811359_T01	3	-1	1	22	712	733	GCUCACUUCUCUCUCUGUCAGU	:.:.::::: ::.::::::	UGGGGCGGAGAGCGAGGUGAGC	Translation	ConfidenceLevel=High;Experimental=0	1
zma-miR156a-3p	ZMAY_LNC005137.1	3	-1	1	22	128	149	GCUCACUUCUCUCUCUGUCAGU	:.:::::.: :.:::::::	AAAGGCAGAGGGCGGAGUGAGC	Translation	ConfidenceLevel=High;Experimental=0	1
zma-miR156a-3p	TCONS_00013800	3	-1	1	22	51	72	GCUCACUUCUCUCUCUGUCAGU	:: ::::::::. ::::::	AGAGAGAGAGAGAGGUGUGAGC	Cleavage	ConfidenceLevel=High;Experimental=0	1
zma-miR156a-3p	GRMZM2G090759_T01	3	-1	1	22	159	180	GCUCACUUCUCUCUCUGUCAGU	:: :::::::::. :::::	AGAGAGAGAGAGAGAGAUGAGC	Cleavage	ConfidenceLevel=high;Experimental=0	1
zma-miR156a-3p	GRMZM2G540909_T01	3	-1	1	22	252	273	GCUCACUUCUCUCUCUGUCAGU	: : ::::::::::::::	AAAGCCCGAGAGAGAAGUGAGA	Cleavage	ConfidenceLevel=High;Experimental=0	2
zma-miR156a-5p	GRMZM2G141222_T03	3	-1	1	20	1213	1231	UGACAGAAGAGAGUGAGCAC	:::::::: :::::::::::	GUGCUCAC-CUCUUCUGUCA	Cleavage	ConfidenceLevel=Low;Experimental=0	1
zma-miR156a-5p	GRMZM2G141222_T04	3	-1	1	20	1187	1205	UGACAGAAGAGAGUGAGCAC	:::::::: :::::::::::	GUGCUCAC-CUCUUCUGUCA	Cleavage	ConfidenceLevel=Low;Experimental=0	1
zma-miR156a-5p	GRMZM2G141222_T01	3	-1	1	20	1213	1231	UGACAGAAGAGAGUGAGCAC	:::::::: :::::::::::	GUGCUCAC-CUCUUCUGUCA	Cleavage	ConfidenceLevel=Low;Experimental=0	1
zma-miR156a-5p	GRMZM2G141222_T02	3	-1	1	20	1187	1205	UGACAGAAGAGAGUGAGCAC	:::::::: :::::::::::	GUGCUCAC-CUCUUCUGUCA	Cleavage	ConfidenceLevel=Low;Experimental=0	1
zma-miR156a-5p	TCONS_00013010	3	-1	1	20	531	549	UGACAGAAGAGAGUGAGCAC	::::::::: ::::::::::	GUGCUCACU-UCUUCUGUCA	Translation	ConfidenceLevel=Medium;Experimental=0	1
zma-miR156a-5p	GRMZM2G129365_T01	3	-1	1	20	503	522	UGACAGAAGAGAGUGAGCAC	::.:::::.:.::::: ::	CUGUUCACUUUUUUCUGCCA	Cleavage	ConfidenceLevel=High;Experimental=0	1
zma-miR156b-3p	URS0000D760A8_4577.2965	3	-1	1	21	228	248	GCUCACCCUCUAUCUGUCAGU	.::.:::.::::: :::::.	UUUGGCAGGUAGAGAGUGAGU	Cleavage	ConfidenceLevel=High;Experimental=0	1
zma-miR156b-5p	GRMZM2G141222_T03	3	-1	1	20	1213	1231	UGACAGAAGAGAGUGAGCAC	:::::::: :::::::::::	GUGCUCAC-CUCUUCUGUCA	Cleavage	ConfidenceLevel=Low;Experimental=0	1
zma-miR156b-5p	GRMZM2G141222_T04	3	-1	1	20	1187	1205	UGACAGAAGAGAGUGAGCAC	:::::::: :::::::::::	GUGCUCAC-CUCUUCUGUCA	Cleavage	ConfidenceLevel=Low;Experimental=0	1
zma-miR156b-5p	GRMZM2G141222_T01	3	-1	1	20	1213	1231	UGACAGAAGAGAGUGAGCAC	:::::::: :::::::::::	GUGCUCAC-CUCUUCUGUCA	Cleavage	ConfidenceLevel=Low;Experimental=0	1
zma-miR156b-5p	GRMZM2G141222_T02	3	-1	1	20	1187	1205	UGACAGAAGAGAGUGAGCAC	:::::::: :::::::::::	GUGCUCAC-CUCUUCUGUCA	Cleavage	ConfidenceLevel=Low;Experimental=0	1
zma-miR156b-5p	TCONS_00013010	3	-1	1	20	531	549	UGACAGAAGAGAGUGAGCAC	::::::::: ::::::::::	GUGCUCACU-UCUUCUGUCA	Translation	ConfidenceLevel=Medium;Experimental=0	1
zma-miR156b-5p	GRMZM2G129365_T01	3	-1	1	20	503	522	UGACAGAAGAGAGUGAGCAC	::.:::::.:.::::: ::	CUGUUCACUUUUUUCUGCCA	Cleavage	ConfidenceLevel=High;Experimental=0	1
zma-miR156c	GRMZM2G141222_T03	3	-1	1	20	1213	1231	UGACAGAAGAGAGUGAGCAC	:::::::: :::::::::::	GUGCUCAC-CUCUUCUGUCA	Cleavage	ConfidenceLevel=Low;Experimental=0	1
zma-miR156c	GRMZM2G141222_T04	3	-1	1	20	1187	1205	UGACAGAAGAGAGUGAGCAC	:::::::: :::::::::::	GUGCUCAC-CUCUUCUGUCA	Cleavage	ConfidenceLevel=Low;Experimental=0	1
zma-miR156c	GRMZM2G141222_T01	3	-1	1	20	1213	1231	UGACAGAAGAGAGUGAGCAC	:::::::: :::::::::::	GUGCUCAC-CUCUUCUGUCA	Cleavage	ConfidenceLevel=Low;Experimental=0	1
zma-miR156c	GRMZM2G141222_T02	3	-1	1	20	1187	1205	UGACAGAAGAGAGUGAGCAC	:::::::: :::::::::::	GUGCUCAC-CUCUUCUGUCA	Cleavage	ConfidenceLevel=Low;Experimental=0	1
zma-miR156c	TCONS_00013010	3	-1	1	20	531	549	UGACAGAAGAGAGUGAGCAC	::::::::: ::::::::::	GUGCUCACU-UCUUCUGUCA	Translation	ConfidenceLevel=Medium;Experimental=0	1
zma-miR156c	GRMZM2G129365_T01	3	-1	1	20	503	522	UGACAGAAGAGAGUGAGCAC	::.:::::.:.::::: ::	CUGUUCACUUUUUUCUGCCA	Cleavage	ConfidenceLevel=High;Experimental=0	1
zma-miR156d-3p	ZMAY_LNC005256.2	3	-1	1	22	412	433	GCUCACUUCUCUUUCUGUCAGC	:.:::::::::::: :::	UUGGGCAGAAAGAGAAGGGAGG	Cleavage	ConfidenceLevel=High;Experimental=0	1
zma-miR156d-3p	ZMAY_LNC005256.1	3	-1	1	22	237	258	GCUCACUUCUCUUUCUGUCAGC	:.:::::::::::: :::	UUGGGCAGAAAGAGAAGGGAGG	Cleavage	ConfidenceLevel=High;Experimental=0	1
zma-miR156d-3p	TCONS_00073436	3	-1	1	22	357	378	GCUCACUUCUCUUUCUGUCAGC	:.::::.:: ::.::::::	UGGGGCAGAGAGCGAGGUGAGC	Translation	ConfidenceLevel=Low;Experimental=0	1
zma-miR156d-3p	URS0000D72FCF_4577.6610	3	-1	1	22	562	583	GCUCACUUCUCUUUCUGUCAGC	:.: :.::::::.:::::.	CGCGGCCGGAAGAGAGGUGAGU	Cleavage	ConfidenceLevel=High;Experimental=0	1
zma-miR156d-3p	TCONS_00063887	3	-1	1	22	483	504	GCUCACUUCUCUUUCUGUCAGC	: :::::::. ::::::::	UGGGCCAGAAAGGCAAGUGAGC	Cleavage	ConfidenceLevel=high;Experimental=0	1
zma-miR156d-5p	GRMZM2G141222_T03	3	-1	1	20	1213	1231	UGACAGAAGAGAGUGAGCAC	:::::::: :::::::::::	GUGCUCAC-CUCUUCUGUCA	Cleavage	ConfidenceLevel=Low;Experimental=0	1
zma-miR156d-5p	GRMZM2G141222_T04	3	-1	1	20	1187	1205	UGACAGAAGAGAGUGAGCAC	:::::::: :::::::::::	GUGCUCAC-CUCUUCUGUCA	Cleavage	ConfidenceLevel=Low;Experimental=0	1
zma-miR156d-5p	GRMZM2G141222_T01	3	-1	1	20	1213	1231	UGACAGAAGAGAGUGAGCAC	:::::::: :::::::::::	GUGCUCAC-CUCUUCUGUCA	Cleavage	ConfidenceLevel=Low;Experimental=0	1
zma-miR156d-5p	GRMZM2G141222_T02	3	-1	1	20	1187	1205	UGACAGAAGAGAGUGAGCAC	:::::::: :::::::::::	GUGCUCAC-CUCUUCUGUCA	Cleavage	ConfidenceLevel=Low;Experimental=0	1
zma-miR156d-5p	TCONS_00013010	3	-1	1	20	531	549	UGACAGAAGAGAGUGAGCAC	::::::::: ::::::::::	GUGCUCACU-UCUUCUGUCA	Translation	ConfidenceLevel=Medium;Experimental=0	1
zma-miR156d-5p	GRMZM2G129365_T01	3	-1	1	20	503	522	UGACAGAAGAGAGUGAGCAC	::.:::::.:.::::: ::	CUGUUCACUUUUUUCUGCCA	Cleavage	ConfidenceLevel=High;Experimental=0	1
zma-miR156e-3p	ZMAY_LNC003914.1	3	-1	1	22	294	315	GCUCACUGCUCUCUCUGUCAUC	:. ::::::::..:::.::	AGAGGGAGAGAGAGUGGUGGGC	Cleavage	ConfidenceLevel=High;Experimental=0	1
zma-miR156e-5p	GRMZM2G141222_T03	3	-1	1	20	1213	1231	UGACAGAAGAGAGUGAGCAC	:::::::: :::::::::::	GUGCUCAC-CUCUUCUGUCA	Cleavage	ConfidenceLevel=Low;Experimental=0	1
zma-miR156e-5p	GRMZM2G141222_T04	3	-1	1	20	1187	1205	UGACAGAAGAGAGUGAGCAC	:::::::: :::::::::::	GUGCUCAC-CUCUUCUGUCA	Cleavage	ConfidenceLevel=Low;Experimental=0	1
zma-miR156e-5p	GRMZM2G141222_T01	3	-1	1	20	1213	1231	UGACAGAAGAGAGUGAGCAC	:::::::: :::::::::::	GUGCUCAC-CUCUUCUGUCA	Cleavage	ConfidenceLevel=Low;Experimental=0	1
zma-miR156e-5p	GRMZM2G141222_T02	3	-1	1	20	1187	1205	UGACAGAAGAGAGUGAGCAC	:::::::: :::::::::::	GUGCUCAC-CUCUUCUGUCA	Cleavage	ConfidenceLevel=Low;Experimental=0	1
zma-miR156e-5p	TCONS_00013010	3	-1	1	20	531	549	UGACAGAAGAGAGUGAGCAC	::::::::: ::::::::::	GUGCUCACU-UCUUCUGUCA	Translation	ConfidenceLevel=Medium;Experimental=0	1
zma-miR156e-5p	GRMZM2G129365_T01	3	-1	1	20	503	522	UGACAGAAGAGAGUGAGCAC	::.:::::.:.::::: ::	CUGUUCACUUUUUUCUGCCA	Cleavage	ConfidenceLevel=High;Experimental=0	1
zma-miR156f-3p	ZMAY_LNC005256.2	3	-1	1	22	412	433	GCUCACUUCUCUUUCUGUCAGC	:.:::::::::::: :::	UUGGGCAGAAAGAGAAGGGAGG	Cleavage	ConfidenceLevel=High;Experimental=0	1
zma-miR156f-3p	ZMAY_LNC005256.1	3	-1	1	22	237	258	GCUCACUUCUCUUUCUGUCAGC	:.:::::::::::: :::	UUGGGCAGAAAGAGAAGGGAGG	Cleavage	ConfidenceLevel=High;Experimental=0	1
zma-miR156f-3p	TCONS_00073436	3	-1	1	22	357	378	GCUCACUUCUCUUUCUGUCAGC	:.::::.:: ::.::::::	UGGGGCAGAGAGCGAGGUGAGC	Translation	ConfidenceLevel=Low;Experimental=0	1
zma-miR156f-3p	URS0000D72FCF_4577.6610	3	-1	1	22	562	583	GCUCACUUCUCUUUCUGUCAGC	:.: :.::::::.:::::.	CGCGGCCGGAAGAGAGGUGAGU	Cleavage	ConfidenceLevel=High;Experimental=0	1
zma-miR156f-3p	TCONS_00063887	3	-1	1	22	483	504	GCUCACUUCUCUUUCUGUCAGC	: :::::::. ::::::::	UGGGCCAGAAAGGCAAGUGAGC	Cleavage	ConfidenceLevel=high;Experimental=0	1
zma-miR156f-5p	GRMZM2G141222_T03	3	-1	1	20	1213	1231	UGACAGAAGAGAGUGAGCAC	:::::::: :::::::::::	GUGCUCAC-CUCUUCUGUCA	Cleavage	ConfidenceLevel=Low;Experimental=0	1
zma-miR156f-5p	GRMZM2G141222_T04	3	-1	1	20	1187	1205	UGACAGAAGAGAGUGAGCAC	:::::::: :::::::::::	GUGCUCAC-CUCUUCUGUCA	Cleavage	ConfidenceLevel=Low;Experimental=0	1
zma-miR156f-5p	GRMZM2G141222_T01	3	-1	1	20	1213	1231	UGACAGAAGAGAGUGAGCAC	:::::::: :::::::::::	GUGCUCAC-CUCUUCUGUCA	Cleavage	ConfidenceLevel=Low;Experimental=0	1
zma-miR156f-5p	GRMZM2G141222_T02	3	-1	1	20	1187	1205	UGACAGAAGAGAGUGAGCAC	:::::::: :::::::::::	GUGCUCAC-CUCUUCUGUCA	Cleavage	ConfidenceLevel=Low;Experimental=0	1
zma-miR156f-5p	TCONS_00013010	3	-1	1	20	531	549	UGACAGAAGAGAGUGAGCAC	::::::::: ::::::::::	GUGCUCACU-UCUUCUGUCA	Translation	ConfidenceLevel=Medium;Experimental=0	1
zma-miR156f-5p	GRMZM2G129365_T01	3	-1	1	20	503	522	UGACAGAAGAGAGUGAGCAC	::.:::::.:.::::: ::	CUGUUCACUUUUUUCUGCCA	Cleavage	ConfidenceLevel=High;Experimental=0	1
zma-miR156g-3p	ZMAY_LNC005256.2	3	-1	1	22	412	433	GCUCACUUCUCUUUCUGUCAGC	:.:::::::::::: :::	UUGGGCAGAAAGAGAAGGGAGG	Cleavage	ConfidenceLevel=High;Experimental=0	1
zma-miR156g-3p	ZMAY_LNC005256.1	3	-1	1	22	237	258	GCUCACUUCUCUUUCUGUCAGC	:.:::::::::::: :::	UUGGGCAGAAAGAGAAGGGAGG	Cleavage	ConfidenceLevel=High;Experimental=0	1
zma-miR156g-3p	TCONS_00073436	3	-1	1	22	357	378	GCUCACUUCUCUUUCUGUCAGC	:.::::.:: ::.::::::	UGGGGCAGAGAGCGAGGUGAGC	Translation	ConfidenceLevel=Low;Experimental=0	1
zma-miR156g-3p	URS0000D72FCF_4577.6610	3	-1	1	22	562	583	GCUCACUUCUCUUUCUGUCAGC	:.: :.::::::.:::::.	CGCGGCCGGAAGAGAGGUGAGU	Cleavage	ConfidenceLevel=High;Experimental=0	1
zma-miR156g-3p	TCONS_00063887	3	-1	1	22	483	504	GCUCACUUCUCUUUCUGUCAGC	: :::::::. ::::::::	UGGGCCAGAAAGGCAAGUGAGC	Cleavage	ConfidenceLevel=high;Experimental=0	1
zma-miR156g-5p	GRMZM2G141222_T03	3	-1	1	20	1213	1231	UGACAGAAGAGAGUGAGCAC	:::::::: :::::::::::	GUGCUCAC-CUCUUCUGUCA	Cleavage	ConfidenceLevel=Low;Experimental=0	1
zma-miR156g-5p	GRMZM2G141222_T04	3	-1	1	20	1187	1205	UGACAGAAGAGAGUGAGCAC	:::::::: :::::::::::	GUGCUCAC-CUCUUCUGUCA	Cleavage	ConfidenceLevel=Low;Experimental=0	1
zma-miR156g-5p	GRMZM2G141222_T01	3	-1	1	20	1213	1231	UGACAGAAGAGAGUGAGCAC	:::::::: :::::::::::	GUGCUCAC-CUCUUCUGUCA	Cleavage	ConfidenceLevel=Low;Experimental=0	1
zma-miR156g-5p	GRMZM2G141222_T02	3	-1	1	20	1187	1205	UGACAGAAGAGAGUGAGCAC	:::::::: :::::::::::	GUGCUCAC-CUCUUCUGUCA	Cleavage	ConfidenceLevel=Low;Experimental=0	1
zma-miR156g-5p	TCONS_00013010	3	-1	1	20	531	549	UGACAGAAGAGAGUGAGCAC	::::::::: ::::::::::	GUGCUCACU-UCUUCUGUCA	Translation	ConfidenceLevel=Medium;Experimental=0	1
zma-miR156g-5p	GRMZM2G129365_T01	3	-1	1	20	503	522	UGACAGAAGAGAGUGAGCAC	::.:::::.:.::::: ::	CUGUUCACUUUUUUCUGCCA	Cleavage	ConfidenceLevel=High;Experimental=0	1
zma-miR156h-3p	URS0000D76528_4577.4653	3	-1	1	22	67	88	GCUCACUGCUCUUUCUGUCAUC	:: :::: :..:::.::::.::	GAAGACAUAGGGAGUAGUGGGC	Cleavage	ConfidenceLevel=High;Experimental=0	1
zma-miR156h-3p	GRMZM2G023902_T01	3	-1	1	22	275	296	GCUCACUGCUCUUUCUGUCAUC	.:::::.:::.::::.::	AGGAGCAGAAGGAGUAGUGGGC	Cleavage	ConfidenceLevel=High;Experimental=0	1
zma-miR156h-3p	GRMZM2G540840_T01	3	-1	1	22	322	343	GCUCACUGCUCUUUCUGUCAUC	.:::.:::::.::::.::	AGGAGCAGGAAGAGUAGUGGGC	Cleavage	ConfidenceLevel=High;Experimental=0	1
zma-miR156h-3p	URS0000779CBB_4577.5288	3	-1	1	22	71	92	GCUCACUGCUCUUUCUGUCAUC	: :: :::.::.::::::::	UAGGAGAGAGAGGGCAGUGAGA	Cleavage	ConfidenceLevel=High;Experimental=0	2
zma-miR156h-3p	ZMAY_LNC001341.1	3	-1	1	22	88	109	GCUCACUGCUCUUUCUGUCAUC	: :: :::.::.::::::::	UAGGAGAGAGAGGGCAGUGAGA	Cleavage	ConfidenceLevel=High;Experimental=0	1
zma-miR156h-3p	ZMAY_LNC001341.2	3	-1	1	22	87	108	GCUCACUGCUCUUUCUGUCAUC	: :: :::.::.::::::::	UAGGAGAGAGAGGGCAGUGAGA	Cleavage	ConfidenceLevel=High;Experimental=0	1
zma-miR156h-5p	GRMZM2G141222_T03	3	-1	1	20	1213	1231	UGACAGAAGAGAGUGAGCAC	:::::::: :::::::::::	GUGCUCAC-CUCUUCUGUCA	Cleavage	ConfidenceLevel=Low;Experimental=0	1
zma-miR156h-5p	GRMZM2G141222_T04	3	-1	1	20	1187	1205	UGACAGAAGAGAGUGAGCAC	:::::::: :::::::::::	GUGCUCAC-CUCUUCUGUCA	Cleavage	ConfidenceLevel=Low;Experimental=0	1
zma-miR156h-5p	GRMZM2G141222_T01	3	-1	1	20	1213	1231	UGACAGAAGAGAGUGAGCAC	:::::::: :::::::::::	GUGCUCAC-CUCUUCUGUCA	Cleavage	ConfidenceLevel=Low;Experimental=0	1
zma-miR156h-5p	GRMZM2G141222_T02	3	-1	1	20	1187	1205	UGACAGAAGAGAGUGAGCAC	:::::::: :::::::::::	GUGCUCAC-CUCUUCUGUCA	Cleavage	ConfidenceLevel=Low;Experimental=0	1
zma-miR156h-5p	TCONS_00013010	3	-1	1	20	531	549	UGACAGAAGAGAGUGAGCAC	::::::::: ::::::::::	GUGCUCACU-UCUUCUGUCA	Translation	ConfidenceLevel=Medium;Experimental=0	1
zma-miR156h-5p	GRMZM2G129365_T01	3	-1	1	20	503	522	UGACAGAAGAGAGUGAGCAC	::.:::::.:.::::: ::	CUGUUCACUUUUUUCUGCCA	Cleavage	ConfidenceLevel=High;Experimental=0	1
zma-miR156i-5p	GRMZM2G141222_T03	3	-1	1	20	1213	1231	UGACAGAAGAGAGUGAGCAC	:::::::: :::::::::::	GUGCUCAC-CUCUUCUGUCA	Cleavage	ConfidenceLevel=Low;Experimental=0	1
zma-miR156i-5p	GRMZM2G141222_T04	3	-1	1	20	1187	1205	UGACAGAAGAGAGUGAGCAC	:::::::: :::::::::::	GUGCUCAC-CUCUUCUGUCA	Cleavage	ConfidenceLevel=Low;Experimental=0	1
zma-miR156i-5p	GRMZM2G141222_T01	3	-1	1	20	1213	1231	UGACAGAAGAGAGUGAGCAC	:::::::: :::::::::::	GUGCUCAC-CUCUUCUGUCA	Cleavage	ConfidenceLevel=Low;Experimental=0	1
zma-miR156i-5p	GRMZM2G141222_T02	3	-1	1	20	1187	1205	UGACAGAAGAGAGUGAGCAC	:::::::: :::::::::::	GUGCUCAC-CUCUUCUGUCA	Cleavage	ConfidenceLevel=Low;Experimental=0	1
zma-miR156i-5p	TCONS_00013010	3	-1	1	20	531	549	UGACAGAAGAGAGUGAGCAC	::::::::: ::::::::::	GUGCUCACU-UCUUCUGUCA	Translation	ConfidenceLevel=Medium;Experimental=0	1
zma-miR156i-5p	GRMZM2G129365_T01	3	-1	1	20	503	522	UGACAGAAGAGAGUGAGCAC	::.:::::.:.::::: ::	CUGUUCACUUUUUUCUGCCA	Cleavage	ConfidenceLevel=High;Experimental=0	1
zma-miR156j-3p	ZMAY_LNC000794.5	3	-1	1	23	209	231	UGCUCUCUGCUCUCACUGUCAUC	::.:::. :::.:::::::	UGGCACGGUGGUAGCGGAGAGCA	Cleavage	ConfidenceLevel=High;Experimental=0	1
zma-miR156j-3p	ZMAY_LNC004021.1	3	-1	1	23	34	56	UGCUCUCUGCUCUCACUGUCAUC	.: .:. ::::::::::::::	CGUAGCGAAGAGAGCAGAGAGCA	Cleavage	ConfidenceLevel=High;Experimental=0	1
zma-miR156j-3p	ZMAY_LNC004021.2	3	-1	1	23	34	56	UGCUCUCUGCUCUCACUGUCAUC	.: .:. ::::::::::::::	CGUAGCGAAGAGAGCAGAGAGCA	Cleavage	ConfidenceLevel=High;Experimental=0	1
zma-miR156k-3p	TCONS_00073642	3	-1	1	22	1181	1202	GCUCGCUUCUCUUUCUGUCAGC	.:::.:.:::.:::::::	AAACGCAGGAGGAGGAGCGAGC	Cleavage	ConfidenceLevel=Low;Experimental=0	1
zma-miR156k-3p	ZMAY_LNC005256.2	3	-1	1	22	412	433	GCUCGCUUCUCUUUCUGUCAGC	:.:::::::::::: :::	UUGGGCAGAAAGAGAAGGGAGG	Cleavage	ConfidenceLevel=High;Experimental=0	1
zma-miR156k-3p	ZMAY_LNC005256.1	3	-1	1	22	237	258	GCUCGCUUCUCUUUCUGUCAGC	:.:::::::::::: :::	UUGGGCAGAAAGAGAAGGGAGG	Cleavage	ConfidenceLevel=High;Experimental=0	1
zma-miR156k-3p	ZMAY_LNC004991.1	3	-1	1	22	2702	2723	GCUCGCUUCUCUUUCUGUCAGC	:: :::.:::::.:.:::.	UGAGAGAGAGAGAGAGGUGAGU	Cleavage	ConfidenceLevel=High;Experimental=0	1
zma-miR156k-3p	ZMAY_LNC004991.2	3	-1	1	22	2025	2046	GCUCGCUUCUCUUUCUGUCAGC	:: :::.:::::.:.:::.	UGAGAGAGAGAGAGAGGUGAGU	Cleavage	ConfidenceLevel=High;Experimental=0	1
zma-miR156k-3p	ZMAY_LNC005449.1	3	-1	1	22	108	129	GCUCGCUUCUCUUUCUGUCAGC	:. ::.:.:.:::::::::	CGCGGGAGGAGGGGAAGCGAGC	Cleavage	ConfidenceLevel=High;Experimental=0	1
zma-miR156k-3p	ZMAY_LNC005449.2	3	-1	1	22	108	129	GCUCGCUUCUCUUUCUGUCAGC	:. ::.:.:.:::::::::	CGCGGGAGGAGGGGAAGCGAGC	Cleavage	ConfidenceLevel=High;Experimental=0	1
zma-miR156k-3p	ZMAY_LNC005449.3	3	-1	1	22	108	129	GCUCGCUUCUCUUUCUGUCAGC	:. ::.:.:.:::::::::	CGCGGGAGGAGGGGAAGCGAGC	Cleavage	ConfidenceLevel=High;Experimental=0	1
zma-miR156l-5p	GRMZM2G141222_T03	3	-1	1	20	1213	1231	UGACAGAAGAGAGUGAGCAC	:::::::: :::::::::::	GUGCUCAC-CUCUUCUGUCA	Cleavage	ConfidenceLevel=Low;Experimental=0	1
zma-miR156l-5p	GRMZM2G141222_T04	3	-1	1	20	1187	1205	UGACAGAAGAGAGUGAGCAC	:::::::: :::::::::::	GUGCUCAC-CUCUUCUGUCA	Cleavage	ConfidenceLevel=Low;Experimental=0	1
zma-miR156l-5p	GRMZM2G141222_T01	3	-1	1	20	1213	1231	UGACAGAAGAGAGUGAGCAC	:::::::: :::::::::::	GUGCUCAC-CUCUUCUGUCA	Cleavage	ConfidenceLevel=Low;Experimental=0	1
zma-miR156l-5p	GRMZM2G141222_T02	3	-1	1	20	1187	1205	UGACAGAAGAGAGUGAGCAC	:::::::: :::::::::::	GUGCUCAC-CUCUUCUGUCA	Cleavage	ConfidenceLevel=Low;Experimental=0	1
zma-miR156l-5p	TCONS_00013010	3	-1	1	20	531	549	UGACAGAAGAGAGUGAGCAC	::::::::: ::::::::::	GUGCUCACU-UCUUCUGUCA	Translation	ConfidenceLevel=Medium;Experimental=0	1
zma-miR156l-5p	GRMZM2G129365_T01	3	-1	1	20	503	522	UGACAGAAGAGAGUGAGCAC	::.:::::.:.::::: ::	CUGUUCACUUUUUUCUGCCA	Cleavage	ConfidenceLevel=High;Experimental=0	1
zma-miR159a-3p	TCONS_00052280	3	-1	1	21	275	295	UUUGGAUUGAAGGGAGCUCUG	::::::: .::::.::.::.:	CAGAGCUGUCUUCGAUUCAGA	Cleavage	ConfidenceLevel=High;Experimental=0	1
zma-miR159b-3p	TCONS_00052280	3	-1	1	21	275	295	UUUGGAUUGAAGGGAGCUCUG	::::::: .::::.::.::.:	CAGAGCUGUCUUCGAUUCAGA	Cleavage	ConfidenceLevel=High;Experimental=0	1
zma-miR159e-5p	TCONS_00030692	3	-1	1	21	160	180	CAGCUCCUGCAGCAUCUGUUC	:.:..::::::: .:::::::	GGAUGGAUGCUGGGGGAGCUG	Cleavage	ConfidenceLevel=High;Experimental=0	1
zma-miR159e-5p	ZMAY_LNC001289.1	3	-1	1	21	201	221	CAGCUCCUGCAGCAUCUGUUC	: .::::::: :::::::::	GUGCAGAUGCCGCAGGAGCUA	Translation	ConfidenceLevel=High;Experimental=0	1
zma-miR159e-5p	ZMAY_LNC004952.1	3	-1	1	21	95	115	CAGCUCCUGCAGCAUCUGUUC	:.:.:: ::::.:::.::::	AAGCGGAAGCUGUAGGGGCUG	Cleavage	ConfidenceLevel=High;Experimental=0	1
zma-miR159f-3p	TCONS_00052280	3	-1	1	21	275	295	UUUGGAUUGAAGGGAGCUCUG	::::::: .::::.::.::.:	CAGAGCUGUCUUCGAUUCAGA	Cleavage	ConfidenceLevel=High;Experimental=0	1
zma-miR159f-5p	ZMAY_LNC000021.1	3	-1	1	21	1126	1146	GAGCUCCUCUCAUUCCAAUGA	.: :::::::.:::: ::::	GUACUGGAAUGGGAGGUGCUC	Cleavage	ConfidenceLevel=High;Experimental=0	1
zma-miR159f-5p	URS0000E60B2D_4577.1213	3	-1	1	21	555	575	GAGCUCCUCUCAUUCCAAUGA	.: :::::::.:::: ::::	GUACUGGAAUGGGAGGUGCUC	Cleavage	ConfidenceLevel=Low;Experimental=0	1
zma-miR159f-5p	URS0000E60AEF_4577.1214	3	-1	1	21	462	482	GAGCUCCUCUCAUUCCAAUGA	.: :::::::.:::: ::::	GUACUGGAAUGGGAGGUGCUC	Cleavage	ConfidenceLevel=high;Experimental=0	1
zma-miR159h-3p	URS0000D77F99_4577.5395	3	-1	1	21	96	116	UUUGGAGUGAAGGGAGCUCUG	::::::::::::. :::::	AAGAGCUCCCUUCGAUCCAAU	Cleavage	ConfidenceLevel=high;Experimental=0	1
zma-miR159h-3p	TCONS_00053624	3	-1	1	21	2207	2227	UUUGGAGUGAAGGGAGCUCUG	::: .::::::.::::::	CUUAGCAUCCUUCAUUCCAAA	Cleavage	ConfidenceLevel=High;Experimental=0	1
zma-miR159h-3p	GRMZM2G505506_T01	3	-1	1	21	408	428	UUUGGAGUGAAGGGAGCUCUG	::: .::::::.::::::	CUUAGCAUCCUUCAUUCCAAA	Cleavage	ConfidenceLevel=High;Experimental=0	1
zma-miR159h-3p	GRMZM2G579899_T01	3	-1	1	21	225	245	UUUGGAGUGAAGGGAGCUCUG	:::: ::::.:.::::::	AUAAGCUACCUUUAUUCCAAA	Cleavage	ConfidenceLevel=High;Experimental=0	1
zma-miR159h-3p	GRMZM5G821962_T01	3	-1	1	21	7	27	UUUGGAGUGAAGGGAGCUCUG	: :::: :::::..::::::	CUGAGCAACCUUCGUUCCAAA	Cleavage	ConfidenceLevel=Low;Experimental=0	1
zma-miR159i-3p	URS0000D77F99_4577.5395	3	-1	1	21	96	116	UUUGGAGUGAAGGGAGCUCUG	::::::::::::. :::::	AAGAGCUCCCUUCGAUCCAAU	Cleavage	ConfidenceLevel=high;Experimental=0	1
zma-miR159i-3p	TCONS_00053624	3	-1	1	21	2207	2227	UUUGGAGUGAAGGGAGCUCUG	::: .::::::.::::::	CUUAGCAUCCUUCAUUCCAAA	Cleavage	ConfidenceLevel=High;Experimental=0	1
zma-miR159i-3p	GRMZM2G505506_T01	3	-1	1	21	408	428	UUUGGAGUGAAGGGAGCUCUG	::: .::::::.::::::	CUUAGCAUCCUUCAUUCCAAA	Cleavage	ConfidenceLevel=High;Experimental=0	1
zma-miR159i-3p	GRMZM2G579899_T01	3	-1	1	21	225	245	UUUGGAGUGAAGGGAGCUCUG	:::: ::::.:.::::::	AUAAGCUACCUUUAUUCCAAA	Cleavage	ConfidenceLevel=High;Experimental=0	1
zma-miR159i-3p	GRMZM5G821962_T01	3	-1	1	21	7	27	UUUGGAGUGAAGGGAGCUCUG	: :::: :::::..::::::	CUGAGCAACCUUCGUUCCAAA	Cleavage	ConfidenceLevel=Low;Experimental=0	1
zma-miR159j-3p	TCONS_00052280	3	-1	1	21	275	295	UUUGGAUUGAAGGGAGCUCUG	::::::: .::::.::.::.:	CAGAGCUGUCUUCGAUUCAGA	Cleavage	ConfidenceLevel=High;Experimental=0	1
zma-miR159k-3p	TCONS_00052280	3	-1	1	21	275	295	UUUGGAUUGAAGGGAGCUCUG	::::::: .::::.::.::.:	CAGAGCUGUCUUCGAUUCAGA	Cleavage	ConfidenceLevel=High;Experimental=0	1
zma-miR160a-3p	ZMAY_LNC003386.1	3	-1	1	21	537	557	GCGUGCAAGGGGCCAAGCAUG	.: ::::::.::::::..:.	GGUCCUUGGCUCCUUGCGUGU	Cleavage	ConfidenceLevel=High;Experimental=0	1
zma-miR160b-3p	TCONS_00042256	3	-1	1	21	460	480	GCGUGCAAGGAGCCAAGCAUG	: : : ::::::.:::::.::	CCUCCCUGGCUCUUUGCAUGC	Cleavage	ConfidenceLevel=High;Experimental=0	1
zma-miR160c-3p	TCONS_00062774	3	-1	1	21	619	639	GCGUGCAUGGUGCCAAGCAUA	::::::: .::::::.:.::	AAUGCUUGUUACCAUGUAUGC	Cleavage	ConfidenceLevel=High;Experimental=0	1
zma-miR160c-3p	GRMZM2G560140_T01	3	-1	1	21	135	155	GCGUGCAUGGUGCCAAGCAUA	::::::: .::::::.:.::	AAUGCUUGUUACCAUGUAUGC	Cleavage	ConfidenceLevel=High;Experimental=0	1
zma-miR160c-3p	GRMZM2G125174_T01	3	-1	1	21	281	301	GCGUGCAUGGUGCCAAGCAUA	::::::: .::::::.:.::	AAUGCUUGUUACCAUGUAUGC	Cleavage	ConfidenceLevel=High;Experimental=0	1
zma-miR160c-3p	ZMAY_LNC002603.1	3	-1	1	21	173	193	GCGUGCAUGGUGCCAAGCAUA	:::::: .::::::.:.::	AUUGCUUGUUACCAUGUAUGC	Cleavage	ConfidenceLevel=High;Experimental=0	1
zma-miR160c-3p	TCONS_00079749	3	-1	1	21	603	623	GCGUGCAUGGUGCCAAGCAUA	.::::: :::..:::::.:.	AGUGCUUAGCAUUAUGCAUGU	Cleavage	ConfidenceLevel=High;Experimental=0	1
zma-miR160d-3p	TCONS_00032377	3	-1	1	21	525	545	GCGUGCGUGGAGCCAAGCAUG	::.: :::::::::.:::	UUUGUUGAGCUCCACGCGCGC	Cleavage	ConfidenceLevel=Medium;Experimental=0	1
zma-miR160f-3p	GRMZM5G820632_T01	3	-1	1	21	95	115	GCGUGCGAGGUGCCAGGCAUG	::.::::..::::::.::	ACUGUCUGGUGCCUCGCGCGG	Cleavage	ConfidenceLevel=High;Experimental=0	1
zma-miR160g-3p	TCONS_00042256	3	-1	1	21	460	480	GCGUGCAAGGAGCCAAGCAUG	: : : ::::::.:::::.::	CCUCCCUGGCUCUUUGCAUGC	Cleavage	ConfidenceLevel=High;Experimental=0	1
zma-miR162-3p	URS0000EEACAE_4577.8817	3	-1	1	20	319	338	UCGAUAAACCUCUGCAUCCA	:::. :::: ::::::::::	UGGGCGCAGUGGUUUAUCGA	Translation	ConfidenceLevel=Medium;Experimental=0	1
zma-miR162-5p	GRMZM2G364601_T01	3	-1	1	21	484	504	GGGCGCAGUGGUUUAUCGAUC	::::::::::::::::	ACAGGAUAAACCACUGCGCCA	Cleavage	ConfidenceLevel=High;Experimental=0	1
zma-miR162-5p	TCONS_00051810	3	-1	1	21	868	888	GGGCGCAGUGGUUUAUCGAUC	::::::::::::.:::.	ACGGGAUAAACCACUGUGCCU	Cleavage	ConfidenceLevel=High;Experimental=0	1
zma-miR162-5p	GRMZM2G511531_T01	3	-1	1	21	196	216	GGGCGCAGUGGUUUAUCGAUC	::::::::::::.:::.	ACGGGAUAAACCACUGUGCCU	Cleavage	ConfidenceLevel=High;Experimental=0	1
zma-miR162-5p	GRMZM2G013978_T01	3	-1	1	21	58	78	GGGCGCAGUGGUUUAUCGAUC	::::::::::::.:::.	ACGGGAUAAACCACUGUGCCU	Cleavage	ConfidenceLevel=High;Experimental=0	1
zma-miR162-5p	TCONS_00042809	3	-1	1	21	685	705	GGGCGCAGUGGUUUAUCGAUC	::::::.::::::: :::	AGGCGAUAAGCCACUGCACCC	Cleavage	ConfidenceLevel=High;Experimental=0	1
zma-miR162-5p	ZMAY_LNC005061.1	3	-1	1	21	576	596	GGGCGCAGUGGUUUAUCGAUC	.:::. ::.::::::::::	CGUCGGCAAGCCACUGCGCCA	Cleavage	ConfidenceLevel=High;Experimental=0	1
zma-miR162-5p	ZMAY_LNC004549.1	3	-1	1	21	346	366	GGGCGCAGUGGUUUAUCGAUC	.:::. ::.::::::::::	CGUCGGCAAGCCACUGCGCCA	Cleavage	ConfidenceLevel=High;Experimental=0	1
zma-miR164a-5p	ZMAY_LNC000463.1	3	-1	1	21	514	534	UGGAGAAGCAGGGCACGUGCA	::.::::.::::.:::::.	CGCGCGUGUCCUGUUUCUCUC	Cleavage	ConfidenceLevel=High;Experimental=0	2
zma-miR164a-5p	GRMZM2G442472_T01	3	-1	1	21	1609	1629	UGGAGAAGCAGGGCACGUGCA	::.::::::::::: :::..	CGCGCGUGCCCUGCUCCUCUG	Cleavage	ConfidenceLevel=High;Experimental=0	1
zma-miR164a-5p	GRMZM2G094036_T01	3	-1	1	21	67	87	UGGAGAAGCAGGGCACGUGCA	:::.::::..:::: :::::	GGCAUGUGCUUUGCUCCUCCA	Cleavage	ConfidenceLevel=high;Experimental=0	1
zma-miR164b-5p	ZMAY_LNC000463.1	3	-1	1	21	514	534	UGGAGAAGCAGGGCACGUGCA	::.::::.::::.:::::.	CGCGCGUGUCCUGUUUCUCUC	Cleavage	ConfidenceLevel=High;Experimental=0	2
zma-miR164b-5p	GRMZM2G442472_T01	3	-1	1	21	1609	1629	UGGAGAAGCAGGGCACGUGCA	::.::::::::::: :::..	CGCGCGUGCCCUGCUCCUCUG	Cleavage	ConfidenceLevel=High;Experimental=0	1
zma-miR164b-5p	GRMZM2G094036_T01	3	-1	1	21	67	87	UGGAGAAGCAGGGCACGUGCA	:::.::::..:::: :::::	GGCAUGUGCUUUGCUCCUCCA	Cleavage	ConfidenceLevel=high;Experimental=0	1
zma-miR164c-5p	ZMAY_LNC000463.1	3	-1	1	21	514	534	UGGAGAAGCAGGGCACGUGCA	::.::::.::::.:::::.	CGCGCGUGUCCUGUUUCUCUC	Cleavage	ConfidenceLevel=High;Experimental=0	2
zma-miR164c-5p	GRMZM2G442472_T01	3	-1	1	21	1609	1629	UGGAGAAGCAGGGCACGUGCA	::.::::::::::: :::..	CGCGCGUGCCCUGCUCCUCUG	Cleavage	ConfidenceLevel=High;Experimental=0	1
zma-miR164c-5p	GRMZM2G094036_T01	3	-1	1	21	67	87	UGGAGAAGCAGGGCACGUGCA	:::.::::..:::: :::::	GGCAUGUGCUUUGCUCCUCCA	Cleavage	ConfidenceLevel=high;Experimental=0	1
zma-miR164d-3p	URS0000D74CFF_4577.231	3	-1	1	20	435	454	CACGUGGUCUCCUUCUCCAU	.:::::.: :.:::::.:::	GUGGAGGAUGGGACCAUGUG	Cleavage	ConfidenceLevel=High;Experimental=0	1
zma-miR164d-3p	TCONS_00027926	3	-1	1	20	484	503	CACGUGGUCUCCUUCUCCAU	:: :::::: ::.::::::	UUGAAGAAGGUGAUCACGUG	Translation	ConfidenceLevel=Low;Experimental=0	1
zma-miR164d-3p	TCONS_00027927	3	-1	1	20	226	245	CACGUGGUCUCCUUCUCCAU	:: :::::: ::.::::::	UUGAAGAAGGUGAUCACGUG	Translation	ConfidenceLevel=Medium;Experimental=0	1
zma-miR164d-5p	ZMAY_LNC000463.1	3	-1	1	21	514	534	UGGAGAAGCAGGGCACGUGCA	::.::::.::::.:::::.	CGCGCGUGUCCUGUUUCUCUC	Cleavage	ConfidenceLevel=High;Experimental=0	2
zma-miR164d-5p	GRMZM2G442472_T01	3	-1	1	21	1609	1629	UGGAGAAGCAGGGCACGUGCA	::.::::::::::: :::..	CGCGCGUGCCCUGCUCCUCUG	Cleavage	ConfidenceLevel=High;Experimental=0	1
zma-miR164d-5p	GRMZM2G094036_T01	3	-1	1	21	67	87	UGGAGAAGCAGGGCACGUGCA	:::.::::..:::: :::::	GGCAUGUGCUUUGCUCCUCCA	Cleavage	ConfidenceLevel=high;Experimental=0	1
zma-miR164e-5p	GRMZM2G467112_T01	3	-1	1	21	88	108	UGGAGAAGCAGGACACGUGAG	::: :::..::.::.::::	ACCACAUGUUUUGUUUUUCCA	Cleavage	ConfidenceLevel=High;Experimental=0	1
zma-miR164f-3p	URS0000D77469_4577.3141	3	-1	1	21	469	489	CACGUGCGCUCCUUCUCCAAC	:: ::.:::::::::: ::::	GUAGGGGAAGGAGCGCCCGUG	Cleavage	ConfidenceLevel=High;Experimental=0	1
zma-miR164f-3p	URS0000EEACC8_4577.20307	3	-1	1	21	114	134	CACGUGCGCUCCUUCUCCAAC	: :::::::: :: :::::::	GGUGGAGAAGCAGGGCACGUG	Translation	ConfidenceLevel=Low;Experimental=0	1
zma-miR164f-3p	URS0000EEACD3_4577.20308	3	-1	1	21	92	112	CACGUGCGCUCCUUCUCCAAC	: :::::::: :: :::::::	GGUGGAGAAGCAGGGCACGUG	Translation	ConfidenceLevel=Low;Experimental=0	1
zma-miR164f-3p	URS000006B0A6_4577.21461	3	-1	1	21	130	150	CACGUGCGCUCCUUCUCCAAC	: :::::::: :: :::::::	GCUGGAGAAGCAGGGCACGUG	Translation	ConfidenceLevel=High;Experimental=0	1
zma-miR164f-5p	ZMAY_LNC000463.1	3	-1	1	21	514	534	UGGAGAAGCAGGGCACGUGCU	::.::::.::::.:::::.	CGCGCGUGUCCUGUUUCUCUC	Cleavage	ConfidenceLevel=High;Experimental=0	2
zma-miR164f-5p	GRMZM2G094036_T01	3	-1	1	21	67	87	UGGAGAAGCAGGGCACGUGCU	.:::.::::..:::: :::::	GGCAUGUGCUUUGCUCCUCCA	Cleavage	ConfidenceLevel=high;Experimental=0	1
zma-miR164f-5p	GRMZM2G442472_T01	3	-1	1	21	1609	1629	UGGAGAAGCAGGGCACGUGCU	::.::::::::::: :::..	CGCGCGUGCCCUGCUCCUCUG	Cleavage	ConfidenceLevel=High;Experimental=0	1
zma-miR164g-3p	GRMZM2G107577_T01	3	-1	1	21	72	92	CACGUGCUCCCCUUCUCCACC	::.:::::::::: ::::	GAAGGGGAAGGGGAGCUCGUG	Cleavage	ConfidenceLevel=High;Experimental=0	1
zma-miR164g-5p	ZMAY_LNC000463.1	3	-1	1	21	514	534	UGGAGAAGCAGGGCACGUGCA	::.::::.::::.:::::.	CGCGCGUGUCCUGUUUCUCUC	Cleavage	ConfidenceLevel=High;Experimental=0	2
zma-miR164g-5p	GRMZM2G442472_T01	3	-1	1	21	1609	1629	UGGAGAAGCAGGGCACGUGCA	::.::::::::::: :::..	CGCGCGUGCCCUGCUCCUCUG	Cleavage	ConfidenceLevel=High;Experimental=0	1
zma-miR164g-5p	GRMZM2G094036_T01	3	-1	1	21	67	87	UGGAGAAGCAGGGCACGUGCA	:::.::::..:::: :::::	GGCAUGUGCUUUGCUCCUCCA	Cleavage	ConfidenceLevel=high;Experimental=0	1
zma-miR164h-5p	ZMAY_LNC000463.1	3	-1	1	21	514	534	UGGAGAAGCAGGGCACGUGUG	:.:.::::.::::.:::::.	CGCGCGUGUCCUGUUUCUCUC	Cleavage	ConfidenceLevel=High;Experimental=0	2
zma-miR164h-5p	GRMZM2G442472_T01	3	-1	1	21	1609	1629	UGGAGAAGCAGGGCACGUGUG	:.:.::::::::::: :::..	CGCGCGUGCCCUGCUCCUCUG	Cleavage	ConfidenceLevel=High;Experimental=0	1
zma-miR164h-5p	GRMZM2G094036_T01	3	-1	1	21	67	87	UGGAGAAGCAGGGCACGUGUG	.::.::::..:::: :::::	GGCAUGUGCUUUGCUCCUCCA	Cleavage	ConfidenceLevel=high;Experimental=0	1
zma-miR166a-3p	GRMZM2G146599_T01	3	-1	1	21	437	457	UCGGACCAGGCUUCAUUCCCC	:::::::::.:::::::	CCGGAAUGAAGUCUGGUCCUU	Cleavage	ConfidenceLevel=Low;Experimental=0	1
zma-miR166a-3p	GRMZM2G146599_T02	3	-1	1	21	494	514	UCGGACCAGGCUUCAUUCCCC	:::::::::.:::::::	CCGGAAUGAAGUCUGGUCCUU	Cleavage	ConfidenceLevel=high;Experimental=0	1
zma-miR166a-3p	GRMZM2G146599_T03	3	-1	1	21	489	509	UCGGACCAGGCUUCAUUCCCC	:::::::::.:::::::	CCGGAAUGAAGUCUGGUCCUU	Cleavage	ConfidenceLevel=high;Experimental=0	1
zma-miR166a-3p	GRMZM2G146599_T05	3	-1	1	21	137	157	UCGGACCAGGCUUCAUUCCCC	:::::::::.:::::::	CCGGAAUGAAGUCUGGUCCUU	Cleavage	ConfidenceLevel=high;Experimental=0	1
zma-miR166a-5p	GRMZM2G328410_T01	3	-1	1	21	55	75	GGAAUGUUGUCUGGCUCGGGG	.:::::::::::.: :.::.:	UCCCGAGCCAGAUACCGUUUC	Cleavage	ConfidenceLevel=High;Experimental=0	1
zma-miR166a-5p	ZMAY_LNC002935.1	3	-1	1	21	150	170	GGAAUGUUGUCUGGCUCGGGG	:::. :::: :::::::::	GACCGGACCAGUCAACAUUCC	Translation	ConfidenceLevel=High;Experimental=0	1
zma-miR166b-3p	GRMZM2G146599_T01	3	-1	1	20	438	457	UCGGACCAGGCUUCAUUCCC	:::::::::.:::::::	CGGAAUGAAGUCUGGUCCUU	Cleavage	ConfidenceLevel=Low;Experimental=0	1
zma-miR166b-3p	GRMZM2G146599_T02	3	-1	1	20	495	514	UCGGACCAGGCUUCAUUCCC	:::::::::.:::::::	CGGAAUGAAGUCUGGUCCUU	Cleavage	ConfidenceLevel=high;Experimental=0	1
zma-miR166b-3p	GRMZM2G146599_T03	3	-1	1	20	490	509	UCGGACCAGGCUUCAUUCCC	:::::::::.:::::::	CGGAAUGAAGUCUGGUCCUU	Cleavage	ConfidenceLevel=high;Experimental=0	1
zma-miR166b-3p	GRMZM2G146599_T05	3	-1	1	20	138	157	UCGGACCAGGCUUCAUUCCC	:::::::::.:::::::	CGGAAUGAAGUCUGGUCCUU	Cleavage	ConfidenceLevel=high;Experimental=0	1
zma-miR166c-3p	GRMZM2G146599_T01	3	-1	1	20	438	457	UCGGACCAGGCUUCAUUCCC	:::::::::.:::::::	CGGAAUGAAGUCUGGUCCUU	Cleavage	ConfidenceLevel=Low;Experimental=0	1
zma-miR166c-3p	GRMZM2G146599_T02	3	-1	1	20	495	514	UCGGACCAGGCUUCAUUCCC	:::::::::.:::::::	CGGAAUGAAGUCUGGUCCUU	Cleavage	ConfidenceLevel=high;Experimental=0	1
zma-miR166c-3p	GRMZM2G146599_T03	3	-1	1	20	490	509	UCGGACCAGGCUUCAUUCCC	:::::::::.:::::::	CGGAAUGAAGUCUGGUCCUU	Cleavage	ConfidenceLevel=high;Experimental=0	1
zma-miR166c-3p	GRMZM2G146599_T05	3	-1	1	20	138	157	UCGGACCAGGCUUCAUUCCC	:::::::::.:::::::	CGGAAUGAAGUCUGGUCCUU	Cleavage	ConfidenceLevel=high;Experimental=0	1
zma-miR166c-5p	TCONS_00037378	3	-1	1	21	1048	1068	GGAAUGUUGUCUGGCUCGAGG	.:::::::::::.: :.::.:	UCUCGAGCCAGAUACCGUUUC	Cleavage	ConfidenceLevel=High;Experimental=0	1
zma-miR166d-3p	GRMZM2G146599_T01	3	-1	1	20	438	457	UCGGACCAGGCUUCAUUCCC	:::::::::.:::::::	CGGAAUGAAGUCUGGUCCUU	Cleavage	ConfidenceLevel=Low;Experimental=0	1
zma-miR166d-3p	GRMZM2G146599_T02	3	-1	1	20	495	514	UCGGACCAGGCUUCAUUCCC	:::::::::.:::::::	CGGAAUGAAGUCUGGUCCUU	Cleavage	ConfidenceLevel=high;Experimental=0	1
zma-miR166d-3p	GRMZM2G146599_T03	3	-1	1	20	490	509	UCGGACCAGGCUUCAUUCCC	:::::::::.:::::::	CGGAAUGAAGUCUGGUCCUU	Cleavage	ConfidenceLevel=high;Experimental=0	1
zma-miR166d-3p	GRMZM2G146599_T05	3	-1	1	20	138	157	UCGGACCAGGCUUCAUUCCC	:::::::::.:::::::	CGGAAUGAAGUCUGGUCCUU	Cleavage	ConfidenceLevel=high;Experimental=0	1
zma-miR166e	GRMZM2G146599_T01	3	-1	1	20	438	457	UCGGACCAGGCUUCAUUCCC	:::::::::.:::::::	CGGAAUGAAGUCUGGUCCUU	Cleavage	ConfidenceLevel=Low;Experimental=0	1
zma-miR166e	GRMZM2G146599_T02	3	-1	1	20	495	514	UCGGACCAGGCUUCAUUCCC	:::::::::.:::::::	CGGAAUGAAGUCUGGUCCUU	Cleavage	ConfidenceLevel=high;Experimental=0	1
zma-miR166e	GRMZM2G146599_T03	3	-1	1	20	490	509	UCGGACCAGGCUUCAUUCCC	:::::::::.:::::::	CGGAAUGAAGUCUGGUCCUU	Cleavage	ConfidenceLevel=high;Experimental=0	1
zma-miR166e	GRMZM2G146599_T05	3	-1	1	20	138	157	UCGGACCAGGCUUCAUUCCC	:::::::::.:::::::	CGGAAUGAAGUCUGGUCCUU	Cleavage	ConfidenceLevel=high;Experimental=0	1
zma-miR166f	GRMZM2G146599_T01	3	-1	1	20	438	457	UCGGACCAGGCUUCAUUCCC	:::::::::.:::::::	CGGAAUGAAGUCUGGUCCUU	Cleavage	ConfidenceLevel=Low;Experimental=0	1
zma-miR166f	GRMZM2G146599_T02	3	-1	1	20	495	514	UCGGACCAGGCUUCAUUCCC	:::::::::.:::::::	CGGAAUGAAGUCUGGUCCUU	Cleavage	ConfidenceLevel=high;Experimental=0	1
zma-miR166f	GRMZM2G146599_T03	3	-1	1	20	490	509	UCGGACCAGGCUUCAUUCCC	:::::::::.:::::::	CGGAAUGAAGUCUGGUCCUU	Cleavage	ConfidenceLevel=high;Experimental=0	1
zma-miR166f	GRMZM2G146599_T05	3	-1	1	20	138	157	UCGGACCAGGCUUCAUUCCC	:::::::::.:::::::	CGGAAUGAAGUCUGGUCCUU	Cleavage	ConfidenceLevel=high;Experimental=0	1
zma-miR166g-3p	GRMZM2G146599_T01	3	-1	1	20	438	457	UCGGACCAGGCUUCAUUCCC	:::::::::.:::::::	CGGAAUGAAGUCUGGUCCUU	Cleavage	ConfidenceLevel=Low;Experimental=0	1
zma-miR166g-3p	GRMZM2G146599_T02	3	-1	1	20	495	514	UCGGACCAGGCUUCAUUCCC	:::::::::.:::::::	CGGAAUGAAGUCUGGUCCUU	Cleavage	ConfidenceLevel=high;Experimental=0	1
zma-miR166g-3p	GRMZM2G146599_T03	3	-1	1	20	490	509	UCGGACCAGGCUUCAUUCCC	:::::::::.:::::::	CGGAAUGAAGUCUGGUCCUU	Cleavage	ConfidenceLevel=high;Experimental=0	1
zma-miR166g-3p	GRMZM2G146599_T05	3	-1	1	20	138	157	UCGGACCAGGCUUCAUUCCC	:::::::::.:::::::	CGGAAUGAAGUCUGGUCCUU	Cleavage	ConfidenceLevel=high;Experimental=0	1
zma-miR166h-3p	GRMZM2G146599_T01	3	-1	1	20	438	457	UCGGACCAGGCUUCAUUCCC	:::::::::.:::::::	CGGAAUGAAGUCUGGUCCUU	Cleavage	ConfidenceLevel=Low;Experimental=0	1
zma-miR166h-3p	GRMZM2G146599_T02	3	-1	1	20	495	514	UCGGACCAGGCUUCAUUCCC	:::::::::.:::::::	CGGAAUGAAGUCUGGUCCUU	Cleavage	ConfidenceLevel=high;Experimental=0	1
zma-miR166h-3p	GRMZM2G146599_T03	3	-1	1	20	490	509	UCGGACCAGGCUUCAUUCCC	:::::::::.:::::::	CGGAAUGAAGUCUGGUCCUU	Cleavage	ConfidenceLevel=high;Experimental=0	1
zma-miR166h-3p	GRMZM2G146599_T05	3	-1	1	20	138	157	UCGGACCAGGCUUCAUUCCC	:::::::::.:::::::	CGGAAUGAAGUCUGGUCCUU	Cleavage	ConfidenceLevel=high;Experimental=0	1
zma-miR166h-5p	URS0000D73EB0_4577.22643	3	-1	1	21	105	125	GGAAUGACGUCCGGUCCGAAC	.:::.::::.:::::::.	GGAUGGAUCGGAUGUCAUUCU	Cleavage	ConfidenceLevel=High;Experimental=0	1
zma-miR166i-3p	GRMZM2G146599_T01	3	-1	1	20	438	457	UCGGACCAGGCUUCAUUCCC	:::::::::.:::::::	CGGAAUGAAGUCUGGUCCUU	Cleavage	ConfidenceLevel=Low;Experimental=0	1
zma-miR166i-3p	GRMZM2G146599_T02	3	-1	1	20	495	514	UCGGACCAGGCUUCAUUCCC	:::::::::.:::::::	CGGAAUGAAGUCUGGUCCUU	Cleavage	ConfidenceLevel=high;Experimental=0	1
zma-miR166i-3p	GRMZM2G146599_T03	3	-1	1	20	490	509	UCGGACCAGGCUUCAUUCCC	:::::::::.:::::::	CGGAAUGAAGUCUGGUCCUU	Cleavage	ConfidenceLevel=high;Experimental=0	1
zma-miR166i-3p	GRMZM2G146599_T05	3	-1	1	20	138	157	UCGGACCAGGCUUCAUUCCC	:::::::::.:::::::	CGGAAUGAAGUCUGGUCCUU	Cleavage	ConfidenceLevel=high;Experimental=0	1
zma-miR166j-3p	GRMZM2G517690_T01	3	-1	1	21	114	134	UCGGACCAGGCUUCAAUCCCU	: ::::::::::::: ::.	UUGAAUUGAAGCCUGGUACGG	Cleavage	ConfidenceLevel=High;Experimental=0	1
zma-miR166j-5p	TCONS_00012204	3	-1	1	22	797	818	GGUUUGUUUGUCUGGUUCAAGG	.:::::..::::.:::.::::	UCUUGAGUCAGAUAAAUAAACG	Cleavage	ConfidenceLevel=High;Experimental=0	1
zma-miR166j-5p	TCONS_00011734	3	-1	1	22	984	1005	GGUUUGUUUGUCUGGUUCAAGG	:. :::.:.:::.:::: ::::	CUCUGAGCUAGAUAAACCAACC	Cleavage	ConfidenceLevel=High;Experimental=0	1
zma-miR166j-5p	ZMAY_LNC000781.1	3	-1	1	22	225	246	GGUUUGUUUGUCUGGUUCAAGG	:::.::..::.::::::.:.	GAUUGGACUGGAUAAACAAGCU	Cleavage	ConfidenceLevel=High;Experimental=0	1
zma-miR166j-5p	ZMAY_LNC002622.1	3	-1	1	22	1521	1542	GGUUUGUUUGUCUGGUUCAAGG	::::.::::::..:: :::	GGAUGAAUCAGACAGGCAUACC	Cleavage	ConfidenceLevel=High;Experimental=0	1
zma-miR166j-5p	ZMAY_LNC004272.1	3	-1	1	22	374	395	GGUUUGUUUGUCUGGUUCAAGG	: : :::::::..::::::	AAAUCAUCCAGACAGGCAAACC	Cleavage	ConfidenceLevel=High;Experimental=0	1
zma-miR166k-3p	GRMZM2G517690_T01	3	-1	1	21	114	134	UCGGACCAGGCUUCAAUCCCU	: ::::::::::::: ::.	UUGAAUUGAAGCCUGGUACGG	Cleavage	ConfidenceLevel=High;Experimental=0	1
zma-miR166k-5p	TCONS_00031111	3	-1	1	21	692	712	GGAUUGUUGUCUGGCUCGGGG	::.::.: :.:::::::.:::	CCUCGGGGCGGACAACAGUCC	Cleavage	ConfidenceLevel=Medium;Experimental=0	1
zma-miR166k-5p	GRMZM2G017739_T01	3	-1	1	21	487	507	GGAUUGUUGUCUGGCUCGGGG	:.::.:::.::::.:.::.:	GCUCGGGCCGGACAGCGAUUC	Cleavage	ConfidenceLevel=High;Experimental=0	1
zma-miR166l-3p	GRMZM2G146599_T01	3	-1	1	21	437	457	UCGGACCAGGCUUCAUUCCUC	:::::::::.:::::::	CCGGAAUGAAGUCUGGUCCUU	Cleavage	ConfidenceLevel=Low;Experimental=0	1
zma-miR166l-3p	GRMZM2G146599_T02	3	-1	1	21	494	514	UCGGACCAGGCUUCAUUCCUC	:::::::::.:::::::	CCGGAAUGAAGUCUGGUCCUU	Cleavage	ConfidenceLevel=high;Experimental=0	1
zma-miR166l-3p	GRMZM2G146599_T03	3	-1	1	21	489	509	UCGGACCAGGCUUCAUUCCUC	:::::::::.:::::::	CCGGAAUGAAGUCUGGUCCUU	Cleavage	ConfidenceLevel=high;Experimental=0	1
zma-miR166l-3p	GRMZM2G146599_T05	3	-1	1	21	137	157	UCGGACCAGGCUUCAUUCCUC	:::::::::.:::::::	CCGGAAUGAAGUCUGGUCCUU	Cleavage	ConfidenceLevel=high;Experimental=0	1
zma-miR166l-5p	URS0000EEACD2_4577.22800	3	-1	1	20	507	526	GAAUGGAGGCUGGUCCAAGA	::: ::::::: ::.:::::	UCUCGGACCAGGCUUCAUUC	Cleavage	ConfidenceLevel=High;Experimental=0	1
zma-miR166l-5p	URS0000EEACD2_4577.44385	3	-1	1	20	507	526	GAAUGGAGGCUGGUCCAAGA	::: ::::::: ::.:::::	UCUCGGACCAGGCUUCAUUC	Cleavage	ConfidenceLevel=High;Experimental=0	1
zma-miR166l-5p	URS0000EEACD2_4577.1083	3	-1	1	20	507	526	GAAUGGAGGCUGGUCCAAGA	::: ::::::: ::.:::::	UCUCGGACCAGGCUUCAUUC	Cleavage	ConfidenceLevel=High;Experimental=0	1
zma-miR166l-5p	URS0000EEACBA_4577.8007	3	-1	1	20	175	194	GAAUGGAGGCUGGUCCAAGA	::: ::::::: ::.:::::	UCUCGGACCAGGCUUCAUUC	Cleavage	ConfidenceLevel=Low;Experimental=0	1
zma-miR166l-5p	URS0000545859_4577.19968	3	-1	1	20	702	721	GAAUGGAGGCUGGUCCAAGA	::: ::::::: ::.:::::	UCUCGGACCAGGCUUCAUUC	Cleavage	ConfidenceLevel=High;Experimental=0	1
zma-miR166l-5p	TCONS_00053134	3	-1	1	20	348	367	GAAUGGAGGCUGGUCCAAGA	::::::..:::.:: ::::	ACUUGGAUUAGCUUCAAUUC	Cleavage	ConfidenceLevel=Medium;Experimental=0	1
zma-miR166l-5p	GRMZM2G491321_T01	3	-1	1	20	117	136	GAAUGGAGGCUGGUCCAAGA	::::::..:::.:: ::::	ACUUGGAUUAGCUUCAAUUC	Cleavage	ConfidenceLevel=Medium;Experimental=0	1
zma-miR166l-5p	GRMZM2G371430_T01	3	-1	1	20	383	402	GAAUGGAGGCUGGUCCAAGA	::::::..:::.:: ::::	ACUUGGAUUAGCUUCAAUUC	Cleavage	ConfidenceLevel=High;Experimental=0	1
zma-miR166l-5p	GRMZM2G128502_T01	3	-1	1	20	97	116	GAAUGGAGGCUGGUCCAAGA	::::::..:::.:: ::::	ACUUGGAUUAGCUUCAAUUC	Cleavage	ConfidenceLevel=High;Experimental=0	1
zma-miR166l-5p	TCONS_00079974	3	-1	1	20	190	209	GAAUGGAGGCUGGUCCAAGA	.:::::..:::::: ::::	GUUUGGAUUAGCCUCAAUUC	Cleavage	ConfidenceLevel=High;Experimental=0	1
zma-miR166l-5p	GRMZM2G099341_T01	3	-1	1	20	21	40	GAAUGGAGGCUGGUCCAAGA	::::::..:::.:: ::::	ACUUGGAUUAGCUUCAAUUC	Cleavage	ConfidenceLevel=High;Experimental=0	1
zma-miR166l-5p	GRMZM2G078716_T01	3	-1	1	20	33	52	GAAUGGAGGCUGGUCCAAGA	::::::..:::.:: ::::	GCUUGGAUUAGCUUCGAUUC	Cleavage	ConfidenceLevel=High;Experimental=0	1
zma-miR166l-5p	TCONS_00062205	3	-1	1	20	135	154	GAAUGGAGGCUGGUCCAAGA	:::: :::::::::: ::.	GCUUGAACCAGCCUCCUUUU	Cleavage	ConfidenceLevel=Medium;Experimental=0	1
zma-miR166m-3p	GRMZM2G146599_T01	3	-1	1	21	437	457	UCGGACCAGGCUUCAUUCCUC	:::::::::.:::::::	CCGGAAUGAAGUCUGGUCCUU	Cleavage	ConfidenceLevel=Low;Experimental=0	1
zma-miR166m-3p	GRMZM2G146599_T02	3	-1	1	21	494	514	UCGGACCAGGCUUCAUUCCUC	:::::::::.:::::::	CCGGAAUGAAGUCUGGUCCUU	Cleavage	ConfidenceLevel=high;Experimental=0	1
zma-miR166m-3p	GRMZM2G146599_T03	3	-1	1	21	489	509	UCGGACCAGGCUUCAUUCCUC	:::::::::.:::::::	CCGGAAUGAAGUCUGGUCCUU	Cleavage	ConfidenceLevel=high;Experimental=0	1
zma-miR166m-3p	GRMZM2G146599_T05	3	-1	1	21	137	157	UCGGACCAGGCUUCAUUCCUC	:::::::::.:::::::	CCGGAAUGAAGUCUGGUCCUU	Cleavage	ConfidenceLevel=high;Experimental=0	1
zma-miR166m-5p	ZMAY_LNC002935.1	3	-1	1	21	150	170	GGAAUGUUGGCUGGCUCGAGG	::. ::::.:::::::::	GACCGGACCAGUCAACAUUCC	Cleavage	ConfidenceLevel=High;Experimental=0	1
zma-miR166n-3p	GRMZM2G517690_T01	3	-1	1	21	114	134	UCGGACCAGGCUUCAAUCCCU	: ::::::::::::: ::.	UUGAAUUGAAGCCUGGUACGG	Cleavage	ConfidenceLevel=High;Experimental=0	1
zma-miR166n-5p	GRMZM2G017739_T01	3	-1	1	21	487	507	GGAUUGUUGUCUGGCUCGGUG	.::.:::.::::.:.::.:	GCUCGGGCCGGACAGCGAUUC	Cleavage	ConfidenceLevel=High;Experimental=0	1
zma-miR166n-5p	TCONS_00031111	3	-1	1	21	692	712	GGAUUGUUGUCUGGCUCGGUG	: .::.: :.:::::::.:::	CCUCGGGGCGGACAACAGUCC	Cleavage	ConfidenceLevel=Medium;Experimental=0	1
zma-miR167a-5p	URS0000EEACE0_4577.1097	3	-1	1	21	1741	1761	UGAAGCUGCCAGCAUGAUCUA	: :::. ::.:::::::::..	UUGAUUUUGUUGGCAGCUUUG	Cleavage	ConfidenceLevel=Low;Experimental=0	1
zma-miR167b-3p	URS000077B849_4577.7287	3	-1	1	23	47	69	GAUCAUGCUGUGACAGUUUCACU	: ..:::::.:::: ::::::	UAUUGGACUGUUACAGAAUGAUC	Cleavage	ConfidenceLevel=Medium;Experimental=0	1
zma-miR167b-3p	TCONS_00053505	3	-1	1	23	838	860	GAUCAUGCUGUGACAGUUUCACU	::.: ::.::::::::::	CGAAAAGCCAUCGCAGCAUGAUC	Cleavage	ConfidenceLevel=High;Experimental=0	1
zma-miR167b-3p	GRMZM2G107410_T01	3	-1	1	23	515	537	GAUCAUGCUGUGACAGUUUCACU	::.: ::.::::::::::	UGAAAAGCCAUCGCAGCAUGAUC	Cleavage	ConfidenceLevel=High;Experimental=0	1
zma-miR167b-3p	GRMZM2G322765_T01	3	-1	1	23	402	424	GAUCAUGCUGUGACAGUUUCACU	::.: ::.::::::::::	CGAAAAGCCAUCGCAGCAUGAUC	Cleavage	ConfidenceLevel=High;Experimental=0	1
zma-miR167b-5p	URS0000EEACE0_4577.1097	3	-1	1	21	1741	1761	UGAAGCUGCCAGCAUGAUCUA	: :::. ::.:::::::::..	UUGAUUUUGUUGGCAGCUUUG	Cleavage	ConfidenceLevel=Low;Experimental=0	1
zma-miR167c-3p	ZMAY_LNC002815.1	3	-1	1	23	394	416	GAUCAUGCUGUGGCAGCCUCACU	::::::::.::.::.::: ::	UUUGAGGCUGUCAUAGUAUGCUC	Cleavage	ConfidenceLevel=High;Experimental=0	1
zma-miR167c-3p	ZMAY_LNC002815.14	3	-1	1	23	394	416	GAUCAUGCUGUGGCAGCCUCACU	::::::::.::.::.::: ::	UUUGAGGCUGUCAUAGUAUGCUC	Cleavage	ConfidenceLevel=High;Experimental=0	1
zma-miR167c-3p	ZMAY_LNC002815.11	3	-1	1	23	394	416	GAUCAUGCUGUGGCAGCCUCACU	::::::::.::.::.::: ::	UUUGAGGCUGUCAUAGUAUGCUC	Cleavage	ConfidenceLevel=High;Experimental=0	1
zma-miR167c-3p	ZMAY_LNC002815.4	3	-1	1	23	445	467	GAUCAUGCUGUGGCAGCCUCACU	::::::::.::.::.::: ::	UUUGAGGCUGUCAUAGUAUGCUC	Cleavage	ConfidenceLevel=High;Experimental=0	1
zma-miR167c-3p	ZMAY_LNC002815.15	3	-1	1	23	294	316	GAUCAUGCUGUGGCAGCCUCACU	::::::::.::.::.::: ::	UUUGAGGCUGUCAUAGUAUGCUC	Cleavage	ConfidenceLevel=High;Experimental=0	1
zma-miR167c-3p	ZMAY_LNC002815.16	3	-1	1	23	394	416	GAUCAUGCUGUGGCAGCCUCACU	::::::::.::.::.::: ::	UUUGAGGCUGUCAUAGUAUGCUC	Cleavage	ConfidenceLevel=High;Experimental=0	1
zma-miR167c-3p	ZMAY_LNC002815.18	3	-1	1	23	640	662	GAUCAUGCUGUGGCAGCCUCACU	::::::::.::.::.::: ::	UUUGAGGCUGUCAUAGUAUGCUC	Cleavage	ConfidenceLevel=High;Experimental=0	1
zma-miR167c-3p	ZMAY_LNC002815.12	3	-1	1	23	394	416	GAUCAUGCUGUGGCAGCCUCACU	::::::::.::.::.::: ::	UUUGAGGCUGUCAUAGUAUGCUC	Cleavage	ConfidenceLevel=High;Experimental=0	1
zma-miR167c-3p	ZMAY_LNC002815.10	3	-1	1	23	445	467	GAUCAUGCUGUGGCAGCCUCACU	::::::::.::.::.::: ::	UUUGAGGCUGUCAUAGUAUGCUC	Cleavage	ConfidenceLevel=High;Experimental=0	1
zma-miR167c-3p	ZMAY_LNC002815.17	3	-1	1	23	394	416	GAUCAUGCUGUGGCAGCCUCACU	::::::::.::.::.::: ::	UUUGAGGCUGUCAUAGUAUGCUC	Cleavage	ConfidenceLevel=High;Experimental=0	1
zma-miR167c-3p	ZMAY_LNC002815.5	3	-1	1	23	560	582	GAUCAUGCUGUGGCAGCCUCACU	::::::::.::.::.::: ::	UUUGAGGCUGUCAUAGUAUGCUC	Cleavage	ConfidenceLevel=High;Experimental=0	1
zma-miR167c-3p	ZMAY_LNC002815.8	3	-1	1	23	394	416	GAUCAUGCUGUGGCAGCCUCACU	::::::::.::.::.::: ::	UUUGAGGCUGUCAUAGUAUGCUC	Cleavage	ConfidenceLevel=High;Experimental=0	1
zma-miR167c-3p	ZMAY_LNC002815.6	3	-1	1	23	394	416	GAUCAUGCUGUGGCAGCCUCACU	::::::::.::.::.::: ::	UUUGAGGCUGUCAUAGUAUGCUC	Cleavage	ConfidenceLevel=High;Experimental=0	1
zma-miR167c-3p	ZMAY_LNC002815.2	3	-1	1	23	405	427	GAUCAUGCUGUGGCAGCCUCACU	::::::::.::.::.::: ::	UUUGAGGCUGUCAUAGUAUGCUC	Cleavage	ConfidenceLevel=High;Experimental=0	1
zma-miR167c-3p	ZMAY_LNC002815.9	3	-1	1	23	394	416	GAUCAUGCUGUGGCAGCCUCACU	::::::::.::.::.::: ::	UUUGAGGCUGUCAUAGUAUGCUC	Cleavage	ConfidenceLevel=High;Experimental=0	1
zma-miR167c-3p	ZMAY_LNC002815.13	3	-1	1	23	394	416	GAUCAUGCUGUGGCAGCCUCACU	::::::::.::.::.::: ::	UUUGAGGCUGUCAUAGUAUGCUC	Cleavage	ConfidenceLevel=High;Experimental=0	1
zma-miR167c-3p	ZMAY_LNC002815.3	3	-1	1	23	394	416	GAUCAUGCUGUGGCAGCCUCACU	::::::::.::.::.::: ::	UUUGAGGCUGUCAUAGUAUGCUC	Cleavage	ConfidenceLevel=High;Experimental=0	1
zma-miR167c-3p	ZMAY_LNC002815.7	3	-1	1	23	394	416	GAUCAUGCUGUGGCAGCCUCACU	::::::::.::.::.::: ::	UUUGAGGCUGUCAUAGUAUGCUC	Cleavage	ConfidenceLevel=High;Experimental=0	1
zma-miR167c-3p	ZMAY_LNC000003.2	3	-1	1	23	519	541	GAUCAUGCUGUGGCAGCCUCACU	.:::::.::::::.::.:	GGGAGGGCUGUCACAGCGUGGUA	Cleavage	ConfidenceLevel=High;Experimental=0	1
zma-miR167c-5p	URS0000EEACE0_4577.1097	3	-1	1	21	1741	1761	UGAAGCUGCCAGCAUGAUCUA	: :::. ::.:::::::::..	UUGAUUUUGUUGGCAGCUUUG	Cleavage	ConfidenceLevel=Low;Experimental=0	1
zma-miR167d-3p	URS0000BC43AB_4577.6769	3	-1	1	23	106	128	GGUCAUGCUGCUGCAGCCUCACU	: ::::::.:::::.::::	CCCGUGGCUGCGGCAGCGUGACG	Cleavage	ConfidenceLevel=High;Experimental=0	1
zma-miR167d-3p	ZMAY_LNC003157.1	3	-1	1	23	126	148	GGUCAUGCUGCUGCAGCCUCACU	:: .:: ::.::.::::::.::	AGAAGGGAUGUAGUAGCAUGGCC	Cleavage	ConfidenceLevel=High;Experimental=0	1
zma-miR167d-3p	ZMAY_LNC003807.1	3	-1	1	23	268	290	GGUCAUGCUGCUGCAGCCUCACU	::: ::.::::::: ::::	AAGAAGGAUGUAGCAGCACGACC	Cleavage	ConfidenceLevel=High;Experimental=0	1
zma-miR167d-5p	URS0000EEACE0_4577.1097	3	-1	1	21	1741	1761	UGAAGCUGCCAGCAUGAUCUA	: :::. ::.:::::::::..	UUGAUUUUGUUGGCAGCUUUG	Cleavage	ConfidenceLevel=Low;Experimental=0	1
zma-miR167e-3p	ZMAY_LNC005062.2	3	-1	1	22	170	191	GAUCAUGCUGUGCAGUUUCAUC	: :::::::..::::::: :.	UAGGAAACUGUGCAGCAUGUUU	Cleavage	ConfidenceLevel=High;Experimental=0	1
zma-miR167e-5p	URS0000EEACE0_4577.1097	3	-1	1	21	1741	1761	UGAAGCUGCCAGCAUGAUCUG	:::. ::.:::::::::..	UUGAUUUUGUUGGCAGCUUUG	Cleavage	ConfidenceLevel=Low;Experimental=0	1
zma-miR167f-3p	ZMAY_LNC005062.2	3	-1	1	22	170	191	GAUCGUGCUGCGCAGUUUCACC	:::::::.::::::.: :.	UAGGAAACUGUGCAGCAUGUUU	Cleavage	ConfidenceLevel=High;Experimental=0	1
zma-miR167f-5p	URS0000EEACE0_4577.1097	3	-1	1	21	1741	1761	UGAAGCUGCCAGCAUGAUCUG	:::. ::.:::::::::..	UUGAUUUUGUUGGCAGCUUUG	Cleavage	ConfidenceLevel=Low;Experimental=0	1
zma-miR167g-5p	URS0000EEACE0_4577.1097	3	-1	1	21	1741	1761	UGAAGCUGCCAGCAUGAUCUG	:::. ::.:::::::::..	UUGAUUUUGUUGGCAGCUUUG	Cleavage	ConfidenceLevel=Low;Experimental=0	1
zma-miR167h-5p	URS0000EEACE0_4577.1097	3	-1	1	21	1741	1761	UGAAGCUGCCAGCAUGAUCUG	:::. ::.:::::::::..	UUGAUUUUGUUGGCAGCUUUG	Cleavage	ConfidenceLevel=Low;Experimental=0	1
zma-miR167i-5p	URS0000EEACE0_4577.1097	3	-1	1	21	1741	1761	UGAAGCUGCCAGCAUGAUCUG	:::. ::.:::::::::..	UUGAUUUUGUUGGCAGCUUUG	Cleavage	ConfidenceLevel=Low;Experimental=0	1
zma-miR167j-5p	URS0000EEACE0_4577.1097	3	-1	1	21	1741	1761	UGAAGCUGCCAGCAUGAUCUG	:::. ::.:::::::::..	UUGAUUUUGUUGGCAGCUUUG	Cleavage	ConfidenceLevel=Low;Experimental=0	1
zma-miR168a-5p	URS0000EEACC9_4577.8312	3	-1	1	21	99	119	UCGCUUGGUGCAGAUCGGGAC	::::: .:::::::::.::	AUCCCGCCUUGCACCAAGUGA	Cleavage	ConfidenceLevel=High;Experimental=0	1
zma-miR168b-5p	URS0000EEACC9_4577.8312	3	-1	1	21	99	119	UCGCUUGGUGCAGAUCGGGAC	::::: .:::::::::.::	AUCCCGCCUUGCACCAAGUGA	Cleavage	ConfidenceLevel=High;Experimental=0	1
zma-miR169a-3p	GRMZM2G504367_T01	3	-1	1	21	320	340	GGCAAGUUGUUCUUGGCUACA	:::::: :::.:::::::	CUUAGCCAUGAAUAACUUGCA	Cleavage	ConfidenceLevel=High;Experimental=0	1
zma-miR169b-3p	GRMZM2G504367_T01	3	-1	1	21	320	340	GGCAAGUUGUUCUUGGCUACA	:::::: :::.:::::::	CUUAGCCAUGAAUAACUUGCA	Cleavage	ConfidenceLevel=High;Experimental=0	1
zma-miR169c-3p	ZMAY_LNC003667.1	3	-1	1	22	25	46	GGCAAGUCUGUCCUUGGCUACA	::::::.:: ::.:.::::::	CGUAGCCGAGCACGGGCUUGCC	Cleavage	ConfidenceLevel=High;Experimental=0	1
zma-miR169c-3p	GRMZM2G578482_T01	3	-1	1	22	23	44	GGCAAGUCUGUCCUUGGCUACA	: .::::.::.::: ::::::	GGAGGCCAGGGGCAGCCUUGCC	Cleavage	ConfidenceLevel=high;Experimental=0	1
zma-miR169c-3p	URS0000D72732_4577.7153	3	-1	1	22	164	185	GGCAAGUCUGUCCUUGGCUACA	:::.:::::.:: :::::.	ACAAGCUAAGGAUAGUCUUGCU	Cleavage	ConfidenceLevel=High;Experimental=0	1
zma-miR169c-3p	TCONS_00097501	3	-1	1	22	400	421	GGCAAGUCUGUCCUUGGCUACA	:: :::::..::::::::	UCAAGGGAAGGAUGGACUUGCC	Cleavage	ConfidenceLevel=High;Experimental=0	1
[truncated: 431 more rows]
