# Supplementary material for: Deciphering shared attributes of plant long non-coding RNAs through a comparative computational approach
Source: Sci Rep. 2023 Sep 12;13:15101. doi: 10.1038/s41598-023-42420-7 (PMC10497521; doi:10.1038/s41598-023-42420-7)
Supplement: Supplementary file 4 — Supplementary Information 4. [file 41598_2023_42420_MOESM4_ESM.xls]

## Sheet: A. thaliana
Supplementary File 2. The lncRNA-miRNA-mRNA network determined by psRNATarget.
miRNA_Acc.	Target_Acc.	Expectation	UPE$	miRNA_start	miRNA_end	Target_start	Target_end	miRNA_aligned_fragment	alignment	Target_aligned_fragment	Inhibition	Target_Desc.	Multiplicity
ath-miR156i	AT1G53160.1	0	-1	1	20	592	611	UGACAGAAGAGAGAGAGCAG	::::::::::::::::::::	CUGCUCUCUCUCUUCUGUCA	Cleavage	pacid=19652602 locus=AT1G53160 ID=AT1G53160.1.TAIR10 annot-version=TAIR10	1
ath-miR156i	AT1G27370.1	0	-1	1	20	2368	2387	UGACAGAAGAGAGAGAGCAG	:::::::::::::::::::	GUGCUCUCUCUCUUCUGUCA	Cleavage	pacid=19653339 locus=AT1G27370 ID=AT1G27370.1.TAIR10 annot-version=TAIR10	2
ath-miR156i	AT1G69170.1	0	-1	1	20	1297	1316	UGACAGAAGAGAGAGAGCAG	:::::::::::::::::::	GUGCUCUCUCUCUUCUGUCA	Cleavage	pacid=19657590 locus=AT1G69170 ID=AT1G69170.1.TAIR10 annot-version=TAIR10	1
ath-miR156i	AT1G27370.2	0	-1	1	20	1446	1465	UGACAGAAGAGAGAGAGCAG	:::::::::::::::::::	GUGCUCUCUCUCUUCUGUCA	Cleavage	pacid=19653340 locus=AT1G27370 ID=AT1G27370.2.TAIR10 annot-version=TAIR10	1
ath-miR156i	AT5G50570.1	0	-1	1	20	1102	1121	UGACAGAAGAGAGAGAGCAG	:::::::::::::::::::	GUGCUCUCUCUCUUCUGUCA	Cleavage	pacid=19670856 locus=AT5G50570 ID=AT5G50570.1.TAIR10 annot-version=TAIR10	2
ath-miR156i	AT5G43270.1	0	-1	1	20	1188	1207	UGACAGAAGAGAGAGAGCAG	:::::::::::::::::::	GUGCUCUCUCUCUUCUGUCA	Cleavage	pacid=19665478 locus=AT5G43270 ID=AT5G43270.1.TAIR10 annot-version=TAIR10	1
ath-miR156i	AT1G27370.4	0	-1	1	20	1315	1334	UGACAGAAGAGAGAGAGCAG	:::::::::::::::::::	GUGCUCUCUCUCUUCUGUCA	Cleavage	pacid=19653342 locus=AT1G27370 ID=AT1G27370.4.TAIR10 annot-version=TAIR10	1
ath-miR156i	AT5G50570.2	0	-1	1	20	967	986	UGACAGAAGAGAGAGAGCAG	:::::::::::::::::::	GUGCUCUCUCUCUUCUGUCA	Cleavage	pacid=19670857 locus=AT5G50570 ID=AT5G50570.2.TAIR10 annot-version=TAIR10	1
ath-miR156i	AT5G43270.2	0	-1	1	20	1149	1168	UGACAGAAGAGAGAGAGCAG	:::::::::::::::::::	GUGCUCUCUCUCUUCUGUCA	Cleavage	pacid=19665479 locus=AT5G43270 ID=AT5G43270.2.TAIR10 annot-version=TAIR10	1
ath-miR156i	AT1G27370.3	0	-1	1	20	1228	1247	UGACAGAAGAGAGAGAGCAG	:::::::::::::::::::	GUGCUCUCUCUCUUCUGUCA	Cleavage	pacid=19653341 locus=AT1G27370 ID=AT1G27370.3.TAIR10 annot-version=TAIR10	1
ath-miR156i	AT5G43270.3	0	-1	1	20	1102	1121	UGACAGAAGAGAGAGAGCAG	:::::::::::::::::::	GUGCUCUCUCUCUUCUGUCA	Cleavage	pacid=19665480 locus=AT5G43270 ID=AT5G43270.3.TAIR10 annot-version=TAIR10	1
ath-miR156i	AT1G27360.4	0	-1	1	20	1300	1319	UGACAGAAGAGAGAGAGCAG	:::::::::::::::::::	GUGCUCUCUCUCUUCUGUCA	Cleavage	pacid=19655419 locus=AT1G27360 ID=AT1G27360.4.TAIR10 annot-version=TAIR10	1
ath-miR156i	AT1G27360.1	0	-1	1	20	1253	1272	UGACAGAAGAGAGAGAGCAG	:::::::::::::::::::	GUGCUCUCUCUCUUCUGUCA	Cleavage	pacid=19655416 locus=AT1G27360 ID=AT1G27360.1.TAIR10 annot-version=TAIR10	1
ath-miR156i	AT2G42200.1	0	-1	1	20	937	956	UGACAGAAGAGAGAGAGCAG	:::::::::::::::::::	GUGCUCUCUCUCUUCUGUCA	Cleavage	pacid=19642826 locus=AT2G42200 ID=AT2G42200.1.TAIR10 annot-version=TAIR10	1
ath-miR156i	AT5G50670.1	0	-1	1	20	1102	1121	UGACAGAAGAGAGAGAGCAG	:::::::::::::::::::	GUGCUCUCUCUCUUCUGUCA	Cleavage	pacid=19667447 locus=AT5G50670 ID=AT5G50670.1.TAIR10 annot-version=TAIR10	2
ath-miR156i	AT1G27360.3	0	-1	1	20	1240	1259	UGACAGAAGAGAGAGAGCAG	:::::::::::::::::::	GUGCUCUCUCUCUUCUGUCA	Cleavage	pacid=19655418 locus=AT1G27360 ID=AT1G27360.3.TAIR10 annot-version=TAIR10	1
ath-miR156i	AT1G27360.2	0	-1	1	20	1213	1232	UGACAGAAGAGAGAGAGCAG	:::::::::::::::::::	GUGCUCUCUCUCUUCUGUCA	Cleavage	pacid=19655417 locus=AT1G27360 ID=AT1G27360.2.TAIR10 annot-version=TAIR10	1
ath-miR156i	AT3G57920.1	0	-1	1	20	845	864	UGACAGAAGAGAGAGAGCAG	:::::::::::::::::::	GUGCUCUCUCUCUUCUGUCA	Cleavage	pacid=19663578 locus=AT3G57920 ID=AT3G57920.1.TAIR10 annot-version=TAIR10	1
ath-miR156j	AT1G27370.1	0	-1	1	20	2368	2387	UGACAGAAGAGAGAGAGCAC	::::::::::::::::::::	GUGCUCUCUCUCUUCUGUCA	Cleavage	pacid=19653339 locus=AT1G27370 ID=AT1G27370.1.TAIR10 annot-version=TAIR10	3
ath-miR156j	AT1G69170.1	0	-1	1	20	1297	1316	UGACAGAAGAGAGAGAGCAC	::::::::::::::::::::	GUGCUCUCUCUCUUCUGUCA	Cleavage	pacid=19657590 locus=AT1G69170 ID=AT1G69170.1.TAIR10 annot-version=TAIR10	1
ath-miR156j	AT1G27370.2	0	-1	1	20	1446	1465	UGACAGAAGAGAGAGAGCAC	::::::::::::::::::::	GUGCUCUCUCUCUUCUGUCA	Cleavage	pacid=19653340 locus=AT1G27370 ID=AT1G27370.2.TAIR10 annot-version=TAIR10	1
ath-miR156j	AT5G50570.1	0	-1	1	20	1102	1121	UGACAGAAGAGAGAGAGCAC	::::::::::::::::::::	GUGCUCUCUCUCUUCUGUCA	Cleavage	pacid=19670856 locus=AT5G50570 ID=AT5G50570.1.TAIR10 annot-version=TAIR10	2
ath-miR156j	AT5G43270.1	0	-1	1	20	1188	1207	UGACAGAAGAGAGAGAGCAC	::::::::::::::::::::	GUGCUCUCUCUCUUCUGUCA	Cleavage	pacid=19665478 locus=AT5G43270 ID=AT5G43270.1.TAIR10 annot-version=TAIR10	1
ath-miR156j	AT1G27370.4	0	-1	1	20	1315	1334	UGACAGAAGAGAGAGAGCAC	::::::::::::::::::::	GUGCUCUCUCUCUUCUGUCA	Cleavage	pacid=19653342 locus=AT1G27370 ID=AT1G27370.4.TAIR10 annot-version=TAIR10	1
ath-miR156j	AT5G50570.2	0	-1	1	20	967	986	UGACAGAAGAGAGAGAGCAC	::::::::::::::::::::	GUGCUCUCUCUCUUCUGUCA	Cleavage	pacid=19670857 locus=AT5G50570 ID=AT5G50570.2.TAIR10 annot-version=TAIR10	1
ath-miR156j	AT5G43270.2	0	-1	1	20	1149	1168	UGACAGAAGAGAGAGAGCAC	::::::::::::::::::::	GUGCUCUCUCUCUUCUGUCA	Cleavage	pacid=19665479 locus=AT5G43270 ID=AT5G43270.2.TAIR10 annot-version=TAIR10	1
ath-miR156j	AT1G27370.3	0	-1	1	20	1228	1247	UGACAGAAGAGAGAGAGCAC	::::::::::::::::::::	GUGCUCUCUCUCUUCUGUCA	Cleavage	pacid=19653341 locus=AT1G27370 ID=AT1G27370.3.TAIR10 annot-version=TAIR10	1
ath-miR156j	AT5G43270.3	0	-1	1	20	1102	1121	UGACAGAAGAGAGAGAGCAC	::::::::::::::::::::	GUGCUCUCUCUCUUCUGUCA	Cleavage	pacid=19665480 locus=AT5G43270 ID=AT5G43270.3.TAIR10 annot-version=TAIR10	1
ath-miR156j	AT1G27360.4	0	-1	1	20	1300	1319	UGACAGAAGAGAGAGAGCAC	::::::::::::::::::::	GUGCUCUCUCUCUUCUGUCA	Cleavage	pacid=19655419 locus=AT1G27360 ID=AT1G27360.4.TAIR10 annot-version=TAIR10	1
ath-miR156j	AT1G27360.1	0	-1	1	20	1253	1272	UGACAGAAGAGAGAGAGCAC	::::::::::::::::::::	GUGCUCUCUCUCUUCUGUCA	Cleavage	pacid=19655416 locus=AT1G27360 ID=AT1G27360.1.TAIR10 annot-version=TAIR10	1
ath-miR156j	AT2G42200.1	0	-1	1	20	937	956	UGACAGAAGAGAGAGAGCAC	::::::::::::::::::::	GUGCUCUCUCUCUUCUGUCA	Cleavage	pacid=19642826 locus=AT2G42200 ID=AT2G42200.1.TAIR10 annot-version=TAIR10	1
ath-miR156j	AT5G50670.1	0	-1	1	20	1102	1121	UGACAGAAGAGAGAGAGCAC	::::::::::::::::::::	GUGCUCUCUCUCUUCUGUCA	Cleavage	pacid=19667447 locus=AT5G50670 ID=AT5G50670.1.TAIR10 annot-version=TAIR10	2
ath-miR156j	AT1G27360.3	0	-1	1	20	1240	1259	UGACAGAAGAGAGAGAGCAC	::::::::::::::::::::	GUGCUCUCUCUCUUCUGUCA	Cleavage	pacid=19655418 locus=AT1G27360 ID=AT1G27360.3.TAIR10 annot-version=TAIR10	1
ath-miR156j	AT1G27360.2	0	-1	1	20	1213	1232	UGACAGAAGAGAGAGAGCAC	::::::::::::::::::::	GUGCUCUCUCUCUUCUGUCA	Cleavage	pacid=19655417 locus=AT1G27360 ID=AT1G27360.2.TAIR10 annot-version=TAIR10	1
ath-miR156j	AT3G57920.1	0	-1	1	20	845	864	UGACAGAAGAGAGAGAGCAC	::::::::::::::::::::	GUGCUCUCUCUCUUCUGUCA	Cleavage	pacid=19663578 locus=AT3G57920 ID=AT3G57920.1.TAIR10 annot-version=TAIR10	1
ath-miR156j	AT1G53160.1	0	-1	1	20	592	611	UGACAGAAGAGAGAGAGCAC	:::::::::::::::::::	CUGCUCUCUCUCUUCUGUCA	Cleavage	pacid=19652602 locus=AT1G53160 ID=AT1G53160.1.TAIR10 annot-version=TAIR10	1
ath-miR398b-5p	AT5G14550.1	0	-1	1	21	1725	1745	AGGGUUGAUAUGAGAACACAC	:::::::::::::::::::::	GUGUGUUCUCAUAUCAACCCU	Cleavage	pacid=19669012 locus=AT5G14550 ID=AT5G14550.1.TAIR10 annot-version=TAIR10	1
ath-miR398c-5p	AT5G14550.1	0	-1	1	21	1725	1745	AGGGUUGAUAUGAGAACACAC	:::::::::::::::::::::	GUGUGUUCUCAUAUCAACCCU	Cleavage	pacid=19669012 locus=AT5G14550 ID=AT5G14550.1.TAIR10 annot-version=TAIR10	1
ath-miR399a	AT2G33770.1	0	-1	1	21	829	849	UGCCAAAGGAGAUUUGCCCUG	:::::::::::::::::::	UUGGGCAAAUCUCCUUUGGCA	Cleavage	pacid=19639578 locus=AT2G33770 ID=AT2G33770.1.TAIR10 annot-version=TAIR10	5
ath-miR399d	AT2G33770.1	0	-1	1	21	829	849	UGCCAAAGGAGAUUUGCCCCG	:::::::::::::::::::	UUGGGCAAAUCUCCUUUGGCA	Cleavage	pacid=19639578 locus=AT2G33770 ID=AT2G33770.1.TAIR10 annot-version=TAIR10	5
ath-miR399f	AT2G33770.1	0	-1	1	21	829	849	UGCCAAAGGAGAUUUGCCCGG	..:::::::::::::::::::	UUGGGCAAAUCUCCUUUGGCA	Cleavage	pacid=19639578 locus=AT2G33770 ID=AT2G33770.1.TAIR10 annot-version=TAIR10	5
ath-miR400	AT1G06580.1	0	-1	1	21	1085	1105	UAUGAGAGUAUUAUAAGUCAC	:::::::::::::::::::::	GUGACUUAUAAUACUCUCAUA	Cleavage	pacid=19655415 locus=AT1G06580 ID=AT1G06580.1.TAIR10 annot-version=TAIR10	2
ath-miR403-3p	AT1G31280.1	0	-1	1	21	3222	3242	UUAGAUUCACGCACAAACUCG	::::::::::::::::::::	GGAGUUUGUGCGUGAAUCUAA	Cleavage	pacid=19656712 locus=AT1G31280 ID=AT1G31280.1.TAIR10 annot-version=TAIR10	1
ath-miR408-5p	AT2G47020.1	0	-1	1	21	1557	1577	ACAGGGAACAAGCAGAGCAUG	:::::::::::::::::::::	CAUGCUCUGCUUGUUCCCUGU	Cleavage	pacid=19641575 locus=AT2G47020 ID=AT2G47020.1.TAIR10 annot-version=TAIR10	1
ath-miR408-5p	AT2G47020.2	0	-1	1	21	1557	1577	ACAGGGAACAAGCAGAGCAUG	:::::::::::::::::::::	CAUGCUCUGCUUGUUCCCUGU	Cleavage	pacid=19641576 locus=AT2G47020 ID=AT2G47020.2.TAIR10 annot-version=TAIR10	1
ath-miR414	AT4G04630.1	0	-1	1	21	455	475	UCAUCUUCAUCAUCAUCGUCA	:::::::::::::::::::::	UGACGAUGAUGAUGAAGAUGA	Cleavage	pacid=19645196 locus=AT4G04630 ID=AT4G04630.1.TAIR10 annot-version=TAIR10	1
ath-miR414	AT5G24890.1	0	-1	1	21	762	782	UCAUCUUCAUCAUCAUCGUCA	::::::::::::::::::::	AGACGAUGAUGAUGAAGAUGA	Cleavage	pacid=19668518 locus=AT5G24890 ID=AT5G24890.1.TAIR10 annot-version=TAIR10	2
ath-miR414	AT2G33250.1	0	-1	1	21	325	345	UCAUCUUCAUCAUCAUCGUCA	::::::::::::::::::::	AGACGAUGAUGAUGAAGAUGA	Cleavage	pacid=19640788 locus=AT2G33250 ID=AT2G33250.1.TAIR10 annot-version=TAIR10	1
ath-miR414	AT5G47040.1	0	-1	1	21	919	939	UCAUCUUCAUCAUCAUCGUCA	:::::::::::::::::::	CAACGAUGAUGAUGAAGAUGA	Cleavage	pacid=19667678 locus=AT5G47040 ID=AT5G47040.1.TAIR10 annot-version=TAIR10	1
ath-miR4243	AT5G48280.1	0	-1	1	21	255	275	UUGAAAUUGUAGAUUUCGUAC	:::::::::::::::::::::	GUACGAAAUCUACAAUUUCAA	Cleavage	pacid=19669300 locus=AT5G48280 ID=AT5G48280.1.TAIR10 annot-version=TAIR10	1
ath-miR5021	AT2G28100.1	0	-1	1	20	160	179	UGAGAAGAAGAAGAAGAAAA	::::::::::::::::::::	UUUUCUUCUUCUUCUUCUCA	Cleavage	pacid=19642363 locus=AT2G28100 ID=AT2G28100.1.TAIR10 annot-version=TAIR10	1
ath-miR5021	AT1G30650.1	0	-1	1	20	91	110	UGAGAAGAAGAAGAAGAAAA	:::::::::::::::::::	CUUUCUUCUUCUUCUUCUCA	Cleavage	pacid=19655852 locus=AT1G30650 ID=AT1G30650.1.TAIR10 annot-version=TAIR10	1
ath-miR5631	AT5G20960.1	0	-1	1	21	4380	4400	UGGCAGGAAAGACAUAAUUUU	:::::::::::::::::::::	AAAAUUAUGUCUUUCCUGCCA	Cleavage	pacid=19672074 locus=AT5G20960 ID=AT5G20960.1.TAIR10 annot-version=TAIR10	1
ath-miR5634	AT4G30750.1	0	-1	1	21	13	33	AGGGACUUUGUGAAUUUAGGG	:::::::::::::::::::::	CCCUAAAUUCACAAAGUCCCU	Cleavage	pacid=19645691 locus=AT4G30750 ID=AT4G30750.1.TAIR10 annot-version=TAIR10	1
ath-miR5658	AT3G59020.2	0	-1	1	21	3411	3431	AUGAUGAUGAUGAUGAUGAAA	:::::::::::::::::::::	UUUCAUCAUCAUCAUCAUCAU	Cleavage	pacid=19662785 locus=AT3G59020 ID=AT3G59020.2.TAIR10 annot-version=TAIR10	1
ath-miR5658	AT3G59020.1	0	-1	1	21	3408	3428	AUGAUGAUGAUGAUGAUGAAA	:::::::::::::::::::::	UUUCAUCAUCAUCAUCAUCAU	Cleavage	pacid=19662786 locus=AT3G59020 ID=AT3G59020.1.TAIR10 annot-version=TAIR10	1
ath-miR5658	AT4G39840.1	0	-1	1	21	609	629	AUGAUGAUGAUGAUGAUGAAA	:::::::::::::::::::::	UUUCAUCAUCAUCAUCAUCAU	Cleavage	pacid=19645757 locus=AT4G39840 ID=AT4G39840.1.TAIR10 annot-version=TAIR10	1
ath-miR5658	AT2G21530.1	0	-1	1	21	89	109	AUGAUGAUGAUGAUGAUGAAA	:::::::::::::::::::::	UUUCAUCAUCAUCAUCAUCAU	Cleavage	pacid=19638829 locus=AT2G21530 ID=AT2G21530.1.TAIR10 annot-version=TAIR10	1
ath-miR5658	AT3G23270.1	0	-1	1	21	3014	3034	AUGAUGAUGAUGAUGAUGAAA	::::::::::::::::::::	AUUCAUCAUCAUCAUCAUCAU	Cleavage	pacid=19658775 locus=AT3G23270 ID=AT3G23270.1.TAIR10 annot-version=TAIR10	1
ath-miR5658	AT4G29180.2	0	-1	1	21	1861	1881	AUGAUGAUGAUGAUGAUGAAA	::::::::::::::::::::	CUUCAUCAUCAUCAUCAUCAU	Cleavage	pacid=19643766 locus=AT4G29180 ID=AT4G29180.2.TAIR10 annot-version=TAIR10	1
ath-miR5658	AT4G29180.1	0	-1	1	21	1855	1875	AUGAUGAUGAUGAUGAUGAAA	::::::::::::::::::::	CUUCAUCAUCAUCAUCAUCAU	Cleavage	pacid=19643767 locus=AT4G29180 ID=AT4G29180.1.TAIR10 annot-version=TAIR10	1
ath-miR5658	AT5G48380.1	0	-1	1	21	149	169	AUGAUGAUGAUGAUGAUGAAA	::::::::::::::::::::	CUUCAUCAUCAUCAUCAUCAU	Cleavage	pacid=19672369 locus=AT5G48380 ID=AT5G48380.1.TAIR10 annot-version=TAIR10	1
ath-miR5658	AT5G03340.1	0	-1	1	21	1	21	AUGAUGAUGAUGAUGAUGAAA	::::::::::::::::::::	AUUCAUCAUCAUCAUCAUCAU	Cleavage	pacid=19667705 locus=AT5G03340 ID=AT5G03340.1.TAIR10 annot-version=TAIR10	1
ath-miR5658	AT1G51640.1	0	-1	1	21	1570	1590	AUGAUGAUGAUGAUGAUGAAA	::::::::::::::::::::	CUUCAUCAUCAUCAUCAUCAU	Cleavage	pacid=19656974 locus=AT1G51640 ID=AT1G51640.1.TAIR10 annot-version=TAIR10	1
ath-miR5658	AT1G32360.1	0	-1	1	21	133	153	AUGAUGAUGAUGAUGAUGAAA	::::::::::::::::::::	CUUCAUCAUCAUCAUCAUCAU	Cleavage	pacid=19651555 locus=AT1G32360 ID=AT1G32360.1.TAIR10 annot-version=TAIR10	1
ath-miR5658	AT5G56860.1	0	-1	1	21	210	230	AUGAUGAUGAUGAUGAUGAAA	::::::::::::::::::::	CUUCAUCAUCAUCAUCAUCAU	Cleavage	pacid=19671977 locus=AT5G56860 ID=AT5G56860.1.TAIR10 annot-version=TAIR10	1
ath-miR5658	AT4G16790.1	0	-1	1	21	760	780	AUGAUGAUGAUGAUGAUGAAA	::::::::::::::::::::	CUUCAUCAUCAUCAUCAUCAU	Cleavage	pacid=19649040 locus=AT4G16790 ID=AT4G16790.1.TAIR10 annot-version=TAIR10	1
ath-miR5658	AT2G36460.2	0	-1	1	21	58	78	AUGAUGAUGAUGAUGAUGAAA	::::::::::::::::::::	CUUCAUCAUCAUCAUCAUCAU	Cleavage	pacid=19640240 locus=AT2G36460 ID=AT2G36460.2.TAIR10 annot-version=TAIR10	1
ath-miR5658	AT1G54160.1	0	-1	1	21	174	194	AUGAUGAUGAUGAUGAUGAAA	::::::::::::::::::::	AUUCAUCAUCAUCAUCAUCAU	Cleavage	pacid=19655219 locus=AT1G54160 ID=AT1G54160.1.TAIR10 annot-version=TAIR10	1
ath-miR5658	AT2G36460.1	0	-1	1	21	58	78	AUGAUGAUGAUGAUGAUGAAA	::::::::::::::::::::	CUUCAUCAUCAUCAUCAUCAU	Cleavage	pacid=19640239 locus=AT2G36460 ID=AT2G36460.1.TAIR10 annot-version=TAIR10	1
ath-miR5658	AT5G61510.1	0	-1	1	21	39	59	AUGAUGAUGAUGAUGAUGAAA	::::::::::::::::::::	CUUCAUCAUCAUCAUCAUCAU	Cleavage	pacid=19671202 locus=AT5G61510 ID=AT5G61510.1.TAIR10 annot-version=TAIR10	1
ath-miR5658	AT2G37410.1	0	-1	1	21	746	766	AUGAUGAUGAUGAUGAUGAAA	::::::::::::::::::::	CUUCAUCAUCAUCAUCAUCAU	Cleavage	pacid=19639307 locus=AT2G37410 ID=AT2G37410.1.TAIR10 annot-version=TAIR10	1
ath-miR5658	AT2G37410.2	0	-1	1	21	701	721	AUGAUGAUGAUGAUGAUGAAA	::::::::::::::::::::	CUUCAUCAUCAUCAUCAUCAU	Cleavage	pacid=19639308 locus=AT2G37410 ID=AT2G37410.2.TAIR10 annot-version=TAIR10	1
ath-miR5658	AT1G29540.1	0	-1	1	21	199	219	AUGAUGAUGAUGAUGAUGAAA	::::::::::::::::::::	CUUCAUCAUCAUCAUCAUCAU	Cleavage	pacid=19655796 locus=AT1G29540 ID=AT1G29540.1.TAIR10 annot-version=TAIR10	1
ath-miR5658	AT4G36870.2	0	-1	1	21	351	371	AUGAUGAUGAUGAUGAUGAAA	: :::::::::::::::::::	UAUCAUCAUCAUCAUCAUCAU	Cleavage	pacid=19646247 locus=AT4G36870 ID=AT4G36870.2.TAIR10 annot-version=TAIR10	2
ath-miR5658	AT5G49740.1	0	-1	1	21	140	160	AUGAUGAUGAUGAUGAUGAAA	: :::::::::::::::::::	UAUCAUCAUCAUCAUCAUCAU	Cleavage	pacid=19672233 locus=AT5G49740 ID=AT5G49740.1.TAIR10 annot-version=TAIR10	2
ath-miR5658	AT4G36870.1	0	-1	1	21	179	199	AUGAUGAUGAUGAUGAUGAAA	: :::::::::::::::::::	UAUCAUCAUCAUCAUCAUCAU	Cleavage	pacid=19646246 locus=AT4G36870 ID=AT4G36870.1.TAIR10 annot-version=TAIR10	2
ath-miR5658	AT4G34390.1	0	-1	1	21	768	788	AUGAUGAUGAUGAUGAUGAAA	:::::::::::::::::::	GCUCAUCAUCAUCAUCAUCAU	Cleavage	pacid=19648012 locus=AT4G34390 ID=AT4G34390.1.TAIR10 annot-version=TAIR10	2
ath-miR5658	AT1G73710.1	0	-1	1	21	49	69	AUGAUGAUGAUGAUGAUGAAA	:::::::::::::::::::	CAUCAUCAUCAUCAUCAUCAU	Cleavage	pacid=19656052 locus=AT1G73710 ID=AT1G73710.1.TAIR10 annot-version=TAIR10	1
ath-miR5658	AT2G45880.1	0	-1	1	21	2667	2687	AUGAUGAUGAUGAUGAUGAAA	:::::::::::::::::::	AAUCAUCAUCAUCAUCAUCAU	Cleavage	pacid=19642881 locus=AT2G45880 ID=AT2G45880.1.TAIR10 annot-version=TAIR10	1
ath-miR5658	AT5G41410.1	0	-1	1	21	591	611	AUGAUGAUGAUGAUGAUGAAA	:::::::::::::::::::	GAUCAUCAUCAUCAUCAUCAU	Cleavage	pacid=19672801 locus=AT5G41410 ID=AT5G41410.1.TAIR10 annot-version=TAIR10	3
ath-miR5658	AT2G04620.1	0	-1	1	21	7	27	AUGAUGAUGAUGAUGAUGAAA	:::::::::::::::::::	GAUCAUCAUCAUCAUCAUCAU	Cleavage	pacid=19641178 locus=AT2G04620 ID=AT2G04620.1.TAIR10 annot-version=TAIR10	3
ath-miR5658	AT1G62680.1	0	-1	1	21	1911	1931	AUGAUGAUGAUGAUGAUGAAA	:::::::::::::::::::	CGUCAUCAUCAUCAUCAUCAU	Cleavage	pacid=19657577 locus=AT1G62680 ID=AT1G62680.1.TAIR10 annot-version=TAIR10	2
ath-miR5658	AT1G14920.1	0	-1	1	21	198	218	AUGAUGAUGAUGAUGAUGAAA	:::::::::::::::::::	GAUCAUCAUCAUCAUCAUCAU	Cleavage	pacid=19654682 locus=AT1G14920 ID=AT1G14920.1.TAIR10 annot-version=TAIR10	1
ath-miR5658	AT2G43970.1	0	-1	1	21	1652	1672	AUGAUGAUGAUGAUGAUGAAA	:::::::::::::::::::	AAUCAUCAUCAUCAUCAUCAU	Cleavage	pacid=19642878 locus=AT2G43970 ID=AT2G43970.1.TAIR10 annot-version=TAIR10	2
ath-miR5658	AT2G43970.2	0	-1	1	21	1604	1624	AUGAUGAUGAUGAUGAUGAAA	:::::::::::::::::::	AAUCAUCAUCAUCAUCAUCAU	Cleavage	pacid=19642879 locus=AT2G43970 ID=AT2G43970.2.TAIR10 annot-version=TAIR10	2
ath-miR5658	AT1G15710.1	0	-1	1	21	1187	1207	AUGAUGAUGAUGAUGAUGAAA	: :::::::::::::::::::	UAUCAUCAUCAUCAUCAUCAU	Cleavage	pacid=19657213 locus=AT1G15710 ID=AT1G15710.1.TAIR10 annot-version=TAIR10	2
ath-miR5658	AT4G38870.1	0	-1	1	21	383	403	AUGAUGAUGAUGAUGAUGAAA	: :::::::::::::::::::	UAUCAUCAUCAUCAUCAUCAU	Cleavage	pacid=19647508 locus=AT4G38870 ID=AT4G38870.1.TAIR10 annot-version=TAIR10	1
ath-miR5658	AT2G32310.1	0	-1	1	21	815	835	AUGAUGAUGAUGAUGAUGAAA	: :::::::::::::::::::	UAUCAUCAUCAUCAUCAUCAU	Cleavage	pacid=19640002 locus=AT2G32310 ID=AT2G32310.1.TAIR10 annot-version=TAIR10	1
ath-miR5658	AT1G13430.1	0	-1	1	21	440	460	AUGAUGAUGAUGAUGAUGAAA	: :::::::::::::::::::	UAUCAUCAUCAUCAUCAUCAU	Cleavage	pacid=19651423 locus=AT1G13430 ID=AT1G13430.1.TAIR10 annot-version=TAIR10	1
ath-miR5658	AT1G80960.2	0	-1	1	21	146	166	AUGAUGAUGAUGAUGAUGAAA	:::::::::::::::::::	GAUCAUCAUCAUCAUCAUCAU	Cleavage	pacid=19650990 locus=AT1G80960 ID=AT1G80960.2.TAIR10 annot-version=TAIR10	1
ath-miR5658	AT2G47830.1	0	-1	1	21	124	144	AUGAUGAUGAUGAUGAUGAAA	:::::::::::::::::::	CAUCAUCAUCAUCAUCAUCAU	Cleavage	pacid=19640088 locus=AT2G47830 ID=AT2G47830.1.TAIR10 annot-version=TAIR10	1
ath-miR5658	AT2G47830.2	0	-1	1	21	107	127	AUGAUGAUGAUGAUGAUGAAA	:::::::::::::::::::	CAUCAUCAUCAUCAUCAUCAU	Cleavage	pacid=19640089 locus=AT2G47830 ID=AT2G47830.2.TAIR10 annot-version=TAIR10	1
ath-miR5658	AT1G60940.1	0	-1	1	21	59	79	AUGAUGAUGAUGAUGAUGAAA	:::::::::::::::::::	CAUCAUCAUCAUCAUCAUCAU	Cleavage	pacid=19650903 locus=AT1G60940 ID=AT1G60940.1.TAIR10 annot-version=TAIR10	1
ath-miR5658	AT1G69690.1	0	-1	1	21	204	224	AUGAUGAUGAUGAUGAUGAAA	:::::::::::::::::::	GAUCAUCAUCAUCAUCAUCAU	Cleavage	pacid=19655805 locus=AT1G69690 ID=AT1G69690.1.TAIR10 annot-version=TAIR10	2
ath-miR5658	AT1G80960.1	0	-1	1	21	86	106	AUGAUGAUGAUGAUGAUGAAA	:::::::::::::::::::	GAUCAUCAUCAUCAUCAUCAU	Cleavage	pacid=19650989 locus=AT1G80960 ID=AT1G80960.1.TAIR10 annot-version=TAIR10	1
ath-miR5658	AT1G80960.3	0	-1	1	21	146	166	AUGAUGAUGAUGAUGAUGAAA	:::::::::::::::::::	GAUCAUCAUCAUCAUCAUCAU	Cleavage	pacid=19650991 locus=AT1G80960 ID=AT1G80960.3.TAIR10 annot-version=TAIR10	1
ath-miR5658	AT1G16500.1	0	-1	1	21	330	350	AUGAUGAUGAUGAUGAUGAAA	: :::::::::::::::::::	UCUCAUCAUCAUCAUCAUCAU	Cleavage	pacid=19649089 locus=AT1G16500 ID=AT1G16500.1.TAIR10 annot-version=TAIR10	1
ath-miR5658	AT1G60940.2	0	-1	1	21	86	106	AUGAUGAUGAUGAUGAUGAAA	:::::::::::::::::::	CAUCAUCAUCAUCAUCAUCAU	Cleavage	pacid=19650904 locus=AT1G60940 ID=AT1G60940.2.TAIR10 annot-version=TAIR10	1
ath-miR5658	AT3G60790.1	0	-1	1	21	11	31	AUGAUGAUGAUGAUGAUGAAA	:::::::::::::::::::	AAUCAUCAUCAUCAUCAUCAU	Cleavage	pacid=19659801 locus=AT3G60790 ID=AT3G60790.1.TAIR10 annot-version=TAIR10	2
ath-miR5658	AT3G01500.3	0	-1	1	21	1165	1185	AUGAUGAUGAUGAUGAUGAAA	:::::::::::::::::::	CAUCAUCAUCAUCAUCAUCAU	Cleavage	pacid=19658954 locus=AT3G01500 ID=AT3G01500.3.TAIR10 annot-version=TAIR10	2
ath-miR5658	AT3G19470.2	0	-1	1	21	420	440	AUGAUGAUGAUGAUGAUGAAA	:::::::::::::::::::	AAUCAUCAUCAUCAUCAUCAU	Cleavage	pacid=19659621 locus=AT3G19470 ID=AT3G19470.2.TAIR10 annot-version=TAIR10	2
ath-miR5658	AT3G19470.1	0	-1	1	21	378	398	AUGAUGAUGAUGAUGAUGAAA	:::::::::::::::::::	AAUCAUCAUCAUCAUCAUCAU	Cleavage	pacid=19659620 locus=AT3G19470 ID=AT3G19470.1.TAIR10 annot-version=TAIR10	2
ath-miR5658	AT1G05310.1	0	-1	1	21	231	251	AUGAUGAUGAUGAUGAUGAAA	:::::::::::::::::::	CAUCAUCAUCAUCAUCAUCAU	Cleavage	pacid=19652761 locus=AT1G05310 ID=AT1G05310.1.TAIR10 annot-version=TAIR10	1
ath-miR5658	AT1G64340.1	0	-1	1	21	170	190	AUGAUGAUGAUGAUGAUGAAA	:::::::::::::::::::	CAUCAUCAUCAUCAUCAUCAU	Cleavage	pacid=19656113 locus=AT1G64340 ID=AT1G64340.1.TAIR10 annot-version=TAIR10	1
ath-miR5658	AT1G63120.1	0	-1	1	21	1043	1063	AUGAUGAUGAUGAUGAUGAAA	:::::::::::::::::::	AAUCAUCAUCAUCAUCAUCAU	Cleavage	pacid=19652279 locus=AT1G63120 ID=AT1G63120.1.TAIR10 annot-version=TAIR10	1
ath-miR5658	AT2G06850.1	0	-1	1	21	38	58	AUGAUGAUGAUGAUGAUGAAA	:::::::::::::::::::	CAUCAUCAUCAUCAUCAUCAU	Cleavage	pacid=19641970 locus=AT2G06850 ID=AT2G06850.1.TAIR10 annot-version=TAIR10	1
ath-miR5658	AT4G05100.1	0	-1	1	21	548	568	AUGAUGAUGAUGAUGAUGAAA	:::::::::::::::::::	CAUCAUCAUCAUCAUCAUCAU	Cleavage	pacid=19645421 locus=AT4G05100 ID=AT4G05100.1.TAIR10 annot-version=TAIR10	1
ath-miR5658	AT2G01530.1	0	-1	1	21	593	613	AUGAUGAUGAUGAUGAUGAAA	: :::::::::::::::::::	UAUCAUCAUCAUCAUCAUCAU	Cleavage	pacid=19643045 locus=AT2G01530 ID=AT2G01530.1.TAIR10 annot-version=TAIR10	1
ath-miR5658	AT1G21326.1	0	-1	1	21	457	477	AUGAUGAUGAUGAUGAUGAAA	: :::::::::::::::::::	UAUCAUCAUCAUCAUCAUCAU	Cleavage	pacid=19650638 locus=AT1G21326 ID=AT1G21326.1.TAIR10 annot-version=TAIR10	1
ath-miR5658	AT3G59220.1	0	-1	1	21	29	49	AUGAUGAUGAUGAUGAUGAAA	:::::::::::::::::::	CAUCAUCAUCAUCAUCAUCAU	Cleavage	pacid=19659895 locus=AT3G59220 ID=AT3G59220.1.TAIR10 annot-version=TAIR10	3
ath-miR5658	AT3G59220.1	0	-1	1	21	50	70	AUGAUGAUGAUGAUGAUGAAA	:::::::::::::::::::	CGUCAUCAUCAUCAUCAUCAU	Cleavage	pacid=19659895 locus=AT3G59220 ID=AT3G59220.1.TAIR10 annot-version=TAIR10	3
ath-miR5658	AT5G03060.1	0	-1	1	21	933	953	AUGAUGAUGAUGAUGAUGAAA	:::::::::::::::::::	CGUCAUCAUCAUCAUCAUCAU	Cleavage	pacid=19672590 locus=AT5G03060 ID=AT5G03060.1.TAIR10 annot-version=TAIR10	2
ath-miR5658	AT3G22770.1	0	-1	1	21	68	88	AUGAUGAUGAUGAUGAUGAAA	:::::::::::::::::::	AAUCAUCAUCAUCAUCAUCAU	Cleavage	pacid=19658574 locus=AT3G22770 ID=AT3G22770.1.TAIR10 annot-version=TAIR10	1
ath-miR5658	AT4G19830.1	0	-1	1	21	200	220	AUGAUGAUGAUGAUGAUGAAA	:::::::::::::::::::	CAUCAUCAUCAUCAUCAUCAU	Cleavage	pacid=19645918 locus=AT4G19830 ID=AT4G19830.1.TAIR10 annot-version=TAIR10	1
ath-miR5658	AT1G03850.1	0	-1	1	21	165	185	AUGAUGAUGAUGAUGAUGAAA	:::::::::::::::::::	CAUCAUCAUCAUCAUCAUCAU	Cleavage	pacid=19656919 locus=AT1G03850 ID=AT1G03850.1.TAIR10 annot-version=TAIR10	1
ath-miR5658	AT5G61710.1	0	-1	1	21	668	688	AUGAUGAUGAUGAUGAUGAAA	:::::::::::::::::::	CCUCAUCAUCAUCAUCAUCAU	Cleavage	pacid=19669213 locus=AT5G61710 ID=AT5G61710.1.TAIR10 annot-version=TAIR10	2
ath-miR5658	AT5G59030.1	0	-1	1	21	89	109	AUGAUGAUGAUGAUGAUGAAA	:::::::::::::::::::	CAUCAUCAUCAUCAUCAUCAU	Cleavage	pacid=19666864 locus=AT5G59030 ID=AT5G59030.1.TAIR10 annot-version=TAIR10	1
ath-miR5658	AT5G02440.1	0	-1	1	21	114	134	AUGAUGAUGAUGAUGAUGAAA	:::::::::::::::::::	ACUCAUCAUCAUCAUCAUCAU	Cleavage	pacid=19669076 locus=AT5G02440 ID=AT5G02440.1.TAIR10 annot-version=TAIR10	1
ath-miR5658	AT4G23680.1	0	-1	1	21	544	564	AUGAUGAUGAUGAUGAUGAAA	:::::::::::::::::::	CGUCAUCAUCAUCAUCAUCAU	Cleavage	pacid=19648145 locus=AT4G23680 ID=AT4G23680.1.TAIR10 annot-version=TAIR10	1
ath-miR5658	AT5G03545.1	0	-1	1	21	295	315	AUGAUGAUGAUGAUGAUGAAA	:::::::::::::::::::	GAUCAUCAUCAUCAUCAUCAU	Cleavage	pacid=19669562 locus=AT5G03545 ID=AT5G03545.1.TAIR10 annot-version=TAIR10	1
ath-miR5658	AT1G03850.2	0	-1	1	21	165	185	AUGAUGAUGAUGAUGAUGAAA	:::::::::::::::::::	CAUCAUCAUCAUCAUCAUCAU	Cleavage	pacid=19656920 locus=AT1G03850 ID=AT1G03850.2.TAIR10 annot-version=TAIR10	1
ath-miR5658	AT1G63057.2	0	-1	1	21	156	176	AUGAUGAUGAUGAUGAUGAAA	:::::::::::::::::::	CGUCAUCAUCAUCAUCAUCAU	Cleavage	pacid=19655455 locus=AT1G63057 ID=AT1G63057.2.TAIR10 annot-version=TAIR10	1
ath-miR5658	AT1G63057.1	0	-1	1	21	152	172	AUGAUGAUGAUGAUGAUGAAA	:::::::::::::::::::	CGUCAUCAUCAUCAUCAUCAU	Cleavage	pacid=19655454 locus=AT1G63057 ID=AT1G63057.1.TAIR10 annot-version=TAIR10	1
ath-miR5658	AT3G63230.1	0	-1	1	21	338	358	AUGAUGAUGAUGAUGAUGAAA	:::::::::::::::::::	CAUCAUCAUCAUCAUCAUCAU	Cleavage	pacid=19660006 locus=AT3G63230 ID=AT3G63230.1.TAIR10 annot-version=TAIR10	1
ath-miR5658	AT5G26673.1	0	-1	1	21	239	259	AUGAUGAUGAUGAUGAUGAAA	:::::::::::::::::::	CAUCAUCAUCAUCAUCAUCAU	Cleavage	pacid=19672669 locus=AT5G26673 ID=AT5G26673.1.TAIR10 annot-version=TAIR10	2
ath-miR5658	AT5G26673.1	0	-1	1	21	260	280	AUGAUGAUGAUGAUGAUGAAA	:::::::::::::::::::	CAUCAUCAUCAUCAUCAUCAU	Cleavage	pacid=19672669 locus=AT5G26673 ID=AT5G26673.1.TAIR10 annot-version=TAIR10	2
ath-miR5998a	AT1G71910.1	0	-1	1	21	180	200	ACAGUUUGUGUUUUGUUUUGU	:::::::::::::::::::::	ACAAAACAAAACACAAACUGU	Cleavage	pacid=19654608 locus=AT1G71910 ID=AT1G71910.1.TAIR10 annot-version=TAIR10	1
ath-miR5998b	AT1G71910.1	0	-1	1	21	180	200	ACAGUUUGUGUUUUGUUUUGU	:::::::::::::::::::::	ACAAAACAAAACACAAACUGU	Cleavage	pacid=19654608 locus=AT1G71910 ID=AT1G71910.1.TAIR10 annot-version=TAIR10	1
ath-miR846-3p	AT1G61230.1	0	-1	1	21	459	479	UUGAAUUGAAGUGCUUGAAUU	::::::::::::::::::::	CAUUCAAGCACUUCAAUUCAA	Cleavage	pacid=19655921 locus=AT1G61230 ID=AT1G61230.1.TAIR10 annot-version=TAIR10	2
ath-miR156a-5p	AT2G33810.1	0.5	-1	1	20	787	806	UGACAGAAGAGAGUGAGCAC	::::.::::::::::::::	UUGCUUACUCUCUUCUGUCA	Cleavage	pacid=19642408 locus=AT2G33810 ID=AT2G33810.1.TAIR10 annot-version=TAIR10	1
ath-miR156b-5p	AT2G33810.1	0.5	-1	1	20	787	806	UGACAGAAGAGAGUGAGCAC	::::.::::::::::::::	UUGCUUACUCUCUUCUGUCA	Cleavage	pacid=19642408 locus=AT2G33810 ID=AT2G33810.1.TAIR10 annot-version=TAIR10	1
ath-miR156c-5p	AT2G33810.1	0.5	-1	1	20	787	806	UGACAGAAGAGAGUGAGCAC	::::.::::::::::::::	UUGCUUACUCUCUUCUGUCA	Cleavage	pacid=19642408 locus=AT2G33810 ID=AT2G33810.1.TAIR10 annot-version=TAIR10	1
ath-miR156d-5p	AT2G33810.1	0.5	-1	1	20	787	806	UGACAGAAGAGAGUGAGCAC	::::.::::::::::::::	UUGCUUACUCUCUUCUGUCA	Cleavage	pacid=19642408 locus=AT2G33810 ID=AT2G33810.1.TAIR10 annot-version=TAIR10	1
ath-miR156e	AT2G33810.1	0.5	-1	1	20	787	806	UGACAGAAGAGAGUGAGCAC	::::.::::::::::::::	UUGCUUACUCUCUUCUGUCA	Cleavage	pacid=19642408 locus=AT2G33810 ID=AT2G33810.1.TAIR10 annot-version=TAIR10	1
ath-miR156f-5p	AT2G33810.1	0.5	-1	1	20	787	806	UGACAGAAGAGAGUGAGCAC	::::.::::::::::::::	UUGCUUACUCUCUUCUGUCA	Cleavage	pacid=19642408 locus=AT2G33810 ID=AT2G33810.1.TAIR10 annot-version=TAIR10	1
ath-miR161.2	AT1G63150.1	0.5	-1	1	21	986	1006	UCAAUGCAUUGAAAGUGACUA	: ::.::::::::::::::::	UUGUUACUUUCAAUGCAUUGA	Cleavage	pacid=19657780 locus=AT1G63150 ID=AT1G63150.1.TAIR10 annot-version=TAIR10	2
ath-miR165a-3p	AT1G30490.1	0.5	-1	1	21	795	815	UCGGACCAGGCUUCAUCCCCC	::::::::::::::::::.	UUGGGAUGAAGCCUGGUCCGG	Cleavage	pacid=19654895 locus=AT1G30490 ID=AT1G30490.1.TAIR10 annot-version=TAIR10	1
ath-miR165a-3p	AT4G32880.1	0.5	-1	1	21	934	954	UCGGACCAGGCUUCAUCCCCC	::::::::::::::::::.	CUGGGAUGAAGCCUGGUCCGG	Cleavage	pacid=19645439 locus=AT4G32880 ID=AT4G32880.1.TAIR10 annot-version=TAIR10	1
ath-miR165a-3p	AT2G34710.1	0.5	-1	1	21	870	890	UCGGACCAGGCUUCAUCCCCC	::::::::::::::::::.	UUGGGAUGAAGCCUGGUCCGG	Cleavage	pacid=19639699 locus=AT2G34710 ID=AT2G34710.1.TAIR10 annot-version=TAIR10	1
ath-miR165a-3p	AT5G60690.1	0.5	-1	1	21	1262	1282	UCGGACCAGGCUUCAUCCCCC	::::::::::::::::::.	CUGGGAUGAAGCCUGGUCCGG	Cleavage	pacid=19667720 locus=AT5G60690 ID=AT5G60690.1.TAIR10 annot-version=TAIR10	1
ath-miR165b	AT1G30490.1	0.5	-1	1	21	795	815	UCGGACCAGGCUUCAUCCCCC	::::::::::::::::::.	UUGGGAUGAAGCCUGGUCCGG	Cleavage	pacid=19654895 locus=AT1G30490 ID=AT1G30490.1.TAIR10 annot-version=TAIR10	1
ath-miR165b	AT4G32880.1	0.5	-1	1	21	934	954	UCGGACCAGGCUUCAUCCCCC	::::::::::::::::::.	CUGGGAUGAAGCCUGGUCCGG	Cleavage	pacid=19645439 locus=AT4G32880 ID=AT4G32880.1.TAIR10 annot-version=TAIR10	1
ath-miR165b	AT2G34710.1	0.5	-1	1	21	870	890	UCGGACCAGGCUUCAUCCCCC	::::::::::::::::::.	UUGGGAUGAAGCCUGGUCCGG	Cleavage	pacid=19639699 locus=AT2G34710 ID=AT2G34710.1.TAIR10 annot-version=TAIR10	1
ath-miR165b	AT5G60690.1	0.5	-1	1	21	1262	1282	UCGGACCAGGCUUCAUCCCCC	::::::::::::::::::.	CUGGGAUGAAGCCUGGUCCGG	Cleavage	pacid=19667720 locus=AT5G60690 ID=AT5G60690.1.TAIR10 annot-version=TAIR10	1
ath-miR166a-3p	AT1G52150.1	0.5	-1	1	21	1268	1288	UCGGACCAGGCUUCAUUCCCC	::::::::::::::::::.	CUGGAAUGAAGCCUGGUCCGG	Cleavage	pacid=19657514 locus=AT1G52150 ID=AT1G52150.1.TAIR10 annot-version=TAIR10	1
ath-miR166a-3p	AT1G52150.2	0.5	-1	1	21	1268	1288	UCGGACCAGGCUUCAUUCCCC	::::::::::::::::::.	CUGGAAUGAAGCCUGGUCCGG	Cleavage	pacid=19657513 locus=AT1G52150 ID=AT1G52150.2.TAIR10 annot-version=TAIR10	1
ath-miR166a-3p	AT1G52150.3	0.5	-1	1	21	1268	1288	UCGGACCAGGCUUCAUUCCCC	::::::::::::::::::.	CUGGAAUGAAGCCUGGUCCGG	Cleavage	pacid=19657515 locus=AT1G52150 ID=AT1G52150.3.TAIR10 annot-version=TAIR10	1
ath-miR166b-3p	AT1G52150.1	0.5	-1	1	21	1268	1288	UCGGACCAGGCUUCAUUCCCC	::::::::::::::::::.	CUGGAAUGAAGCCUGGUCCGG	Cleavage	pacid=19657514 locus=AT1G52150 ID=AT1G52150.1.TAIR10 annot-version=TAIR10	1
ath-miR166b-3p	AT1G52150.2	0.5	-1	1	21	1268	1288	UCGGACCAGGCUUCAUUCCCC	::::::::::::::::::.	CUGGAAUGAAGCCUGGUCCGG	Cleavage	pacid=19657513 locus=AT1G52150 ID=AT1G52150.2.TAIR10 annot-version=TAIR10	1
ath-miR166b-3p	AT1G52150.3	0.5	-1	1	21	1268	1288	UCGGACCAGGCUUCAUUCCCC	::::::::::::::::::.	CUGGAAUGAAGCCUGGUCCGG	Cleavage	pacid=19657515 locus=AT1G52150 ID=AT1G52150.3.TAIR10 annot-version=TAIR10	1
ath-miR166c	AT1G52150.1	0.5	-1	1	21	1268	1288	UCGGACCAGGCUUCAUUCCCC	::::::::::::::::::.	CUGGAAUGAAGCCUGGUCCGG	Cleavage	pacid=19657514 locus=AT1G52150 ID=AT1G52150.1.TAIR10 annot-version=TAIR10	1
ath-miR166c	AT1G52150.2	0.5	-1	1	21	1268	1288	UCGGACCAGGCUUCAUUCCCC	::::::::::::::::::.	CUGGAAUGAAGCCUGGUCCGG	Cleavage	pacid=19657513 locus=AT1G52150 ID=AT1G52150.2.TAIR10 annot-version=TAIR10	1
ath-miR166c	AT1G52150.3	0.5	-1	1	21	1268	1288	UCGGACCAGGCUUCAUUCCCC	::::::::::::::::::.	CUGGAAUGAAGCCUGGUCCGG	Cleavage	pacid=19657515 locus=AT1G52150 ID=AT1G52150.3.TAIR10 annot-version=TAIR10	1
ath-miR166d	AT1G52150.1	0.5	-1	1	21	1268	1288	UCGGACCAGGCUUCAUUCCCC	::::::::::::::::::.	CUGGAAUGAAGCCUGGUCCGG	Cleavage	pacid=19657514 locus=AT1G52150 ID=AT1G52150.1.TAIR10 annot-version=TAIR10	1
ath-miR166d	AT1G52150.2	0.5	-1	1	21	1268	1288	UCGGACCAGGCUUCAUUCCCC	::::::::::::::::::.	CUGGAAUGAAGCCUGGUCCGG	Cleavage	pacid=19657513 locus=AT1G52150 ID=AT1G52150.2.TAIR10 annot-version=TAIR10	1
ath-miR166d	AT1G52150.3	0.5	-1	1	21	1268	1288	UCGGACCAGGCUUCAUUCCCC	::::::::::::::::::.	CUGGAAUGAAGCCUGGUCCGG	Cleavage	pacid=19657515 locus=AT1G52150 ID=AT1G52150.3.TAIR10 annot-version=TAIR10	1
ath-miR166e-3p	AT1G52150.1	0.5	-1	1	21	1268	1288	UCGGACCAGGCUUCAUUCCCC	::::::::::::::::::.	CUGGAAUGAAGCCUGGUCCGG	Cleavage	pacid=19657514 locus=AT1G52150 ID=AT1G52150.1.TAIR10 annot-version=TAIR10	1
ath-miR166e-3p	AT1G52150.2	0.5	-1	1	21	1268	1288	UCGGACCAGGCUUCAUUCCCC	::::::::::::::::::.	CUGGAAUGAAGCCUGGUCCGG	Cleavage	pacid=19657513 locus=AT1G52150 ID=AT1G52150.2.TAIR10 annot-version=TAIR10	1
ath-miR166e-3p	AT1G52150.3	0.5	-1	1	21	1268	1288	UCGGACCAGGCUUCAUUCCCC	::::::::::::::::::.	CUGGAAUGAAGCCUGGUCCGG	Cleavage	pacid=19657515 locus=AT1G52150 ID=AT1G52150.3.TAIR10 annot-version=TAIR10	1
ath-miR166f	AT1G52150.1	0.5	-1	1	21	1268	1288	UCGGACCAGGCUUCAUUCCCC	::::::::::::::::::.	CUGGAAUGAAGCCUGGUCCGG	Cleavage	pacid=19657514 locus=AT1G52150 ID=AT1G52150.1.TAIR10 annot-version=TAIR10	1
ath-miR166f	AT1G52150.2	0.5	-1	1	21	1268	1288	UCGGACCAGGCUUCAUUCCCC	::::::::::::::::::.	CUGGAAUGAAGCCUGGUCCGG	Cleavage	pacid=19657513 locus=AT1G52150 ID=AT1G52150.2.TAIR10 annot-version=TAIR10	1
ath-miR166f	AT1G52150.3	0.5	-1	1	21	1268	1288	UCGGACCAGGCUUCAUUCCCC	::::::::::::::::::.	CUGGAAUGAAGCCUGGUCCGG	Cleavage	pacid=19657515 locus=AT1G52150 ID=AT1G52150.3.TAIR10 annot-version=TAIR10	1
ath-miR166g	AT1G52150.1	0.5	-1	1	21	1268	1288	UCGGACCAGGCUUCAUUCCCC	::::::::::::::::::.	CUGGAAUGAAGCCUGGUCCGG	Cleavage	pacid=19657514 locus=AT1G52150 ID=AT1G52150.1.TAIR10 annot-version=TAIR10	1
ath-miR166g	AT1G52150.2	0.5	-1	1	21	1268	1288	UCGGACCAGGCUUCAUUCCCC	::::::::::::::::::.	CUGGAAUGAAGCCUGGUCCGG	Cleavage	pacid=19657513 locus=AT1G52150 ID=AT1G52150.2.TAIR10 annot-version=TAIR10	1
ath-miR166g	AT1G52150.3	0.5	-1	1	21	1268	1288	UCGGACCAGGCUUCAUUCCCC	::::::::::::::::::.	CUGGAAUGAAGCCUGGUCCGG	Cleavage	pacid=19657515 locus=AT1G52150 ID=AT1G52150.3.TAIR10 annot-version=TAIR10	1
ath-miR172a	AT5G60120.1	0.5	-1	1	21	1647	1667	AGAAUCUUGAUGAUGCUGCAU	::::::::::::::.::::::	AUGCAGCAUCAUCAGGAUUCU	Cleavage	pacid=19670814 locus=AT5G60120 ID=AT5G60120.1.TAIR10 annot-version=TAIR10	1
ath-miR172a	AT5G60120.2	0.5	-1	1	21	1810	1830	AGAAUCUUGAUGAUGCUGCAU	::::::::::::::.::::::	AUGCAGCAUCAUCAGGAUUCU	Cleavage	pacid=19670813 locus=AT5G60120 ID=AT5G60120.2.TAIR10 annot-version=TAIR10	1
ath-miR172a	AT4G36920.1	0.5	-1	1	21	1329	1349	AGAAUCUUGAUGAUGCUGCAU	:::::::::::::.::::::	CUGCAGCAUCAUCAGGAUUCU	Cleavage	pacid=19645305 locus=AT4G36920 ID=AT4G36920.1.TAIR10 annot-version=TAIR10	2
ath-miR172a	AT4G36920.2	0.5	-1	1	21	1293	1313	AGAAUCUUGAUGAUGCUGCAU	:::::::::::::.::::::	CUGCAGCAUCAUCAGGAUUCU	Cleavage	pacid=19645306 locus=AT4G36920 ID=AT4G36920.2.TAIR10 annot-version=TAIR10	2
ath-miR172a	AT5G67180.1	0.5	-1	1	21	1298	1318	AGAAUCUUGAUGAUGCUGCAU	::::::::::::.::::::	UGGCAGCAUCAUCAGGAUUCU	Cleavage	pacid=19667688 locus=AT5G67180 ID=AT5G67180.1.TAIR10 annot-version=TAIR10	1
ath-miR172a	AT2G28550.2	0.5	-1	1	21	1629	1649	AGAAUCUUGAUGAUGCUGCAU	::::::::::::.::::::	CAGCAGCAUCAUCAGGAUUCU	Cleavage	pacid=19639062 locus=AT2G28550 ID=AT2G28550.2.TAIR10 annot-version=TAIR10	1
ath-miR172a	AT2G28550.1	0.5	-1	1	21	1557	1577	AGAAUCUUGAUGAUGCUGCAU	::::::::::::.::::::	CAGCAGCAUCAUCAGGAUUCU	Cleavage	pacid=19639061 locus=AT2G28550 ID=AT2G28550.1.TAIR10 annot-version=TAIR10	1
ath-miR172a	AT2G28550.3	0.5	-1	1	21	1602	1622	AGAAUCUUGAUGAUGCUGCAU	::::::::::::.::::::	CAGCAGCAUCAUCAGGAUUCU	Cleavage	pacid=19639060 locus=AT2G28550 ID=AT2G28550.3.TAIR10 annot-version=TAIR10	1
ath-miR172b-3p	AT5G60120.1	0.5	-1	1	21	1647	1667	AGAAUCUUGAUGAUGCUGCAU	::::::::::::::.::::::	AUGCAGCAUCAUCAGGAUUCU	Cleavage	pacid=19670814 locus=AT5G60120 ID=AT5G60120.1.TAIR10 annot-version=TAIR10	1
ath-miR172b-3p	AT5G60120.2	0.5	-1	1	21	1810	1830	AGAAUCUUGAUGAUGCUGCAU	::::::::::::::.::::::	AUGCAGCAUCAUCAGGAUUCU	Cleavage	pacid=19670813 locus=AT5G60120 ID=AT5G60120.2.TAIR10 annot-version=TAIR10	1
ath-miR172b-3p	AT4G36920.1	0.5	-1	1	21	1329	1349	AGAAUCUUGAUGAUGCUGCAU	:::::::::::::.::::::	CUGCAGCAUCAUCAGGAUUCU	Cleavage	pacid=19645305 locus=AT4G36920 ID=AT4G36920.1.TAIR10 annot-version=TAIR10	2
ath-miR172b-3p	AT4G36920.2	0.5	-1	1	21	1293	1313	AGAAUCUUGAUGAUGCUGCAU	:::::::::::::.::::::	CUGCAGCAUCAUCAGGAUUCU	Cleavage	pacid=19645306 locus=AT4G36920 ID=AT4G36920.2.TAIR10 annot-version=TAIR10	2
ath-miR172b-3p	AT5G67180.1	0.5	-1	1	21	1298	1318	AGAAUCUUGAUGAUGCUGCAU	::::::::::::.::::::	UGGCAGCAUCAUCAGGAUUCU	Cleavage	pacid=19667688 locus=AT5G67180 ID=AT5G67180.1.TAIR10 annot-version=TAIR10	1
ath-miR172b-3p	AT2G28550.2	0.5	-1	1	21	1629	1649	AGAAUCUUGAUGAUGCUGCAU	::::::::::::.::::::	CAGCAGCAUCAUCAGGAUUCU	Cleavage	pacid=19639062 locus=AT2G28550 ID=AT2G28550.2.TAIR10 annot-version=TAIR10	1
ath-miR172b-3p	AT2G28550.1	0.5	-1	1	21	1557	1577	AGAAUCUUGAUGAUGCUGCAU	::::::::::::.::::::	CAGCAGCAUCAUCAGGAUUCU	Cleavage	pacid=19639061 locus=AT2G28550 ID=AT2G28550.1.TAIR10 annot-version=TAIR10	1
ath-miR172b-3p	AT2G28550.3	0.5	-1	1	21	1602	1622	AGAAUCUUGAUGAUGCUGCAU	::::::::::::.::::::	CAGCAGCAUCAUCAGGAUUCU	Cleavage	pacid=19639060 locus=AT2G28550 ID=AT2G28550.3.TAIR10 annot-version=TAIR10	1
ath-miR172c	AT4G36920.1	0.5	-1	1	21	1329	1349	AGAAUCUUGAUGAUGCUGCAG	::::::::::::::.::::::	CUGCAGCAUCAUCAGGAUUCU	Cleavage	pacid=19645305 locus=AT4G36920 ID=AT4G36920.1.TAIR10 annot-version=TAIR10	2
ath-miR172c	AT4G36920.2	0.5	-1	1	21	1293	1313	AGAAUCUUGAUGAUGCUGCAG	::::::::::::::.::::::	CUGCAGCAUCAUCAGGAUUCU	Cleavage	pacid=19645306 locus=AT4G36920 ID=AT4G36920.2.TAIR10 annot-version=TAIR10	2
ath-miR172c	AT5G60120.1	0.5	-1	1	21	1647	1667	AGAAUCUUGAUGAUGCUGCAG	:::::::::::::.::::::	AUGCAGCAUCAUCAGGAUUCU	Cleavage	pacid=19670814 locus=AT5G60120 ID=AT5G60120.1.TAIR10 annot-version=TAIR10	1
ath-miR172c	AT5G60120.2	0.5	-1	1	21	1810	1830	AGAAUCUUGAUGAUGCUGCAG	:::::::::::::.::::::	AUGCAGCAUCAUCAGGAUUCU	Cleavage	pacid=19670813 locus=AT5G60120 ID=AT5G60120.2.TAIR10 annot-version=TAIR10	1
ath-miR172c	AT2G28550.2	0.5	-1	1	21	1629	1649	AGAAUCUUGAUGAUGCUGCAG	: ::::::::::::.::::::	CAGCAGCAUCAUCAGGAUUCU	Cleavage	pacid=19639062 locus=AT2G28550 ID=AT2G28550.2.TAIR10 annot-version=TAIR10	1
ath-miR172c	AT2G28550.1	0.5	-1	1	21	1557	1577	AGAAUCUUGAUGAUGCUGCAG	: ::::::::::::.::::::	CAGCAGCAUCAUCAGGAUUCU	Cleavage	pacid=19639061 locus=AT2G28550 ID=AT2G28550.1.TAIR10 annot-version=TAIR10	1
ath-miR172c	AT2G28550.3	0.5	-1	1	21	1602	1622	AGAAUCUUGAUGAUGCUGCAG	: ::::::::::::.::::::	CAGCAGCAUCAUCAGGAUUCU	Cleavage	pacid=19639060 locus=AT2G28550 ID=AT2G28550.3.TAIR10 annot-version=TAIR10	1
ath-miR172c	AT5G67180.1	0.5	-1	1	21	1298	1318	AGAAUCUUGAUGAUGCUGCAG	::::::::::::.::::::	UGGCAGCAUCAUCAGGAUUCU	Cleavage	pacid=19667688 locus=AT5G67180 ID=AT5G67180.1.TAIR10 annot-version=TAIR10	1
ath-miR172d-3p	AT4G36920.1	0.5	-1	1	21	1329	1349	AGAAUCUUGAUGAUGCUGCAG	::::::::::::::.::::::	CUGCAGCAUCAUCAGGAUUCU	Cleavage	pacid=19645305 locus=AT4G36920 ID=AT4G36920.1.TAIR10 annot-version=TAIR10	2
ath-miR172d-3p	AT4G36920.2	0.5	-1	1	21	1293	1313	AGAAUCUUGAUGAUGCUGCAG	::::::::::::::.::::::	CUGCAGCAUCAUCAGGAUUCU	Cleavage	pacid=19645306 locus=AT4G36920 ID=AT4G36920.2.TAIR10 annot-version=TAIR10	2
ath-miR172d-3p	AT5G60120.1	0.5	-1	1	21	1647	1667	AGAAUCUUGAUGAUGCUGCAG	:::::::::::::.::::::	AUGCAGCAUCAUCAGGAUUCU	Cleavage	pacid=19670814 locus=AT5G60120 ID=AT5G60120.1.TAIR10 annot-version=TAIR10	1
ath-miR172d-3p	AT5G60120.2	0.5	-1	1	21	1810	1830	AGAAUCUUGAUGAUGCUGCAG	:::::::::::::.::::::	AUGCAGCAUCAUCAGGAUUCU	Cleavage	pacid=19670813 locus=AT5G60120 ID=AT5G60120.2.TAIR10 annot-version=TAIR10	1
ath-miR172d-3p	AT2G28550.2	0.5	-1	1	21	1629	1649	AGAAUCUUGAUGAUGCUGCAG	: ::::::::::::.::::::	CAGCAGCAUCAUCAGGAUUCU	Cleavage	pacid=19639062 locus=AT2G28550 ID=AT2G28550.2.TAIR10 annot-version=TAIR10	1
ath-miR172d-3p	AT2G28550.1	0.5	-1	1	21	1557	1577	AGAAUCUUGAUGAUGCUGCAG	: ::::::::::::.::::::	CAGCAGCAUCAUCAGGAUUCU	Cleavage	pacid=19639061 locus=AT2G28550 ID=AT2G28550.1.TAIR10 annot-version=TAIR10	1
ath-miR172d-3p	AT2G28550.3	0.5	-1	1	21	1602	1622	AGAAUCUUGAUGAUGCUGCAG	: ::::::::::::.::::::	CAGCAGCAUCAUCAGGAUUCU	Cleavage	pacid=19639060 locus=AT2G28550 ID=AT2G28550.3.TAIR10 annot-version=TAIR10	1
ath-miR172d-3p	AT5G67180.1	0.5	-1	1	21	1298	1318	AGAAUCUUGAUGAUGCUGCAG	::::::::::::.::::::	UGGCAGCAUCAUCAGGAUUCU	Cleavage	pacid=19667688 locus=AT5G67180 ID=AT5G67180.1.TAIR10 annot-version=TAIR10	1
ath-miR172e-3p	AT3G54990.1	0.5	-1	1	21	965	985	GGAAUCUUGAUGAUGCUGCAU	:::::::::::::.::::::	UUGCAGCAUCAUCAGGAUUCC	Cleavage	pacid=19661651 locus=AT3G54990 ID=AT3G54990.1.TAIR10 annot-version=TAIR10	1
ath-miR399a	AT2G33770.1	0.5	-1	1	21	607	627	UGCCAAAGGAGAUUUGCCCUG	.:::::::::::.::::::::	UAGGGCAAAUCUUCUUUGGCA	Cleavage	pacid=19639578 locus=AT2G33770 ID=AT2G33770.1.TAIR10 annot-version=TAIR10	5
ath-miR399d	AT2G33770.1	0.5	-1	1	21	607	627	UGCCAAAGGAGAUUUGCCCCG	::::::::::.::::::::	UAGGGCAAAUCUUCUUUGGCA	Cleavage	pacid=19639578 locus=AT2G33770 ID=AT2G33770.1.TAIR10 annot-version=TAIR10	5
ath-miR399f	AT2G33770.1	0.5	-1	1	21	607	627	UGCCAAAGGAGAUUUGCCCGG	::::::::::.::::::::	UAGGGCAAAUCUUCUUUGGCA	Cleavage	pacid=19639578 locus=AT2G33770 ID=AT2G33770.1.TAIR10 annot-version=TAIR10	5
ath-miR414	AT1G06900.1	0.5	-1	1	21	323	343	UCAUCUUCAUCAUCAUCGUCA	:::.:::::::::::::::::	UGAUGAUGAUGAUGAAGAUGA	Cleavage	pacid=19655223 locus=AT1G06900 ID=AT1G06900.1.TAIR10 annot-version=TAIR10	3
ath-miR414	AT4G05410.1	0.5	-1	1	21	439	459	UCAUCUUCAUCAUCAUCGUCA	:::.:::::::::::::::::	UGAUGAUGAUGAUGAAGAUGA	Cleavage	pacid=19648352 locus=AT4G05410 ID=AT4G05410.1.TAIR10 annot-version=TAIR10	1
ath-miR414	AT4G33060.1	0.5	-1	1	21	906	926	UCAUCUUCAUCAUCAUCGUCA	:::::::::::.:::::::::	UGACGAUGAUGGUGAAGAUGA	Cleavage	pacid=19646599 locus=AT4G33060 ID=AT4G33060.1.TAIR10 annot-version=TAIR10	1
ath-miR414	AT3G01080.1	0.5	-1	1	21	783	803	UCAUCUUCAUCAUCAUCGUCA	:::.:::::::::::::::::	UGAUGAUGAUGAUGAAGAUGA	Cleavage	pacid=19659310 locus=AT3G01080 ID=AT3G01080.1.TAIR10 annot-version=TAIR10	1
ath-miR414	AT5G60130.2	0.5	-1	1	21	601	621	UCAUCUUCAUCAUCAUCGUCA	:::.:::::::::::::::::	UGAUGAUGAUGAUGAAGAUGA	Cleavage	pacid=19669923 locus=AT5G60130 ID=AT5G60130.2.TAIR10 annot-version=TAIR10	2
ath-miR414	AT5G60130.1	0.5	-1	1	21	549	569	UCAUCUUCAUCAUCAUCGUCA	:::.:::::::::::::::::	UGAUGAUGAUGAUGAAGAUGA	Cleavage	pacid=19669922 locus=AT5G60130 ID=AT5G60130.1.TAIR10 annot-version=TAIR10	2
ath-miR414	AT4G26110.2	0.5	-1	1	21	1101	1121	UCAUCUUCAUCAUCAUCGUCA	::::::::::::::.:::::	GGACGAUGAUGAUGAGGAUGA	Cleavage	pacid=19646279 locus=AT4G26110 ID=AT4G26110.2.TAIR10 annot-version=TAIR10	3
ath-miR414	AT4G26110.1	0.5	-1	1	21	1101	1121	UCAUCUUCAUCAUCAUCGUCA	::::::::::::::.:::::	GGACGAUGAUGAUGAGGAUGA	Cleavage	pacid=19646278 locus=AT4G26110 ID=AT4G26110.1.TAIR10 annot-version=TAIR10	3
ath-miR414	AT5G41630.1	0.5	-1	1	21	1320	1340	UCAUCUUCAUCAUCAUCGUCA	::.:::::::::::::::::	CGAUGAUGAUGAUGAAGAUGA	Cleavage	pacid=19671058 locus=AT5G41630 ID=AT5G41630.1.TAIR10 annot-version=TAIR10	1
ath-miR414	AT3G53310.1	0.5	-1	1	21	639	659	UCAUCUUCAUCAUCAUCGUCA	::.:::::::::::::::::	AGAUGAUGAUGAUGAAGAUGA	Cleavage	pacid=19660372 locus=AT3G53310 ID=AT3G53310.1.TAIR10 annot-version=TAIR10	2
ath-miR414	AT1G47970.1	0.5	-1	1	21	391	411	UCAUCUUCAUCAUCAUCGUCA	::::::::::::::.:::::	CGACGAUGAUGAUGAGGAUGA	Cleavage	pacid=19649507 locus=AT1G47970 ID=AT1G47970.1.TAIR10 annot-version=TAIR10	8
ath-miR414	AT5G08430.1	0.5	-1	1	21	1675	1695	UCAUCUUCAUCAUCAUCGUCA	.::::::::::::::::::	GAGCGAUGAUGAUGAAGAUGA	Cleavage	pacid=19670635 locus=AT5G08430 ID=AT5G08430.1.TAIR10 annot-version=TAIR10	1
ath-miR472-3p	AT1G12290.1	0.5	-1	1	22	544	565	UUUUUCCUACUCCGCCCAUACC	:: :::::.:::::::::::::	GGCAUGGGUGGAGUAGGAAAAA	Cleavage	pacid=19653150 locus=AT1G12290 ID=AT1G12290.1.TAIR10 annot-version=TAIR10	1
ath-miR472-3p	AT1G12290.2	0.5	-1	1	22	1116	1137	UUUUUCCUACUCCGCCCAUACC	:: :::::.:::::::::::::	GGCAUGGGUGGAGUAGGAAAAA	Cleavage	pacid=19653151 locus=AT1G12290 ID=AT1G12290.2.TAIR10 annot-version=TAIR10	2
ath-miR5021	AT1G14200.1	0.5	-1	1	20	20	39	UGAGAAGAAGAAGAAGAAAA	::::::::::::::::::.:	UUUUCUUCUUCUUCUUCUUA	Cleavage	pacid=19653158 locus=AT1G14200 ID=AT1G14200.1.TAIR10 annot-version=TAIR10	1
ath-miR5021	AT3G21320.1	0.5	-1	1	20	291	310	UGAGAAGAAGAAGAAGAAAA	:::::::::::::::::.:	CUUUCUUCUUCUUCUUCUUA	Cleavage	pacid=19660653 locus=AT3G21320 ID=AT3G21320.1.TAIR10 annot-version=TAIR10	1
ath-miR5021	AT2G18910.1	0.5	-1	1	20	128	147	UGAGAAGAAGAAGAAGAAAA	:::::::::::::::::.:	CUUUCUUCUUCUUCUUCUUA	Cleavage	pacid=19638145 locus=AT2G18910 ID=AT2G18910.1.TAIR10 annot-version=TAIR10	1
ath-miR5658	AT5G40630.1	0.5	-1	1	21	148	168	AUGAUGAUGAUGAUGAUGAAA	:::::::::.:::::::::::	UUUCAUCAUUAUCAUCAUCAU	Cleavage	pacid=19673200 locus=AT5G40630 ID=AT5G40630.1.TAIR10 annot-version=TAIR10	3
ath-miR5658	AT1G05490.1	0.5	-1	1	21	1025	1045	AUGAUGAUGAUGAUGAUGAAA	:::::::::::::::.::::	CUUCAUCAUCAUCAUCGUCAU	Cleavage	pacid=19657640 locus=AT1G05490 ID=AT1G05490.1.TAIR10 annot-version=TAIR10	1
ath-miR5658	AT5G13640.1	0.5	-1	1	21	2555	2575	AUGAUGAUGAUGAUGAUGAAA	::::::::::::.:::::::	AUUCAUCAUCAUCGUCAUCAU	Cleavage	pacid=19671151 locus=AT5G13640 ID=AT5G13640.1.TAIR10 annot-version=TAIR10	1
ath-miR5658	AT2G39710.1	0.5	-1	1	21	9	29	AUGAUGAUGAUGAUGAUGAAA	:::.::::::::::::::::	AUUCGUCAUCAUCAUCAUCAU	Cleavage	pacid=19638075 locus=AT2G39710 ID=AT2G39710.1.TAIR10 annot-version=TAIR10	1
ath-miR5658	AT1G79510.1	0.5	-1	1	21	243	263	AUGAUGAUGAUGAUGAUGAAA	::.:::::::::::::::::	CUUUAUCAUCAUCAUCAUCAU	Cleavage	pacid=19656976 locus=AT1G79510 ID=AT1G79510.1.TAIR10 annot-version=TAIR10	1
ath-miR5658	AT2G42780.2	0.5	-1	1	21	3	23	AUGAUGAUGAUGAUGAUGAAA	:::::::::::::::.::::	AUUCAUCAUCAUCAUCGUCAU	Cleavage	pacid=19638134 locus=AT2G42780 ID=AT2G42780.2.TAIR10 annot-version=TAIR10	1
ath-miR5658	AT1G79510.2	0.5	-1	1	21	135	155	AUGAUGAUGAUGAUGAUGAAA	::.:::::::::::::::::	CUUUAUCAUCAUCAUCAUCAU	Cleavage	pacid=19656977 locus=AT1G79510 ID=AT1G79510.2.TAIR10 annot-version=TAIR10	1
ath-miR5658	AT4G11600.1	0.5	-1	1	21	104	124	AUGAUGAUGAUGAUGAUGAAA	::.:::::::::::::::::	GUUUAUCAUCAUCAUCAUCAU	Cleavage	pacid=19647168 locus=AT4G11600 ID=AT4G11600.1.TAIR10 annot-version=TAIR10	1
ath-miR5658	AT1G45160.1	0.5	-1	1	21	77	97	AUGAUGAUGAUGAUGAUGAAA	: ::::::::::::::.::::	UCUCAUCAUCAUCAUCGUCAU	Cleavage	pacid=19654127 locus=AT1G45160 ID=AT1G45160.1.TAIR10 annot-version=TAIR10	1
ath-miR5658	AT1G45160.2	0.5	-1	1	21	77	97	AUGAUGAUGAUGAUGAUGAAA	: ::::::::::::::.::::	UCUCAUCAUCAUCAUCGUCAU	Cleavage	pacid=19654126 locus=AT1G45160 ID=AT1G45160.2.TAIR10 annot-version=TAIR10	1
ath-miR5658	AT1G32090.1	0.5	-1	1	21	2261	2281	AUGAUGAUGAUGAUGAUGAAA	:.:::::::::::::::::	AAUUAUCAUCAUCAUCAUCAU	Cleavage	pacid=19657473 locus=AT1G32090 ID=AT1G32090.1.TAIR10 annot-version=TAIR10	1
ath-miR5658	AT1G79640.2	0.5	-1	1	21	113	133	AUGAUGAUGAUGAUGAUGAAA	:::::::::::::::::.:	GAUCAUCAUCAUCAUCAUCGU	Cleavage	pacid=19657059 locus=AT1G79640 ID=AT1G79640.2.TAIR10 annot-version=TAIR10	1
ath-miR5658	AT3G02830.1	0.5	-1	1	21	227	247	AUGAUGAUGAUGAUGAUGAAA	: :.:::::::::::::::::	UAUUAUCAUCAUCAUCAUCAU	Cleavage	pacid=19663500 locus=AT3G02830 ID=AT3G02830.1.TAIR10 annot-version=TAIR10	1
ath-miR5658	AT1G79640.1	0.5	-1	1	21	112	132	AUGAUGAUGAUGAUGAUGAAA	:::::::::::::::::.:	GAUCAUCAUCAUCAUCAUCGU	Cleavage	pacid=19657058 locus=AT1G79640 ID=AT1G79640.1.TAIR10 annot-version=TAIR10	1
ath-miR5658	AT4G28620.1	0.5	-1	1	21	61	81	AUGAUGAUGAUGAUGAUGAAA	:.:::::::::::::::::	GGUUAUCAUCAUCAUCAUCAU	Cleavage	pacid=19648272 locus=AT4G28620 ID=AT4G28620.1.TAIR10 annot-version=TAIR10	1
ath-miR5658	AT1G78420.2	0.5	-1	1	21	1391	1411	AUGAUGAUGAUGAUGAUGAAA	:::::::::::.:::::::	CAUCAUCAUCAUCGUCAUCAU	Cleavage	pacid=19651031 locus=AT1G78420 ID=AT1G78420.2.TAIR10 annot-version=TAIR10	1
ath-miR5658	AT1G78420.1	0.5	-1	1	21	1485	1505	AUGAUGAUGAUGAUGAUGAAA	:::::::::::.:::::::	CAUCAUCAUCAUCGUCAUCAU	Cleavage	pacid=19651030 locus=AT1G78420 ID=AT1G78420.1.TAIR10 annot-version=TAIR10	1
ath-miR5658	AT1G78270.1	0.5	-1	1	21	164	184	AUGAUGAUGAUGAUGAUGAAA	::::::::::::::.::::	CAUCAUCAUCAUCAUCGUCAU	Cleavage	pacid=19656492 locus=AT1G78270 ID=AT1G78270.1.TAIR10 annot-version=TAIR10	1
ath-miR5658	AT2G14920.1	0.5	-1	1	21	395	415	AUGAUGAUGAUGAUGAUGAAA	: :.:::::::::::::::::	UCUUAUCAUCAUCAUCAUCAU	Cleavage	pacid=19642162 locus=AT2G14920 ID=AT2G14920.1.TAIR10 annot-version=TAIR10	1
ath-miR5658	AT1G54740.1	0.5	-1	1	21	860	880	AUGAUGAUGAUGAUGAUGAAA	::::::::::.::::::::	AAUCAUCAUCAUUAUCAUCAU	Cleavage	pacid=19650541 locus=AT1G54740 ID=AT1G54740.1.TAIR10 annot-version=TAIR10	2
ath-miR5658	AT2G25110.1	0.5	-1	1	21	160	180	AUGAUGAUGAUGAUGAUGAAA	:.:::::::::::::::::	CAUUAUCAUCAUCAUCAUCAU	Cleavage	pacid=19642246 locus=AT2G25110 ID=AT2G25110.1.TAIR10 annot-version=TAIR10	1
ath-miR5658	AT5G20670.1	0.5	-1	1	21	82	102	AUGAUGAUGAUGAUGAUGAAA	: :::::::::::::::::.:	UGUCAUCAUCAUCAUCAUCGU	Cleavage	pacid=19670058 locus=AT5G20670 ID=AT5G20670.1.TAIR10 annot-version=TAIR10	1
ath-miR5658	AT4G36900.1	0.5	-1	1	21	604	624	AUGAUGAUGAUGAUGAUGAAA	::.::::::::::::::::	AAUCGUCAUCAUCAUCAUCAU	Cleavage	pacid=19645834 locus=AT4G36900 ID=AT4G36900.1.TAIR10 annot-version=TAIR10	1
ath-miR5658	AT5G20370.1	0.5	-1	1	21	70	90	AUGAUGAUGAUGAUGAUGAAA	:::::::::::::::::.:	AAUCAUCAUCAUCAUCAUCGU	Cleavage	pacid=19668648 locus=AT5G20370 ID=AT5G20370.1.TAIR10 annot-version=TAIR10	1
ath-miR781a	AT5G23480.1	0.5	-1	1	21	1237	1257	UUAGAGUUUUCUGGAUACUUA	::::::::::::::::::.	CUAGUAUCCAGAAAACUCUAG	Cleavage	pacid=19671580 locus=AT5G23480 ID=AT5G23480.1.TAIR10 annot-version=TAIR10	1
ath-miR781b	AT5G23480.1	0.5	-1	1	21	1237	1257	UUAGAGUUUUCUGGAUACUUA	::::::::::::::::::.	CUAGUAUCCAGAAAACUCUAG	Cleavage	pacid=19671580 locus=AT5G23480 ID=AT5G23480.1.TAIR10 annot-version=TAIR10	1
ath-miR835-5p	AT1G49560.1	0.5	-1	1	21	838	858	UUCUUGCAUAUGUUCUUUAUC	::.::::::::::::::::	AUUAGAGAACAUAUGCAAGAA	Cleavage	pacid=19656105 locus=AT1G49560 ID=AT1G49560.1.TAIR10 annot-version=TAIR10	1
ath-miR846-3p	AT1G61230.1	0.5	-1	1	21	78	98	UUGAAUUGAAGUGCUUGAAUU	:::::::::::::::::.::	CAUUCAAGCACUUCAAUUUAA	Cleavage	pacid=19655921 locus=AT1G61230 ID=AT1G61230.1.TAIR10 annot-version=TAIR10	2
ath-miR854a	AT5G05100.1	0.5	-1	1	21	820	840	GAUGAGGAUAGGGAGGAGGAG	::::::::::::::::::.::	CUCCUCCUCCCUAUCCUCGUC	Cleavage	pacid=19669623 locus=AT5G05100 ID=AT5G05100.1.TAIR10 annot-version=TAIR10	1
ath-miR854b	AT5G05100.1	0.5	-1	1	21	820	840	GAUGAGGAUAGGGAGGAGGAG	::::::::::::::::::.::	CUCCUCCUCCCUAUCCUCGUC	Cleavage	pacid=19669623 locus=AT5G05100 ID=AT5G05100.1.TAIR10 annot-version=TAIR10	1
ath-miR854c	AT5G05100.1	0.5	-1	1	21	820	840	GAUGAGGAUAGGGAGGAGGAG	::::::::::::::::::.::	CUCCUCCUCCCUAUCCUCGUC	Cleavage	pacid=19669623 locus=AT5G05100 ID=AT5G05100.1.TAIR10 annot-version=TAIR10	1
ath-miR854d	AT5G05100.1	0.5	-1	1	21	820	840	GAUGAGGAUAGGGAGGAGGAG	::::::::::::::::::.::	CUCCUCCUCCCUAUCCUCGUC	Cleavage	pacid=19669623 locus=AT5G05100 ID=AT5G05100.1.TAIR10 annot-version=TAIR10	1
ath-miR854e	AT5G05100.1	0.5	-1	1	21	820	840	GAUGAGGAUAGGGAGGAGGAG	::::::::::::::::::.::	CUCCUCCUCCCUAUCCUCGUC	Cleavage	pacid=19669623 locus=AT5G05100 ID=AT5G05100.1.TAIR10 annot-version=TAIR10	1
ath-miR857	AT3G09220.1	0.5	-1	1	21	146	166	UUUUGUAUGUUGAAGGUGUAU	: :::::::::::.:::::::	ACACACCUUCAACGUACAAAA	Cleavage	pacid=19663575 locus=AT3G09220 ID=AT3G09220.1.TAIR10 annot-version=TAIR10	1
ath-miR859	AT3G17265.1	0.5	-1	1	21	613	633	UCUCUCUGUUGUGAAGUCAAA	:::::.:::::::::::::::	UUUGAUUUCACAACAGAGAGA	Cleavage	pacid=19664246 locus=AT3G17265 ID=AT3G17265.1.TAIR10 annot-version=TAIR10	1
ath-miR859	AT5G36200.1	0.5	-1	1	21	736	756	UCUCUCUGUUGUGAAGUCAAA	::::::::.::::::::::::	UUUGACUUUACAACAGAGAGA	Cleavage	pacid=19671095 locus=AT5G36200 ID=AT5G36200.1.TAIR10 annot-version=TAIR10	1
ath-miR156a-5p	AT1G27370.1	1	-1	1	20	2368	2387	UGACAGAAGAGAGUGAGCAC	:::::: :::::::::::::	GUGCUCUCUCUCUUCUGUCA	Cleavage	pacid=19653339 locus=AT1G27370 ID=AT1G27370.1.TAIR10 annot-version=TAIR10	1
ath-miR156a-5p	AT1G69170.1	1	-1	1	20	1297	1316	UGACAGAAGAGAGUGAGCAC	:::::: :::::::::::::	GUGCUCUCUCUCUUCUGUCA	Cleavage	pacid=19657590 locus=AT1G69170 ID=AT1G69170.1.TAIR10 annot-version=TAIR10	1
ath-miR156a-5p	AT1G27370.2	1	-1	1	20	1446	1465	UGACAGAAGAGAGUGAGCAC	:::::: :::::::::::::	GUGCUCUCUCUCUUCUGUCA	Cleavage	pacid=19653340 locus=AT1G27370 ID=AT1G27370.2.TAIR10 annot-version=TAIR10	1
ath-miR156a-5p	AT5G50570.1	1	-1	1	20	1102	1121	UGACAGAAGAGAGUGAGCAC	:::::: :::::::::::::	GUGCUCUCUCUCUUCUGUCA	Cleavage	pacid=19670856 locus=AT5G50570 ID=AT5G50570.1.TAIR10 annot-version=TAIR10	2
ath-miR156a-5p	AT5G43270.1	1	-1	1	20	1188	1207	UGACAGAAGAGAGUGAGCAC	:::::: :::::::::::::	GUGCUCUCUCUCUUCUGUCA	Cleavage	pacid=19665478 locus=AT5G43270 ID=AT5G43270.1.TAIR10 annot-version=TAIR10	1
ath-miR156a-5p	AT1G27370.4	1	-1	1	20	1315	1334	UGACAGAAGAGAGUGAGCAC	:::::: :::::::::::::	GUGCUCUCUCUCUUCUGUCA	Cleavage	pacid=19653342 locus=AT1G27370 ID=AT1G27370.4.TAIR10 annot-version=TAIR10	1
ath-miR156a-5p	AT5G50570.2	1	-1	1	20	967	986	UGACAGAAGAGAGUGAGCAC	:::::: :::::::::::::	GUGCUCUCUCUCUUCUGUCA	Cleavage	pacid=19670857 locus=AT5G50570 ID=AT5G50570.2.TAIR10 annot-version=TAIR10	1
ath-miR156a-5p	AT5G43270.2	1	-1	1	20	1149	1168	UGACAGAAGAGAGUGAGCAC	:::::: :::::::::::::	GUGCUCUCUCUCUUCUGUCA	Cleavage	pacid=19665479 locus=AT5G43270 ID=AT5G43270.2.TAIR10 annot-version=TAIR10	1
ath-miR156a-5p	AT1G27370.3	1	-1	1	20	1228	1247	UGACAGAAGAGAGUGAGCAC	:::::: :::::::::::::	GUGCUCUCUCUCUUCUGUCA	Cleavage	pacid=19653341 locus=AT1G27370 ID=AT1G27370.3.TAIR10 annot-version=TAIR10	1
ath-miR156a-5p	AT5G43270.3	1	-1	1	20	1102	1121	UGACAGAAGAGAGUGAGCAC	:::::: :::::::::::::	GUGCUCUCUCUCUUCUGUCA	Cleavage	pacid=19665480 locus=AT5G43270 ID=AT5G43270.3.TAIR10 annot-version=TAIR10	1
ath-miR156a-5p	AT1G27360.4	1	-1	1	20	1300	1319	UGACAGAAGAGAGUGAGCAC	:::::: :::::::::::::	GUGCUCUCUCUCUUCUGUCA	Cleavage	pacid=19655419 locus=AT1G27360 ID=AT1G27360.4.TAIR10 annot-version=TAIR10	1
ath-miR156a-5p	AT1G27360.1	1	-1	1	20	1253	1272	UGACAGAAGAGAGUGAGCAC	:::::: :::::::::::::	GUGCUCUCUCUCUUCUGUCA	Cleavage	pacid=19655416 locus=AT1G27360 ID=AT1G27360.1.TAIR10 annot-version=TAIR10	1
ath-miR156a-5p	AT2G42200.1	1	-1	1	20	937	956	UGACAGAAGAGAGUGAGCAC	:::::: :::::::::::::	GUGCUCUCUCUCUUCUGUCA	Cleavage	pacid=19642826 locus=AT2G42200 ID=AT2G42200.1.TAIR10 annot-version=TAIR10	1
ath-miR156a-5p	AT5G50670.1	1	-1	1	20	1102	1121	UGACAGAAGAGAGUGAGCAC	:::::: :::::::::::::	GUGCUCUCUCUCUUCUGUCA	Cleavage	pacid=19667447 locus=AT5G50670 ID=AT5G50670.1.TAIR10 annot-version=TAIR10	2
ath-miR156a-5p	AT1G27360.3	1	-1	1	20	1240	1259	UGACAGAAGAGAGUGAGCAC	:::::: :::::::::::::	GUGCUCUCUCUCUUCUGUCA	Cleavage	pacid=19655418 locus=AT1G27360 ID=AT1G27360.3.TAIR10 annot-version=TAIR10	1
ath-miR156a-5p	AT1G27360.2	1	-1	1	20	1213	1232	UGACAGAAGAGAGUGAGCAC	:::::: :::::::::::::	GUGCUCUCUCUCUUCUGUCA	Cleavage	pacid=19655417 locus=AT1G27360 ID=AT1G27360.2.TAIR10 annot-version=TAIR10	1
ath-miR156a-5p	AT3G57920.1	1	-1	1	20	845	864	UGACAGAAGAGAGUGAGCAC	:::::: :::::::::::::	GUGCUCUCUCUCUUCUGUCA	Cleavage	pacid=19663578 locus=AT3G57920 ID=AT3G57920.1.TAIR10 annot-version=TAIR10	1
ath-miR156a-5p	AT1G53160.1	1	-1	1	20	592	611	UGACAGAAGAGAGUGAGCAC	::::: :::::::::::::	CUGCUCUCUCUCUUCUGUCA	Cleavage	pacid=19652602 locus=AT1G53160 ID=AT1G53160.1.TAIR10 annot-version=TAIR10	1
ath-miR156b-5p	AT1G27370.1	1	-1	1	20	2368	2387	UGACAGAAGAGAGUGAGCAC	:::::: :::::::::::::	GUGCUCUCUCUCUUCUGUCA	Cleavage	pacid=19653339 locus=AT1G27370 ID=AT1G27370.1.TAIR10 annot-version=TAIR10	1
ath-miR156b-5p	AT1G69170.1	1	-1	1	20	1297	1316	UGACAGAAGAGAGUGAGCAC	:::::: :::::::::::::	GUGCUCUCUCUCUUCUGUCA	Cleavage	pacid=19657590 locus=AT1G69170 ID=AT1G69170.1.TAIR10 annot-version=TAIR10	1
ath-miR156b-5p	AT1G27370.2	1	-1	1	20	1446	1465	UGACAGAAGAGAGUGAGCAC	:::::: :::::::::::::	GUGCUCUCUCUCUUCUGUCA	Cleavage	pacid=19653340 locus=AT1G27370 ID=AT1G27370.2.TAIR10 annot-version=TAIR10	1
ath-miR156b-5p	AT5G50570.1	1	-1	1	20	1102	1121	UGACAGAAGAGAGUGAGCAC	:::::: :::::::::::::	GUGCUCUCUCUCUUCUGUCA	Cleavage	pacid=19670856 locus=AT5G50570 ID=AT5G50570.1.TAIR10 annot-version=TAIR10	2
ath-miR156b-5p	AT5G43270.1	1	-1	1	20	1188	1207	UGACAGAAGAGAGUGAGCAC	:::::: :::::::::::::	GUGCUCUCUCUCUUCUGUCA	Cleavage	pacid=19665478 locus=AT5G43270 ID=AT5G43270.1.TAIR10 annot-version=TAIR10	1
ath-miR156b-5p	AT1G27370.4	1	-1	1	20	1315	1334	UGACAGAAGAGAGUGAGCAC	:::::: :::::::::::::	GUGCUCUCUCUCUUCUGUCA	Cleavage	pacid=19653342 locus=AT1G27370 ID=AT1G27370.4.TAIR10 annot-version=TAIR10	1
ath-miR156b-5p	AT5G50570.2	1	-1	1	20	967	986	UGACAGAAGAGAGUGAGCAC	:::::: :::::::::::::	GUGCUCUCUCUCUUCUGUCA	Cleavage	pacid=19670857 locus=AT5G50570 ID=AT5G50570.2.TAIR10 annot-version=TAIR10	1
ath-miR156b-5p	AT5G43270.2	1	-1	1	20	1149	1168	UGACAGAAGAGAGUGAGCAC	:::::: :::::::::::::	GUGCUCUCUCUCUUCUGUCA	Cleavage	pacid=19665479 locus=AT5G43270 ID=AT5G43270.2.TAIR10 annot-version=TAIR10	1
ath-miR156b-5p	AT1G27370.3	1	-1	1	20	1228	1247	UGACAGAAGAGAGUGAGCAC	:::::: :::::::::::::	GUGCUCUCUCUCUUCUGUCA	Cleavage	pacid=19653341 locus=AT1G27370 ID=AT1G27370.3.TAIR10 annot-version=TAIR10	1
ath-miR156b-5p	AT5G43270.3	1	-1	1	20	1102	1121	UGACAGAAGAGAGUGAGCAC	:::::: :::::::::::::	GUGCUCUCUCUCUUCUGUCA	Cleavage	pacid=19665480 locus=AT5G43270 ID=AT5G43270.3.TAIR10 annot-version=TAIR10	1
ath-miR156b-5p	AT1G27360.4	1	-1	1	20	1300	1319	UGACAGAAGAGAGUGAGCAC	:::::: :::::::::::::	GUGCUCUCUCUCUUCUGUCA	Cleavage	pacid=19655419 locus=AT1G27360 ID=AT1G27360.4.TAIR10 annot-version=TAIR10	1
ath-miR156b-5p	AT1G27360.1	1	-1	1	20	1253	1272	UGACAGAAGAGAGUGAGCAC	:::::: :::::::::::::	GUGCUCUCUCUCUUCUGUCA	Cleavage	pacid=19655416 locus=AT1G27360 ID=AT1G27360.1.TAIR10 annot-version=TAIR10	1
ath-miR156b-5p	AT2G42200.1	1	-1	1	20	937	956	UGACAGAAGAGAGUGAGCAC	:::::: :::::::::::::	GUGCUCUCUCUCUUCUGUCA	Cleavage	pacid=19642826 locus=AT2G42200 ID=AT2G42200.1.TAIR10 annot-version=TAIR10	1
ath-miR156b-5p	AT5G50670.1	1	-1	1	20	1102	1121	UGACAGAAGAGAGUGAGCAC	:::::: :::::::::::::	GUGCUCUCUCUCUUCUGUCA	Cleavage	pacid=19667447 locus=AT5G50670 ID=AT5G50670.1.TAIR10 annot-version=TAIR10	2
ath-miR156b-5p	AT1G27360.3	1	-1	1	20	1240	1259	UGACAGAAGAGAGUGAGCAC	:::::: :::::::::::::	GUGCUCUCUCUCUUCUGUCA	Cleavage	pacid=19655418 locus=AT1G27360 ID=AT1G27360.3.TAIR10 annot-version=TAIR10	1
ath-miR156b-5p	AT1G27360.2	1	-1	1	20	1213	1232	UGACAGAAGAGAGUGAGCAC	:::::: :::::::::::::	GUGCUCUCUCUCUUCUGUCA	Cleavage	pacid=19655417 locus=AT1G27360 ID=AT1G27360.2.TAIR10 annot-version=TAIR10	1
ath-miR156b-5p	AT3G57920.1	1	-1	1	20	845	864	UGACAGAAGAGAGUGAGCAC	:::::: :::::::::::::	GUGCUCUCUCUCUUCUGUCA	Cleavage	pacid=19663578 locus=AT3G57920 ID=AT3G57920.1.TAIR10 annot-version=TAIR10	1
ath-miR156b-5p	AT1G53160.1	1	-1	1	20	592	611	UGACAGAAGAGAGUGAGCAC	::::: :::::::::::::	CUGCUCUCUCUCUUCUGUCA	Cleavage	pacid=19652602 locus=AT1G53160 ID=AT1G53160.1.TAIR10 annot-version=TAIR10	1
ath-miR156c-5p	AT1G27370.1	1	-1	1	20	2368	2387	UGACAGAAGAGAGUGAGCAC	:::::: :::::::::::::	GUGCUCUCUCUCUUCUGUCA	Cleavage	pacid=19653339 locus=AT1G27370 ID=AT1G27370.1.TAIR10 annot-version=TAIR10	1
ath-miR156c-5p	AT1G69170.1	1	-1	1	20	1297	1316	UGACAGAAGAGAGUGAGCAC	:::::: :::::::::::::	GUGCUCUCUCUCUUCUGUCA	Cleavage	pacid=19657590 locus=AT1G69170 ID=AT1G69170.1.TAIR10 annot-version=TAIR10	1
ath-miR156c-5p	AT1G27370.2	1	-1	1	20	1446	1465	UGACAGAAGAGAGUGAGCAC	:::::: :::::::::::::	GUGCUCUCUCUCUUCUGUCA	Cleavage	pacid=19653340 locus=AT1G27370 ID=AT1G27370.2.TAIR10 annot-version=TAIR10	1
ath-miR156c-5p	AT5G50570.1	1	-1	1	20	1102	1121	UGACAGAAGAGAGUGAGCAC	:::::: :::::::::::::	GUGCUCUCUCUCUUCUGUCA	Cleavage	pacid=19670856 locus=AT5G50570 ID=AT5G50570.1.TAIR10 annot-version=TAIR10	2
ath-miR156c-5p	AT5G43270.1	1	-1	1	20	1188	1207	UGACAGAAGAGAGUGAGCAC	:::::: :::::::::::::	GUGCUCUCUCUCUUCUGUCA	Cleavage	pacid=19665478 locus=AT5G43270 ID=AT5G43270.1.TAIR10 annot-version=TAIR10	1
ath-miR156c-5p	AT1G27370.4	1	-1	1	20	1315	1334	UGACAGAAGAGAGUGAGCAC	:::::: :::::::::::::	GUGCUCUCUCUCUUCUGUCA	Cleavage	pacid=19653342 locus=AT1G27370 ID=AT1G27370.4.TAIR10 annot-version=TAIR10	1
ath-miR156c-5p	AT5G50570.2	1	-1	1	20	967	986	UGACAGAAGAGAGUGAGCAC	:::::: :::::::::::::	GUGCUCUCUCUCUUCUGUCA	Cleavage	pacid=19670857 locus=AT5G50570 ID=AT5G50570.2.TAIR10 annot-version=TAIR10	1
ath-miR156c-5p	AT5G43270.2	1	-1	1	20	1149	1168	UGACAGAAGAGAGUGAGCAC	:::::: :::::::::::::	GUGCUCUCUCUCUUCUGUCA	Cleavage	pacid=19665479 locus=AT5G43270 ID=AT5G43270.2.TAIR10 annot-version=TAIR10	1
ath-miR156c-5p	AT1G27370.3	1	-1	1	20	1228	1247	UGACAGAAGAGAGUGAGCAC	:::::: :::::::::::::	GUGCUCUCUCUCUUCUGUCA	Cleavage	pacid=19653341 locus=AT1G27370 ID=AT1G27370.3.TAIR10 annot-version=TAIR10	1
ath-miR156c-5p	AT5G43270.3	1	-1	1	20	1102	1121	UGACAGAAGAGAGUGAGCAC	:::::: :::::::::::::	GUGCUCUCUCUCUUCUGUCA	Cleavage	pacid=19665480 locus=AT5G43270 ID=AT5G43270.3.TAIR10 annot-version=TAIR10	1
ath-miR156c-5p	AT1G27360.4	1	-1	1	20	1300	1319	UGACAGAAGAGAGUGAGCAC	:::::: :::::::::::::	GUGCUCUCUCUCUUCUGUCA	Cleavage	pacid=19655419 locus=AT1G27360 ID=AT1G27360.4.TAIR10 annot-version=TAIR10	1
ath-miR156c-5p	AT1G27360.1	1	-1	1	20	1253	1272	UGACAGAAGAGAGUGAGCAC	:::::: :::::::::::::	GUGCUCUCUCUCUUCUGUCA	Cleavage	pacid=19655416 locus=AT1G27360 ID=AT1G27360.1.TAIR10 annot-version=TAIR10	1
ath-miR156c-5p	AT2G42200.1	1	-1	1	20	937	956	UGACAGAAGAGAGUGAGCAC	:::::: :::::::::::::	GUGCUCUCUCUCUUCUGUCA	Cleavage	pacid=19642826 locus=AT2G42200 ID=AT2G42200.1.TAIR10 annot-version=TAIR10	1
ath-miR156c-5p	AT5G50670.1	1	-1	1	20	1102	1121	UGACAGAAGAGAGUGAGCAC	:::::: :::::::::::::	GUGCUCUCUCUCUUCUGUCA	Cleavage	pacid=19667447 locus=AT5G50670 ID=AT5G50670.1.TAIR10 annot-version=TAIR10	2
ath-miR156c-5p	AT1G27360.3	1	-1	1	20	1240	1259	UGACAGAAGAGAGUGAGCAC	:::::: :::::::::::::	GUGCUCUCUCUCUUCUGUCA	Cleavage	pacid=19655418 locus=AT1G27360 ID=AT1G27360.3.TAIR10 annot-version=TAIR10	1
ath-miR156c-5p	AT1G27360.2	1	-1	1	20	1213	1232	UGACAGAAGAGAGUGAGCAC	:::::: :::::::::::::	GUGCUCUCUCUCUUCUGUCA	Cleavage	pacid=19655417 locus=AT1G27360 ID=AT1G27360.2.TAIR10 annot-version=TAIR10	1
ath-miR156c-5p	AT3G57920.1	1	-1	1	20	845	864	UGACAGAAGAGAGUGAGCAC	:::::: :::::::::::::	GUGCUCUCUCUCUUCUGUCA	Cleavage	pacid=19663578 locus=AT3G57920 ID=AT3G57920.1.TAIR10 annot-version=TAIR10	1
ath-miR156c-5p	AT1G53160.1	1	-1	1	20	592	611	UGACAGAAGAGAGUGAGCAC	::::: :::::::::::::	CUGCUCUCUCUCUUCUGUCA	Cleavage	pacid=19652602 locus=AT1G53160 ID=AT1G53160.1.TAIR10 annot-version=TAIR10	1
ath-miR156d-5p	AT1G27370.1	1	-1	1	20	2368	2387	UGACAGAAGAGAGUGAGCAC	:::::: :::::::::::::	GUGCUCUCUCUCUUCUGUCA	Cleavage	pacid=19653339 locus=AT1G27370 ID=AT1G27370.1.TAIR10 annot-version=TAIR10	1
ath-miR156d-5p	AT1G69170.1	1	-1	1	20	1297	1316	UGACAGAAGAGAGUGAGCAC	:::::: :::::::::::::	GUGCUCUCUCUCUUCUGUCA	Cleavage	pacid=19657590 locus=AT1G69170 ID=AT1G69170.1.TAIR10 annot-version=TAIR10	1
ath-miR156d-5p	AT1G27370.2	1	-1	1	20	1446	1465	UGACAGAAGAGAGUGAGCAC	:::::: :::::::::::::	GUGCUCUCUCUCUUCUGUCA	Cleavage	pacid=19653340 locus=AT1G27370 ID=AT1G27370.2.TAIR10 annot-version=TAIR10	1
ath-miR156d-5p	AT5G50570.1	1	-1	1	20	1102	1121	UGACAGAAGAGAGUGAGCAC	:::::: :::::::::::::	GUGCUCUCUCUCUUCUGUCA	Cleavage	pacid=19670856 locus=AT5G50570 ID=AT5G50570.1.TAIR10 annot-version=TAIR10	2
ath-miR156d-5p	AT5G43270.1	1	-1	1	20	1188	1207	UGACAGAAGAGAGUGAGCAC	:::::: :::::::::::::	GUGCUCUCUCUCUUCUGUCA	Cleavage	pacid=19665478 locus=AT5G43270 ID=AT5G43270.1.TAIR10 annot-version=TAIR10	1
ath-miR156d-5p	AT1G27370.4	1	-1	1	20	1315	1334	UGACAGAAGAGAGUGAGCAC	:::::: :::::::::::::	GUGCUCUCUCUCUUCUGUCA	Cleavage	pacid=19653342 locus=AT1G27370 ID=AT1G27370.4.TAIR10 annot-version=TAIR10	1
ath-miR156d-5p	AT5G50570.2	1	-1	1	20	967	986	UGACAGAAGAGAGUGAGCAC	:::::: :::::::::::::	GUGCUCUCUCUCUUCUGUCA	Cleavage	pacid=19670857 locus=AT5G50570 ID=AT5G50570.2.TAIR10 annot-version=TAIR10	1
ath-miR156d-5p	AT5G43270.2	1	-1	1	20	1149	1168	UGACAGAAGAGAGUGAGCAC	:::::: :::::::::::::	GUGCUCUCUCUCUUCUGUCA	Cleavage	pacid=19665479 locus=AT5G43270 ID=AT5G43270.2.TAIR10 annot-version=TAIR10	1
ath-miR156d-5p	AT1G27370.3	1	-1	1	20	1228	1247	UGACAGAAGAGAGUGAGCAC	:::::: :::::::::::::	GUGCUCUCUCUCUUCUGUCA	Cleavage	pacid=19653341 locus=AT1G27370 ID=AT1G27370.3.TAIR10 annot-version=TAIR10	1
ath-miR156d-5p	AT5G43270.3	1	-1	1	20	1102	1121	UGACAGAAGAGAGUGAGCAC	:::::: :::::::::::::	GUGCUCUCUCUCUUCUGUCA	Cleavage	pacid=19665480 locus=AT5G43270 ID=AT5G43270.3.TAIR10 annot-version=TAIR10	1
ath-miR156d-5p	AT1G27360.4	1	-1	1	20	1300	1319	UGACAGAAGAGAGUGAGCAC	:::::: :::::::::::::	GUGCUCUCUCUCUUCUGUCA	Cleavage	pacid=19655419 locus=AT1G27360 ID=AT1G27360.4.TAIR10 annot-version=TAIR10	1
ath-miR156d-5p	AT1G27360.1	1	-1	1	20	1253	1272	UGACAGAAGAGAGUGAGCAC	:::::: :::::::::::::	GUGCUCUCUCUCUUCUGUCA	Cleavage	pacid=19655416 locus=AT1G27360 ID=AT1G27360.1.TAIR10 annot-version=TAIR10	1
ath-miR156d-5p	AT2G42200.1	1	-1	1	20	937	956	UGACAGAAGAGAGUGAGCAC	:::::: :::::::::::::	GUGCUCUCUCUCUUCUGUCA	Cleavage	pacid=19642826 locus=AT2G42200 ID=AT2G42200.1.TAIR10 annot-version=TAIR10	1
ath-miR156d-5p	AT5G50670.1	1	-1	1	20	1102	1121	UGACAGAAGAGAGUGAGCAC	:::::: :::::::::::::	GUGCUCUCUCUCUUCUGUCA	Cleavage	pacid=19667447 locus=AT5G50670 ID=AT5G50670.1.TAIR10 annot-version=TAIR10	2
ath-miR156d-5p	AT1G27360.3	1	-1	1	20	1240	1259	UGACAGAAGAGAGUGAGCAC	:::::: :::::::::::::	GUGCUCUCUCUCUUCUGUCA	Cleavage	pacid=19655418 locus=AT1G27360 ID=AT1G27360.3.TAIR10 annot-version=TAIR10	1
ath-miR156d-5p	AT1G27360.2	1	-1	1	20	1213	1232	UGACAGAAGAGAGUGAGCAC	:::::: :::::::::::::	GUGCUCUCUCUCUUCUGUCA	Cleavage	pacid=19655417 locus=AT1G27360 ID=AT1G27360.2.TAIR10 annot-version=TAIR10	1
ath-miR156d-5p	AT3G57920.1	1	-1	1	20	845	864	UGACAGAAGAGAGUGAGCAC	:::::: :::::::::::::	GUGCUCUCUCUCUUCUGUCA	Cleavage	pacid=19663578 locus=AT3G57920 ID=AT3G57920.1.TAIR10 annot-version=TAIR10	1
ath-miR156d-5p	AT1G53160.1	1	-1	1	20	592	611	UGACAGAAGAGAGUGAGCAC	::::: :::::::::::::	CUGCUCUCUCUCUUCUGUCA	Cleavage	pacid=19652602 locus=AT1G53160 ID=AT1G53160.1.TAIR10 annot-version=TAIR10	1
ath-miR156e	AT1G27370.1	1	-1	1	20	2368	2387	UGACAGAAGAGAGUGAGCAC	:::::: :::::::::::::	GUGCUCUCUCUCUUCUGUCA	Cleavage	pacid=19653339 locus=AT1G27370 ID=AT1G27370.1.TAIR10 annot-version=TAIR10	1
ath-miR156e	AT1G69170.1	1	-1	1	20	1297	1316	UGACAGAAGAGAGUGAGCAC	:::::: :::::::::::::	GUGCUCUCUCUCUUCUGUCA	Cleavage	pacid=19657590 locus=AT1G69170 ID=AT1G69170.1.TAIR10 annot-version=TAIR10	1
ath-miR156e	AT1G27370.2	1	-1	1	20	1446	1465	UGACAGAAGAGAGUGAGCAC	:::::: :::::::::::::	GUGCUCUCUCUCUUCUGUCA	Cleavage	pacid=19653340 locus=AT1G27370 ID=AT1G27370.2.TAIR10 annot-version=TAIR10	1
ath-miR156e	AT5G50570.1	1	-1	1	20	1102	1121	UGACAGAAGAGAGUGAGCAC	:::::: :::::::::::::	GUGCUCUCUCUCUUCUGUCA	Cleavage	pacid=19670856 locus=AT5G50570 ID=AT5G50570.1.TAIR10 annot-version=TAIR10	2
ath-miR156e	AT5G43270.1	1	-1	1	20	1188	1207	UGACAGAAGAGAGUGAGCAC	:::::: :::::::::::::	GUGCUCUCUCUCUUCUGUCA	Cleavage	pacid=19665478 locus=AT5G43270 ID=AT5G43270.1.TAIR10 annot-version=TAIR10	1
ath-miR156e	AT1G27370.4	1	-1	1	20	1315	1334	UGACAGAAGAGAGUGAGCAC	:::::: :::::::::::::	GUGCUCUCUCUCUUCUGUCA	Cleavage	pacid=19653342 locus=AT1G27370 ID=AT1G27370.4.TAIR10 annot-version=TAIR10	1
ath-miR156e	AT5G50570.2	1	-1	1	20	967	986	UGACAGAAGAGAGUGAGCAC	:::::: :::::::::::::	GUGCUCUCUCUCUUCUGUCA	Cleavage	pacid=19670857 locus=AT5G50570 ID=AT5G50570.2.TAIR10 annot-version=TAIR10	1
ath-miR156e	AT5G43270.2	1	-1	1	20	1149	1168	UGACAGAAGAGAGUGAGCAC	:::::: :::::::::::::	GUGCUCUCUCUCUUCUGUCA	Cleavage	pacid=19665479 locus=AT5G43270 ID=AT5G43270.2.TAIR10 annot-version=TAIR10	1
ath-miR156e	AT1G27370.3	1	-1	1	20	1228	1247	UGACAGAAGAGAGUGAGCAC	:::::: :::::::::::::	GUGCUCUCUCUCUUCUGUCA	Cleavage	pacid=19653341 locus=AT1G27370 ID=AT1G27370.3.TAIR10 annot-version=TAIR10	1
ath-miR156e	AT5G43270.3	1	-1	1	20	1102	1121	UGACAGAAGAGAGUGAGCAC	:::::: :::::::::::::	GUGCUCUCUCUCUUCUGUCA	Cleavage	pacid=19665480 locus=AT5G43270 ID=AT5G43270.3.TAIR10 annot-version=TAIR10	1
ath-miR156e	AT1G27360.4	1	-1	1	20	1300	1319	UGACAGAAGAGAGUGAGCAC	:::::: :::::::::::::	GUGCUCUCUCUCUUCUGUCA	Cleavage	pacid=19655419 locus=AT1G27360 ID=AT1G27360.4.TAIR10 annot-version=TAIR10	1
ath-miR156e	AT1G27360.1	1	-1	1	20	1253	1272	UGACAGAAGAGAGUGAGCAC	:::::: :::::::::::::	GUGCUCUCUCUCUUCUGUCA	Cleavage	pacid=19655416 locus=AT1G27360 ID=AT1G27360.1.TAIR10 annot-version=TAIR10	1
ath-miR156e	AT2G42200.1	1	-1	1	20	937	956	UGACAGAAGAGAGUGAGCAC	:::::: :::::::::::::	GUGCUCUCUCUCUUCUGUCA	Cleavage	pacid=19642826 locus=AT2G42200 ID=AT2G42200.1.TAIR10 annot-version=TAIR10	1
ath-miR156e	AT5G50670.1	1	-1	1	20	1102	1121	UGACAGAAGAGAGUGAGCAC	:::::: :::::::::::::	GUGCUCUCUCUCUUCUGUCA	Cleavage	pacid=19667447 locus=AT5G50670 ID=AT5G50670.1.TAIR10 annot-version=TAIR10	2
ath-miR156e	AT1G27360.3	1	-1	1	20	1240	1259	UGACAGAAGAGAGUGAGCAC	:::::: :::::::::::::	GUGCUCUCUCUCUUCUGUCA	Cleavage	pacid=19655418 locus=AT1G27360 ID=AT1G27360.3.TAIR10 annot-version=TAIR10	1
ath-miR156e	AT1G27360.2	1	-1	1	20	1213	1232	UGACAGAAGAGAGUGAGCAC	:::::: :::::::::::::	GUGCUCUCUCUCUUCUGUCA	Cleavage	pacid=19655417 locus=AT1G27360 ID=AT1G27360.2.TAIR10 annot-version=TAIR10	1
ath-miR156e	AT3G57920.1	1	-1	1	20	845	864	UGACAGAAGAGAGUGAGCAC	:::::: :::::::::::::	GUGCUCUCUCUCUUCUGUCA	Cleavage	pacid=19663578 locus=AT3G57920 ID=AT3G57920.1.TAIR10 annot-version=TAIR10	1
ath-miR156e	AT1G53160.1	1	-1	1	20	592	611	UGACAGAAGAGAGUGAGCAC	::::: :::::::::::::	CUGCUCUCUCUCUUCUGUCA	Cleavage	pacid=19652602 locus=AT1G53160 ID=AT1G53160.1.TAIR10 annot-version=TAIR10	1
ath-miR156f-5p	AT1G27370.1	1	-1	1	20	2368	2387	UGACAGAAGAGAGUGAGCAC	:::::: :::::::::::::	GUGCUCUCUCUCUUCUGUCA	Cleavage	pacid=19653339 locus=AT1G27370 ID=AT1G27370.1.TAIR10 annot-version=TAIR10	1
ath-miR156f-5p	AT1G69170.1	1	-1	1	20	1297	1316	UGACAGAAGAGAGUGAGCAC	:::::: :::::::::::::	GUGCUCUCUCUCUUCUGUCA	Cleavage	pacid=19657590 locus=AT1G69170 ID=AT1G69170.1.TAIR10 annot-version=TAIR10	1
ath-miR156f-5p	AT1G27370.2	1	-1	1	20	1446	1465	UGACAGAAGAGAGUGAGCAC	:::::: :::::::::::::	GUGCUCUCUCUCUUCUGUCA	Cleavage	pacid=19653340 locus=AT1G27370 ID=AT1G27370.2.TAIR10 annot-version=TAIR10	1
ath-miR156f-5p	AT5G50570.1	1	-1	1	20	1102	1121	UGACAGAAGAGAGUGAGCAC	:::::: :::::::::::::	GUGCUCUCUCUCUUCUGUCA	Cleavage	pacid=19670856 locus=AT5G50570 ID=AT5G50570.1.TAIR10 annot-version=TAIR10	2
ath-miR156f-5p	AT5G43270.1	1	-1	1	20	1188	1207	UGACAGAAGAGAGUGAGCAC	:::::: :::::::::::::	GUGCUCUCUCUCUUCUGUCA	Cleavage	pacid=19665478 locus=AT5G43270 ID=AT5G43270.1.TAIR10 annot-version=TAIR10	1
ath-miR156f-5p	AT1G27370.4	1	-1	1	20	1315	1334	UGACAGAAGAGAGUGAGCAC	:::::: :::::::::::::	GUGCUCUCUCUCUUCUGUCA	Cleavage	pacid=19653342 locus=AT1G27370 ID=AT1G27370.4.TAIR10 annot-version=TAIR10	1
ath-miR156f-5p	AT5G50570.2	1	-1	1	20	967	986	UGACAGAAGAGAGUGAGCAC	:::::: :::::::::::::	GUGCUCUCUCUCUUCUGUCA	Cleavage	pacid=19670857 locus=AT5G50570 ID=AT5G50570.2.TAIR10 annot-version=TAIR10	1
ath-miR156f-5p	AT5G43270.2	1	-1	1	20	1149	1168	UGACAGAAGAGAGUGAGCAC	:::::: :::::::::::::	GUGCUCUCUCUCUUCUGUCA	Cleavage	pacid=19665479 locus=AT5G43270 ID=AT5G43270.2.TAIR10 annot-version=TAIR10	1
ath-miR156f-5p	AT1G27370.3	1	-1	1	20	1228	1247	UGACAGAAGAGAGUGAGCAC	:::::: :::::::::::::	GUGCUCUCUCUCUUCUGUCA	Cleavage	pacid=19653341 locus=AT1G27370 ID=AT1G27370.3.TAIR10 annot-version=TAIR10	1
ath-miR156f-5p	AT5G43270.3	1	-1	1	20	1102	1121	UGACAGAAGAGAGUGAGCAC	:::::: :::::::::::::	GUGCUCUCUCUCUUCUGUCA	Cleavage	pacid=19665480 locus=AT5G43270 ID=AT5G43270.3.TAIR10 annot-version=TAIR10	1
ath-miR156f-5p	AT1G27360.4	1	-1	1	20	1300	1319	UGACAGAAGAGAGUGAGCAC	:::::: :::::::::::::	GUGCUCUCUCUCUUCUGUCA	Cleavage	pacid=19655419 locus=AT1G27360 ID=AT1G27360.4.TAIR10 annot-version=TAIR10	1
ath-miR156f-5p	AT1G27360.1	1	-1	1	20	1253	1272	UGACAGAAGAGAGUGAGCAC	:::::: :::::::::::::	GUGCUCUCUCUCUUCUGUCA	Cleavage	pacid=19655416 locus=AT1G27360 ID=AT1G27360.1.TAIR10 annot-version=TAIR10	1
ath-miR156f-5p	AT2G42200.1	1	-1	1	20	937	956	UGACAGAAGAGAGUGAGCAC	:::::: :::::::::::::	GUGCUCUCUCUCUUCUGUCA	Cleavage	pacid=19642826 locus=AT2G42200 ID=AT2G42200.1.TAIR10 annot-version=TAIR10	1
ath-miR156f-5p	AT5G50670.1	1	-1	1	20	1102	1121	UGACAGAAGAGAGUGAGCAC	:::::: :::::::::::::	GUGCUCUCUCUCUUCUGUCA	Cleavage	pacid=19667447 locus=AT5G50670 ID=AT5G50670.1.TAIR10 annot-version=TAIR10	2
ath-miR156f-5p	AT1G27360.3	1	-1	1	20	1240	1259	UGACAGAAGAGAGUGAGCAC	:::::: :::::::::::::	GUGCUCUCUCUCUUCUGUCA	Cleavage	pacid=19655418 locus=AT1G27360 ID=AT1G27360.3.TAIR10 annot-version=TAIR10	1
ath-miR156f-5p	AT1G27360.2	1	-1	1	20	1213	1232	UGACAGAAGAGAGUGAGCAC	:::::: :::::::::::::	GUGCUCUCUCUCUUCUGUCA	Cleavage	pacid=19655417 locus=AT1G27360 ID=AT1G27360.2.TAIR10 annot-version=TAIR10	1
ath-miR156f-5p	AT3G57920.1	1	-1	1	20	845	864	UGACAGAAGAGAGUGAGCAC	:::::: :::::::::::::	GUGCUCUCUCUCUUCUGUCA	Cleavage	pacid=19663578 locus=AT3G57920 ID=AT3G57920.1.TAIR10 annot-version=TAIR10	1
ath-miR156f-5p	AT1G53160.1	1	-1	1	20	592	611	UGACAGAAGAGAGUGAGCAC	::::: :::::::::::::	CUGCUCUCUCUCUUCUGUCA	Cleavage	pacid=19652602 locus=AT1G53160 ID=AT1G53160.1.TAIR10 annot-version=TAIR10	1
ath-miR156i	AT3G15270.1	1	-1	1	20	645	664	UGACAGAAGAGAGAGAGCAG	: ::::::::::::::::::	CCGCUCUCUCUCUUCUGUCA	Cleavage	pacid=19664431 locus=AT3G15270 ID=AT3G15270.1.TAIR10 annot-version=TAIR10	1
ath-miR156j	AT3G15270.1	1	-1	1	20	645	664	UGACAGAAGAGAGAGAGCAC	::::::::::::::::::	CCGCUCUCUCUCUUCUGUCA	Cleavage	pacid=19664431 locus=AT3G15270 ID=AT3G15270.1.TAIR10 annot-version=TAIR10	1
ath-miR161.2	AT1G62590.1	1	-1	1	21	1039	1059	UCAAUGCAUUGAAAGUGACUA	::::::: :::::::::::::	UAGUCACGUUCAAUGCAUUGA	Cleavage	pacid=19655823 locus=AT1G62590 ID=AT1G62590.1.TAIR10 annot-version=TAIR10	2
ath-miR161.2	AT5G41170.1	1	-1	1	21	881	901	UCAAUGCAUUGAAAGUGACUA	:: ::::::::::::::::::	UAAUCACUUUCAAUGCAUUGA	Cleavage	pacid=19667512 locus=AT5G41170 ID=AT5G41170.1.TAIR10 annot-version=TAIR10	1
ath-miR161.2	AT1G63330.1	1	-1	1	21	764	784	UCAAUGCAUUGAAAGUGACUA	::::::: :::::::::::::	UAGUCACGUUCAAUGCAUUGA	Cleavage	pacid=19651709 locus=AT1G63330 ID=AT1G63330.1.TAIR10 annot-version=TAIR10	2
ath-miR161.2	AT1G63630.1	1	-1	1	21	239	259	UCAAUGCAUUGAAAGUGACUA	: ::.:::::::.::::::::	UUGUUACUUUCAGUGCAUUGA	Cleavage	pacid=19655871 locus=AT1G63630 ID=AT1G63630.1.TAIR10 annot-version=TAIR10	1
ath-miR163	AT5G38100.2	1	-1	1	24	314	337	UUGAAGAGGACUUGGAACUUCGAU	.::::::::::..:::::::	ACUAGAGUUCCAAGUUUUCUUCAA	Cleavage	pacid=19669554 locus=AT5G38100 ID=AT5G38100.2.TAIR10 annot-version=TAIR10	1
ath-miR163	AT5G38100.1	1	-1	1	24	314	337	UUGAAGAGGACUUGGAACUUCGAU	.::::::::::..:::::::	ACUAGAGUUCCAAGUUUUCUUCAA	Cleavage	pacid=19669553 locus=AT5G38100 ID=AT5G38100.1.TAIR10 annot-version=TAIR10	1
ath-miR163	AT1G15125.1	1	-1	1	24	249	272	UUGAAGAGGACUUGGAACUUCGAU	::::.::::::.:::::::	UCCUCAGUUUCAAGUCUUCUUCAA	Cleavage	pacid=19657689 locus=AT1G15125 ID=AT1G15125.1.TAIR10 annot-version=TAIR10	1
ath-miR166a-3p	AT1G30490.1	1	-1	1	21	795	815	UCGGACCAGGCUUCAUUCCCC	::.:::::::::::::::.	UUGGGAUGAAGCCUGGUCCGG	Cleavage	pacid=19654895 locus=AT1G30490 ID=AT1G30490.1.TAIR10 annot-version=TAIR10	1
ath-miR166a-3p	AT4G32880.1	1	-1	1	21	934	954	UCGGACCAGGCUUCAUUCCCC	::.:::::::::::::::.	CUGGGAUGAAGCCUGGUCCGG	Cleavage	pacid=19645439 locus=AT4G32880 ID=AT4G32880.1.TAIR10 annot-version=TAIR10	1
ath-miR166a-3p	AT2G34710.1	1	-1	1	21	870	890	UCGGACCAGGCUUCAUUCCCC	::.:::::::::::::::.	UUGGGAUGAAGCCUGGUCCGG	Cleavage	pacid=19639699 locus=AT2G34710 ID=AT2G34710.1.TAIR10 annot-version=TAIR10	1
ath-miR166a-3p	AT5G60690.1	1	-1	1	21	1262	1282	UCGGACCAGGCUUCAUUCCCC	::.:::::::::::::::.	CUGGGAUGAAGCCUGGUCCGG	Cleavage	pacid=19667720 locus=AT5G60690 ID=AT5G60690.1.TAIR10 annot-version=TAIR10	1
ath-miR166b-3p	AT1G30490.1	1	-1	1	21	795	815	UCGGACCAGGCUUCAUUCCCC	::.:::::::::::::::.	UUGGGAUGAAGCCUGGUCCGG	Cleavage	pacid=19654895 locus=AT1G30490 ID=AT1G30490.1.TAIR10 annot-version=TAIR10	1
ath-miR166b-3p	AT4G32880.1	1	-1	1	21	934	954	UCGGACCAGGCUUCAUUCCCC	::.:::::::::::::::.	CUGGGAUGAAGCCUGGUCCGG	Cleavage	pacid=19645439 locus=AT4G32880 ID=AT4G32880.1.TAIR10 annot-version=TAIR10	1
ath-miR166b-3p	AT2G34710.1	1	-1	1	21	870	890	UCGGACCAGGCUUCAUUCCCC	::.:::::::::::::::.	UUGGGAUGAAGCCUGGUCCGG	Cleavage	pacid=19639699 locus=AT2G34710 ID=AT2G34710.1.TAIR10 annot-version=TAIR10	1
ath-miR166b-3p	AT5G60690.1	1	-1	1	21	1262	1282	UCGGACCAGGCUUCAUUCCCC	::.:::::::::::::::.	CUGGGAUGAAGCCUGGUCCGG	Cleavage	pacid=19667720 locus=AT5G60690 ID=AT5G60690.1.TAIR10 annot-version=TAIR10	1
ath-miR166c	AT1G30490.1	1	-1	1	21	795	815	UCGGACCAGGCUUCAUUCCCC	::.:::::::::::::::.	UUGGGAUGAAGCCUGGUCCGG	Cleavage	pacid=19654895 locus=AT1G30490 ID=AT1G30490.1.TAIR10 annot-version=TAIR10	1
ath-miR166c	AT4G32880.1	1	-1	1	21	934	954	UCGGACCAGGCUUCAUUCCCC	::.:::::::::::::::.	CUGGGAUGAAGCCUGGUCCGG	Cleavage	pacid=19645439 locus=AT4G32880 ID=AT4G32880.1.TAIR10 annot-version=TAIR10	1
ath-miR166c	AT2G34710.1	1	-1	1	21	870	890	UCGGACCAGGCUUCAUUCCCC	::.:::::::::::::::.	UUGGGAUGAAGCCUGGUCCGG	Cleavage	pacid=19639699 locus=AT2G34710 ID=AT2G34710.1.TAIR10 annot-version=TAIR10	1
ath-miR166c	AT5G60690.1	1	-1	1	21	1262	1282	UCGGACCAGGCUUCAUUCCCC	::.:::::::::::::::.	CUGGGAUGAAGCCUGGUCCGG	Cleavage	pacid=19667720 locus=AT5G60690 ID=AT5G60690.1.TAIR10 annot-version=TAIR10	1
ath-miR166d	AT1G30490.1	1	-1	1	21	795	815	UCGGACCAGGCUUCAUUCCCC	::.:::::::::::::::.	UUGGGAUGAAGCCUGGUCCGG	Cleavage	pacid=19654895 locus=AT1G30490 ID=AT1G30490.1.TAIR10 annot-version=TAIR10	1
ath-miR166d	AT4G32880.1	1	-1	1	21	934	954	UCGGACCAGGCUUCAUUCCCC	::.:::::::::::::::.	CUGGGAUGAAGCCUGGUCCGG	Cleavage	pacid=19645439 locus=AT4G32880 ID=AT4G32880.1.TAIR10 annot-version=TAIR10	1
ath-miR166d	AT2G34710.1	1	-1	1	21	870	890	UCGGACCAGGCUUCAUUCCCC	::.:::::::::::::::.	UUGGGAUGAAGCCUGGUCCGG	Cleavage	pacid=19639699 locus=AT2G34710 ID=AT2G34710.1.TAIR10 annot-version=TAIR10	1
ath-miR166d	AT5G60690.1	1	-1	1	21	1262	1282	UCGGACCAGGCUUCAUUCCCC	::.:::::::::::::::.	CUGGGAUGAAGCCUGGUCCGG	Cleavage	pacid=19667720 locus=AT5G60690 ID=AT5G60690.1.TAIR10 annot-version=TAIR10	1
ath-miR166e-3p	AT1G30490.1	1	-1	1	21	795	815	UCGGACCAGGCUUCAUUCCCC	::.:::::::::::::::.	UUGGGAUGAAGCCUGGUCCGG	Cleavage	pacid=19654895 locus=AT1G30490 ID=AT1G30490.1.TAIR10 annot-version=TAIR10	1
ath-miR166e-3p	AT4G32880.1	1	-1	1	21	934	954	UCGGACCAGGCUUCAUUCCCC	::.:::::::::::::::.	CUGGGAUGAAGCCUGGUCCGG	Cleavage	pacid=19645439 locus=AT4G32880 ID=AT4G32880.1.TAIR10 annot-version=TAIR10	1
ath-miR166e-3p	AT2G34710.1	1	-1	1	21	870	890	UCGGACCAGGCUUCAUUCCCC	::.:::::::::::::::.	UUGGGAUGAAGCCUGGUCCGG	Cleavage	pacid=19639699 locus=AT2G34710 ID=AT2G34710.1.TAIR10 annot-version=TAIR10	1
ath-miR166e-3p	AT5G60690.1	1	-1	1	21	1262	1282	UCGGACCAGGCUUCAUUCCCC	::.:::::::::::::::.	CUGGGAUGAAGCCUGGUCCGG	Cleavage	pacid=19667720 locus=AT5G60690 ID=AT5G60690.1.TAIR10 annot-version=TAIR10	1
ath-miR166f	AT1G30490.1	1	-1	1	21	795	815	UCGGACCAGGCUUCAUUCCCC	::.:::::::::::::::.	UUGGGAUGAAGCCUGGUCCGG	Cleavage	pacid=19654895 locus=AT1G30490 ID=AT1G30490.1.TAIR10 annot-version=TAIR10	1
ath-miR166f	AT4G32880.1	1	-1	1	21	934	954	UCGGACCAGGCUUCAUUCCCC	::.:::::::::::::::.	CUGGGAUGAAGCCUGGUCCGG	Cleavage	pacid=19645439 locus=AT4G32880 ID=AT4G32880.1.TAIR10 annot-version=TAIR10	1
ath-miR166f	AT2G34710.1	1	-1	1	21	870	890	UCGGACCAGGCUUCAUUCCCC	::.:::::::::::::::.	UUGGGAUGAAGCCUGGUCCGG	Cleavage	pacid=19639699 locus=AT2G34710 ID=AT2G34710.1.TAIR10 annot-version=TAIR10	1
ath-miR166f	AT5G60690.1	1	-1	1	21	1262	1282	UCGGACCAGGCUUCAUUCCCC	::.:::::::::::::::.	CUGGGAUGAAGCCUGGUCCGG	Cleavage	pacid=19667720 locus=AT5G60690 ID=AT5G60690.1.TAIR10 annot-version=TAIR10	1
ath-miR166g	AT1G30490.1	1	-1	1	21	795	815	UCGGACCAGGCUUCAUUCCCC	::.:::::::::::::::.	UUGGGAUGAAGCCUGGUCCGG	Cleavage	pacid=19654895 locus=AT1G30490 ID=AT1G30490.1.TAIR10 annot-version=TAIR10	1
ath-miR166g	AT4G32880.1	1	-1	1	21	934	954	UCGGACCAGGCUUCAUUCCCC	::.:::::::::::::::.	CUGGGAUGAAGCCUGGUCCGG	Cleavage	pacid=19645439 locus=AT4G32880 ID=AT4G32880.1.TAIR10 annot-version=TAIR10	1
ath-miR166g	AT2G34710.1	1	-1	1	21	870	890	UCGGACCAGGCUUCAUUCCCC	::.:::::::::::::::.	UUGGGAUGAAGCCUGGUCCGG	Cleavage	pacid=19639699 locus=AT2G34710 ID=AT2G34710.1.TAIR10 annot-version=TAIR10	1
ath-miR166g	AT5G60690.1	1	-1	1	21	1262	1282	UCGGACCAGGCUUCAUUCCCC	::.:::::::::::::::.	CUGGGAUGAAGCCUGGUCCGG	Cleavage	pacid=19667720 locus=AT5G60690 ID=AT5G60690.1.TAIR10 annot-version=TAIR10	1
ath-miR172e-3p	AT5G60120.1	1	-1	1	21	1647	1667	GGAAUCUUGAUGAUGCUGCAU	::::::::::::::.:::::.	AUGCAGCAUCAUCAGGAUUCU	Cleavage	pacid=19670814 locus=AT5G60120 ID=AT5G60120.1.TAIR10 annot-version=TAIR10	1
ath-miR172e-3p	AT5G60120.2	1	-1	1	21	1810	1830	GGAAUCUUGAUGAUGCUGCAU	::::::::::::::.:::::.	AUGCAGCAUCAUCAGGAUUCU	Cleavage	pacid=19670813 locus=AT5G60120 ID=AT5G60120.2.TAIR10 annot-version=TAIR10	1
ath-miR172e-3p	AT2G39250.1	1	-1	1	21	1044	1064	GGAAUCUUGAUGAUGCUGCAU	::.::::::::::.::::::	UUGUAGCAUCAUCAGGAUUCC	Cleavage	pacid=19641461 locus=AT2G39250 ID=AT2G39250.1.TAIR10 annot-version=TAIR10	1
ath-miR172e-3p	AT4G36920.1	1	-1	1	21	1329	1349	GGAAUCUUGAUGAUGCUGCAU	:::::::::::::.:::::.	CUGCAGCAUCAUCAGGAUUCU	Cleavage	pacid=19645305 locus=AT4G36920 ID=AT4G36920.1.TAIR10 annot-version=TAIR10	1
ath-miR172e-3p	AT4G36920.2	1	-1	1	21	1293	1313	GGAAUCUUGAUGAUGCUGCAU	:::::::::::::.:::::.	CUGCAGCAUCAUCAGGAUUCU	Cleavage	pacid=19645306 locus=AT4G36920 ID=AT4G36920.2.TAIR10 annot-version=TAIR10	1
ath-miR172e-3p	AT5G67180.1	1	-1	1	21	1298	1318	GGAAUCUUGAUGAUGCUGCAU	::::::::::::.:::::.	UGGCAGCAUCAUCAGGAUUCU	Cleavage	pacid=19667688 locus=AT5G67180 ID=AT5G67180.1.TAIR10 annot-version=TAIR10	1
ath-miR172e-3p	AT2G28550.2	1	-1	1	21	1629	1649	GGAAUCUUGAUGAUGCUGCAU	::::::::::::.:::::.	CAGCAGCAUCAUCAGGAUUCU	Cleavage	pacid=19639062 locus=AT2G28550 ID=AT2G28550.2.TAIR10 annot-version=TAIR10	1
ath-miR172e-3p	AT2G28550.1	1	-1	1	21	1557	1577	GGAAUCUUGAUGAUGCUGCAU	::::::::::::.:::::.	CAGCAGCAUCAUCAGGAUUCU	Cleavage	pacid=19639061 locus=AT2G28550 ID=AT2G28550.1.TAIR10 annot-version=TAIR10	1
ath-miR172e-3p	AT2G28550.3	1	-1	1	21	1602	1622	GGAAUCUUGAUGAUGCUGCAU	::::::::::::.:::::.	CAGCAGCAUCAUCAGGAUUCU	Cleavage	pacid=19639060 locus=AT2G28550 ID=AT2G28550.3.TAIR10 annot-version=TAIR10	1
ath-miR1886.1	AT4G18320.2	1	-1	1	21	498	518	UGAGAGAAGUGAGAUGAAAUC	: : :::::::::::::::::	GCUCUCAUCUCACUUCUCUCA	Cleavage	pacid=19644554 locus=AT4G18320 ID=AT4G18320.2.TAIR10 annot-version=TAIR10	2
ath-miR1886.3	AT5G13180.1	1	-1	1	21	821	841	AAUUAAAGAUUUCAUCUUACU	: :::::::::::::::::	UUUCAGAUGAAAUCUUUAAUU	Cleavage	pacid=19665756 locus=AT5G13180 ID=AT5G13180.1.TAIR10 annot-version=TAIR10	1
ath-miR2111a-5p	AT3G27150.1	1	-1	1	21	290	310	UAAUCUGCAUCCUGAGGUUUA	:::::: :::::::::::::	GAAACCUAAGGAUGCAGAUUA	Cleavage	pacid=19663535 locus=AT3G27150 ID=AT3G27150.1.TAIR10 annot-version=TAIR10	1
ath-miR2111b-5p	AT3G27150.1	1	-1	1	21	290	310	UAAUCUGCAUCCUGAGGUUUA	:::::: :::::::::::::	GAAACCUAAGGAUGCAGAUUA	Cleavage	pacid=19663535 locus=AT3G27150 ID=AT3G27150.1.TAIR10 annot-version=TAIR10	1
ath-miR2934-5p	AT2G22740.2	1	-1	1	21	964	984	UCUUUCUGCAAACGCCUUGGA	:::: ::::::::::::::::	UCCAUGGCGUUUGCAGAAAGA	Cleavage	pacid=19642064 locus=AT2G22740 ID=AT2G22740.2.TAIR10 annot-version=TAIR10	1
ath-miR2934-5p	AT2G22740.1	1	-1	1	21	964	984	UCUUUCUGCAAACGCCUUGGA	:::: ::::::::::::::::	UCCAUGGCGUUUGCAGAAAGA	Cleavage	pacid=19642063 locus=AT2G22740 ID=AT2G22740.1.TAIR10 annot-version=TAIR10	1
ath-miR393a-5p	AT1G12820.1	1	-1	1	22	1883	1904	UCCAAAGGGAUCGCAUUGAUCC	: : ::::::::::::::::::	GAAACAAUGCGAUCCCUUUGGA	Cleavage	pacid=19657472 locus=AT1G12820 ID=AT1G12820.1.TAIR10 annot-version=TAIR10	1
ath-miR393a-5p	AT3G26810.1	1	-1	1	22	1998	2019	UCCAAAGGGAUCGCAUUGAUCC	: : ::::::::::::::::::	GAAACAAUGCGAUCCCUUUGGA	Cleavage	pacid=19658923 locus=AT3G26810 ID=AT3G26810.1.TAIR10 annot-version=TAIR10	1
ath-miR393a-5p	AT3G62980.1	1	-1	1	22	1710	1731	UCCAAAGGGAUCGCAUUGAUCC	::::::::::::::::::	GAGACAAUGCGAUCCCUUUGGA	Cleavage	pacid=19660179 locus=AT3G62980 ID=AT3G62980.1.TAIR10 annot-version=TAIR10	1
ath-miR393b-5p	AT1G12820.1	1	-1	1	22	1883	1904	UCCAAAGGGAUCGCAUUGAUCC	: : ::::::::::::::::::	GAAACAAUGCGAUCCCUUUGGA	Cleavage	pacid=19657472 locus=AT1G12820 ID=AT1G12820.1.TAIR10 annot-version=TAIR10	1
ath-miR393b-5p	AT3G26810.1	1	-1	1	22	1998	2019	UCCAAAGGGAUCGCAUUGAUCC	: : ::::::::::::::::::	GAAACAAUGCGAUCCCUUUGGA	Cleavage	pacid=19658923 locus=AT3G26810 ID=AT3G26810.1.TAIR10 annot-version=TAIR10	1
ath-miR393b-5p	AT3G62980.1	1	-1	1	22	1710	1731	UCCAAAGGGAUCGCAUUGAUCC	::::::::::::::::::	GAGACAAUGCGAUCCCUUUGGA	Cleavage	pacid=19660179 locus=AT3G62980 ID=AT3G62980.1.TAIR10 annot-version=TAIR10	1
ath-miR399a	AT2G33770.1	1	-1	1	21	740	760	UGCCAAAGGAGAUUUGCCCUG	.:::::: :::::::::::::	UAGGGCAUAUCUCCUUUGGCA	Cleavage	pacid=19639578 locus=AT2G33770 ID=AT2G33770.1.TAIR10 annot-version=TAIR10	5
ath-miR399a	AT2G33770.1	1	-1	1	21	943	963	UGCCAAAGGAGAUUUGCCCUG	.:: :::::::::::::::::	UAGAGCAAAUCUCCUUUGGCA	Cleavage	pacid=19639578 locus=AT2G33770 ID=AT2G33770.1.TAIR10 annot-version=TAIR10	5
ath-miR399a	AT2G33770.1	1	-1	1	21	886	906	UGCCAAAGGAGAUUUGCCCUG	: :::::::::::::::::	UCGAGCAAAUCUCCUUUGGCA	Cleavage	pacid=19639578 locus=AT2G33770 ID=AT2G33770.1.TAIR10 annot-version=TAIR10	5
ath-miR399d	AT2G33770.1	1	-1	1	21	740	760	UGCCAAAGGAGAUUUGCCCCG	::::: :::::::::::::	UAGGGCAUAUCUCCUUUGGCA	Cleavage	pacid=19639578 locus=AT2G33770 ID=AT2G33770.1.TAIR10 annot-version=TAIR10	5
ath-miR399d	AT2G33770.1	1	-1	1	21	886	906	UGCCAAAGGAGAUUUGCCCCG	: :::::::::::::::::	UCGAGCAAAUCUCCUUUGGCA	Cleavage	pacid=19639578 locus=AT2G33770 ID=AT2G33770.1.TAIR10 annot-version=TAIR10	5
ath-miR399d	AT2G33770.1	1	-1	1	21	943	963	UGCCAAAGGAGAUUUGCCCCG	: :::::::::::::::::	UAGAGCAAAUCUCCUUUGGCA	Cleavage	pacid=19639578 locus=AT2G33770 ID=AT2G33770.1.TAIR10 annot-version=TAIR10	5
ath-miR399f	AT2G33770.1	1	-1	1	21	886	906	UGCCAAAGGAGAUUUGCCCGG	.:: :::::::::::::::::	UCGAGCAAAUCUCCUUUGGCA	Cleavage	pacid=19639578 locus=AT2G33770 ID=AT2G33770.1.TAIR10 annot-version=TAIR10	5
ath-miR399f	AT2G33770.1	1	-1	1	21	740	760	UGCCAAAGGAGAUUUGCCCGG	::::: :::::::::::::	UAGGGCAUAUCUCCUUUGGCA	Cleavage	pacid=19639578 locus=AT2G33770 ID=AT2G33770.1.TAIR10 annot-version=TAIR10	5
ath-miR399f	AT2G33770.1	1	-1	1	21	943	963	UGCCAAAGGAGAUUUGCCCGG	: :::::::::::::::::	UAGAGCAAAUCUCCUUUGGCA	Cleavage	pacid=19639578 locus=AT2G33770 ID=AT2G33770.1.TAIR10 annot-version=TAIR10	5
ath-miR400	AT1G62720.1	1	-1	1	21	985	1005	UAUGAGAGUAUUAUAAGUCAC	::::::::::::::::::::	GUGACUUAUAAUACUCUCAUU	Cleavage	pacid=19651906 locus=AT1G62720 ID=AT1G62720.1.TAIR10 annot-version=TAIR10	1
ath-miR400	AT3G22470.1	1	-1	1	21	1221	1241	UAUGAGAGUAUUAUAAGUCAC	::::::::::.::.:::::::	GUGACUUAUAGUAUUCUCAUA	Cleavage	pacid=19662867 locus=AT3G22470 ID=AT3G22470.1.TAIR10 annot-version=TAIR10	3
ath-miR400	AT4G19440.1	1	-1	1	21	1238	1258	UAUGAGAGUAUUAUAAGUCAC	::: :::::::::::::::	UCGACGUAUAAUACUCUCAUA	Cleavage	pacid=19648904 locus=AT4G19440 ID=AT4G19440.1.TAIR10 annot-version=TAIR10	3
ath-miR400	AT4G19440.2	1	-1	1	21	1238	1258	UAUGAGAGUAUUAUAAGUCAC	::: :::::::::::::::	UCGACGUAUAAUACUCUCAUA	Cleavage	pacid=19648905 locus=AT4G19440 ID=AT4G19440.2.TAIR10 annot-version=TAIR10	3
ath-miR414	AT5G57580.1	1	-1	1	21	2129	2149	UCAUCUUCAUCAUCAUCGUCA	:::.::::::::::::::::.	UGAUGAUGAUGAUGAAGAUGG	Cleavage	pacid=19668371 locus=AT5G57580 ID=AT5G57580.1.TAIR10 annot-version=TAIR10	1
ath-miR414	AT1G16150.1	1	-1	1	21	2196	2216	UCAUCUUCAUCAUCAUCGUCA	:::.:::::::::::.:::::	UGAUGAUGAUGAUGAGGAUGA	Cleavage	pacid=19655286 locus=AT1G16150 ID=AT1G16150.1.TAIR10 annot-version=TAIR10	2
ath-miR414	AT3G23160.1	1	-1	1	21	1337	1357	UCAUCUUCAUCAUCAUCGUCA	:::.::::::::::::::::.	UGAUGAUGAUGAUGAAGAUGG	Cleavage	pacid=19662701 locus=AT3G23160 ID=AT3G23160.1.TAIR10 annot-version=TAIR10	1
ath-miR414	AT3G49140.1	1	-1	1	21	803	823	UCAUCUUCAUCAUCAUCGUCA	:::.:::::::::::.:::::	UGAUGAUGAUGAUGAGGAUGA	Cleavage	pacid=19658988 locus=AT3G49140 ID=AT3G49140.1.TAIR10 annot-version=TAIR10	2
ath-miR414	AT4G38480.1	1	-1	1	21	1406	1426	UCAUCUUCAUCAUCAUCGUCA	:::.:::::::::::.:::::	UGAUGAUGAUGAUGAGGAUGA	Cleavage	pacid=19644172 locus=AT4G38480 ID=AT4G38480.1.TAIR10 annot-version=TAIR10	3
ath-miR414	AT3G28850.1	1	-1	1	21	1167	1187	UCAUCUUCAUCAUCAUCGUCA	:::.:::::::::::::.:::	UGAUGAUGAUGAUGAAGGUGA	Cleavage	pacid=19660068 locus=AT3G28850 ID=AT3G28850.1.TAIR10 annot-version=TAIR10	2
ath-miR414	AT5G39740.2	1	-1	1	21	987	1007	UCAUCUUCAUCAUCAUCGUCA	:::.:::::::::::.:::::	UGAUGAUGAUGAUGAGGAUGA	Cleavage	pacid=19670434 locus=AT5G39740 ID=AT5G39740.2.TAIR10 annot-version=TAIR10	1
ath-miR414	AT5G39740.1	1	-1	1	21	945	965	UCAUCUUCAUCAUCAUCGUCA	:::.:::::::::::.:::::	UGAUGAUGAUGAUGAGGAUGA	Cleavage	pacid=19670433 locus=AT5G39740 ID=AT5G39740.1.TAIR10 annot-version=TAIR10	1
ath-miR414	AT2G24550.1	1	-1	1	21	885	905	UCAUCUUCAUCAUCAUCGUCA	::..:::::::::::::::::	UGGUGAUGAUGAUGAAGAUGA	Cleavage	pacid=19638985 locus=AT2G24550 ID=AT2G24550.1.TAIR10 annot-version=TAIR10	3
ath-miR414	AT1G47970.1	1	-1	1	21	361	381	UCAUCUUCAUCAUCAUCGUCA	::.::::::::::.::::::	CGAUGAUGAUGAUGGAGAUGA	Cleavage	pacid=19649507 locus=AT1G47970 ID=AT1G47970.1.TAIR10 annot-version=TAIR10	8
ath-miR414	AT5G22640.1	1	-1	1	21	2101	2121	UCAUCUUCAUCAUCAUCGUCA	::.:::::::::::.:::::	AGAUGAUGAUGAUGAGGAUGA	Cleavage	pacid=19669965 locus=AT5G22640 ID=AT5G22640.1.TAIR10 annot-version=TAIR10	3
ath-miR414	AT5G22640.2	1	-1	1	21	1744	1764	UCAUCUUCAUCAUCAUCGUCA	::.:::::::::::.:::::	AGAUGAUGAUGAUGAGGAUGA	Cleavage	pacid=19669966 locus=AT5G22640 ID=AT5G22640.2.TAIR10 annot-version=TAIR10	3
ath-miR414	AT3G19910.1	1	-1	1	21	624	644	UCAUCUUCAUCAUCAUCGUCA	::: :::::::::::::::::	UGAGGAUGAUGAUGAAGAUGA	Cleavage	pacid=19664305 locus=AT3G19910 ID=AT3G19910.1.TAIR10 annot-version=TAIR10	2
ath-miR414	AT5G35926.1	1	-1	1	21	942	962	UCAUCUUCAUCAUCAUCGUCA	:::: ::::::::::::::::	UGACUAUGAUGAUGAAGAUGA	Cleavage	pacid=19667138 locus=AT5G35926 ID=AT5G35926.1.TAIR10 annot-version=TAIR10	2
ath-miR414	AT5G66840.1	1	-1	1	21	213	233	UCAUCUUCAUCAUCAUCGUCA	::.::::.::::::::::::	CGAUGAUGGUGAUGAAGAUGA	Cleavage	pacid=19667376 locus=AT5G66840 ID=AT5G66840.1.TAIR10 annot-version=TAIR10	1
ath-miR414	AT1G04530.1	1	-1	1	21	799	819	UCAUCUUCAUCAUCAUCGUCA	::.:::::::::::.:::::	GGAUGAUGAUGAUGAGGAUGA	Cleavage	pacid=19652342 locus=AT1G04530 ID=AT1G04530.1.TAIR10 annot-version=TAIR10	2
ath-miR414	AT1G63800.1	1	-1	1	21	584	604	UCAUCUUCAUCAUCAUCGUCA	::.:.:::::::::::::::	GGAUGGUGAUGAUGAAGAUGA	Cleavage	pacid=19652837 locus=AT1G63800 ID=AT1G63800.1.TAIR10 annot-version=TAIR10	1
ath-miR414	AT3G10580.1	1	-1	1	21	807	827	UCAUCUUCAUCAUCAUCGUCA	::.:::::::.:::::::::	CGAUGAUGAUGGUGAAGAUGA	Cleavage	pacid=19663775 locus=AT3G10580 ID=AT3G10580.1.TAIR10 annot-version=TAIR10	1
ath-miR414	AT3G10580.2	1	-1	1	21	718	738	UCAUCUUCAUCAUCAUCGUCA	::.:::::::.:::::::::	CGAUGAUGAUGGUGAAGAUGA	Cleavage	pacid=19663776 locus=AT3G10580 ID=AT3G10580.2.TAIR10 annot-version=TAIR10	1
ath-miR414	AT3G48860.2	1	-1	1	21	352	372	UCAUCUUCAUCAUCAUCGUCA	::::: ::::::::::::::	AGACGAAGAUGAUGAAGAUGA	Cleavage	pacid=19662936 locus=AT3G48860 ID=AT3G48860.2.TAIR10 annot-version=TAIR10	1
ath-miR414	AT3G48860.1	1	-1	1	21	352	372	UCAUCUUCAUCAUCAUCGUCA	::::: ::::::::::::::	AGACGAAGAUGAUGAAGAUGA	Cleavage	pacid=19662937 locus=AT3G48860 ID=AT3G48860.1.TAIR10 annot-version=TAIR10	1
ath-miR414	AT3G05220.1	1	-1	1	21	822	842	UCAUCUUCAUCAUCAUCGUCA	::::::::::::::::::	GUUCGAUGAUGAUGAAGAUGA	Cleavage	pacid=19662715 locus=AT3G05220 ID=AT3G05220.1.TAIR10 annot-version=TAIR10	5
ath-miR4243	AT3G19890.1	1	-1	1	21	492	512	UUGAAAUUGUAGAUUUCGUAC	::::::.:.:::::::::::	CUACGAAGUUUACAAUUUCAA	Cleavage	pacid=19660051 locus=AT3G19890 ID=AT3G19890.1.TAIR10 annot-version=TAIR10	1
ath-miR4243	AT3G13830.1	1	-1	1	21	516	536	UUGAAAUUGUAGAUUUCGUAC	::.::::::::::.::::::	UUAUGAAAUCUACAGUUUCAA	Cleavage	pacid=19659550 locus=AT3G13830 ID=AT3G13830.1.TAIR10 annot-version=TAIR10	1
ath-miR472-3p	AT1G51480.1	1	-1	1	22	799	820	UUUUUCCUACUCCGCCCAUACC	:::::::: :::::::::::::	GGUAUGGGGGGAGUAGGAAAAA	Cleavage	pacid=19653941 locus=AT1G51480 ID=AT1G51480.1.TAIR10 annot-version=TAIR10	1
ath-miR472-3p	AT5G43740.1	1	-1	1	22	605	626	UUUUUCCUACUCCGCCCAUACC	:::::::: :::::::::::::	GGUAUGGGGGGAGUAGGAAAAA	Cleavage	pacid=19670053 locus=AT5G43740 ID=AT5G43740.1.TAIR10 annot-version=TAIR10	1
ath-miR472-3p	AT5G43740.2	1	-1	1	22	631	652	UUUUUCCUACUCCGCCCAUACC	:::::::: :::::::::::::	GGUAUGGGGGGAGUAGGAAAAA	Cleavage	pacid=19670054 locus=AT5G43740 ID=AT5G43740.2.TAIR10 annot-version=TAIR10	1
ath-miR5021	AT4G36950.1	1	-1	1	20	29	48	UGAGAAGAAGAAGAAGAAAA	:::::::::::::::::::	UUUUCUUCUUCUUCUUCUCU	Cleavage	pacid=19644271 locus=AT4G36950 ID=AT4G36950.1.TAIR10 annot-version=TAIR10	1
ath-miR5021	AT1G70900.1	1	-1	1	20	6	25	UGAGAAGAAGAAGAAGAAAA	:::::::::::::::::::	UUUUCUUCUUCUUCUUCUCC	Cleavage	pacid=19653927 locus=AT1G70900 ID=AT1G70900.1.TAIR10 annot-version=TAIR10	1
ath-miR5021	AT2G38290.2	1	-1	1	20	1601	1620	UGAGAAGAAGAAGAAGAAAA	:::::::::::::.::::.:	UUUUCUUCUUCUUUUUCUUA	Cleavage	pacid=19638197 locus=AT2G38290 ID=AT2G38290.2.TAIR10 annot-version=TAIR10	1
ath-miR5021	AT2G38290.1	1	-1	1	20	1522	1541	UGAGAAGAAGAAGAAGAAAA	:::::::::::::.::::.:	UUUUCUUCUUCUUUUUCUUA	Cleavage	pacid=19638196 locus=AT2G38290 ID=AT2G38290.1.TAIR10 annot-version=TAIR10	1
ath-miR5021	AT3G22950.1	1	-1	1	20	94	113	UGAGAAGAAGAAGAAGAAAA	:::::::::::::::::::	UUUUCUUCUUCUUCUUCUCU	Cleavage	pacid=19663391 locus=AT3G22950 ID=AT3G22950.1.TAIR10 annot-version=TAIR10	1
ath-miR5021	AT3G22950.2	1	-1	1	20	94	113	UGAGAAGAAGAAGAAGAAAA	:::::::::::::::::::	UUUUCUUCUUCUUCUUCUCU	Cleavage	pacid=19663392 locus=AT3G22950 ID=AT3G22950.2.TAIR10 annot-version=TAIR10	1
ath-miR5021	AT1G80370.1	1	-1	1	20	94	113	UGAGAAGAAGAAGAAGAAAA	::::::::::::::::::..	UUUUCUUCUUCUUCUUCUUG	Cleavage	pacid=19654766 locus=AT1G80370 ID=AT1G80370.1.TAIR10 annot-version=TAIR10	1
ath-miR5021	AT5G23870.3	1	-1	1	20	1457	1476	UGAGAAGAAGAAGAAGAAAA	:::::::.::::::::::.:	UUUUCUUUUUCUUCUUCUUA	Cleavage	pacid=19672987 locus=AT5G23870 ID=AT5G23870.3.TAIR10 annot-version=TAIR10	2
ath-miR5021	AT1G19980.1	1	-1	1	20	70	89	UGAGAAGAAGAAGAAGAAAA	::::.:::::::::::::.:	UUUUUUUCUUCUUCUUCUUA	Cleavage	pacid=19657868 locus=AT1G19980 ID=AT1G19980.1.TAIR10 annot-version=TAIR10	1
ath-miR5021	AT5G40530.2	1	-1	1	20	810	829	UGAGAAGAAGAAGAAGAAAA	:::::::::::::.::.:::	UUUUCUUCUUCUUUUUUUCA	Cleavage	pacid=19665794 locus=AT5G40530 ID=AT5G40530.2.TAIR10 annot-version=TAIR10	1
ath-miR5021	AT1G28420.1	1	-1	1	20	111	130	UGAGAAGAAGAAGAAGAAAA	::::::::::::::::::	GUUUCUUCUUCUUCUUCUCU	Cleavage	pacid=19655477 locus=AT1G28420 ID=AT1G28420.1.TAIR10 annot-version=TAIR10	1
ath-miR5021	AT3G51550.1	1	-1	1	20	178	197	UGAGAAGAAGAAGAAGAAAA	: ::::::::::::::::::	UCUUCUUCUUCUUCUUCUCA	Cleavage	pacid=19661677 locus=AT3G51550 ID=AT3G51550.1.TAIR10 annot-version=TAIR10	2
ath-miR5021	AT4G05020.2	1	-1	1	20	86	105	UGAGAAGAAGAAGAAGAAAA	: ::::::::::::::::::	UCUUCUUCUUCUUCUUCUCA	Cleavage	pacid=19645131 locus=AT4G05020 ID=AT4G05020.2.TAIR10 annot-version=TAIR10	1
ath-miR5021	AT4G05020.1	1	-1	1	20	86	105	UGAGAAGAAGAAGAAGAAAA	: ::::::::::::::::::	UCUUCUUCUUCUUCUUCUCA	Cleavage	pacid=19645132 locus=AT4G05020 ID=AT4G05020.1.TAIR10 annot-version=TAIR10	1
ath-miR5021	AT5G56240.2	1	-1	1	20	322	341	UGAGAAGAAGAAGAAGAAAA	::::::::::::::::::	CUUUCUUCUUCUUCUUCUCC	Cleavage	pacid=19667970 locus=AT5G56240 ID=AT5G56240.2.TAIR10 annot-version=TAIR10	1
ath-miR5021	AT5G56240.1	1	-1	1	20	311	330	UGAGAAGAAGAAGAAGAAAA	::::::::::::::::::	CUUUCUUCUUCUUCUUCUCC	Cleavage	pacid=19667971 locus=AT5G56240 ID=AT5G56240.1.TAIR10 annot-version=TAIR10	1
ath-miR5021	AT5G24670.2	1	-1	1	20	141	160	UGAGAAGAAGAAGAAGAAAA	: ::::::::::::::::::	UCUUCUUCUUCUUCUUCUCA	Cleavage	pacid=19669943 locus=AT5G24670 ID=AT5G24670.2.TAIR10 annot-version=TAIR10	3
ath-miR5021	AT3G06660.1	1	-1	1	20	111	130	UGAGAAGAAGAAGAAGAAAA	: ::::::::::::::::::	UCUUCUUCUUCUUCUUCUCA	Cleavage	pacid=19664766 locus=AT3G06660 ID=AT3G06660.1.TAIR10 annot-version=TAIR10	3
ath-miR5021	AT5G57870.1	1	-1	1	20	43	62	UGAGAAGAAGAAGAAGAAAA	::::::::::::::::::	ACUUCUUCUUCUUCUUCUCA	Cleavage	pacid=19666488 locus=AT5G57870 ID=AT5G57870.1.TAIR10 annot-version=TAIR10	2
ath-miR5021	AT5G57870.2	1	-1	1	20	45	64	UGAGAAGAAGAAGAAGAAAA	::::::::::::::::::	ACUUCUUCUUCUUCUUCUCA	Cleavage	pacid=19666489 locus=AT5G57870 ID=AT5G57870.2.TAIR10 annot-version=TAIR10	2
ath-miR5021	AT2G41900.1	1	-1	1	20	45	64	UGAGAAGAAGAAGAAGAAAA	::::::::::::::::::	AUUUCUUCUUCUUCUUCUCU	Cleavage	pacid=19643256 locus=AT2G41900 ID=AT2G41900.1.TAIR10 annot-version=TAIR10	1
ath-miR5021	AT1G73740.1	1	-1	1	20	30	49	UGAGAAGAAGAAGAAGAAAA	: ::::::::::::::::::	UCUUCUUCUUCUUCUUCUCA	Cleavage	pacid=19649793 locus=AT1G73740 ID=AT1G73740.1.TAIR10 annot-version=TAIR10	1
ath-miR5021	AT5G26670.1	1	-1	1	20	26	45	UGAGAAGAAGAAGAAGAAAA	: ::::::::::::::::::	UCUUCUUCUUCUUCUUCUCA	Cleavage	pacid=19666816 locus=AT5G26670 ID=AT5G26670.1.TAIR10 annot-version=TAIR10	1
ath-miR5021	AT5G18760.1	1	-1	1	20	174	193	UGAGAAGAAGAAGAAGAAAA	: ::::::::::::::::::	UCUUCUUCUUCUUCUUCUCA	Cleavage	pacid=19668860 locus=AT5G18760 ID=AT5G18760.1.TAIR10 annot-version=TAIR10	1
ath-miR5021	AT5G26670.2	1	-1	1	20	28	47	UGAGAAGAAGAAGAAGAAAA	: ::::::::::::::::::	UCUUCUUCUUCUUCUUCUCA	Cleavage	pacid=19666817 locus=AT5G26670 ID=AT5G26670.2.TAIR10 annot-version=TAIR10	1
ath-miR5021	AT1G53650.1	1	-1	1	20	56	75	UGAGAAGAAGAAGAAGAAAA	: ::::::::::::::::::	UCUUCUUCUUCUUCUUCUCA	Cleavage	pacid=19655934 locus=AT1G53650 ID=AT1G53650.1.TAIR10 annot-version=TAIR10	1
ath-miR5021	AT5G67030.1	1	-1	1	20	26	45	UGAGAAGAAGAAGAAGAAAA	::::::::::::::::::	AUUUCUUCUUCUUCUUCUCU	Cleavage	pacid=19671949 locus=AT5G67030 ID=AT5G67030.1.TAIR10 annot-version=TAIR10	1
ath-miR5021	AT5G67030.2	1	-1	1	20	26	45	UGAGAAGAAGAAGAAGAAAA	::::::::::::::::::	AUUUCUUCUUCUUCUUCUCU	Cleavage	pacid=19671950 locus=AT5G67030 ID=AT5G67030.2.TAIR10 annot-version=TAIR10	1
ath-miR5021	AT4G32250.3	1	-1	1	20	3	22	UGAGAAGAAGAAGAAGAAAA	::::::::::::::::::	CCUUCUUCUUCUUCUUCUCA	Cleavage	pacid=19648043 locus=AT4G32250 ID=AT4G32250.3.TAIR10 annot-version=TAIR10	1
ath-miR5021	AT3G12080.1	1	-1	1	20	20	39	UGAGAAGAAGAAGAAGAAAA	::::::::::::::::::	AUUUCUUCUUCUUCUUCUCU	Cleavage	pacid=19659702 locus=AT3G12080 ID=AT3G12080.1.TAIR10 annot-version=TAIR10	1
ath-miR5021	AT3G12080.2	1	-1	1	20	20	39	UGAGAAGAAGAAGAAGAAAA	::::::::::::::::::	AUUUCUUCUUCUUCUUCUCU	Cleavage	pacid=19659703 locus=AT3G12080 ID=AT3G12080.2.TAIR10 annot-version=TAIR10	1
ath-miR5021	AT2G19600.1	1	-1	1	20	154	173	UGAGAAGAAGAAGAAGAAAA	::::::::::::::::::	CUUUCUUCUUCUUCUUCUCC	Cleavage	pacid=19643215 locus=AT2G19600 ID=AT2G19600.1.TAIR10 annot-version=TAIR10	2
ath-miR5021	AT2G19450.1	1	-1	1	20	14	33	UGAGAAGAAGAAGAAGAAAA	::::::::::::::::::	CUUUCUUCUUCUUCUUCUCU	Cleavage	pacid=19640529 locus=AT2G19450 ID=AT2G19450.1.TAIR10 annot-version=TAIR10	1
ath-miR5021	AT3G21070.1	1	-1	1	20	43	62	UGAGAAGAAGAAGAAGAAAA	::::::::::::::::::	CUUUCUUCUUCUUCUUCUCU	Cleavage	pacid=19658872 locus=AT3G21070 ID=AT3G21070.1.TAIR10 annot-version=TAIR10	1
ath-miR5021	AT3G21070.2	1	-1	1	20	43	62	UGAGAAGAAGAAGAAGAAAA	::::::::::::::::::	CUUUCUUCUUCUUCUUCUCU	Cleavage	pacid=19658873 locus=AT3G21070 ID=AT3G21070.2.TAIR10 annot-version=TAIR10	1
ath-miR5021	AT1G67410.1	1	-1	1	20	57	76	UGAGAAGAAGAAGAAGAAAA	::::::::::::::::::	CUUUCUUCUUCUUCUUCUCU	Cleavage	pacid=19657507 locus=AT1G67410 ID=AT1G67410.1.TAIR10 annot-version=TAIR10	1
ath-miR5021	AT2G47820.1	1	-1	1	20	58	77	UGAGAAGAAGAAGAAGAAAA	:::::::::::::::::..	GUUUCUUCUUCUUCUUCUUG	Cleavage	pacid=19642326 locus=AT2G47820 ID=AT2G47820.1.TAIR10 annot-version=TAIR10	1
ath-miR5021	AT5G67420.1	1	-1	1	20	494	513	UGAGAAGAAGAAGAAGAAAA	::::::::::::::::::	CUUUCUUCUUCUUCUUCUCC	Cleavage	pacid=19667903 locus=AT5G67420 ID=AT5G67420.1.TAIR10 annot-version=TAIR10	1
ath-miR5021	AT1G50780.1	1	-1	1	20	508	527	UGAGAAGAAGAAGAAGAAAA	: ::::::::::::::::::	UCUUCUUCUUCUUCUUCUCA	Cleavage	pacid=19650191 locus=AT1G50780 ID=AT1G50780.1.TAIR10 annot-version=TAIR10	1
ath-miR5021	AT3G25110.1	1	-1	1	20	174	193	UGAGAAGAAGAAGAAGAAAA	::::::::::::::::::	GUUUCUUCUUCUUCUUCUCC	Cleavage	pacid=19660880 locus=AT3G25110 ID=AT3G25110.1.TAIR10 annot-version=TAIR10	1
ath-miR5021	AT3G48070.1	1	-1	1	20	43	62	UGAGAAGAAGAAGAAGAAAA	::::::::::::::::::	GUUUCUUCUUCUUCUUCUCU	Cleavage	pacid=19660756 locus=AT3G48070 ID=AT3G48070.1.TAIR10 annot-version=TAIR10	1
ath-miR5021	AT2G27770.1	1	-1	1	20	141	160	UGAGAAGAAGAAGAAGAAAA	::::::::::::::::::	CAUUCUUCUUCUUCUUCUCA	Cleavage	pacid=19641705 locus=AT2G27770 ID=AT2G27770.1.TAIR10 annot-version=TAIR10	1
ath-miR5021	AT1G05800.1	1	-1	1	20	178	197	UGAGAAGAAGAAGAAGAAAA	::::::::::::::::::	CCUUCUUCUUCUUCUUCUCA	Cleavage	pacid=19654298 locus=AT1G05800 ID=AT1G05800.1.TAIR10 annot-version=TAIR10	1
ath-miR5021	AT3G48070.2	1	-1	1	20	42	61	UGAGAAGAAGAAGAAGAAAA	::::::::::::::::::	GUUUCUUCUUCUUCUUCUCU	Cleavage	pacid=19660755 locus=AT3G48070 ID=AT3G48070.2.TAIR10 annot-version=TAIR10	1
ath-miR5021	AT4G32590.1	1	-1	1	20	202	221	UGAGAAGAAGAAGAAGAAAA	: ::::::::::::::::::	UCUUCUUCUUCUUCUUCUCA	Cleavage	pacid=19648075 locus=AT4G32590 ID=AT4G32590.1.TAIR10 annot-version=TAIR10	1
ath-miR5021	AT4G32590.3	1	-1	1	20	202	221	UGAGAAGAAGAAGAAGAAAA	: ::::::::::::::::::	UCUUCUUCUUCUUCUUCUCA	Cleavage	pacid=19648073 locus=AT4G32590 ID=AT4G32590.3.TAIR10 annot-version=TAIR10	1
ath-miR5021	AT4G32590.4	1	-1	1	20	202	221	UGAGAAGAAGAAGAAGAAAA	: ::::::::::::::::::	UCUUCUUCUUCUUCUUCUCA	Cleavage	pacid=19648074 locus=AT4G32590 ID=AT4G32590.4.TAIR10 annot-version=TAIR10	1
ath-miR5021	AT3G25660.1	1	-1	1	20	1908	1927	UGAGAAGAAGAAGAAGAAAA	:::::::::::::::::..	CUUUCUUCUUCUUCUUCUUG	Cleavage	pacid=19661330 locus=AT3G25660 ID=AT3G25660.1.TAIR10 annot-version=TAIR10	1
ath-miR5021	AT1G54080.1	1	-1	1	20	1594	1613	UGAGAAGAAGAAGAAGAAAA	::::::.::::::::::.:	CUUUCUUUUUCUUCUUCUUA	Cleavage	pacid=19649861 locus=AT1G54080 ID=AT1G54080.1.TAIR10 annot-version=TAIR10	4
ath-miR5021	AT4G32590.2	1	-1	1	20	183	202	UGAGAAGAAGAAGAAGAAAA	: ::::::::::::::::::	UCUUCUUCUUCUUCUUCUCA	Cleavage	pacid=19648076 locus=AT4G32590 ID=AT4G32590.2.TAIR10 annot-version=TAIR10	1
ath-miR5021	AT1G54080.2	1	-1	1	20	1419	1438	UGAGAAGAAGAAGAAGAAAA	::::::.::::::::::.:	CUUUCUUUUUCUUCUUCUUA	Cleavage	pacid=19649860 locus=AT1G54080 ID=AT1G54080.2.TAIR10 annot-version=TAIR10	1
ath-miR5021	AT1G28070.1	1	-1	1	20	33	52	UGAGAAGAAGAAGAAGAAAA	::::::::::::::::::	GUUUCUUCUUCUUCUUCUCC	Cleavage	pacid=19657928 locus=AT1G28070 ID=AT1G28070.1.TAIR10 annot-version=TAIR10	1
ath-miR5595a	AT2G23570.1	1	-1	1	21	602	622	ACAUAUGAUCUGCAUCUUUGC	:::::::::::::::::::	UCAAAGAUGCAGAUCAUAUGG	Cleavage	pacid=19643313 locus=AT2G23570 ID=AT2G23570.1.TAIR10 annot-version=TAIR10	1
ath-miR5595a	AT4G37150.1	1	-1	1	21	738	758	ACAUAUGAUCUGCAUCUUUGC	:::::::::::::::::::	UCAAAGAUGCAGAUCAUAUGC	Cleavage	pacid=19648056 locus=AT4G37150 ID=AT4G37150.1.TAIR10 annot-version=TAIR10	1
ath-miR5595a	AT2G23560.1	1	-1	1	21	798	818	ACAUAUGAUCUGCAUCUUUGC	:::::::::::::::::::	UCAAAGAUGCAGAUCAUAUGC	Cleavage	pacid=19640200 locus=AT2G23560 ID=AT2G23560.1.TAIR10 annot-version=TAIR10	1
ath-miR5643a	AT1G38790.1	1	-1	1	21	198	218	AGGCUUUUAAGAUCUGGUUGC	:::::..::::::::::::::	GCAACUGGAUCUUAAAAGCCU	Cleavage	pacid=19656172 locus=AT1G38790 ID=AT1G38790.1.TAIR10 annot-version=TAIR10	1
ath-miR5643a	AT2G08986.1	1	-1	1	21	1647	1667	AGGCUUUUAAGAUCUGGUUGC	:::::: ::::::::::::::	GCAACCCGAUCUUAAAAGCCU	Cleavage	pacid=19640384 locus=AT2G08986 ID=AT2G08986.1.TAIR10 annot-version=TAIR10	9
ath-miR5643b	AT1G38790.1	1	-1	1	21	198	218	AGGCUUUUAAGAUCUGGUUGC	:::::..::::::::::::::	GCAACUGGAUCUUAAAAGCCU	Cleavage	pacid=19656172 locus=AT1G38790 ID=AT1G38790.1.TAIR10 annot-version=TAIR10	1
ath-miR5643b	AT2G08986.1	1	-1	1	21	1647	1667	AGGCUUUUAAGAUCUGGUUGC	:::::: ::::::::::::::	GCAACCCGAUCUUAAAAGCCU	Cleavage	pacid=19640384 locus=AT2G08986 ID=AT2G08986.1.TAIR10 annot-version=TAIR10	9
ath-miR5650	AT1G66880.1	1	-1	1	21	3546	3566	UUGUUUUGGAUCUUAGAUACA	::::::::::::.::.:::::	UGUAUCUAAGAUUCAGAACAA	Cleavage	pacid=19649583 locus=AT1G66880 ID=AT1G66880.1.TAIR10 annot-version=TAIR10	1
ath-miR5658	AT1G73500.1	1	-1	1	21	133	153	AUGAUGAUGAUGAUGAUGAAA	::::::::::::::::::::	UUUCAUCAUCAUCAUCAUCAC	Cleavage	pacid=19656283 locus=AT1G73500 ID=AT1G73500.1.TAIR10 annot-version=TAIR10	1
ath-miR5658	AT5G25160.1	1	-1	1	21	575	595	AUGAUGAUGAUGAUGAUGAAA	::::::::::::::::::::	UUUCAUCAUCAUCAUCAUCAG	Cleavage	pacid=19666713 locus=AT5G25160 ID=AT5G25160.1.TAIR10 annot-version=TAIR10	1
ath-miR5658	AT4G36870.2	1	-1	1	21	909	929	AUGAUGAUGAUGAUGAUGAAA	::::::::::::::::::	GAUCAUCAUCAUCAUCAUCAC	Cleavage	pacid=19646247 locus=AT4G36870 ID=AT4G36870.2.TAIR10 annot-version=TAIR10	2
ath-miR5658	AT4G36870.1	1	-1	1	21	737	757	AUGAUGAUGAUGAUGAUGAAA	::::::::::::::::::	GAUCAUCAUCAUCAUCAUCAC	Cleavage	pacid=19646246 locus=AT4G36870 ID=AT4G36870.1.TAIR10 annot-version=TAIR10	2
ath-miR5658	AT5G59450.1	1	-1	1	21	116	136	AUGAUGAUGAUGAUGAUGAAA	:::: ::::::::::::::::	UUUCUUCAUCAUCAUCAUCAU	Cleavage	pacid=19671948 locus=AT5G59450 ID=AT5G59450.1.TAIR10 annot-version=TAIR10	1
ath-miR5658	AT5G16560.1	1	-1	1	21	846	866	AUGAUGAUGAUGAUGAUGAAA	:: ::::::::::::::::::	UUGCAUCAUCAUCAUCAUCAU	Cleavage	pacid=19672649 locus=AT5G16560 ID=AT5G16560.1.TAIR10 annot-version=TAIR10	4
ath-miR5658	AT1G45616.1	1	-1	1	21	2807	2827	AUGAUGAUGAUGAUGAUGAAA	:::::::::::::::::::	AUUCAUCAUCAUCAUCAUCAG	Cleavage	pacid=19653135 locus=AT1G45616 ID=AT1G45616.1.TAIR10 annot-version=TAIR10	1
ath-miR5658	AT4G18770.1	1	-1	1	21	204	224	AUGAUGAUGAUGAUGAUGAAA	::: :::::::::::::::::	UUUGAUCAUCAUCAUCAUCAU	Cleavage	pacid=19645113 locus=AT4G18770 ID=AT4G18770.1.TAIR10 annot-version=TAIR10	3
ath-miR5658	AT4G20070.1	1	-1	1	21	166	186	AUGAUGAUGAUGAUGAUGAAA	:: ::::::::::::::::::	UUCCAUCAUCAUCAUCAUCAU	Cleavage	pacid=19645596 locus=AT4G20070 ID=AT4G20070.1.TAIR10 annot-version=TAIR10	3
ath-miR5658	AT4G30600.1	1	-1	1	21	2014	2034	AUGAUGAUGAUGAUGAUGAAA	:::::::::::::::::::	CUUCAUCAUCAUCAUCAUCAC	Cleavage	pacid=19646805 locus=AT4G30600 ID=AT4G30600.1.TAIR10 annot-version=TAIR10	1
ath-miR5658	AT1G63500.1	1	-1	1	21	1950	1970	AUGAUGAUGAUGAUGAUGAAA	:::::::::::::::::::	GUUCAUCAUCAUCAUCAUCAC	Cleavage	pacid=19655932 locus=AT1G63500 ID=AT1G63500.1.TAIR10 annot-version=TAIR10	1
ath-miR5658	AT4G38360.1	1	-1	1	21	205	225	AUGAUGAUGAUGAUGAUGAAA	:::::::::::::::::::	AUUCAUCAUCAUCAUCAUCAC	Cleavage	pacid=19647912 locus=AT4G38360 ID=AT4G38360.1.TAIR10 annot-version=TAIR10	1
ath-miR5658	AT4G38360.2	1	-1	1	21	205	225	AUGAUGAUGAUGAUGAUGAAA	:::::::::::::::::::	AUUCAUCAUCAUCAUCAUCAC	Cleavage	pacid=19647911 locus=AT4G38360 ID=AT4G38360.2.TAIR10 annot-version=TAIR10	1
ath-miR5658	AT5G14850.1	1	-1	1	21	1107	1127	AUGAUGAUGAUGAUGAUGAAA	:::::::::::::::::::	GUUCAUCAUCAUCAUCAUCAG	Cleavage	pacid=19671556 locus=AT5G14850 ID=AT5G14850.1.TAIR10 annot-version=TAIR10	1
ath-miR5658	AT5G14850.2	1	-1	1	21	1107	1127	AUGAUGAUGAUGAUGAUGAAA	:::::::::::::::::::	GUUCAUCAUCAUCAUCAUCAG	Cleavage	pacid=19671557 locus=AT5G14850 ID=AT5G14850.2.TAIR10 annot-version=TAIR10	1
ath-miR5658	AT5G67180.1	1	-1	1	21	1374	1394	AUGAUGAUGAUGAUGAUGAAA	:::::::::::::::::::	AUUCAUCAUCAUCAUCAUCAC	Cleavage	pacid=19667688 locus=AT5G67180 ID=AT5G67180.1.TAIR10 annot-version=TAIR10	2
ath-miR5658	AT3G01500.3	1	-1	1	21	1193	1213	AUGAUGAUGAUGAUGAUGAAA	:::::::::::::.::.::	CAUCAUCAUCAUCAUUAUUAU	Cleavage	pacid=19658954 locus=AT3G01500 ID=AT3G01500.3.TAIR10 annot-version=TAIR10	2
ath-miR5658	AT1G74620.1	1	-1	1	21	386	406	AUGAUGAUGAUGAUGAUGAAA	:: ::::::::::::::::::	UUACAUCAUCAUCAUCAUCAU	Cleavage	pacid=19649712 locus=AT1G74620 ID=AT1G74620.1.TAIR10 annot-version=TAIR10	1
ath-miR5658	AT2G22230.1	1	-1	1	21	107	127	AUGAUGAUGAUGAUGAUGAAA	:::::::::::::::::::	AUUCAUCAUCAUCAUCAUCAA	Cleavage	pacid=19641361 locus=AT2G22230 ID=AT2G22230.1.TAIR10 annot-version=TAIR10	1
ath-miR5658	AT2G32070.1	1	-1	1	21	139	159	AUGAUGAUGAUGAUGAUGAAA	::::::::::::.:.:::::	AUUCAUCAUCAUCGUUAUCAU	Cleavage	pacid=19641439 locus=AT2G32070 ID=AT2G32070.1.TAIR10 annot-version=TAIR10	1
ath-miR5658	AT1G31730.1	1	-1	1	21	3121	3141	AUGAUGAUGAUGAUGAUGAAA	::::::::::::::::::	UCACAUCAUCAUCAUCAUCAU	Cleavage	pacid=19654790 locus=AT1G31730 ID=AT1G31730.1.TAIR10 annot-version=TAIR10	1
ath-miR5658	AT5G28300.1	1	-1	1	21	363	383	AUGAUGAUGAUGAUGAUGAAA	:::: :::::::::::::::	AUUCACCAUCAUCAUCAUCAU	Cleavage	pacid=19668244 locus=AT5G28300 ID=AT5G28300.1.TAIR10 annot-version=TAIR10	5
ath-miR5658	AT5G42620.2	1	-1	1	21	461	481	AUGAUGAUGAUGAUGAUGAAA	::::::::::::::::::	AGGCAUCAUCAUCAUCAUCAU	Cleavage	pacid=19668573 locus=AT5G42620 ID=AT5G42620.2.TAIR10 annot-version=TAIR10	1
ath-miR5658	AT5G42620.1	1	-1	1	21	420	440	AUGAUGAUGAUGAUGAUGAAA	::::::::::::::::::	AGGCAUCAUCAUCAUCAUCAU	Cleavage	pacid=19668574 locus=AT5G42620 ID=AT5G42620.1.TAIR10 annot-version=TAIR10	1
ath-miR5658	AT5G55500.1	1	-1	1	21	1356	1376	AUGAUGAUGAUGAUGAUGAAA	: ::::::::::::::::::	UAUCAUCAUCAUCAUCAUCAG	Cleavage	pacid=19670540 locus=AT5G55500 ID=AT5G55500.1.TAIR10 annot-version=TAIR10	1
ath-miR5658	AT5G57655.2	1	-1	1	21	76	96	AUGAUGAUGAUGAUGAUGAAA	:: :::::::::::::::::	CUUAAUCAUCAUCAUCAUCAU	Cleavage	pacid=19670134 locus=AT5G57655 ID=AT5G57655.2.TAIR10 annot-version=TAIR10	1
ath-miR5658	AT2G03240.1	1	-1	1	21	130	150	AUGAUGAUGAUGAUGAUGAAA	::::::::::::::::::	CCUCAUCAUCAUCAUCAUCAC	Cleavage	pacid=19639412 locus=AT2G03240 ID=AT2G03240.1.TAIR10 annot-version=TAIR10	1
ath-miR5658	AT3G44820.1	1	-1	1	21	1329	1349	AUGAUGAUGAUGAUGAUGAAA	: :::::::..::::::::::	UAUCAUCAUUGUCAUCAUCAU	Cleavage	pacid=19661822 locus=AT3G44820 ID=AT3G44820.1.TAIR10 annot-version=TAIR10	1
ath-miR5658	AT4G27300.1	1	-1	1	21	332	352	AUGAUGAUGAUGAUGAUGAAA	::::::::::::::::::	GGUCAUCAUCAUCAUCAUCAA	Cleavage	pacid=19646644 locus=AT4G27300 ID=AT4G27300.1.TAIR10 annot-version=TAIR10	1
ath-miR5658	AT1G16860.1	1	-1	1	21	1839	1859	AUGAUGAUGAUGAUGAUGAAA	::::::::::::::::::	AGUCAUCAUCAUCAUCAUCAC	Cleavage	pacid=19654398 locus=AT1G16860 ID=AT1G16860.1.TAIR10 annot-version=TAIR10	1
ath-miR5658	AT1G16858.1	1	-1	1	21	1839	1859	AUGAUGAUGAUGAUGAUGAAA	::::::::::::::::::	AGUCAUCAUCAUCAUCAUCAC	Cleavage	pacid=19653626 locus=AT1G16858 ID=AT1G16858.1.TAIR10 annot-version=TAIR10	1
ath-miR5658	AT2G02070.1	1	-1	1	21	949	969	AUGAUGAUGAUGAUGAUGAAA	::::::::::::::::::	GAUCAUCAUCAUCAUCAUCAA	Cleavage	pacid=19640972 locus=AT2G02070 ID=AT2G02070.1.TAIR10 annot-version=TAIR10	1
ath-miR5658	AT5G53350.1	1	-1	1	21	1910	1930	AUGAUGAUGAUGAUGAUGAAA	::::::::::::::::::	CACCAUCAUCAUCAUCAUCAU	Cleavage	pacid=19668058 locus=AT5G53350 ID=AT5G53350.1.TAIR10 annot-version=TAIR10	1
ath-miR5658	AT3G51830.1	1	-1	1	21	38	58	AUGAUGAUGAUGAUGAUGAAA	::::::::::::::::::	CAGCAUCAUCAUCAUCAUCAU	Cleavage	pacid=19658575 locus=AT3G51830 ID=AT3G51830.1.TAIR10 annot-version=TAIR10	1
ath-miR5658	AT4G27320.1	1	-1	1	21	111	131	AUGAUGAUGAUGAUGAUGAAA	::: ::::::::::::::::	CUUCUUCAUCAUCAUCAUCAU	Cleavage	pacid=19645207 locus=AT4G27320 ID=AT4G27320.1.TAIR10 annot-version=TAIR10	1
ath-miR5658	AT3G11330.1	1	-1	1	21	190	210	AUGAUGAUGAUGAUGAUGAAA	::::::::::::::::::	CACCAUCAUCAUCAUCAUCAU	Cleavage	pacid=19663330 locus=AT3G11330 ID=AT3G11330.1.TAIR10 annot-version=TAIR10	2
ath-miR5658	AT1G53230.1	1	-1	1	21	1239	1259	AUGAUGAUGAUGAUGAUGAAA	::::::::::::::::::	CACCAUCAUCAUCAUCAUCAU	Cleavage	pacid=19652456 locus=AT1G53230 ID=AT1G53230.1.TAIR10 annot-version=TAIR10	1
ath-miR5658	AT3G27640.1	1	-1	1	21	1507	1527	AUGAUGAUGAUGAUGAUGAAA	::::::::::::::::::	AAACAUCAUCAUCAUCAUCAU	Cleavage	pacid=19659498 locus=AT3G27640 ID=AT3G27640.1.TAIR10 annot-version=TAIR10	2
ath-miR5658	AT2G44410.1	1	-1	1	21	1121	1141	AUGAUGAUGAUGAUGAUGAAA	::::::::::::::::::	CAACAUCAUCAUCAUCAUCAU	Cleavage	pacid=19641826 locus=AT2G44410 ID=AT2G44410.1.TAIR10 annot-version=TAIR10	1
ath-miR5658	AT2G05940.1	1	-1	1	21	1244	1264	AUGAUGAUGAUGAUGAUGAAA	::::::::::::::::::	AGUCAUCAUCAUCAUCAUCAA	Cleavage	pacid=19638620 locus=AT2G05940 ID=AT2G05940.1.TAIR10 annot-version=TAIR10	1
ath-miR5658	AT4G01110.1	1	-1	1	21	190	210	AUGAUGAUGAUGAUGAUGAAA	:::::: :::::::::::::	GUUCAUCUUCAUCAUCAUCAU	Cleavage	pacid=19647593 locus=AT4G01110 ID=AT4G01110.1.TAIR10 annot-version=TAIR10	2
ath-miR5658	AT5G06230.1	1	-1	1	21	265	285	AUGAUGAUGAUGAUGAUGAAA	::::::::::::::::::	GAGCAUCAUCAUCAUCAUCAU	Cleavage	pacid=19666152 locus=AT5G06230 ID=AT5G06230.1.TAIR10 annot-version=TAIR10	2
ath-miR5658	AT1G48970.1	1	-1	1	21	252	272	AUGAUGAUGAUGAUGAUGAAA	::::::::::::::.::.:	GAUCAUCAUCAUCAUCGUCGU	Cleavage	pacid=19650729 locus=AT1G48970 ID=AT1G48970.1.TAIR10 annot-version=TAIR10	1
ath-miR5658	AT5G10080.1	1	-1	1	21	1496	1516	AUGAUGAUGAUGAUGAUGAAA	::::::::::::::::::	CACCAUCAUCAUCAUCAUCAU	Cleavage	pacid=19667872 locus=AT5G10080 ID=AT5G10080.1.TAIR10 annot-version=TAIR10	1
ath-miR5658	AT1G18750.1	1	-1	1	21	1466	1486	AUGAUGAUGAUGAUGAUGAAA	::::::::::::::::::	GAUCAUCAUCAUCAUCAUCAC	Cleavage	pacid=19654582 locus=AT1G18750 ID=AT1G18750.1.TAIR10 annot-version=TAIR10	1
ath-miR5658	AT1G55110.1	1	-1	1	21	808	828	AUGAUGAUGAUGAUGAUGAAA	::::::::::::::::::	CCUCAUCAUCAUCAUCAUCAA	Cleavage	pacid=19651501 locus=AT1G55110 ID=AT1G55110.1.TAIR10 annot-version=TAIR10	1
ath-miR5658	AT5G55020.1	1	-1	1	21	478	498	AUGAUGAUGAUGAUGAUGAAA	::::::::::::::::::	AACCAUCAUCAUCAUCAUCAU	Cleavage	pacid=19665535 locus=AT5G55020 ID=AT5G55020.1.TAIR10 annot-version=TAIR10	1
ath-miR5658	AT3G10760.1	1	-1	1	21	391	411	AUGAUGAUGAUGAUGAUGAAA	::::::::::::::::::	CCUCAUCAUCAUCAUCAUCAC	Cleavage	pacid=19659123 locus=AT3G10760 ID=AT3G10760.1.TAIR10 annot-version=TAIR10	1
ath-miR5658	AT5G03330.1	1	-1	1	21	410	430	AUGAUGAUGAUGAUGAUGAAA	::::::::::::::::::	GCUCAUCAUCAUCAUCAUCAC	Cleavage	pacid=19671972 locus=AT5G03330 ID=AT5G03330.1.TAIR10 annot-version=TAIR10	1
ath-miR5658	AT3G27220.1	1	-1	1	21	100	120	AUGAUGAUGAUGAUGAUGAAA	::::::::::::::::::	GAUCAUCAUCAUCAUCAUCAC	Cleavage	pacid=19662585 locus=AT3G27220 ID=AT3G27220.1.TAIR10 annot-version=TAIR10	1
ath-miR5658	AT1G18750.2	1	-1	1	21	989	1009	AUGAUGAUGAUGAUGAUGAAA	::::::::::::::::::	GAUCAUCAUCAUCAUCAUCAC	Cleavage	pacid=19654583 locus=AT1G18750 ID=AT1G18750.2.TAIR10 annot-version=TAIR10	1
ath-miR5658	AT5G52500.1	1	-1	1	21	583	603	AUGAUGAUGAUGAUGAUGAAA	::::::::::::::::::	UGACAUCAUCAUCAUCAUCAU	Cleavage	pacid=19673319 locus=AT5G52500 ID=AT5G52500.1.TAIR10 annot-version=TAIR10	1
ath-miR5658	AT5G03330.2	1	-1	1	21	177	197	AUGAUGAUGAUGAUGAUGAAA	::::::::::::::::::	GCUCAUCAUCAUCAUCAUCAC	Cleavage	pacid=19671973 locus=AT5G03330 ID=AT5G03330.2.TAIR10 annot-version=TAIR10	1
ath-miR5658	AT1G80780.2	1	-1	1	21	326	346	AUGAUGAUGAUGAUGAUGAAA	: :.:::::.:::::::::::	UCUUAUCAUUAUCAUCAUCAU	Cleavage	pacid=19656404 locus=AT1G80780 ID=AT1G80780.2.TAIR10 annot-version=TAIR10	2
ath-miR5658	AT4G31800.1	1	-1	1	21	480	500	AUGAUGAUGAUGAUGAUGAAA	::::::::::::::::::	GAUCAUCAUCAUCAUCAUCAG	Cleavage	pacid=19644902 locus=AT4G31800 ID=AT4G31800.1.TAIR10 annot-version=TAIR10	1
ath-miR5658	AT4G31800.2	1	-1	1	21	477	497	AUGAUGAUGAUGAUGAUGAAA	::::::::::::::::::	GAUCAUCAUCAUCAUCAUCAG	Cleavage	pacid=19644903 locus=AT4G31800 ID=AT4G31800.2.TAIR10 annot-version=TAIR10	1
ath-miR5658	AT5G06230.2	1	-1	1	21	175	195	AUGAUGAUGAUGAUGAUGAAA	::::::::::::::::::	GAGCAUCAUCAUCAUCAUCAU	Cleavage	pacid=19666153 locus=AT5G06230 ID=AT5G06230.2.TAIR10 annot-version=TAIR10	2
ath-miR5658	AT3G55390.1	1	-1	1	21	106	126	AUGAUGAUGAUGAUGAUGAAA	::: ::::::::::::::::	CUUCCUCAUCAUCAUCAUCAU	Cleavage	pacid=19662926 locus=AT3G55390 ID=AT3G55390.1.TAIR10 annot-version=TAIR10	1
ath-miR5658	AT5G03530.1	1	-1	1	21	180	200	AUGAUGAUGAUGAUGAUGAAA	: ::::.:::::.::::::::	UAUCAUUAUCAUUAUCAUCAU	Cleavage	pacid=19668088 locus=AT5G03530 ID=AT5G03530.1.TAIR10 annot-version=TAIR10	1
ath-miR5658	AT1G80780.3	1	-1	1	21	196	216	AUGAUGAUGAUGAUGAUGAAA	: :.:::::.:::::::::::	UCUUAUCAUUAUCAUCAUCAU	Cleavage	pacid=19656402 locus=AT1G80780 ID=AT1G80780.3.TAIR10 annot-version=TAIR10	2
ath-miR5658	AT3G01860.1	1	-1	1	21	204	224	AUGAUGAUGAUGAUGAUGAAA	::::::::::::::::::	UCACAUCAUCAUCAUCAUCAU	Cleavage	pacid=19662631 locus=AT3G01860 ID=AT3G01860.1.TAIR10 annot-version=TAIR10	1
ath-miR5658	AT1G80780.1	1	-1	1	21	174	194	AUGAUGAUGAUGAUGAUGAAA	: :.:::::.:::::::::::	UCUUAUCAUUAUCAUCAUCAU	Cleavage	pacid=19656403 locus=AT1G80780 ID=AT1G80780.1.TAIR10 annot-version=TAIR10	2
ath-miR5658	AT5G07580.1	1	-1	1	21	440	460	AUGAUGAUGAUGAUGAUGAAA	::::::::::::::::::	AAUCAUCAUCAUCAUCAUCAC	Cleavage	pacid=19672762 locus=AT5G07580 ID=AT5G07580.1.TAIR10 annot-version=TAIR10	1
ath-miR5658	AT2G30370.1	1	-1	1	21	271	291	AUGAUGAUGAUGAUGAUGAAA	: ::::.::.:::::::::::	UAUCAUUAUUAUCAUCAUCAU	Cleavage	pacid=19639352 locus=AT2G30370 ID=AT2G30370.1.TAIR10 annot-version=TAIR10	1
ath-miR5658	AT5G24190.1	1	-1	1	21	530	550	AUGAUGAUGAUGAUGAUGAAA	::::::::::::::::::	GAACAUCAUCAUCAUCAUCAU	Cleavage	pacid=19667789 locus=AT5G24190 ID=AT5G24190.1.TAIR10 annot-version=TAIR10	1
ath-miR5658	AT5G14740.2	1	-1	1	21	1330	1350	AUGAUGAUGAUGAUGAUGAAA	::::::::.::.:::::::	CAUCAUCAUCGUCGUCAUCAU	Cleavage	pacid=19665763 locus=AT5G14740 ID=AT5G14740.2.TAIR10 annot-version=TAIR10	1
ath-miR5658	AT5G14740.5	1	-1	1	21	1329	1349	AUGAUGAUGAUGAUGAUGAAA	::::::::.::.:::::::	CAUCAUCAUCGUCGUCAUCAU	Cleavage	pacid=19665762 locus=AT5G14740 ID=AT5G14740.5.TAIR10 annot-version=TAIR10	1
ath-miR5658	AT5G14740.1	1	-1	1	21	1325	1345	AUGAUGAUGAUGAUGAUGAAA	::::::::.::.:::::::	CAUCAUCAUCGUCGUCAUCAU	Cleavage	pacid=19665759 locus=AT5G14740 ID=AT5G14740.1.TAIR10 annot-version=TAIR10	1
ath-miR5658	AT5G14740.3	1	-1	1	21	1322	1342	AUGAUGAUGAUGAUGAUGAAA	::::::::.::.:::::::	CAUCAUCAUCGUCGUCAUCAU	Cleavage	pacid=19665760 locus=AT5G14740 ID=AT5G14740.3.TAIR10 annot-version=TAIR10	1
ath-miR5658	AT5G14740.4	1	-1	1	21	1322	1342	AUGAUGAUGAUGAUGAUGAAA	::::::::.::.:::::::	CAUCAUCAUCGUCGUCAUCAU	Cleavage	pacid=19665761 locus=AT5G14740 ID=AT5G14740.4.TAIR10 annot-version=TAIR10	1
ath-miR5658	AT2G44790.1	1	-1	1	21	828	848	AUGAUGAUGAUGAUGAUGAAA	: ::.:.::::::::::::::	UAUCGUUAUCAUCAUCAUCAU	Cleavage	pacid=19642352 locus=AT2G44790 ID=AT2G44790.1.TAIR10 annot-version=TAIR10	1
ath-miR5995b	AT2G23570.1	1	-1	1	21	602	622	ACAUAUGAUCUGCAUCUUUGC	:::::::::::::::::::	UCAAAGAUGCAGAUCAUAUGG	Cleavage	pacid=19643313 locus=AT2G23570 ID=AT2G23570.1.TAIR10 annot-version=TAIR10	1
ath-miR5995b	AT4G37150.1	1	-1	1	21	738	758	ACAUAUGAUCUGCAUCUUUGC	:::::::::::::::::::	UCAAAGAUGCAGAUCAUAUGC	Cleavage	pacid=19648056 locus=AT4G37150 ID=AT4G37150.1.TAIR10 annot-version=TAIR10	1
ath-miR5995b	AT2G23560.1	1	-1	1	21	798	818	ACAUAUGAUCUGCAUCUUUGC	:::::::::::::::::::	UCAAAGAUGCAGAUCAUAUGC	Cleavage	pacid=19640200 locus=AT2G23560 ID=AT2G23560.1.TAIR10 annot-version=TAIR10	1
ath-miR829-3p.2	AT5G18560.1	1	-1	1	21	1284	1304	CAAAUUAAAGCUUCAAGGUAG	.::::::::::.:::.:::::	UUACCUUGAAGUUUUGAUUUG	Cleavage	pacid=19670301 locus=AT5G18560 ID=AT5G18560.1.TAIR10 annot-version=TAIR10	1
ath-miR830-5p	AT3G45850.2	1	-1	1	22	2700	2721	UCUUCUCCAAAUAGUUUAGGUU	:.::::::.:::::::::::	CUCUUAAACUGUUUGGAGAAGA	Cleavage	pacid=19660960 locus=AT3G45850 ID=AT3G45850.2.TAIR10 annot-version=TAIR10	1
ath-miR830-5p	AT3G45850.1	1	-1	1	22	2847	2868	UCUUCUCCAAAUAGUUUAGGUU	:.::::::.:::::::::::	CUCUUAAACUGUUUGGAGAAGA	Cleavage	pacid=19660959 locus=AT3G45850 ID=AT3G45850.1.TAIR10 annot-version=TAIR10	1
ath-miR834	AT4G00930.1	1	-1	1	21	1421	1441	UGGUAGCAGUAGCGGUGGUAA	:::..:::::::::::::::	CUACUGCCGCUACUGCUACCA	Cleavage	pacid=19647284 locus=AT4G00930 ID=AT4G00930.1.TAIR10 annot-version=TAIR10	2
ath-miR837-3p	AT2G42430.1	1	-1	1	21	199	219	AAACGAACAAAAAACUGAUGG	.::::: ::::::::::::::	UCAUCACUUUUUUGUUCGUUU	Cleavage	pacid=19640760 locus=AT2G42430 ID=AT2G42430.1.TAIR10 annot-version=TAIR10	1
ath-miR846-3p	AT1G52110.1	1	-1	1	21	780	800	UUGAAUUGAAGUGCUUGAAUU	:::::.:::::::.::::::	CAUUCAGGCACUUCGAUUCAA	Cleavage	pacid=19650943 locus=AT1G52110 ID=AT1G52110.1.TAIR10 annot-version=TAIR10	2
ath-miR846-3p	AT5G49850.1	1	-1	1	21	788	808	UUGAAUUGAAGUGCUUGAAUU	:::::::::::::.:::::.	CAUUCAAGCACUUCGAUUCAG	Cleavage	pacid=19670091 locus=AT5G49850 ID=AT5G49850.1.TAIR10 annot-version=TAIR10	2
ath-miR854a	AT5G19590.1	1	-1	1	21	50	70	GAUGAGGAUAGGGAGGAGGAG	.::::::::.::::::::::.	UUCCUCCUCUCUAUCCUCAUU	Cleavage	pacid=19667547 locus=AT5G19590 ID=AT5G19590.1.TAIR10 annot-version=TAIR10	1
ath-miR854a	AT1G15530.1	1	-1	1	21	37	57	GAUGAGGAUAGGGAGGAGGAG	: .:::::::.::::::::::	CCUCUCCUCCUUAUCCUCAUC	Cleavage	pacid=19652370 locus=AT1G15530 ID=AT1G15530.1.TAIR10 annot-version=TAIR10	1
ath-miR854b	AT5G19590.1	1	-1	1	21	50	70	GAUGAGGAUAGGGAGGAGGAG	.::::::::.::::::::::.	UUCCUCCUCUCUAUCCUCAUU	Cleavage	pacid=19667547 locus=AT5G19590 ID=AT5G19590.1.TAIR10 annot-version=TAIR10	1
ath-miR854b	AT1G15530.1	1	-1	1	21	37	57	GAUGAGGAUAGGGAGGAGGAG	: .:::::::.::::::::::	CCUCUCCUCCUUAUCCUCAUC	Cleavage	pacid=19652370 locus=AT1G15530 ID=AT1G15530.1.TAIR10 annot-version=TAIR10	1
ath-miR854c	AT5G19590.1	1	-1	1	21	50	70	GAUGAGGAUAGGGAGGAGGAG	.::::::::.::::::::::.	UUCCUCCUCUCUAUCCUCAUU	Cleavage	pacid=19667547 locus=AT5G19590 ID=AT5G19590.1.TAIR10 annot-version=TAIR10	1
ath-miR854c	AT1G15530.1	1	-1	1	21	37	57	GAUGAGGAUAGGGAGGAGGAG	: .:::::::.::::::::::	CCUCUCCUCCUUAUCCUCAUC	Cleavage	pacid=19652370 locus=AT1G15530 ID=AT1G15530.1.TAIR10 annot-version=TAIR10	1
ath-miR854d	AT5G19590.1	1	-1	1	21	50	70	GAUGAGGAUAGGGAGGAGGAG	.::::::::.::::::::::.	UUCCUCCUCUCUAUCCUCAUU	Cleavage	pacid=19667547 locus=AT5G19590 ID=AT5G19590.1.TAIR10 annot-version=TAIR10	1
ath-miR854d	AT1G15530.1	1	-1	1	21	37	57	GAUGAGGAUAGGGAGGAGGAG	: .:::::::.::::::::::	CCUCUCCUCCUUAUCCUCAUC	Cleavage	pacid=19652370 locus=AT1G15530 ID=AT1G15530.1.TAIR10 annot-version=TAIR10	1
ath-miR854e	AT5G19590.1	1	-1	1	21	50	70	GAUGAGGAUAGGGAGGAGGAG	.::::::::.::::::::::.	UUCCUCCUCUCUAUCCUCAUU	Cleavage	pacid=19667547 locus=AT5G19590 ID=AT5G19590.1.TAIR10 annot-version=TAIR10	1
ath-miR854e	AT1G15530.1	1	-1	1	21	37	57	GAUGAGGAUAGGGAGGAGGAG	: .:::::::.::::::::::	CCUCUCCUCCUUAUCCUCAUC	Cleavage	pacid=19652370 locus=AT1G15530 ID=AT1G15530.1.TAIR10 annot-version=TAIR10	1
ath-miR859	AT3G16820.1	1	-1	1	21	508	528	UCUCUCUGUUGUGAAGUCAAA	:::::.::.::::::::::::	UUUGAUUUUACAACAGAGAGA	Cleavage	pacid=19664462 locus=AT3G16820 ID=AT3G16820.1.TAIR10 annot-version=TAIR10	1
ath-miR859	AT3G22710.1	1	-1	1	21	502	522	UCUCUCUGUUGUGAAGUCAAA	:::::.::.::::::::::::	UUUGAUUUUACAACAGAGAGA	Cleavage	pacid=19664339 locus=AT3G22710 ID=AT3G22710.1.TAIR10 annot-version=TAIR10	1
ath-miR859	AT3G16880.1	1	-1	1	21	658	678	UCUCUCUGUUGUGAAGUCAAA	:::::.::.::::::::::::	UUUGAUUUUACAACAGAGAGA	Cleavage	pacid=19662215 locus=AT3G16880 ID=AT3G16880.1.TAIR10 annot-version=TAIR10	1
ath-miR859	AT3G22350.1	1	-1	1	21	670	690	UCUCUCUGUUGUGAAGUCAAA	:::::.::.::::::::::::	UUUGAUUUUACAACAGAGAGA	Cleavage	pacid=19661115 locus=AT3G22350 ID=AT3G22350.1.TAIR10 annot-version=TAIR10	1
ath-miR859	AT3G17570.1	1	-1	1	21	655	675	UCUCUCUGUUGUGAAGUCAAA	:::::.:::.:::::::::::	UUUGAUUUCGCAACAGAGAGA	Cleavage	pacid=19663205 locus=AT3G17570 ID=AT3G17570.1.TAIR10 annot-version=TAIR10	1
ath-miR859	AT5G36730.1	1	-1	1	21	718	738	UCUCUCUGUUGUGAAGUCAAA	:::::.::.::::::::::::	UUUGAUUUUACAACAGAGAGA	Cleavage	pacid=19667679 locus=AT5G36730 ID=AT5G36730.1.TAIR10 annot-version=TAIR10	1
ath-miR859	AT5G36820.1	1	-1	1	21	718	738	UCUCUCUGUUGUGAAGUCAAA	:::::.::.::::::::::::	UUUGAUUUUACAACAGAGAGA	Cleavage	pacid=19673004 locus=AT5G36820 ID=AT5G36820.1.TAIR10 annot-version=TAIR10	1
ath-miR859	AT2G18780.1	1	-1	1	21	735	755	UCUCUCUGUUGUGAAGUCAAA	:::::.::::::::.::::::	UUUGAUUUCACAACGGAGAGA	Cleavage	pacid=19639509 locus=AT2G18780 ID=AT2G18780.1.TAIR10 annot-version=TAIR10	1
ath-miR859	AT3G49510.1	1	-1	1	21	743	763	UCUCUCUGUUGUGAAGUCAAA	:::::.::.::::::::::::	UUUGAUUUUACAACAGAGAGA	Cleavage	pacid=19662793 locus=AT3G49510 ID=AT3G49510.1.TAIR10 annot-version=TAIR10	3
ath-miR156a-5p	AT3G28690.1	1.5	-1	1	20	838	857	UGACAGAAGAGAGUGAGCAC	:::::::::.::::.:::.:	GUGCUCACUUUCUUUUGUUA	Cleavage	pacid=19660600 locus=AT3G28690 ID=AT3G28690.1.TAIR10 annot-version=TAIR10	1
ath-miR156b-5p	AT3G28690.1	1.5	-1	1	20	838	857	UGACAGAAGAGAGUGAGCAC	:::::::::.::::.:::.:	GUGCUCACUUUCUUUUGUUA	Cleavage	pacid=19660600 locus=AT3G28690 ID=AT3G28690.1.TAIR10 annot-version=TAIR10	1
ath-miR156c-5p	AT3G28690.1	1.5	-1	1	20	838	857	UGACAGAAGAGAGUGAGCAC	:::::::::.::::.:::.:	GUGCUCACUUUCUUUUGUUA	Cleavage	pacid=19660600 locus=AT3G28690 ID=AT3G28690.1.TAIR10 annot-version=TAIR10	1
ath-miR156d-5p	AT3G28690.1	1.5	-1	1	20	838	857	UGACAGAAGAGAGUGAGCAC	:::::::::.::::.:::.:	GUGCUCACUUUCUUUUGUUA	Cleavage	pacid=19660600 locus=AT3G28690 ID=AT3G28690.1.TAIR10 annot-version=TAIR10	1
ath-miR156e	AT3G28690.1	1.5	-1	1	20	838	857	UGACAGAAGAGAGUGAGCAC	:::::::::.::::.:::.:	GUGCUCACUUUCUUUUGUUA	Cleavage	pacid=19660600 locus=AT3G28690 ID=AT3G28690.1.TAIR10 annot-version=TAIR10	1
ath-miR156f-5p	AT3G28690.1	1.5	-1	1	20	838	857	UGACAGAAGAGAGUGAGCAC	:::::::::.::::.:::.:	GUGCUCACUUUCUUUUGUUA	Cleavage	pacid=19660600 locus=AT3G28690 ID=AT3G28690.1.TAIR10 annot-version=TAIR10	1
ath-miR156g	AT2G33810.1	1.5	-1	1	20	787	806	CGACAGAAGAGAGUGAGCAC	::::.:::::::::::::	UUGCUUACUCUCUUCUGUCA	Cleavage	pacid=19642408 locus=AT2G33810 ID=AT2G33810.1.TAIR10 annot-version=TAIR10	1
ath-miR156h	AT1G27370.1	1.5	-1	1	20	2368	2387	UGACAGAAGAAAGAGAGCAC	::::::::: ::::::::::	GUGCUCUCUCUCUUCUGUCA	Translation	pacid=19653339 locus=AT1G27370 ID=AT1G27370.1.TAIR10 annot-version=TAIR10	1
ath-miR156h	AT1G69170.1	1.5	-1	1	20	1297	1316	UGACAGAAGAAAGAGAGCAC	::::::::: ::::::::::	GUGCUCUCUCUCUUCUGUCA	Translation	pacid=19657590 locus=AT1G69170 ID=AT1G69170.1.TAIR10 annot-version=TAIR10	1
ath-miR156h	AT1G27370.2	1.5	-1	1	20	1446	1465	UGACAGAAGAAAGAGAGCAC	::::::::: ::::::::::	GUGCUCUCUCUCUUCUGUCA	Translation	pacid=19653340 locus=AT1G27370 ID=AT1G27370.2.TAIR10 annot-version=TAIR10	1
ath-miR156h	AT5G50570.1	1.5	-1	1	20	1102	1121	UGACAGAAGAAAGAGAGCAC	::::::::: ::::::::::	GUGCUCUCUCUCUUCUGUCA	Translation	pacid=19670856 locus=AT5G50570 ID=AT5G50570.1.TAIR10 annot-version=TAIR10	2
ath-miR156h	AT5G43270.1	1.5	-1	1	20	1188	1207	UGACAGAAGAAAGAGAGCAC	::::::::: ::::::::::	GUGCUCUCUCUCUUCUGUCA	Translation	pacid=19665478 locus=AT5G43270 ID=AT5G43270.1.TAIR10 annot-version=TAIR10	1
ath-miR156h	AT1G27370.4	1.5	-1	1	20	1315	1334	UGACAGAAGAAAGAGAGCAC	::::::::: ::::::::::	GUGCUCUCUCUCUUCUGUCA	Translation	pacid=19653342 locus=AT1G27370 ID=AT1G27370.4.TAIR10 annot-version=TAIR10	1
ath-miR156h	AT5G50570.2	1.5	-1	1	20	967	986	UGACAGAAGAAAGAGAGCAC	::::::::: ::::::::::	GUGCUCUCUCUCUUCUGUCA	Translation	pacid=19670857 locus=AT5G50570 ID=AT5G50570.2.TAIR10 annot-version=TAIR10	1
ath-miR156h	AT5G43270.2	1.5	-1	1	20	1149	1168	UGACAGAAGAAAGAGAGCAC	::::::::: ::::::::::	GUGCUCUCUCUCUUCUGUCA	Translation	pacid=19665479 locus=AT5G43270 ID=AT5G43270.2.TAIR10 annot-version=TAIR10	1
ath-miR156h	AT1G27370.3	1.5	-1	1	20	1228	1247	UGACAGAAGAAAGAGAGCAC	::::::::: ::::::::::	GUGCUCUCUCUCUUCUGUCA	Translation	pacid=19653341 locus=AT1G27370 ID=AT1G27370.3.TAIR10 annot-version=TAIR10	1
ath-miR156h	AT5G43270.3	1.5	-1	1	20	1102	1121	UGACAGAAGAAAGAGAGCAC	::::::::: ::::::::::	GUGCUCUCUCUCUUCUGUCA	Translation	pacid=19665480 locus=AT5G43270 ID=AT5G43270.3.TAIR10 annot-version=TAIR10	1
ath-miR156h	AT1G27360.4	1.5	-1	1	20	1300	1319	UGACAGAAGAAAGAGAGCAC	::::::::: ::::::::::	GUGCUCUCUCUCUUCUGUCA	Translation	pacid=19655419 locus=AT1G27360 ID=AT1G27360.4.TAIR10 annot-version=TAIR10	1
ath-miR156h	AT1G27360.1	1.5	-1	1	20	1253	1272	UGACAGAAGAAAGAGAGCAC	::::::::: ::::::::::	GUGCUCUCUCUCUUCUGUCA	Translation	pacid=19655416 locus=AT1G27360 ID=AT1G27360.1.TAIR10 annot-version=TAIR10	1
ath-miR156h	AT2G42200.1	1.5	-1	1	20	937	956	UGACAGAAGAAAGAGAGCAC	::::::::: ::::::::::	GUGCUCUCUCUCUUCUGUCA	Translation	pacid=19642826 locus=AT2G42200 ID=AT2G42200.1.TAIR10 annot-version=TAIR10	2
ath-miR156h	AT5G50670.1	1.5	-1	1	20	1102	1121	UGACAGAAGAAAGAGAGCAC	::::::::: ::::::::::	GUGCUCUCUCUCUUCUGUCA	Translation	pacid=19667447 locus=AT5G50670 ID=AT5G50670.1.TAIR10 annot-version=TAIR10	2
ath-miR156h	AT1G27360.3	1.5	-1	1	20	1240	1259	UGACAGAAGAAAGAGAGCAC	::::::::: ::::::::::	GUGCUCUCUCUCUUCUGUCA	Translation	pacid=19655418 locus=AT1G27360 ID=AT1G27360.3.TAIR10 annot-version=TAIR10	1
ath-miR156h	AT1G27360.2	1.5	-1	1	20	1213	1232	UGACAGAAGAAAGAGAGCAC	::::::::: ::::::::::	GUGCUCUCUCUCUUCUGUCA	Translation	pacid=19655417 locus=AT1G27360 ID=AT1G27360.2.TAIR10 annot-version=TAIR10	1
ath-miR156h	AT3G57920.1	1.5	-1	1	20	845	864	UGACAGAAGAAAGAGAGCAC	::::::::: ::::::::::	GUGCUCUCUCUCUUCUGUCA	Translation	pacid=19663578 locus=AT3G57920 ID=AT3G57920.1.TAIR10 annot-version=TAIR10	1
ath-miR156h	AT1G53160.1	1.5	-1	1	20	592	611	UGACAGAAGAAAGAGAGCAC	:::::::: ::::::::::	CUGCUCUCUCUCUUCUGUCA	Translation	pacid=19652602 locus=AT1G53160 ID=AT1G53160.1.TAIR10 annot-version=TAIR10	1
ath-miR156i	AT1G71400.1	1.5	-1	1	20	2250	2269	UGACAGAAGAGAGAGAGCAG	:::: ::::::.::::::::	CUGCACUCUCUUUUCUGUCA	Cleavage	pacid=19653618 locus=AT1G71400 ID=AT1G71400.1.TAIR10 annot-version=TAIR10	1
ath-miR156i	AT2G33810.1	1.5	-1	1	20	787	806	UGACAGAAGAGAGAGAGCAG	.::::. :::::::::::::	UUGCUUACUCUCUUCUGUCA	Cleavage	pacid=19642408 locus=AT2G33810 ID=AT2G33810.1.TAIR10 annot-version=TAIR10	1
ath-miR156j	AT1G71400.1	1.5	-1	1	20	2250	2269	UGACAGAAGAGAGAGAGCAC	::: ::::::.::::::::	CUGCACUCUCUUUUCUGUCA	Cleavage	pacid=19653618 locus=AT1G71400 ID=AT1G71400.1.TAIR10 annot-version=TAIR10	1
ath-miR156j	AT2G33810.1	1.5	-1	1	20	787	806	UGACAGAAGAGAGAGAGCAC	::::. :::::::::::::	UUGCUUACUCUCUUCUGUCA	Cleavage	pacid=19642408 locus=AT2G33810 ID=AT2G33810.1.TAIR10 annot-version=TAIR10	1
ath-miR157a-5p	AT1G27370.1	1.5	-1	1	21	2368	2388	UUGACAGAAGAUAGAGAGCAC	::::::::: :::::::::::	GUGCUCUCUCUCUUCUGUCAA	Cleavage	pacid=19653339 locus=AT1G27370 ID=AT1G27370.1.TAIR10 annot-version=TAIR10	1
ath-miR157a-5p	AT1G27370.2	1.5	-1	1	21	1446	1466	UUGACAGAAGAUAGAGAGCAC	::::::::: :::::::::::	GUGCUCUCUCUCUUCUGUCAA	Cleavage	pacid=19653340 locus=AT1G27370 ID=AT1G27370.2.TAIR10 annot-version=TAIR10	1
ath-miR157a-5p	AT5G43270.1	1.5	-1	1	21	1188	1208	UUGACAGAAGAUAGAGAGCAC	::::::::: :::::::::::	GUGCUCUCUCUCUUCUGUCAA	Cleavage	pacid=19665478 locus=AT5G43270 ID=AT5G43270.1.TAIR10 annot-version=TAIR10	1
ath-miR157a-5p	AT1G27370.4	1.5	-1	1	21	1315	1335	UUGACAGAAGAUAGAGAGCAC	::::::::: :::::::::::	GUGCUCUCUCUCUUCUGUCAA	Cleavage	pacid=19653342 locus=AT1G27370 ID=AT1G27370.4.TAIR10 annot-version=TAIR10	1
ath-miR157a-5p	AT5G43270.2	1.5	-1	1	21	1149	1169	UUGACAGAAGAUAGAGAGCAC	::::::::: :::::::::::	GUGCUCUCUCUCUUCUGUCAA	Cleavage	pacid=19665479 locus=AT5G43270 ID=AT5G43270.2.TAIR10 annot-version=TAIR10	1
ath-miR157a-5p	AT1G27370.3	1.5	-1	1	21	1228	1248	UUGACAGAAGAUAGAGAGCAC	::::::::: :::::::::::	GUGCUCUCUCUCUUCUGUCAA	Cleavage	pacid=19653341 locus=AT1G27370 ID=AT1G27370.3.TAIR10 annot-version=TAIR10	1
ath-miR157a-5p	AT5G43270.3	1.5	-1	1	21	1102	1122	UUGACAGAAGAUAGAGAGCAC	::::::::: :::::::::::	GUGCUCUCUCUCUUCUGUCAA	Cleavage	pacid=19665480 locus=AT5G43270 ID=AT5G43270.3.TAIR10 annot-version=TAIR10	1
ath-miR157a-5p	AT1G27360.4	1.5	-1	1	21	1300	1320	UUGACAGAAGAUAGAGAGCAC	::::::::: :::::::::::	GUGCUCUCUCUCUUCUGUCAA	Cleavage	pacid=19655419 locus=AT1G27360 ID=AT1G27360.4.TAIR10 annot-version=TAIR10	1
ath-miR157a-5p	AT1G27360.1	1.5	-1	1	21	1253	1273	UUGACAGAAGAUAGAGAGCAC	::::::::: :::::::::::	GUGCUCUCUCUCUUCUGUCAA	Cleavage	pacid=19655416 locus=AT1G27360 ID=AT1G27360.1.TAIR10 annot-version=TAIR10	1
ath-miR157a-5p	AT2G42200.1	1.5	-1	1	21	937	957	UUGACAGAAGAUAGAGAGCAC	::::::::: :::::::::::	GUGCUCUCUCUCUUCUGUCAA	Cleavage	pacid=19642826 locus=AT2G42200 ID=AT2G42200.1.TAIR10 annot-version=TAIR10	1
ath-miR157a-5p	AT1G27360.3	1.5	-1	1	21	1240	1260	UUGACAGAAGAUAGAGAGCAC	::::::::: :::::::::::	GUGCUCUCUCUCUUCUGUCAA	Cleavage	pacid=19655418 locus=AT1G27360 ID=AT1G27360.3.TAIR10 annot-version=TAIR10	1
ath-miR157a-5p	AT1G27360.2	1.5	-1	1	21	1213	1233	UUGACAGAAGAUAGAGAGCAC	::::::::: :::::::::::	GUGCUCUCUCUCUUCUGUCAA	Cleavage	pacid=19655417 locus=AT1G27360 ID=AT1G27360.2.TAIR10 annot-version=TAIR10	1
ath-miR157a-5p	AT3G57920.1	1.5	-1	1	21	845	865	UUGACAGAAGAUAGAGAGCAC	::::::::: :::::::::::	GUGCUCUCUCUCUUCUGUCAA	Cleavage	pacid=19663578 locus=AT3G57920 ID=AT3G57920.1.TAIR10 annot-version=TAIR10	1
ath-miR157b-5p	AT1G27370.1	1.5	-1	1	21	2368	2388	UUGACAGAAGAUAGAGAGCAC	::::::::: :::::::::::	GUGCUCUCUCUCUUCUGUCAA	Cleavage	pacid=19653339 locus=AT1G27370 ID=AT1G27370.1.TAIR10 annot-version=TAIR10	1
ath-miR157b-5p	AT1G27370.2	1.5	-1	1	21	1446	1466	UUGACAGAAGAUAGAGAGCAC	::::::::: :::::::::::	GUGCUCUCUCUCUUCUGUCAA	Cleavage	pacid=19653340 locus=AT1G27370 ID=AT1G27370.2.TAIR10 annot-version=TAIR10	1
ath-miR157b-5p	AT5G43270.1	1.5	-1	1	21	1188	1208	UUGACAGAAGAUAGAGAGCAC	::::::::: :::::::::::	GUGCUCUCUCUCUUCUGUCAA	Cleavage	pacid=19665478 locus=AT5G43270 ID=AT5G43270.1.TAIR10 annot-version=TAIR10	1
ath-miR157b-5p	AT1G27370.4	1.5	-1	1	21	1315	1335	UUGACAGAAGAUAGAGAGCAC	::::::::: :::::::::::	GUGCUCUCUCUCUUCUGUCAA	Cleavage	pacid=19653342 locus=AT1G27370 ID=AT1G27370.4.TAIR10 annot-version=TAIR10	1
ath-miR157b-5p	AT5G43270.2	1.5	-1	1	21	1149	1169	UUGACAGAAGAUAGAGAGCAC	::::::::: :::::::::::	GUGCUCUCUCUCUUCUGUCAA	Cleavage	pacid=19665479 locus=AT5G43270 ID=AT5G43270.2.TAIR10 annot-version=TAIR10	1
ath-miR157b-5p	AT1G27370.3	1.5	-1	1	21	1228	1248	UUGACAGAAGAUAGAGAGCAC	::::::::: :::::::::::	GUGCUCUCUCUCUUCUGUCAA	Cleavage	pacid=19653341 locus=AT1G27370 ID=AT1G27370.3.TAIR10 annot-version=TAIR10	1
ath-miR157b-5p	AT5G43270.3	1.5	-1	1	21	1102	1122	UUGACAGAAGAUAGAGAGCAC	::::::::: :::::::::::	GUGCUCUCUCUCUUCUGUCAA	Cleavage	pacid=19665480 locus=AT5G43270 ID=AT5G43270.3.TAIR10 annot-version=TAIR10	1
ath-miR157b-5p	AT1G27360.4	1.5	-1	1	21	1300	1320	UUGACAGAAGAUAGAGAGCAC	::::::::: :::::::::::	GUGCUCUCUCUCUUCUGUCAA	Cleavage	pacid=19655419 locus=AT1G27360 ID=AT1G27360.4.TAIR10 annot-version=TAIR10	1
ath-miR157b-5p	AT1G27360.1	1.5	-1	1	21	1253	1273	UUGACAGAAGAUAGAGAGCAC	::::::::: :::::::::::	GUGCUCUCUCUCUUCUGUCAA	Cleavage	pacid=19655416 locus=AT1G27360 ID=AT1G27360.1.TAIR10 annot-version=TAIR10	1
ath-miR157b-5p	AT2G42200.1	1.5	-1	1	21	937	957	UUGACAGAAGAUAGAGAGCAC	::::::::: :::::::::::	GUGCUCUCUCUCUUCUGUCAA	Cleavage	pacid=19642826 locus=AT2G42200 ID=AT2G42200.1.TAIR10 annot-version=TAIR10	1
ath-miR157b-5p	AT1G27360.3	1.5	-1	1	21	1240	1260	UUGACAGAAGAUAGAGAGCAC	::::::::: :::::::::::	GUGCUCUCUCUCUUCUGUCAA	Cleavage	pacid=19655418 locus=AT1G27360 ID=AT1G27360.3.TAIR10 annot-version=TAIR10	1
ath-miR157b-5p	AT1G27360.2	1.5	-1	1	21	1213	1233	UUGACAGAAGAUAGAGAGCAC	::::::::: :::::::::::	GUGCUCUCUCUCUUCUGUCAA	Cleavage	pacid=19655417 locus=AT1G27360 ID=AT1G27360.2.TAIR10 annot-version=TAIR10	1
ath-miR157b-5p	AT3G57920.1	1.5	-1	1	21	845	865	UUGACAGAAGAUAGAGAGCAC	::::::::: :::::::::::	GUGCUCUCUCUCUUCUGUCAA	Cleavage	pacid=19663578 locus=AT3G57920 ID=AT3G57920.1.TAIR10 annot-version=TAIR10	1
ath-miR157c-5p	AT1G27370.1	1.5	-1	1	21	2368	2388	UUGACAGAAGAUAGAGAGCAC	::::::::: :::::::::::	GUGCUCUCUCUCUUCUGUCAA	Cleavage	pacid=19653339 locus=AT1G27370 ID=AT1G27370.1.TAIR10 annot-version=TAIR10	1
ath-miR157c-5p	AT1G27370.2	1.5	-1	1	21	1446	1466	UUGACAGAAGAUAGAGAGCAC	::::::::: :::::::::::	GUGCUCUCUCUCUUCUGUCAA	Cleavage	pacid=19653340 locus=AT1G27370 ID=AT1G27370.2.TAIR10 annot-version=TAIR10	1
ath-miR157c-5p	AT5G43270.1	1.5	-1	1	21	1188	1208	UUGACAGAAGAUAGAGAGCAC	::::::::: :::::::::::	GUGCUCUCUCUCUUCUGUCAA	Cleavage	pacid=19665478 locus=AT5G43270 ID=AT5G43270.1.TAIR10 annot-version=TAIR10	1
ath-miR157c-5p	AT1G27370.4	1.5	-1	1	21	1315	1335	UUGACAGAAGAUAGAGAGCAC	::::::::: :::::::::::	GUGCUCUCUCUCUUCUGUCAA	Cleavage	pacid=19653342 locus=AT1G27370 ID=AT1G27370.4.TAIR10 annot-version=TAIR10	1
ath-miR157c-5p	AT5G43270.2	1.5	-1	1	21	1149	1169	UUGACAGAAGAUAGAGAGCAC	::::::::: :::::::::::	GUGCUCUCUCUCUUCUGUCAA	Cleavage	pacid=19665479 locus=AT5G43270 ID=AT5G43270.2.TAIR10 annot-version=TAIR10	1
ath-miR157c-5p	AT1G27370.3	1.5	-1	1	21	1228	1248	UUGACAGAAGAUAGAGAGCAC	::::::::: :::::::::::	GUGCUCUCUCUCUUCUGUCAA	Cleavage	pacid=19653341 locus=AT1G27370 ID=AT1G27370.3.TAIR10 annot-version=TAIR10	1
ath-miR157c-5p	AT5G43270.3	1.5	-1	1	21	1102	1122	UUGACAGAAGAUAGAGAGCAC	::::::::: :::::::::::	GUGCUCUCUCUCUUCUGUCAA	Cleavage	pacid=19665480 locus=AT5G43270 ID=AT5G43270.3.TAIR10 annot-version=TAIR10	1
ath-miR157c-5p	AT1G27360.4	1.5	-1	1	21	1300	1320	UUGACAGAAGAUAGAGAGCAC	::::::::: :::::::::::	GUGCUCUCUCUCUUCUGUCAA	Cleavage	pacid=19655419 locus=AT1G27360 ID=AT1G27360.4.TAIR10 annot-version=TAIR10	1
ath-miR157c-5p	AT1G27360.1	1.5	-1	1	21	1253	1273	UUGACAGAAGAUAGAGAGCAC	::::::::: :::::::::::	GUGCUCUCUCUCUUCUGUCAA	Cleavage	pacid=19655416 locus=AT1G27360 ID=AT1G27360.1.TAIR10 annot-version=TAIR10	1
ath-miR157c-5p	AT2G42200.1	1.5	-1	1	21	937	957	UUGACAGAAGAUAGAGAGCAC	::::::::: :::::::::::	GUGCUCUCUCUCUUCUGUCAA	Cleavage	pacid=19642826 locus=AT2G42200 ID=AT2G42200.1.TAIR10 annot-version=TAIR10	1
ath-miR157c-5p	AT1G27360.3	1.5	-1	1	21	1240	1260	UUGACAGAAGAUAGAGAGCAC	::::::::: :::::::::::	GUGCUCUCUCUCUUCUGUCAA	Cleavage	pacid=19655418 locus=AT1G27360 ID=AT1G27360.3.TAIR10 annot-version=TAIR10	1
ath-miR157c-5p	AT1G27360.2	1.5	-1	1	21	1213	1233	UUGACAGAAGAUAGAGAGCAC	::::::::: :::::::::::	GUGCUCUCUCUCUUCUGUCAA	Cleavage	pacid=19655417 locus=AT1G27360 ID=AT1G27360.2.TAIR10 annot-version=TAIR10	1
ath-miR157c-5p	AT3G57920.1	1.5	-1	1	21	845	865	UUGACAGAAGAUAGAGAGCAC	::::::::: :::::::::::	GUGCUCUCUCUCUUCUGUCAA	Cleavage	pacid=19663578 locus=AT3G57920 ID=AT3G57920.1.TAIR10 annot-version=TAIR10	1
ath-miR157d	AT1G27370.1	1.5	-1	1	20	2368	2387	UGACAGAAGAUAGAGAGCAC	::::::::: ::::::::::	GUGCUCUCUCUCUUCUGUCA	Translation	pacid=19653339 locus=AT1G27370 ID=AT1G27370.1.TAIR10 annot-version=TAIR10	1
ath-miR157d	AT1G69170.1	1.5	-1	1	20	1297	1316	UGACAGAAGAUAGAGAGCAC	::::::::: ::::::::::	GUGCUCUCUCUCUUCUGUCA	Translation	pacid=19657590 locus=AT1G69170 ID=AT1G69170.1.TAIR10 annot-version=TAIR10	1
ath-miR157d	AT1G27370.2	1.5	-1	1	20	1446	1465	UGACAGAAGAUAGAGAGCAC	::::::::: ::::::::::	GUGCUCUCUCUCUUCUGUCA	Translation	pacid=19653340 locus=AT1G27370 ID=AT1G27370.2.TAIR10 annot-version=TAIR10	1
ath-miR157d	AT5G50570.1	1.5	-1	1	20	1102	1121	UGACAGAAGAUAGAGAGCAC	::::::::: ::::::::::	GUGCUCUCUCUCUUCUGUCA	Translation	pacid=19670856 locus=AT5G50570 ID=AT5G50570.1.TAIR10 annot-version=TAIR10	1
ath-miR157d	AT5G43270.1	1.5	-1	1	20	1188	1207	UGACAGAAGAUAGAGAGCAC	::::::::: ::::::::::	GUGCUCUCUCUCUUCUGUCA	Translation	pacid=19665478 locus=AT5G43270 ID=AT5G43270.1.TAIR10 annot-version=TAIR10	1
ath-miR157d	AT1G27370.4	1.5	-1	1	20	1315	1334	UGACAGAAGAUAGAGAGCAC	::::::::: ::::::::::	GUGCUCUCUCUCUUCUGUCA	Translation	pacid=19653342 locus=AT1G27370 ID=AT1G27370.4.TAIR10 annot-version=TAIR10	1
ath-miR157d	AT5G50570.2	1.5	-1	1	20	967	986	UGACAGAAGAUAGAGAGCAC	::::::::: ::::::::::	GUGCUCUCUCUCUUCUGUCA	Translation	pacid=19670857 locus=AT5G50570 ID=AT5G50570.2.TAIR10 annot-version=TAIR10	1
ath-miR157d	AT5G43270.2	1.5	-1	1	20	1149	1168	UGACAGAAGAUAGAGAGCAC	::::::::: ::::::::::	GUGCUCUCUCUCUUCUGUCA	Translation	pacid=19665479 locus=AT5G43270 ID=AT5G43270.2.TAIR10 annot-version=TAIR10	1
ath-miR157d	AT1G27370.3	1.5	-1	1	20	1228	1247	UGACAGAAGAUAGAGAGCAC	::::::::: ::::::::::	GUGCUCUCUCUCUUCUGUCA	Translation	pacid=19653341 locus=AT1G27370 ID=AT1G27370.3.TAIR10 annot-version=TAIR10	1
ath-miR157d	AT5G43270.3	1.5	-1	1	20	1102	1121	UGACAGAAGAUAGAGAGCAC	::::::::: ::::::::::	GUGCUCUCUCUCUUCUGUCA	Translation	pacid=19665480 locus=AT5G43270 ID=AT5G43270.3.TAIR10 annot-version=TAIR10	1
ath-miR157d	AT1G27360.4	1.5	-1	1	20	1300	1319	UGACAGAAGAUAGAGAGCAC	::::::::: ::::::::::	GUGCUCUCUCUCUUCUGUCA	Translation	pacid=19655419 locus=AT1G27360 ID=AT1G27360.4.TAIR10 annot-version=TAIR10	1
ath-miR157d	AT1G27360.1	1.5	-1	1	20	1253	1272	UGACAGAAGAUAGAGAGCAC	::::::::: ::::::::::	GUGCUCUCUCUCUUCUGUCA	Translation	pacid=19655416 locus=AT1G27360 ID=AT1G27360.1.TAIR10 annot-version=TAIR10	1
ath-miR157d	AT2G42200.1	1.5	-1	1	20	937	956	UGACAGAAGAUAGAGAGCAC	::::::::: ::::::::::	GUGCUCUCUCUCUUCUGUCA	Translation	pacid=19642826 locus=AT2G42200 ID=AT2G42200.1.TAIR10 annot-version=TAIR10	1
ath-miR157d	AT5G50670.1	1.5	-1	1	20	1102	1121	UGACAGAAGAUAGAGAGCAC	::::::::: ::::::::::	GUGCUCUCUCUCUUCUGUCA	Translation	pacid=19667447 locus=AT5G50670 ID=AT5G50670.1.TAIR10 annot-version=TAIR10	1
ath-miR157d	AT1G27360.3	1.5	-1	1	20	1240	1259	UGACAGAAGAUAGAGAGCAC	::::::::: ::::::::::	GUGCUCUCUCUCUUCUGUCA	Translation	pacid=19655418 locus=AT1G27360 ID=AT1G27360.3.TAIR10 annot-version=TAIR10	1
ath-miR157d	AT1G27360.2	1.5	-1	1	20	1213	1232	UGACAGAAGAUAGAGAGCAC	::::::::: ::::::::::	GUGCUCUCUCUCUUCUGUCA	Translation	pacid=19655417 locus=AT1G27360 ID=AT1G27360.2.TAIR10 annot-version=TAIR10	1
ath-miR157d	AT3G57920.1	1.5	-1	1	20	845	864	UGACAGAAGAUAGAGAGCAC	::::::::: ::::::::::	GUGCUCUCUCUCUUCUGUCA	Translation	pacid=19663578 locus=AT3G57920 ID=AT3G57920.1.TAIR10 annot-version=TAIR10	1
ath-miR157d	AT1G53160.1	1.5	-1	1	20	592	611	UGACAGAAGAUAGAGAGCAC	:::::::: ::::::::::	CUGCUCUCUCUCUUCUGUCA	Translation	pacid=19652602 locus=AT1G53160 ID=AT1G53160.1.TAIR10 annot-version=TAIR10	1
ath-miR159a	AT4G37770.1	1.5	-1	1	21	453	473	UUUGGAUUGAAGGGAGCUCUA	: :::.:.:.:::::::::::	UCGAGUUUCUUUCAAUCCAAA	Cleavage	pacid=19645678 locus=AT4G37770 ID=AT4G37770.1.TAIR10 annot-version=TAIR10	1
ath-miR159b-3p	AT4G37770.1	1.5	-1	1	21	453	473	UUUGGAUUGAAGGGAGCUCUU	:::.:.:.:::::::::::	UCGAGUUUCUUUCAAUCCAAA	Cleavage	pacid=19645678 locus=AT4G37770 ID=AT4G37770.1.TAIR10 annot-version=TAIR10	1
ath-miR159c	AT4G37770.1	1.5	-1	1	21	453	473	UUUGGAUUGAAGGGAGCUCCU	:::.:.:.:::::::::::	UCGAGUUUCUUUCAAUCCAAA	Cleavage	pacid=19645678 locus=AT4G37770 ID=AT4G37770.1.TAIR10 annot-version=TAIR10	1
ath-miR161.2	AT1G63400.1	1.5	-1	1	21	989	1009	UCAAUGCAUUGAAAGUGACUA	::::::::::::: :::::::	UAGUCACUUUCAACGCAUUGA	Cleavage	pacid=19652219 locus=AT1G63400 ID=AT1G63400.1.TAIR10 annot-version=TAIR10	1
ath-miR161.2	AT1G63230.1	1.5	-1	1	21	927	947	UCAAUGCAUUGAAAGUGACUA	: :: :::::::.::::::::	UUGUAACUUUCAGUGCAUUGA	Cleavage	pacid=19654843 locus=AT1G63230 ID=AT1G63230.1.TAIR10 annot-version=TAIR10	1
ath-miR163	AT3G44840.1	1.5	-1	1	24	261	284	UUGAAGAGGACUUGGAACUUCGAU	.::::::::::..:.:::::	AAUAGAGUUCCAAGUUUUUUUCAA	Cleavage	pacid=19660925 locus=AT3G44840 ID=AT3G44840.1.TAIR10 annot-version=TAIR10	1
ath-miR163	AT5G35630.1	1.5	-1	1	24	280	303	UUGAAGAGGACUUGGAACUUCGAU	::::..:::::.:::::::	UCAUCAGUUUUAAGUCUUCUUCAA	Cleavage	pacid=19669111 locus=AT5G35630 ID=AT5G35630.1.TAIR10 annot-version=TAIR10	1
ath-miR165a-3p	AT1G52150.1	1.5	-1	1	21	1268	1288	UCGGACCAGGCUUCAUCCCCC	:: :::::::::::::::.	CUGGAAUGAAGCCUGGUCCGG	Cleavage	pacid=19657514 locus=AT1G52150 ID=AT1G52150.1.TAIR10 annot-version=TAIR10	1
ath-miR165a-3p	AT1G52150.2	1.5	-1	1	21	1268	1288	UCGGACCAGGCUUCAUCCCCC	:: :::::::::::::::.	CUGGAAUGAAGCCUGGUCCGG	Cleavage	pacid=19657513 locus=AT1G52150 ID=AT1G52150.2.TAIR10 annot-version=TAIR10	1
ath-miR165a-3p	AT1G52150.3	1.5	-1	1	21	1268	1288	UCGGACCAGGCUUCAUCCCCC	:: :::::::::::::::.	CUGGAAUGAAGCCUGGUCCGG	Cleavage	pacid=19657515 locus=AT1G52150 ID=AT1G52150.3.TAIR10 annot-version=TAIR10	1
ath-miR165b	AT1G52150.1	1.5	-1	1	21	1268	1288	UCGGACCAGGCUUCAUCCCCC	:: :::::::::::::::.	CUGGAAUGAAGCCUGGUCCGG	Cleavage	pacid=19657514 locus=AT1G52150 ID=AT1G52150.1.TAIR10 annot-version=TAIR10	1
ath-miR165b	AT1G52150.2	1.5	-1	1	21	1268	1288	UCGGACCAGGCUUCAUCCCCC	:: :::::::::::::::.	CUGGAAUGAAGCCUGGUCCGG	Cleavage	pacid=19657513 locus=AT1G52150 ID=AT1G52150.2.TAIR10 annot-version=TAIR10	1
ath-miR165b	AT1G52150.3	1.5	-1	1	21	1268	1288	UCGGACCAGGCUUCAUCCCCC	:: :::::::::::::::.	CUGGAAUGAAGCCUGGUCCGG	Cleavage	pacid=19657515 locus=AT1G52150 ID=AT1G52150.3.TAIR10 annot-version=TAIR10	1
ath-miR169d	AT5G06510.1	1.5	-1	1	21	1068	1088	UGAGCCAAGGAUGACUUGCCG	::::: :::::.::::::::	AGGCAAAUCAUCUUUGGCUCA	Cleavage	pacid=19667899 locus=AT5G06510 ID=AT5G06510.1.TAIR10 annot-version=TAIR10	1
ath-miR169d	AT5G06510.3	1.5	-1	1	21	1229	1249	UGAGCCAAGGAUGACUUGCCG	::::: :::::.::::::::	AGGCAAAUCAUCUUUGGCUCA	Cleavage	pacid=19667901 locus=AT5G06510 ID=AT5G06510.3.TAIR10 annot-version=TAIR10	1
ath-miR169d	AT3G05690.1	1.5	-1	1	21	1184	1204	UGAGCCAAGGAUGACUUGCCG	::::: :::::.::::::::	AGGCAAAUCAUCUUUGGCUCA	Cleavage	pacid=19662162 locus=AT3G05690 ID=AT3G05690.1.TAIR10 annot-version=TAIR10	1
ath-miR169d	AT5G06510.2	1.5	-1	1	21	1306	1326	UGAGCCAAGGAUGACUUGCCG	::::: :::::.::::::::	AGGCAAAUCAUCUUUGGCUCA	Cleavage	pacid=19667900 locus=AT5G06510 ID=AT5G06510.2.TAIR10 annot-version=TAIR10	1
ath-miR169e	AT5G06510.1	1.5	-1	1	21	1068	1088	UGAGCCAAGGAUGACUUGCCG	::::: :::::.::::::::	AGGCAAAUCAUCUUUGGCUCA	Cleavage	pacid=19667899 locus=AT5G06510 ID=AT5G06510.1.TAIR10 annot-version=TAIR10	1
ath-miR169e	AT5G06510.3	1.5	-1	1	21	1229	1249	UGAGCCAAGGAUGACUUGCCG	::::: :::::.::::::::	AGGCAAAUCAUCUUUGGCUCA	Cleavage	pacid=19667901 locus=AT5G06510 ID=AT5G06510.3.TAIR10 annot-version=TAIR10	1
ath-miR169e	AT3G05690.1	1.5	-1	1	21	1184	1204	UGAGCCAAGGAUGACUUGCCG	::::: :::::.::::::::	AGGCAAAUCAUCUUUGGCUCA	Cleavage	pacid=19662162 locus=AT3G05690 ID=AT3G05690.1.TAIR10 annot-version=TAIR10	1
ath-miR169e	AT5G06510.2	1.5	-1	1	21	1306	1326	UGAGCCAAGGAUGACUUGCCG	::::: :::::.::::::::	AGGCAAAUCAUCUUUGGCUCA	Cleavage	pacid=19667900 locus=AT5G06510 ID=AT5G06510.2.TAIR10 annot-version=TAIR10	1
ath-miR169f-5p	AT5G06510.1	1.5	-1	1	21	1068	1088	UGAGCCAAGGAUGACUUGCCG	::::: :::::.::::::::	AGGCAAAUCAUCUUUGGCUCA	Cleavage	pacid=19667899 locus=AT5G06510 ID=AT5G06510.1.TAIR10 annot-version=TAIR10	1
ath-miR169f-5p	AT5G06510.3	1.5	-1	1	21	1229	1249	UGAGCCAAGGAUGACUUGCCG	::::: :::::.::::::::	AGGCAAAUCAUCUUUGGCUCA	Cleavage	pacid=19667901 locus=AT5G06510 ID=AT5G06510.3.TAIR10 annot-version=TAIR10	1
ath-miR169f-5p	AT3G05690.1	1.5	-1	1	21	1184	1204	UGAGCCAAGGAUGACUUGCCG	::::: :::::.::::::::	AGGCAAAUCAUCUUUGGCUCA	Cleavage	pacid=19662162 locus=AT3G05690 ID=AT3G05690.1.TAIR10 annot-version=TAIR10	1
ath-miR169f-5p	AT5G06510.2	1.5	-1	1	21	1306	1326	UGAGCCAAGGAUGACUUGCCG	::::: :::::.::::::::	AGGCAAAUCAUCUUUGGCUCA	Cleavage	pacid=19667900 locus=AT5G06510 ID=AT5G06510.2.TAIR10 annot-version=TAIR10	1
ath-miR169g-5p	AT5G06510.1	1.5	-1	1	21	1068	1088	UGAGCCAAGGAUGACUUGCCG	::::: :::::.::::::::	AGGCAAAUCAUCUUUGGCUCA	Cleavage	pacid=19667899 locus=AT5G06510 ID=AT5G06510.1.TAIR10 annot-version=TAIR10	1
ath-miR169g-5p	AT5G06510.3	1.5	-1	1	21	1229	1249	UGAGCCAAGGAUGACUUGCCG	::::: :::::.::::::::	AGGCAAAUCAUCUUUGGCUCA	Cleavage	pacid=19667901 locus=AT5G06510 ID=AT5G06510.3.TAIR10 annot-version=TAIR10	1
ath-miR169g-5p	AT3G05690.1	1.5	-1	1	21	1184	1204	UGAGCCAAGGAUGACUUGCCG	::::: :::::.::::::::	AGGCAAAUCAUCUUUGGCUCA	Cleavage	pacid=19662162 locus=AT3G05690 ID=AT3G05690.1.TAIR10 annot-version=TAIR10	1
ath-miR169g-5p	AT5G06510.2	1.5	-1	1	21	1306	1326	UGAGCCAAGGAUGACUUGCCG	::::: :::::.::::::::	AGGCAAAUCAUCUUUGGCUCA	Cleavage	pacid=19667900 locus=AT5G06510 ID=AT5G06510.2.TAIR10 annot-version=TAIR10	1
ath-miR172a	AT3G54990.1	1.5	-1	1	21	965	985	AGAAUCUUGAUGAUGCUGCAU	:::::::::::::.:::::	UUGCAGCAUCAUCAGGAUUCC	Cleavage	pacid=19661651 locus=AT3G54990 ID=AT3G54990.1.TAIR10 annot-version=TAIR10	1
ath-miR172b-3p	AT3G54990.1	1.5	-1	1	21	965	985	AGAAUCUUGAUGAUGCUGCAU	:::::::::::::.:::::	UUGCAGCAUCAUCAGGAUUCC	Cleavage	pacid=19661651 locus=AT3G54990 ID=AT3G54990.1.TAIR10 annot-version=TAIR10	1
ath-miR172c	AT3G54990.1	1.5	-1	1	21	965	985	AGAAUCUUGAUGAUGCUGCAG	.:::::::::::::.:::::	UUGCAGCAUCAUCAGGAUUCC	Cleavage	pacid=19661651 locus=AT3G54990 ID=AT3G54990.1.TAIR10 annot-version=TAIR10	1
ath-miR172d-3p	AT3G54990.1	1.5	-1	1	21	965	985	AGAAUCUUGAUGAUGCUGCAG	.:::::::::::::.:::::	UUGCAGCAUCAUCAGGAUUCC	Cleavage	pacid=19661651 locus=AT3G54990 ID=AT3G54990.1.TAIR10 annot-version=TAIR10	1
ath-miR1886.1	AT1G10700.1	1.5	-1	1	21	1481	1501	UGAGAGAAGUGAGAUGAAAUC	.::::::.::::::::.:.:	UGUUUCAUUUCACUUCUUUUA	Cleavage	pacid=19657611 locus=AT1G10700 ID=AT1G10700.1.TAIR10 annot-version=TAIR10	1
ath-miR1886.3	AT5G07970.1	1.5	-1	1	21	3034	3054	AAUUAAAGAUUUCAUCUUACU	.:::.:.:::::::::::.::	GGUAGGGUGAAAUCUUUAGUU	Cleavage	pacid=19668118 locus=AT5G07970 ID=AT5G07970.1.TAIR10 annot-version=TAIR10	1
ath-miR2933a	AT5G27440.1	1.5	-1	1	22	104	125	GAAAUCGGAGAGGAAAUUCGCC	:::.::::.:::.:::::::	CUCGAGUUUCUUCUUCGAUUUC	Cleavage	pacid=19669645 locus=AT5G27440 ID=AT5G27440.1.TAIR10 annot-version=TAIR10	1
ath-miR2933b	AT5G27440.1	1.5	-1	1	22	104	125	GAAAUCGGAGAGGAAAUUCGCC	:::.::::.:::.:::::::	CUCGAGUUUCUUCUUCGAUUUC	Cleavage	pacid=19669645 locus=AT5G27440 ID=AT5G27440.1.TAIR10 annot-version=TAIR10	1
ath-miR2938	AT4G08870.2	1.5	-1	1	21	768	788	GAUCUUUUGAGAGGGUUCCAG	:::::.::::::::::::	UGCGAACCUUCUCAAAAGAUC	Cleavage	pacid=19646720 locus=AT4G08870 ID=AT4G08870.2.TAIR10 annot-version=TAIR10	1
ath-miR2938	AT4G08870.1	1.5	-1	1	21	768	788	GAUCUUUUGAGAGGGUUCCAG	:::::.::::::::::::	UGCGAACCUUCUCAAAAGAUC	Cleavage	pacid=19646719 locus=AT4G08870 ID=AT4G08870.1.TAIR10 annot-version=TAIR10	1
ath-miR2939	AT3G19890.1	1.5	-1	1	21	311	331	UAACGCACAACACUAAGCCAU	::::.:::::::::::::::	AUGGUUUAGUGUUGUGCGUUC	Cleavage	pacid=19660051 locus=AT3G19890 ID=AT3G19890.1.TAIR10 annot-version=TAIR10	1
ath-miR319a	AT2G26950.1	1.5	-1	1	21	826	846	UUGGACUGAAGGGAGCUCCCU	::::::::::::: :::::	UUGGAGCUCCCUUCAUUCCAA	Cleavage	pacid=19641471 locus=AT2G26950 ID=AT2G26950.1.TAIR10 annot-version=TAIR10	1
ath-miR319a	AT5G06100.1	1.5	-1	1	21	1160	1180	UUGGACUGAAGGGAGCUCCCU	::::::::::::: :::::	CUGGAGCUCCCUUCAUUCCAA	Cleavage	pacid=19670646 locus=AT5G06100 ID=AT5G06100.1.TAIR10 annot-version=TAIR10	1
ath-miR319a	AT5G06100.3	1.5	-1	1	21	1248	1268	UUGGACUGAAGGGAGCUCCCU	::::::::::::: :::::	CUGGAGCUCCCUUCAUUCCAA	Cleavage	pacid=19670645 locus=AT5G06100 ID=AT5G06100.3.TAIR10 annot-version=TAIR10	1
ath-miR319a	AT3G11440.1	1.5	-1	1	21	1154	1174	UUGGACUGAAGGGAGCUCCCU	::::::::::::: :::::	CUGGAGCUCCCUUCAUUCCAA	Cleavage	pacid=19659820 locus=AT3G11440 ID=AT3G11440.1.TAIR10 annot-version=TAIR10	1
ath-miR319a	AT5G06100.2	1.5	-1	1	21	1160	1180	UUGGACUGAAGGGAGCUCCCU	::::::::::::: :::::	CUGGAGCUCCCUUCAUUCCAA	Cleavage	pacid=19670644 locus=AT5G06100 ID=AT5G06100.2.TAIR10 annot-version=TAIR10	1
ath-miR319b	AT2G26950.1	1.5	-1	1	21	826	846	UUGGACUGAAGGGAGCUCCCU	::::::::::::: :::::	UUGGAGCUCCCUUCAUUCCAA	Cleavage	pacid=19641471 locus=AT2G26950 ID=AT2G26950.1.TAIR10 annot-version=TAIR10	1
ath-miR319b	AT5G06100.1	1.5	-1	1	21	1160	1180	UUGGACUGAAGGGAGCUCCCU	::::::::::::: :::::	CUGGAGCUCCCUUCAUUCCAA	Cleavage	pacid=19670646 locus=AT5G06100 ID=AT5G06100.1.TAIR10 annot-version=TAIR10	1
ath-miR319b	AT5G06100.3	1.5	-1	1	21	1248	1268	UUGGACUGAAGGGAGCUCCCU	::::::::::::: :::::	CUGGAGCUCCCUUCAUUCCAA	Cleavage	pacid=19670645 locus=AT5G06100 ID=AT5G06100.3.TAIR10 annot-version=TAIR10	1
ath-miR319b	AT3G11440.1	1.5	-1	1	21	1154	1174	UUGGACUGAAGGGAGCUCCCU	::::::::::::: :::::	CUGGAGCUCCCUUCAUUCCAA	Cleavage	pacid=19659820 locus=AT3G11440 ID=AT3G11440.1.TAIR10 annot-version=TAIR10	1
ath-miR319b	AT5G06100.2	1.5	-1	1	21	1160	1180	UUGGACUGAAGGGAGCUCCCU	::::::::::::: :::::	CUGGAGCUCCCUUCAUUCCAA	Cleavage	pacid=19670644 locus=AT5G06100 ID=AT5G06100.2.TAIR10 annot-version=TAIR10	1
ath-miR319c	AT2G26950.1	1.5	-1	1	21	826	846	UUGGACUGAAGGGAGCUCCUU	::::::::::::: :::::	UUGGAGCUCCCUUCAUUCCAA	Cleavage	pacid=19641471 locus=AT2G26950 ID=AT2G26950.1.TAIR10 annot-version=TAIR10	1
ath-miR319c	AT5G06100.1	1.5	-1	1	21	1160	1180	UUGGACUGAAGGGAGCUCCUU	::::::::::::: :::::	CUGGAGCUCCCUUCAUUCCAA	Cleavage	pacid=19670646 locus=AT5G06100 ID=AT5G06100.1.TAIR10 annot-version=TAIR10	1
ath-miR319c	AT5G06100.3	1.5	-1	1	21	1248	1268	UUGGACUGAAGGGAGCUCCUU	::::::::::::: :::::	CUGGAGCUCCCUUCAUUCCAA	Cleavage	pacid=19670645 locus=AT5G06100 ID=AT5G06100.3.TAIR10 annot-version=TAIR10	1
ath-miR319c	AT3G11440.1	1.5	-1	1	21	1154	1174	UUGGACUGAAGGGAGCUCCUU	::::::::::::: :::::	CUGGAGCUCCCUUCAUUCCAA	Cleavage	pacid=19659820 locus=AT3G11440 ID=AT3G11440.1.TAIR10 annot-version=TAIR10	1
ath-miR319c	AT5G06100.2	1.5	-1	1	21	1160	1180	UUGGACUGAAGGGAGCUCCUU	::::::::::::: :::::	CUGGAGCUCCCUUCAUUCCAA	Cleavage	pacid=19670644 locus=AT5G06100 ID=AT5G06100.2.TAIR10 annot-version=TAIR10	1
ath-miR396a-5p	AT5G01370.1	1.5	-1	1	21	625	645	UUCCACAGCUUUCUUGAACUG	.::::.::::.:.:::::::	AGGUUCGAGAAGGUUGUGGAA	Cleavage	pacid=19666233 locus=AT5G01370 ID=AT5G01370.1.TAIR10 annot-version=TAIR10	1
ath-miR396b-5p	AT5G01370.1	1.5	-1	1	21	625	645	UUCCACAGCUUUCUUGAACUU	:.::::.::::.:.:::::::	AGGUUCGAGAAGGUUGUGGAA	Cleavage	pacid=19666233 locus=AT5G01370 ID=AT5G01370.1.TAIR10 annot-version=TAIR10	1
ath-miR397b	AT3G60250.2	1.5	-1	1	21	232	252	UCAUUGAGUGCAUCGUUGAUG	:::::::::::::::::: :	AAUCAACGAUGCACUCAAUAA	Cleavage	pacid=19663980 locus=AT3G60250 ID=AT3G60250.2.TAIR10 annot-version=TAIR10	1
ath-miR397b	AT3G60250.1	1.5	-1	1	21	232	252	UCAUUGAGUGCAUCGUUGAUG	:::::::::::::::::: :	AAUCAACGAUGCACUCAAUAA	Cleavage	pacid=19663979 locus=AT3G60250 ID=AT3G60250.1.TAIR10 annot-version=TAIR10	1
ath-miR397b	AT1G19500.1	1.5	-1	1	21	271	291	UCAUUGAGUGCAUCGUUGAUG	..::: :::::::.:::::::	UGUCACCGAUGCAUUCAAUGA	Cleavage	pacid=19657331 locus=AT1G19500 ID=AT1G19500.1.TAIR10 annot-version=TAIR10	1
ath-miR398b-5p	AT5G37910.1	1.5	-1	1	21	638	658	AGGGUUGAUAUGAGAACACAC	: : ::::::::::::::.::	GAGAGUUCUCAUAUCAACUCU	Cleavage	pacid=19665810 locus=AT5G37910 ID=AT5G37910.1.TAIR10 annot-version=TAIR10	1
ath-miR398c-5p	AT5G37910.1	1.5	-1	1	21	638	658	AGGGUUGAUAUGAGAACACAC	: : ::::::::::::::.::	GAGAGUUCUCAUAUCAACUCU	Cleavage	pacid=19665810 locus=AT5G37910 ID=AT5G37910.1.TAIR10 annot-version=TAIR10	1
ath-miR414	AT1G64570.1	1.5	-1	1	21	615	635	UCAUCUUCAUCAUCAUCGUCA	::::::::::::::: :::::	UGACGAUGAUGAUGAUGAUGA	Cleavage	pacid=19650789 locus=AT1G64570 ID=AT1G64570.1.TAIR10 annot-version=TAIR10	1
ath-miR414	AT1G49900.1	1.5	-1	1	21	1944	1964	UCAUCUUCAUCAUCAUCGUCA	:::.::::.::::::.:::::	UGAUGAUGGUGAUGAGGAUGA	Cleavage	pacid=19656838 locus=AT1G49900 ID=AT1G49900.1.TAIR10 annot-version=TAIR10	4
ath-miR414	AT5G22640.1	1.5	-1	1	21	2140	2160	UCAUCUUCAUCAUCAUCGUCA	::::::::::::::: :::::	UGACGAUGAUGAUGAUGAUGA	Cleavage	pacid=19669965 locus=AT5G22640 ID=AT5G22640.1.TAIR10 annot-version=TAIR10	3
ath-miR414	AT2G23100.1	1.5	-1	1	21	655	675	UCAUCUUCAUCAUCAUCGUCA	::::::::::::::: :::::	UGACGAUGAUGAUGAUGAUGA	Cleavage	pacid=19640421 locus=AT2G23100 ID=AT2G23100.1.TAIR10 annot-version=TAIR10	2
ath-miR414	AT1G52320.2	1.5	-1	1	21	552	572	UCAUCUUCAUCAUCAUCGUCA	::::::::::::::: :::::	UGACGAUGAUGAUGAUGAUGA	Cleavage	pacid=19657979 locus=AT1G52320 ID=AT1G52320.2.TAIR10 annot-version=TAIR10	3
ath-miR414	AT5G52640.1	1.5	-1	1	21	815	835	UCAUCUUCAUCAUCAUCGUCA	::::::::: :::::::::::	UGACGAUGAGGAUGAAGAUGA	Cleavage	pacid=19671797 locus=AT5G52640 ID=AT5G52640.1.TAIR10 annot-version=TAIR10	1
ath-miR414	AT5G22640.2	1.5	-1	1	21	1783	1803	UCAUCUUCAUCAUCAUCGUCA	::::::::::::::: :::::	UGACGAUGAUGAUGAUGAUGA	Cleavage	pacid=19669966 locus=AT5G22640 ID=AT5G22640.2.TAIR10 annot-version=TAIR10	3
ath-miR414	AT5G09860.1	1.5	-1	1	21	396	416	UCAUCUUCAUCAUCAUCGUCA	::::::::::::::: :::::	UGACGAUGAUGAUGAUGAUGA	Cleavage	pacid=19668995 locus=AT5G09860 ID=AT5G09860.1.TAIR10 annot-version=TAIR10	1
ath-miR414	AT5G09860.2	1.5	-1	1	21	466	486	UCAUCUUCAUCAUCAUCGUCA	::::::::::::::: :::::	UGACGAUGAUGAUGAUGAUGA	Cleavage	pacid=19668996 locus=AT5G09860 ID=AT5G09860.2.TAIR10 annot-version=TAIR10	1
ath-miR414	AT3G14900.1	1.5	-1	1	21	1338	1358	UCAUCUUCAUCAUCAUCGUCA	::::::::::::::: :::::	UGACGAUGAUGAUGAUGAUGA	Cleavage	pacid=19664820 locus=AT3G14900 ID=AT3G14900.1.TAIR10 annot-version=TAIR10	3
ath-miR414	AT5G15140.1	1.5	-1	1	21	414	434	UCAUCUUCAUCAUCAUCGUCA	::::::::::::::: :::::	UGACGAUGAUGAUGAUGAUGA	Cleavage	pacid=19671879 locus=AT5G15140 ID=AT5G15140.1.TAIR10 annot-version=TAIR10	4
ath-miR414	AT5G04980.2	1.5	-1	1	21	673	693	UCAUCUUCAUCAUCAUCGUCA	:::::::::::::::::: ::	UGACGAUGAUGAUGAAGACGA	Cleavage	pacid=19672231 locus=AT5G04980 ID=AT5G04980.2.TAIR10 annot-version=TAIR10	2
ath-miR414	AT5G04980.1	1.5	-1	1	21	604	624	UCAUCUUCAUCAUCAUCGUCA	:::::::::::::::::: ::	UGACGAUGAUGAUGAAGACGA	Cleavage	pacid=19672232 locus=AT5G04980 ID=AT5G04980.1.TAIR10 annot-version=TAIR10	2
ath-miR414	AT2G21420.1	1.5	-1	1	21	1200	1220	UCAUCUUCAUCAUCAUCGUCA	::::::::::::::: :::::	UGACGAUGAUGAUGACGAUGA	Cleavage	pacid=19640071 locus=AT2G21420 ID=AT2G21420.1.TAIR10 annot-version=TAIR10	5
ath-miR414	AT2G20280.1	1.5	-1	1	21	1005	1025	UCAUCUUCAUCAUCAUCGUCA	::::::::::::::: :::::	UGACGAUGAUGAUGAUGAUGA	Cleavage	pacid=19639405 locus=AT2G20280 ID=AT2G20280.1.TAIR10 annot-version=TAIR10	1
ath-miR414	AT3G11100.1	1.5	-1	1	21	502	522	UCAUCUUCAUCAUCAUCGUCA	::::::::::::::: :::::	UGACGAUGAUGAUGAUGAUGA	Cleavage	pacid=19660812 locus=AT3G11100 ID=AT3G11100.1.TAIR10 annot-version=TAIR10	3
ath-miR414	AT5G23420.1	1.5	-1	1	21	687	707	UCAUCUUCAUCAUCAUCGUCA	::::::::::::::::: :::	UGACGAUGAUGAUGAAGUUGA	Cleavage	pacid=19669465 locus=AT5G23420 ID=AT5G23420.1.TAIR10 annot-version=TAIR10	2
ath-miR414	AT3G45020.1	1.5	-1	1	21	424	444	UCAUCUUCAUCAUCAUCGUCA	::::::::::::::: :::::	UGACGAUGAUGAUGAUGAUGA	Cleavage	pacid=19662337 locus=AT3G45020 ID=AT3G45020.1.TAIR10 annot-version=TAIR10	1
ath-miR414	AT5G23420.2	1.5	-1	1	21	380	400	UCAUCUUCAUCAUCAUCGUCA	::::::::::::::::: :::	UGACGAUGAUGAUGAAGUUGA	Cleavage	pacid=19669466 locus=AT5G23420 ID=AT5G23420.2.TAIR10 annot-version=TAIR10	1
ath-miR414	AT1G68870.1	1.5	-1	1	21	195	215	UCAUCUUCAUCAUCAUCGUCA	::..::::.::::::::::::	UGGUGAUGGUGAUGAAGAUGA	Cleavage	pacid=19654863 locus=AT1G68870 ID=AT1G68870.1.TAIR10 annot-version=TAIR10	2
ath-miR414	AT2G27170.2	1.5	-1	1	21	3334	3354	UCAUCUUCAUCAUCAUCGUCA	:::. ::::::::::::::::	UGAUAAUGAUGAUGAAGAUGA	Cleavage	pacid=19638884 locus=AT2G27170 ID=AT2G27170.2.TAIR10 annot-version=TAIR10	2
ath-miR414	AT2G27170.1	1.5	-1	1	21	3315	3335	UCAUCUUCAUCAUCAUCGUCA	:::. ::::::::::::::::	UGAUAAUGAUGAUGAAGAUGA	Cleavage	pacid=19638883 locus=AT2G27170 ID=AT2G27170.1.TAIR10 annot-version=TAIR10	2
ath-miR414	AT2G33400.1	1.5	-1	1	21	648	668	UCAUCUUCAUCAUCAUCGUCA	:::.: :::::::::::::::	UGAUGCUGAUGAUGAAGAUGA	Cleavage	pacid=19638665 locus=AT2G33400 ID=AT2G33400.1.TAIR10 annot-version=TAIR10	2
ath-miR414	AT5G05550.2	1.5	-1	1	21	482	502	UCAUCUUCAUCAUCAUCGUCA	::: :::::::::::.:::::	UGAAGAUGAUGAUGAGGAUGA	Cleavage	pacid=19670283 locus=AT5G05550 ID=AT5G05550.2.TAIR10 annot-version=TAIR10	2
ath-miR414	AT4G29520.1	1.5	-1	1	21	769	789	UCAUCUUCAUCAUCAUCGUCA	::.::: ::::::::::::::	UGGCGACGAUGAUGAAGAUGA	Cleavage	pacid=19646929 locus=AT4G29520 ID=AT4G29520.1.TAIR10 annot-version=TAIR10	1
ath-miR414	AT5G05550.1	1.5	-1	1	21	482	502	UCAUCUUCAUCAUCAUCGUCA	::: :::::::::::.:::::	UGAAGAUGAUGAUGAGGAUGA	Cleavage	pacid=19670284 locus=AT5G05550 ID=AT5G05550.1.TAIR10 annot-version=TAIR10	2
ath-miR414	AT5G63740.1	1.5	-1	1	21	315	335	UCAUCUUCAUCAUCAUCGUCA	:: .:::::::::::::::::	UGCUGAUGAUGAUGAAGAUGA	Cleavage	pacid=19672028 locus=AT5G63740 ID=AT5G63740.1.TAIR10 annot-version=TAIR10	7
ath-miR414	AT1G13220.2	1.5	-1	1	21	3300	3320	UCAUCUUCAUCAUCAUCGUCA	::.::::::::::..:::::	CGAUGAUGAUGAUGGGGAUGA	Cleavage	pacid=19652036 locus=AT1G13220 ID=AT1G13220.2.TAIR10 annot-version=TAIR10	2
ath-miR414	AT1G69360.1	1.5	-1	1	21	86	106	UCAUCUUCAUCAUCAUCGUCA	:::::::::::::: :::::	CGACGAUGAUGAUGAUGAUGA	Cleavage	pacid=19657821 locus=AT1G69360 ID=AT1G69360.1.TAIR10 annot-version=TAIR10	1
ath-miR414	AT1G79500.5	1.5	-1	1	21	1822	1842	UCAUCUUCAUCAUCAUCGUCA	:::::::::::::: :::::	GGACGAUGAUGAUGAUGAUGA	Cleavage	pacid=19652899 locus=AT1G79500 ID=AT1G79500.5.TAIR10 annot-version=TAIR10	1
ath-miR414	AT5G64930.1	1.5	-1	1	21	124	144	UCAUCUUCAUCAUCAUCGUCA	::::::::::::::::: ::	AGACGAUGAUGAUGAAGAAGA	Cleavage	pacid=19667365 locus=AT5G64930 ID=AT5G64930.1.TAIR10 annot-version=TAIR10	1
ath-miR414	AT1G70200.1	1.5	-1	1	21	292	312	UCAUCUUCAUCAUCAUCGUCA	::::::::::::::::: ::	AGACGAUGAUGAUGAAGAAGA	Cleavage	pacid=19657461 locus=AT1G70200 ID=AT1G70200.1.TAIR10 annot-version=TAIR10	2
ath-miR414	AT2G26550.1	1.5	-1	1	21	358	378	UCAUCUUCAUCAUCAUCGUCA	:::::::::::::: :::::	AGACGAUGAUGAUGAUGAUGA	Cleavage	pacid=19641853 locus=AT2G26550 ID=AT2G26550.1.TAIR10 annot-version=TAIR10	1
ath-miR414	AT2G26550.3	1.5	-1	1	21	358	378	UCAUCUUCAUCAUCAUCGUCA	:::::::::::::: :::::	AGACGAUGAUGAUGAUGAUGA	Cleavage	pacid=19641854 locus=AT2G26550 ID=AT2G26550.3.TAIR10 annot-version=TAIR10	1
ath-miR414	AT2G26550.2	1.5	-1	1	21	358	378	UCAUCUUCAUCAUCAUCGUCA	:::::::::::::: :::::	AGACGAUGAUGAUGAUGAUGA	Cleavage	pacid=19641855 locus=AT2G26550 ID=AT2G26550.2.TAIR10 annot-version=TAIR10	1
ath-miR414	AT1G69935.1	1.5	-1	1	21	296	316	UCAUCUUCAUCAUCAUCGUCA	::::::::::::::::: ::	CGACGAUGAUGAUGAAGAAGA	Cleavage	pacid=19650969 locus=AT1G69935 ID=AT1G69935.1.TAIR10 annot-version=TAIR10	1
ath-miR414	AT2G11910.1	1.5	-1	1	21	593	613	UCAUCUUCAUCAUCAUCGUCA	::::::::::: ::::::::	AGACGAUGAUGAGGAAGAUGA	Cleavage	pacid=19641293 locus=AT2G11910 ID=AT2G11910.1.TAIR10 annot-version=TAIR10	4
ath-miR414	AT2G11910.1	1.5	-1	1	21	404	424	UCAUCUUCAUCAUCAUCGUCA	::::: ::::::::.:::::	GGACGACGAUGAUGAGGAUGA	Cleavage	pacid=19641293 locus=AT2G11910 ID=AT2G11910.1.TAIR10 annot-version=TAIR10	4
ath-miR414	AT3G42140.1	1.5	-1	1	21	540	560	UCAUCUUCAUCAUCAUCGUCA	:::::::::::::: :::::	GGACGAUGAUGAUGAUGAUGA	Cleavage	pacid=19661179 locus=AT3G42140 ID=AT3G42140.1.TAIR10 annot-version=TAIR10	1
ath-miR414	AT2G11910.2	1.5	-1	1	21	492	512	UCAUCUUCAUCAUCAUCGUCA	::::::::::: ::::::::	AGACGAUGAUGAGGAAGAUGA	Cleavage	pacid=19641294 locus=AT2G11910 ID=AT2G11910.2.TAIR10 annot-version=TAIR10	4
ath-miR414	AT2G11910.2	1.5	-1	1	21	303	323	UCAUCUUCAUCAUCAUCGUCA	::::: ::::::::.:::::	GGACGACGAUGAUGAGGAUGA	Cleavage	pacid=19641294 locus=AT2G11910 ID=AT2G11910.2.TAIR10 annot-version=TAIR10	4
ath-miR414	AT3G50550.1	1.5	-1	1	21	78	98	UCAUCUUCAUCAUCAUCGUCA	:::::::::::::: :::::	AGACGAUGAUGAUGAUGAUGA	Cleavage	pacid=19664988 locus=AT3G50550 ID=AT3G50550.1.TAIR10 annot-version=TAIR10	3
ath-miR415	AT4G10390.1	1.5	-1	1	21	248	268	AACAGAGCAGAAACAGAACAU	:: :::::::.:::::::::	CUGCUCUGUUUUUGCUCUGUU	Cleavage	pacid=19648587 locus=AT4G10390 ID=AT4G10390.1.TAIR10 annot-version=TAIR10	1
ath-miR4221	AT1G76160.1	1.5	-1	1	22	366	387	UUUUCCUCUGUUGAAUUCUUGC	.:::::::::::::::..:	AAUGGAAUUCAACAGAGGAGGA	Cleavage	pacid=19656343 locus=AT1G76160 ID=AT1G76160.1.TAIR10 annot-version=TAIR10	1
ath-miR4227	AT3G23960.1	1.5	-1	1	21	1038	1058	UCACUGGUACCAAUCAUUCCA	:::::::::::::: :::::	AGGAAUGAUUGGUACAAGUGA	Cleavage	pacid=19660593 locus=AT3G23960 ID=AT3G23960.1.TAIR10 annot-version=TAIR10	1
ath-miR4243	AT3G20030.1	1.5	-1	1	21	522	542	UUGAAAUUGUAGAUUUCGUAC	:::::::::::::.::::.:.	GUACGAAAUCUACGAUUUUAG	Cleavage	pacid=19658990 locus=AT3G20030 ID=AT3G20030.1.TAIR10 annot-version=TAIR10	1
ath-miR4243	AT5G51000.1	1.5	-1	1	21	522	542	UUGAAAUUGUAGAUUUCGUAC	:::.:::::::::.::::.::	GUAUGAAAUCUACGAUUUUAA	Cleavage	pacid=19668467 locus=AT5G51000 ID=AT5G51000.1.TAIR10 annot-version=TAIR10	1
ath-miR4243	AT3G48195.1	1.5	-1	1	21	812	832	UUGAAAUUGUAGAUUUCGUAC	:::.:::.::::.::::::	UCACGGAAUUUACAGUUUCAA	Cleavage	pacid=19659524 locus=AT3G48195 ID=AT3G48195.1.TAIR10 annot-version=TAIR10	1
ath-miR5014a-3p	AT2G31215.1	1.5	-1	1	21	361	381	UUGUACAAAUUUAAGUGUACG	::::::::::.:::::::::	CGUACACUUAGAUUUGUACAC	Cleavage	pacid=19642498 locus=AT2G31215 ID=AT2G31215.1.TAIR10 annot-version=TAIR10	1
ath-miR5021	AT1G20970.1	1.5	-1	1	20	59	78	UGAGAAGAAGAAGAAGAAAA	::::::::::::::::::.	UUUUCUUCUUCUUCUUCUUC	Cleavage	pacid=19651909 locus=AT1G20970 ID=AT1G20970.1.TAIR10 annot-version=TAIR10	1
ath-miR5021	AT4G00440.1	1.5	-1	1	20	536	555	UGAGAAGAAGAAGAAGAAAA	::::::::::::::::::.	UUUUCUUCUUCUUCUUCUUC	Cleavage	pacid=19645272 locus=AT4G00440 ID=AT4G00440.1.TAIR10 annot-version=TAIR10	1
ath-miR5021	AT4G00440.2	1.5	-1	1	20	536	555	UGAGAAGAAGAAGAAGAAAA	::::::::::::::::::.	UUUUCUUCUUCUUCUUCUUC	Cleavage	pacid=19645270 locus=AT4G00440 ID=AT4G00440.2.TAIR10 annot-version=TAIR10	1
ath-miR5021	AT4G00440.3	1.5	-1	1	20	536	555	UGAGAAGAAGAAGAAGAAAA	::::::::::::::::::.	UUUUCUUCUUCUUCUUCUUC	Cleavage	pacid=19645271 locus=AT4G00440 ID=AT4G00440.3.TAIR10 annot-version=TAIR10	1
ath-miR5021	AT4G24480.1	1.5	-1	1	20	17	36	UGAGAAGAAGAAGAAGAAAA	::::::::::::::::::.	UUUUCUUCUUCUUCUUCUUC	Cleavage	pacid=19647268 locus=AT4G24480 ID=AT4G24480.1.TAIR10 annot-version=TAIR10	2
ath-miR5021	AT3G23900.3	1.5	-1	1	20	2	21	UGAGAAGAAGAAGAAGAAAA	::::::::::::::::::.	UUUUCUUCUUCUUCUUCUUC	Cleavage	pacid=19659040 locus=AT3G23900 ID=AT3G23900.3.TAIR10 annot-version=TAIR10	1
ath-miR5021	AT4G35790.3	1.5	-1	1	20	248	267	UGAGAAGAAGAAGAAGAAAA	::::::::::::::::::.	UUUUCUUCUUCUUCUUCUUC	Cleavage	pacid=19646633 locus=AT4G35790 ID=AT4G35790.3.TAIR10 annot-version=TAIR10	1
ath-miR5021	AT4G35790.1	1.5	-1	1	20	248	267	UGAGAAGAAGAAGAAGAAAA	::::::::::::::::::.	UUUUCUUCUUCUUCUUCUUC	Cleavage	pacid=19646631 locus=AT4G35790 ID=AT4G35790.1.TAIR10 annot-version=TAIR10	1
ath-miR5021	AT4G35790.2	1.5	-1	1	20	248	267	UGAGAAGAAGAAGAAGAAAA	::::::::::::::::::.	UUUUCUUCUUCUUCUUCUUC	Cleavage	pacid=19646632 locus=AT4G35790 ID=AT4G35790.2.TAIR10 annot-version=TAIR10	1
ath-miR5021	AT3G22150.1	1.5	-1	1	20	53	72	UGAGAAGAAGAAGAAGAAAA	::::::::::::::::::.	UUUUCUUCUUCUUCUUCUUC	Cleavage	pacid=19662084 locus=AT3G22150 ID=AT3G22150.1.TAIR10 annot-version=TAIR10	1
ath-miR5021	AT2G19170.1	1.5	-1	1	20	115	134	UGAGAAGAAGAAGAAGAAAA	::::::::::::::::::.	UUUUCUUCUUCUUCUUCUUC	Cleavage	pacid=19642267 locus=AT2G19170 ID=AT2G19170.1.TAIR10 annot-version=TAIR10	1
ath-miR5021	AT3G13460.1	1.5	-1	1	20	218	237	UGAGAAGAAGAAGAAGAAAA	::::::::::::::::::.	UUUUCUUCUUCUUCUUCUUU	Cleavage	pacid=19662035 locus=AT3G13460 ID=AT3G13460.1.TAIR10 annot-version=TAIR10	2
ath-miR5021	AT3G13460.3	1.5	-1	1	20	194	213	UGAGAAGAAGAAGAAGAAAA	::::::::::::::::::.	UUUUCUUCUUCUUCUUCUUU	Cleavage	pacid=19662038 locus=AT3G13460 ID=AT3G13460.3.TAIR10 annot-version=TAIR10	2
ath-miR5021	AT3G13460.4	1.5	-1	1	20	170	189	UGAGAAGAAGAAGAAGAAAA	::::::::::::::::::.	UUUUCUUCUUCUUCUUCUUU	Cleavage	pacid=19662036 locus=AT3G13460 ID=AT3G13460.4.TAIR10 annot-version=TAIR10	2
ath-miR5021	AT3G13460.2	1.5	-1	1	20	170	189	UGAGAAGAAGAAGAAGAAAA	::::::::::::::::::.	UUUUCUUCUUCUUCUUCUUU	Cleavage	pacid=19662037 locus=AT3G13460 ID=AT3G13460.2.TAIR10 annot-version=TAIR10	2
ath-miR5021	AT1G18270.3	1.5	-1	1	20	4454	4473	UGAGAAGAAGAAGAAGAAAA	::::.::.:::::.::::::	UUUUUUUUUUCUUUUUCUCA	Cleavage	pacid=19656890 locus=AT1G18270 ID=AT1G18270.3.TAIR10 annot-version=TAIR10	1
ath-miR5021	AT1G18270.2	1.5	-1	1	20	4397	4416	UGAGAAGAAGAAGAAGAAAA	::::.::.:::::.::::::	UUUUUUUUUUCUUUUUCUCA	Cleavage	pacid=19656891 locus=AT1G18270 ID=AT1G18270.2.TAIR10 annot-version=TAIR10	1
ath-miR5021	AT1G18270.1	1.5	-1	1	20	4394	4413	UGAGAAGAAGAAGAAGAAAA	::::.::.:::::.::::::	UUUUUUUUUUCUUUUUCUCA	Cleavage	pacid=19656892 locus=AT1G18270 ID=AT1G18270.1.TAIR10 annot-version=TAIR10	1
ath-miR5021	AT1G03190.1	1.5	-1	1	20	25	44	UGAGAAGAAGAAGAAGAAAA	::::::::::::::::::.	UUUUCUUCUUCUUCUUCUUC	Cleavage	pacid=19656528 locus=AT1G03190 ID=AT1G03190.1.TAIR10 annot-version=TAIR10	1
ath-miR5021	AT3G07810.1	1.5	-1	1	20	204	223	UGAGAAGAAGAAGAAGAAAA	::::::::::::::::::.	UUUUCUUCUUCUUCUUCUUC	Cleavage	pacid=19660829 locus=AT3G07810 ID=AT3G07810.1.TAIR10 annot-version=TAIR10	1
ath-miR5021	AT3G07810.2	1.5	-1	1	20	184	203	UGAGAAGAAGAAGAAGAAAA	::::::::::::::::::.	UUUUCUUCUUCUUCUUCUUC	Cleavage	pacid=19660828 locus=AT3G07810 ID=AT3G07810.2.TAIR10 annot-version=TAIR10	1
ath-miR5021	AT2G16750.1	1.5	-1	1	20	2140	2159	UGAGAAGAAGAAGAAGAAAA	::::::::::::::::::.	UUUUCUUCUUCUUCUUCUUC	Cleavage	pacid=19638771 locus=AT2G16750 ID=AT2G16750.1.TAIR10 annot-version=TAIR10	1
ath-miR5021	AT3G20770.1	1.5	-1	1	20	70	89	UGAGAAGAAGAAGAAGAAAA	::::::::::::::::::.	UUUUCUUCUUCUUCUUCUUC	Cleavage	pacid=19660970 locus=AT3G20770 ID=AT3G20770.1.TAIR10 annot-version=TAIR10	2
ath-miR5021	AT1G33980.2	1.5	-1	1	20	54	73	UGAGAAGAAGAAGAAGAAAA	::::::::::::::::::.	UUUUCUUCUUCUUCUUCUUC	Cleavage	pacid=19658223 locus=AT1G33980 ID=AT1G33980.2.TAIR10 annot-version=TAIR10	1
ath-miR5021	AT1G33980.1	1.5	-1	1	20	54	73	UGAGAAGAAGAAGAAGAAAA	::::::::::::::::::.	UUUUCUUCUUCUUCUUCUUC	Cleavage	pacid=19658224 locus=AT1G33980 ID=AT1G33980.1.TAIR10 annot-version=TAIR10	1
ath-miR5021	AT3G60680.1	1.5	-1	1	20	239	258	UGAGAAGAAGAAGAAGAAAA	::::::::::::::::::.	UUUUCUUCUUCUUCUUCUUC	Cleavage	pacid=19661878 locus=AT3G60680 ID=AT3G60680.1.TAIR10 annot-version=TAIR10	1
ath-miR5021	AT5G25040.2	1.5	-1	1	20	14	33	UGAGAAGAAGAAGAAGAAAA	::::::::::::::::::.	UUUUCUUCUUCUUCUUCUUC	Cleavage	pacid=19665257 locus=AT5G25040 ID=AT5G25040.2.TAIR10 annot-version=TAIR10	1
ath-miR5021	AT3G26370.1	1.5	-1	1	20	1883	1902	UGAGAAGAAGAAGAAGAAAA	::::::::::::::::::.	UUUUCUUCUUCUUCUUCUUC	Cleavage	pacid=19659704 locus=AT3G26370 ID=AT3G26370.1.TAIR10 annot-version=TAIR10	1
ath-miR5021	AT2G40520.4	1.5	-1	1	20	1831	1850	UGAGAAGAAGAAGAAGAAAA	::::::::::::::::::.	UUUUCUUCUUCUUCUUCUUC	Cleavage	pacid=19638348 locus=AT2G40520 ID=AT2G40520.4.TAIR10 annot-version=TAIR10	1
ath-miR5021	AT2G40520.1	1.5	-1	1	20	1777	1796	UGAGAAGAAGAAGAAGAAAA	::::::::::::::::::.	UUUUCUUCUUCUUCUUCUUC	Cleavage	pacid=19638345 locus=AT2G40520 ID=AT2G40520.1.TAIR10 annot-version=TAIR10	1
ath-miR5021	AT2G40520.2	1.5	-1	1	20	1767	1786	UGAGAAGAAGAAGAAGAAAA	::::::::::::::::::.	UUUUCUUCUUCUUCUUCUUC	Cleavage	pacid=19638346 locus=AT2G40520 ID=AT2G40520.2.TAIR10 annot-version=TAIR10	1
ath-miR5021	AT3G50910.1	1.5	-1	1	20	104	123	UGAGAAGAAGAAGAAGAAAA	::::::::::::::::::.	UUUUCUUCUUCUUCUUCUUC	Cleavage	pacid=19660102 locus=AT3G50910 ID=AT3G50910.1.TAIR10 annot-version=TAIR10	2
ath-miR5021	AT5G25040.3	1.5	-1	1	20	14	33	UGAGAAGAAGAAGAAGAAAA	::::::::::::::::::.	UUUUCUUCUUCUUCUUCUUC	Cleavage	pacid=19665259 locus=AT5G25040 ID=AT5G25040.3.TAIR10 annot-version=TAIR10	1
ath-miR5021	AT5G25040.1	1.5	-1	1	20	14	33	UGAGAAGAAGAAGAAGAAAA	::::::::::::::::::.	UUUUCUUCUUCUUCUUCUUC	Cleavage	pacid=19665258 locus=AT5G25040 ID=AT5G25040.1.TAIR10 annot-version=TAIR10	1
ath-miR5021	AT2G40520.3	1.5	-1	1	20	1691	1710	UGAGAAGAAGAAGAAGAAAA	::::::::::::::::::.	UUUUCUUCUUCUUCUUCUUC	Cleavage	pacid=19638347 locus=AT2G40520 ID=AT2G40520.3.TAIR10 annot-version=TAIR10	1
ath-miR5021	AT3G48160.2	1.5	-1	1	20	1530	1549	UGAGAAGAAGAAGAAGAAAA	::::::::::::::::::.	UUUUCUUCUUCUUCUUCUUC	Cleavage	pacid=19661175 locus=AT3G48160 ID=AT3G48160.2.TAIR10 annot-version=TAIR10	2
ath-miR5021	AT1G17940.1	1.5	-1	1	20	63	82	UGAGAAGAAGAAGAAGAAAA	::::::::::::::::::.	UUUUCUUCUUCUUCUUCUUC	Cleavage	pacid=19655667 locus=AT1G17940 ID=AT1G17940.1.TAIR10 annot-version=TAIR10	1
ath-miR5021	AT2G01290.1	1.5	-1	1	20	18	37	UGAGAAGAAGAAGAAGAAAA	::::::::::::::::::.	UUUUCUUCUUCUUCUUCUUC	Cleavage	pacid=19638976 locus=AT2G01290 ID=AT2G01290.1.TAIR10 annot-version=TAIR10	1
ath-miR5021	AT3G10260.3	1.5	-1	1	20	151	170	UGAGAAGAAGAAGAAGAAAA	::::::::::::::::::.	UUUUCUUCUUCUUCUUCUUC	Cleavage	pacid=19664581 locus=AT3G10260 ID=AT3G10260.3.TAIR10 annot-version=TAIR10	1
ath-miR5021	AT5G38220.3	1.5	-1	1	20	9	28	UGAGAAGAAGAAGAAGAAAA	::::::::::::::::::.	UUUUCUUCUUCUUCUUCUUU	Cleavage	pacid=19667238 locus=AT5G38220 ID=AT5G38220.3.TAIR10 annot-version=TAIR10	1
ath-miR5021	AT4G38600.1	1.5	-1	1	20	121	140	UGAGAAGAAGAAGAAGAAAA	:::::::::::::::::.	CUUUCUUCUUCUUCUUCUUC	Cleavage	pacid=19647852 locus=AT4G38600 ID=AT4G38600.1.TAIR10 annot-version=TAIR10	3
ath-miR5021	AT4G38600.2	1.5	-1	1	20	81	100	UGAGAAGAAGAAGAAGAAAA	:::::::::::::::::.	CUUUCUUCUUCUUCUUCUUC	Cleavage	pacid=19647853 locus=AT4G38600 ID=AT4G38600.2.TAIR10 annot-version=TAIR10	3
ath-miR5021	AT3G15140.1	1.5	-1	1	20	224	243	UGAGAAGAAGAAGAAGAAAA	::::::::::::::::::.	UUUUCUUCUUCUUCUUCUUC	Cleavage	pacid=19659905 locus=AT3G15140 ID=AT3G15140.1.TAIR10 annot-version=TAIR10	2
ath-miR5021	AT1G55570.1	1.5	-1	1	20	1982	2001	UGAGAAGAAGAAGAAGAAAA	:::::::::::::::::: :	UUUUCUUCUUCUUCUUCUAA	Cleavage	pacid=19655650 locus=AT1G55570 ID=AT1G55570.1.TAIR10 annot-version=TAIR10	1
ath-miR5021	AT1G16060.1	1.5	-1	1	20	27	46	UGAGAAGAAGAAGAAGAAAA	::::::::::::::::::.	UUUUCUUCUUCUUCUUCUUC	Cleavage	pacid=19656982 locus=AT1G16060 ID=AT1G16060.1.TAIR10 annot-version=TAIR10	1
ath-miR5021	AT3G10260.1	1.5	-1	1	20	158	177	UGAGAAGAAGAAGAAGAAAA	::::::::::::::::::.	UUUUCUUCUUCUUCUUCUUC	Cleavage	pacid=19664582 locus=AT3G10260 ID=AT3G10260.1.TAIR10 annot-version=TAIR10	1
ath-miR5021	AT1G74410.1	1.5	-1	1	20	153	172	UGAGAAGAAGAAGAAGAAAA	::::.::::::::::::::	UUUUUUUCUUCUUCUUCUCU	Cleavage	pacid=19652227 locus=AT1G74410 ID=AT1G74410.1.TAIR10 annot-version=TAIR10	1
ath-miR5021	AT2G13770.1	1.5	-1	1	20	76	95	UGAGAAGAAGAAGAAGAAAA	::::::::::::::::::.	UUUUCUUCUUCUUCUUCUUC	Cleavage	pacid=19641070 locus=AT2G13770 ID=AT2G13770.1.TAIR10 annot-version=TAIR10	2
ath-miR5021	AT5G25810.1	1.5	-1	1	20	528	547	UGAGAAGAAGAAGAAGAAAA	::::::::::::::::::.	UUUUCUUCUUCUUCUUCUUU	Cleavage	pacid=19665846 locus=AT5G25810 ID=AT5G25810.1.TAIR10 annot-version=TAIR10	1
ath-miR5021	AT5G49680.2	1.5	-1	1	20	640	659	UGAGAAGAAGAAGAAGAAAA	: ::::::::::::::.:::	UCUUCUUCUUCUUCUUUUCA	Cleavage	pacid=19671205 locus=AT5G49680 ID=AT5G49680.2.TAIR10 annot-version=TAIR10	1
ath-miR5021	AT5G66440.1	1.5	-1	1	20	4	23	UGAGAAGAAGAAGAAGAAAA	::::::::::::::::.::	UUUUCUUCUUCUUCUUUUCU	Cleavage	pacid=19665369 locus=AT5G66440 ID=AT5G66440.1.TAIR10 annot-version=TAIR10	1
ath-miR5021	AT5G10946.1	1.5	-1	1	20	20	39	UGAGAAGAAGAAGAAGAAAA	::::::::::::::::::.	UUUUCUUCUUCUUCUUCUUC	Cleavage	pacid=19671044 locus=AT5G10946 ID=AT5G10946.1.TAIR10 annot-version=TAIR10	1
ath-miR5021	AT4G16620.1	1.5	-1	1	20	1279	1298	UGAGAAGAAGAAGAAGAAAA	::::.::.::::::::::.:	UUUUUUUUUUCUUCUUCUUA	Cleavage	pacid=19648045 locus=AT4G16620 ID=AT4G16620.1.TAIR10 annot-version=TAIR10	2
ath-miR5021	AT1G51355.1	1.5	-1	1	20	552	571	UGAGAAGAAGAAGAAGAAAA	::::::::::::::::::.	UUUUCUUCUUCUUCUUCUUC	Cleavage	pacid=19657368 locus=AT1G51355 ID=AT1G51355.1.TAIR10 annot-version=TAIR10	1
ath-miR5021	AT1G20696.3	1.5	-1	1	20	718	737	UGAGAAGAAGAAGAAGAAAA	:::::::.:::::.::::.:	UUUUCUUUUUCUUUUUCUUA	Cleavage	pacid=19649900 locus=AT1G20696 ID=AT1G20696.3.TAIR10 annot-version=TAIR10	2
ath-miR5021	AT1G20696.1	1.5	-1	1	20	718	737	UGAGAAGAAGAAGAAGAAAA	:::::::.:::::.::::.:	UUUUCUUUUUCUUUUUCUUA	Cleavage	pacid=19649899 locus=AT1G20696 ID=AT1G20696.1.TAIR10 annot-version=TAIR10	2
ath-miR5021	AT1G20696.2	1.5	-1	1	20	716	735	UGAGAAGAAGAAGAAGAAAA	:::::::.:::::.::::.:	UUUUCUUUUUCUUUUUCUUA	Cleavage	pacid=19649898 locus=AT1G20696 ID=AT1G20696.2.TAIR10 annot-version=TAIR10	2
ath-miR5021	AT2G19390.1	1.5	-1	1	20	4259	4278	UGAGAAGAAGAAGAAGAAAA	: ::::::::::::::::.:	UCUUCUUCUUCUUCUUCUUA	Cleavage	pacid=19641888 locus=AT2G19390 ID=AT2G19390.1.TAIR10 annot-version=TAIR10	1
ath-miR5021	AT1G77680.1	1.5	-1	1	20	80	99	UGAGAAGAAGAAGAAGAAAA	::::: ::::::::::::.:	UUUUCAUCUUCUUCUUCUUA	Cleavage	pacid=19653346 locus=AT1G77680 ID=AT1G77680.1.TAIR10 annot-version=TAIR10	1
ath-miR5021	AT5G40890.1	1.5	-1	1	20	243	262	UGAGAAGAAGAAGAAGAAAA	: ::::::::::::::.:::	UCUUCUUCUUCUUCUUUUCA	Cleavage	pacid=19672406 locus=AT5G40890 ID=AT5G40890.1.TAIR10 annot-version=TAIR10	1
ath-miR5021	AT3G44820.1	1.5	-1	1	20	6	25	UGAGAAGAAGAAGAAGAAAA	: ::::::::::::::::.:	UCUUCUUCUUCUUCUUCUUA	Cleavage	pacid=19661822 locus=AT3G44820 ID=AT3G44820.1.TAIR10 annot-version=TAIR10	1
ath-miR5021	AT1G04310.1	1.5	-1	1	20	212	231	UGAGAAGAAGAAGAAGAAAA	: ::::::::::::::::.:	UCUUCUUCUUCUUCUUCUUA	Cleavage	pacid=19649210 locus=AT1G04310 ID=AT1G04310.1.TAIR10 annot-version=TAIR10	2
ath-miR5021	AT5G11390.1	1.5	-1	1	20	16	35	UGAGAAGAAGAAGAAGAAAA	: :::::::::::::::::.	UCUUCUUCUUCUUCUUCUCG	Cleavage	pacid=19671913 locus=AT5G11390 ID=AT5G11390.1.TAIR10 annot-version=TAIR10	1
ath-miR5021	AT3G24550.1	1.5	-1	1	20	88	107	UGAGAAGAAGAAGAAGAAAA	:: ::::::::::::::::.	UUCUCUUCUUCUUCUUCUCG	Cleavage	pacid=19660381 locus=AT3G24550 ID=AT3G24550.1.TAIR10 annot-version=TAIR10	1
ath-miR5021	AT1G69060.1	1.5	-1	1	20	42	61	UGAGAAGAAGAAGAAGAAAA	: ::::::::::::::.:::	UCUUCUUCUUCUUCUUUUCA	Cleavage	pacid=19657435 locus=AT1G69060 ID=AT1G69060.1.TAIR10 annot-version=TAIR10	1
ath-miR5021	AT2G46340.1	1.5	-1	1	20	128	147	UGAGAAGAAGAAGAAGAAAA	:::::::::::::::::.	CUUUCUUCUUCUUCUUCUUC	Cleavage	pacid=19640126 locus=AT2G46340 ID=AT2G46340.1.TAIR10 annot-version=TAIR10	1
ath-miR5021	AT2G46830.1	1.5	-1	1	20	80	99	UGAGAAGAAGAAGAAGAAAA	: :::::::::::::::::.	UCUUCUUCUUCUUCUUCUCG	Cleavage	pacid=19643593 locus=AT2G46830 ID=AT2G46830.1.TAIR10 annot-version=TAIR10	1
ath-miR5021	AT3G26570.2	1.5	-1	1	20	203	222	UGAGAAGAAGAAGAAGAAAA	: ::::::::::::::.:::	UCUUCUUCUUCUUCUUUUCA	Cleavage	pacid=19664970 locus=AT3G26570 ID=AT3G26570.2.TAIR10 annot-version=TAIR10	1
ath-miR5021	AT3G61780.1	1.5	-1	1	20	613	632	UGAGAAGAAGAAGAAGAAAA	:::::::::::::::::.	GUUUCUUCUUCUUCUUCUUC	Cleavage	pacid=19658883 locus=AT3G61780 ID=AT3G61780.1.TAIR10 annot-version=TAIR10	1
ath-miR5021	AT1G02030.1	1.5	-1	1	20	987	1006	UGAGAAGAAGAAGAAGAAAA	: ::::::::::::::::.:	UCUUCUUCUUCUUCUUCUUA	Cleavage	pacid=19654021 locus=AT1G02030 ID=AT1G02030.1.TAIR10 annot-version=TAIR10	3
ath-miR5021	AT5G22010.1	1.5	-1	1	20	22	41	UGAGAAGAAGAAGAAGAAAA	:::::::::::::::::.	GUUUCUUCUUCUUCUUCUUC	Cleavage	pacid=19672249 locus=AT5G22010 ID=AT5G22010.1.TAIR10 annot-version=TAIR10	1
ath-miR5021	AT2G34500.1	1.5	-1	1	20	127	146	UGAGAAGAAGAAGAAGAAAA	: :::::::::::::::::.	UCUUCUUCUUCUUCUUCUCG	Cleavage	pacid=19641996 locus=AT2G34500 ID=AT2G34500.1.TAIR10 annot-version=TAIR10	2
ath-miR5021	AT3G55260.1	1.5	-1	1	20	7	26	UGAGAAGAAGAAGAAGAAAA	:: :::::::::::::::.:	UUAUCUUCUUCUUCUUCUUA	Cleavage	pacid=19662752 locus=AT3G55260 ID=AT3G55260.1.TAIR10 annot-version=TAIR10	1
ath-miR5021	AT1G49740.1	1.5	-1	1	20	156	175	UGAGAAGAAGAAGAAGAAAA	: ::::::::::::::::.:	UCUUCUUCUUCUUCUUCUUA	Cleavage	pacid=19656060 locus=AT1G49740 ID=AT1G49740.1.TAIR10 annot-version=TAIR10	1
ath-miR5021	AT1G10150.1	1.5	-1	1	20	113	132	UGAGAAGAAGAAGAAGAAAA	: ::::::::::::::::.:	UCUUCUUCUUCUUCUUCUUA	Cleavage	pacid=19654490 locus=AT1G10150 ID=AT1G10150.1.TAIR10 annot-version=TAIR10	1
ath-miR5021	AT2G24130.1	1.5	-1	1	20	118	137	UGAGAAGAAGAAGAAGAAAA	:::::::::::::::::.	AUUUCUUCUUCUUCUUCUUC	Cleavage	pacid=19641678 locus=AT2G24130 ID=AT2G24130.1.TAIR10 annot-version=TAIR10	1
ath-miR5021	AT5G28400.1	1.5	-1	1	20	490	509	UGAGAAGAAGAAGAAGAAAA	:::::::::::::::::.	GUUUCUUCUUCUUCUUCUUC	Cleavage	pacid=19672488 locus=AT5G28400 ID=AT5G28400.1.TAIR10 annot-version=TAIR10	1
ath-miR5021	AT4G30993.1	1.5	-1	1	20	1511	1530	UGAGAAGAAGAAGAAGAAAA	: ::::::::::::::::.:	UCUUCUUCUUCUUCUUCUUA	Cleavage	pacid=19644068 locus=AT4G30993 ID=AT4G30993.1.TAIR10 annot-version=TAIR10	2
ath-miR5021	AT1G49670.2	1.5	-1	1	20	2105	2124	UGAGAAGAAGAAGAAGAAAA	:::::::::::::::::.	CUUUCUUCUUCUUCUUCUUC	Cleavage	pacid=19652165 locus=AT1G49670 ID=AT1G49670.2.TAIR10 annot-version=TAIR10	1
ath-miR5021	AT5G28320.1	1.5	-1	1	20	490	509	UGAGAAGAAGAAGAAGAAAA	:::::::::::::::::.	GUUUCUUCUUCUUCUUCUUC	Cleavage	pacid=19667617 locus=AT5G28320 ID=AT5G28320.1.TAIR10 annot-version=TAIR10	1
ath-miR5021	AT1G10850.1	1.5	-1	1	20	242	261	UGAGAAGAAGAAGAAGAAAA	:::::::::::::::::.	CUUUCUUCUUCUUCUUCUUC	Cleavage	pacid=19649907 locus=AT1G10850 ID=AT1G10850.1.TAIR10 annot-version=TAIR10	2
ath-miR5021	AT5G49780.1	1.5	-1	1	20	7	26	UGAGAAGAAGAAGAAGAAAA	:::::::::::::::::.	CUUUCUUCUUCUUCUUCUUC	Cleavage	pacid=19669658 locus=AT5G49780 ID=AT5G49780.1.TAIR10 annot-version=TAIR10	1
ath-miR5021	AT4G30993.2	1.5	-1	1	20	1418	1437	UGAGAAGAAGAAGAAGAAAA	: ::::::::::::::::.:	UCUUCUUCUUCUUCUUCUUA	Cleavage	pacid=19644067 locus=AT4G30993 ID=AT4G30993.2.TAIR10 annot-version=TAIR10	2
ath-miR5021	AT1G30473.1	1.5	-1	1	20	203	222	UGAGAAGAAGAAGAAGAAAA	::: ::::::::::::.:::	UUUGCUUCUUCUUCUUUUCA	Cleavage	pacid=19653418 locus=AT1G30473 ID=AT1G30473.1.TAIR10 annot-version=TAIR10	1
ath-miR5021	AT4G10380.1	1.5	-1	1	20	25	44	UGAGAAGAAGAAGAAGAAAA	::::: :.::::::::::::	UUUUCGUUUUCUUCUUCUCA	Cleavage	pacid=19646364 locus=AT4G10380 ID=AT4G10380.1.TAIR10 annot-version=TAIR10	1
ath-miR5021	AT2G04160.1	1.5	-1	1	20	75	94	UGAGAAGAAGAAGAAGAAAA	:::::::::::::::::.	GUUUCUUCUUCUUCUUCUUC	Cleavage	pacid=19643203 locus=AT2G04160 ID=AT2G04160.1.TAIR10 annot-version=TAIR10	1
ath-miR5021	AT3G21620.1	1.5	-1	1	20	58	77	UGAGAAGAAGAAGAAGAAAA	:::::::::::::::::.	CUUUCUUCUUCUUCUUCUUC	Cleavage	pacid=19658874 locus=AT3G21620 ID=AT3G21620.1.TAIR10 annot-version=TAIR10	2
ath-miR5021	AT5G66320.1	1.5	-1	1	20	147	166	UGAGAAGAAGAAGAAGAAAA	: :::::::::::::::::.	UCUUCUUCUUCUUCUUCUCG	Cleavage	pacid=19666035 locus=AT5G66320 ID=AT5G66320.1.TAIR10 annot-version=TAIR10	1
ath-miR5021	AT2G20240.1	1.5	-1	1	20	965	984	UGAGAAGAAGAAGAAGAAAA	:::::::::::::::::.	CUUUCUUCUUCUUCUUCUUC	Cleavage	pacid=19642453 locus=AT2G20240 ID=AT2G20240.1.TAIR10 annot-version=TAIR10	1
ath-miR5021	AT2G38010.2	1.5	-1	1	20	36	55	UGAGAAGAAGAAGAAGAAAA	:::::::::::::::::.	CUUUCUUCUUCUUCUUCUUC	Cleavage	pacid=19638483 locus=AT2G38010 ID=AT2G38010.2.TAIR10 annot-version=TAIR10	1
ath-miR5021	AT4G32000.2	1.5	-1	1	20	48	67	UGAGAAGAAGAAGAAGAAAA	: ::::::::::::::::.:	UCUUCUUCUUCUUCUUCUUA	Cleavage	pacid=19646466 locus=AT4G32000 ID=AT4G32000.2.TAIR10 annot-version=TAIR10	2
ath-miR5021	AT2G38010.1	1.5	-1	1	20	36	55	UGAGAAGAAGAAGAAGAAAA	:::::::::::::::::.	CUUUCUUCUUCUUCUUCUUC	Cleavage	pacid=19638484 locus=AT2G38010 ID=AT2G38010.1.TAIR10 annot-version=TAIR10	1
ath-miR5021	AT1G49670.1	1.5	-1	1	20	2036	2055	UGAGAAGAAGAAGAAGAAAA	:::::::::::::::::.	CUUUCUUCUUCUUCUUCUUC	Cleavage	pacid=19652166 locus=AT1G49670 ID=AT1G49670.1.TAIR10 annot-version=TAIR10	1
ath-miR5021	AT1G64630.1	1.5	-1	1	20	370	389	UGAGAAGAAGAAGAAGAAAA	:::::::::::::::::.	CUUUCUUCUUCUUCUUCUUC	Cleavage	pacid=19652613 locus=AT1G64630 ID=AT1G64630.1.TAIR10 annot-version=TAIR10	1
ath-miR5021	AT1G64628.1	1.5	-1	1	20	370	389	UGAGAAGAAGAAGAAGAAAA	:::::::::::::::::.	CUUUCUUCUUCUUCUUCUUC	Cleavage	pacid=19657854 locus=AT1G64628 ID=AT1G64628.1.TAIR10 annot-version=TAIR10	1
ath-miR5021	AT1G23980.1	1.5	-1	1	20	1047	1066	UGAGAAGAAGAAGAAGAAAA	: ::::::::::::::::.:	UCUUCUUCUUCUUCUUCUUA	Cleavage	pacid=19655066 locus=AT1G23980 ID=AT1G23980.1.TAIR10 annot-version=TAIR10	2
ath-miR5021	AT4G32000.1	1.5	-1	1	20	18	37	UGAGAAGAAGAAGAAGAAAA	: ::::::::::::::::.:	UCUUCUUCUUCUUCUUCUUA	Cleavage	pacid=19646467 locus=AT4G32000 ID=AT4G32000.1.TAIR10 annot-version=TAIR10	1
ath-miR5021	AT5G05240.1	1.5	-1	1	20	48	67	UGAGAAGAAGAAGAAGAAAA	:::::::::::::::::.	CUUUCUUCUUCUUCUUCUUC	Cleavage	pacid=19669789 locus=AT5G05240 ID=AT5G05240.1.TAIR10 annot-version=TAIR10	1
ath-miR5021	AT5G01712.1	1.5	-1	1	20	27	46	UGAGAAGAAGAAGAAGAAAA	::::::::::::.:::::	CUUUCUUCUUCUUUUUCUCU	Cleavage	pacid=19671280 locus=AT5G01712 ID=AT5G01712.1.TAIR10 annot-version=TAIR10	1
ath-miR5021	AT5G01710.1	1.5	-1	1	20	27	46	UGAGAAGAAGAAGAAGAAAA	::::::::::::.:::::	CUUUCUUCUUCUUUUUCUCU	Cleavage	pacid=19672665 locus=AT5G01710 ID=AT5G01710.1.TAIR10 annot-version=TAIR10	1
ath-miR5021	AT5G24870.1	1.5	-1	1	20	157	176	UGAGAAGAAGAAGAAGAAAA	:::::::::::::::::.	AUUUCUUCUUCUUCUUCUUC	Cleavage	pacid=19670497 locus=AT5G24870 ID=AT5G24870.1.TAIR10 annot-version=TAIR10	2
ath-miR5021	AT5G44820.1	1.5	-1	1	20	52	71	UGAGAAGAAGAAGAAGAAAA	: :::::::::::::::::.	UCUUCUUCUUCUUCUUCUCG	Cleavage	pacid=19668979 locus=AT5G44820 ID=AT5G44820.1.TAIR10 annot-version=TAIR10	1
ath-miR5021	AT2G26300.1	1.5	-1	1	20	390	409	UGAGAAGAAGAAGAAGAAAA	:::::::::::::::::.	CUUUCUUCUUCUUCUUCUUC	Cleavage	pacid=19640861 locus=AT2G26300 ID=AT2G26300.1.TAIR10 annot-version=TAIR10	3
ath-miR5021	AT3G58750.1	1.5	-1	1	20	154	173	UGAGAAGAAGAAGAAGAAAA	:::::::::::::::::.	GUUUCUUCUUCUUCUUCUUC	Cleavage	pacid=19659363 locus=AT3G58750 ID=AT3G58750.1.TAIR10 annot-version=TAIR10	2
ath-miR5021	AT2G40570.1	1.5	-1	1	20	68	87	UGAGAAGAAGAAGAAGAAAA	:::::::::::::::::.	CUUUCUUCUUCUUCUUCUUC	Cleavage	pacid=19640316 locus=AT2G40570 ID=AT2G40570.1.TAIR10 annot-version=TAIR10	1
ath-miR5021	AT2G40570.2	1.5	-1	1	20	68	87	UGAGAAGAAGAAGAAGAAAA	:::::::::::::::::.	CUUUCUUCUUCUUCUUCUUC	Cleavage	pacid=19640317 locus=AT2G40570 ID=AT2G40570.2.TAIR10 annot-version=TAIR10	1
ath-miR5021	AT3G07650.1	1.5	-1	1	20	1594	1613	UGAGAAGAAGAAGAAGAAAA	:::::::::::::::::.	GUUUCUUCUUCUUCUUCUUC	Cleavage	pacid=19661958 locus=AT3G07650 ID=AT3G07650.1.TAIR10 annot-version=TAIR10	2
ath-miR5021	AT2G16280.1	1.5	-1	1	20	53	72	UGAGAAGAAGAAGAAGAAAA	:::.::::::::::::::	GUUUUUUCUUCUUCUUCUCU	Cleavage	pacid=19640489 locus=AT2G16280 ID=AT2G16280.1.TAIR10 annot-version=TAIR10	2
ath-miR5021	AT1G10280.1	1.5	-1	1	20	34	53	UGAGAAGAAGAAGAAGAAAA	:::::::::::::::::.	GUUUCUUCUUCUUCUUCUUC	Cleavage	pacid=19652781 locus=AT1G10280 ID=AT1G10280.1.TAIR10 annot-version=TAIR10	1
ath-miR5632-3p	AT3G50390.1	1.5	-1	1	21	9	29	UUGGAUUUAUAGUUGGAUAAG	:.::.::.:::::::::::	UCUGUCUAAUUAUAAAUCCAA	Cleavage	pacid=19658788 locus=AT3G50390 ID=AT3G50390.1.TAIR10 annot-version=TAIR10	1
ath-miR5634	AT4G30760.2	1.5	-1	1	21	2	22	AGGGACUUUGUGAAUUUAGGG	:::::: :::::::::::.::	CCCUAAUUUCACAAAGUCUCU	Cleavage	pacid=19645183 locus=AT4G30760 ID=AT4G30760.2.TAIR10 annot-version=TAIR10	1
ath-miR5634	AT4G30760.1	1.5	-1	1	21	2	22	AGGGACUUUGUGAAUUUAGGG	:::::: :::::::::::.::	CCCUAAUUUCACAAAGUCUCU	Cleavage	pacid=19645182 locus=AT4G30760 ID=AT4G30760.1.TAIR10 annot-version=TAIR10	1
ath-miR5638a	AT3G44940.1	1.5	-1	1	21	1147	1167	AUACCAAAACUCUCUCACUUU	:::::::::::::::: :::	CAAGUGAGAGAGUUUUGCUAU	Cleavage	pacid=19664497 locus=AT3G44940 ID=AT3G44940.1.TAIR10 annot-version=TAIR10	1
ath-miR5640	AT4G28760.2	1.5	-1	1	21	1115	1135	UGAGAGAAGGAAUUAGAUUCA	::::: :::::.::::::::	GGAAUCAAAUUCUUUCUCUCA	Cleavage	pacid=19644767 locus=AT4G28760 ID=AT4G28760.2.TAIR10 annot-version=TAIR10	1
ath-miR5640	AT4G28760.1	1.5	-1	1	21	1036	1056	UGAGAGAAGGAAUUAGAUUCA	::::: :::::.::::::::	GGAAUCAAAUUCUUUCUCUCA	Cleavage	pacid=19644766 locus=AT4G28760 ID=AT4G28760.1.TAIR10 annot-version=TAIR10	1
ath-miR5640	AT3G60830.1	1.5	-1	1	21	105	125	UGAGAGAAGGAAUUAGAUUCA	: : ::::.::::::::::::	UCACUCUAGUUCCUUCUCUCA	Cleavage	pacid=19662858 locus=AT3G60830 ID=AT3G60830.1.TAIR10 annot-version=TAIR10	1
ath-miR5648-3p	AT3G05350.1	1.5	-1	1	21	459	479	AUCUGAAGAAAAUAGCGGCAU	:::::::::::::::::.	UGGCCGCUAUUUUCUUCAGGC	Cleavage	pacid=19659713 locus=AT3G05350 ID=AT3G05350.1.TAIR10 annot-version=TAIR10	1
ath-miR5658	AT4G39420.2	1.5	-1	1	21	47	67	AUGAUGAUGAUGAUGAUGAAA	::::::::::::: :::::::	UUUCAUCAUCAUCUUCAUCAU	Cleavage	pacid=19644103 locus=AT4G39420 ID=AT4G39420.2.TAIR10 annot-version=TAIR10	1
ath-miR5658	AT4G39420.1	1.5	-1	1	21	47	67	AUGAUGAUGAUGAUGAUGAAA	::::::::::::: :::::::	UUUCAUCAUCAUCUUCAUCAU	Cleavage	pacid=19644104 locus=AT4G39420 ID=AT4G39420.1.TAIR10 annot-version=TAIR10	1
ath-miR5658	AT5G41992.1	1.5	-1	1	21	12	32	AUGAUGAUGAUGAUGAUGAAA	::::::::::::::::::: :	UUUCAUCAUCAUCAUCAUCCU	Cleavage	pacid=19668320 locus=AT5G41992 ID=AT5G41992.1.TAIR10 annot-version=TAIR10	1
ath-miR5658	AT5G41990.1	1.5	-1	1	21	12	32	AUGAUGAUGAUGAUGAUGAAA	::::::::::::::::::: :	UUUCAUCAUCAUCAUCAUCCU	Cleavage	pacid=19666975 locus=AT5G41990 ID=AT5G41990.1.TAIR10 annot-version=TAIR10	1
ath-miR5658	AT5G16560.1	1.5	-1	1	21	248	268	AUGAUGAUGAUGAUGAUGAAA	::::::::::::::: :::	AGUCAUCAUCAUCAUCACCAU	Cleavage	pacid=19672649 locus=AT5G16560 ID=AT5G16560.1.TAIR10 annot-version=TAIR10	4
ath-miR5658	AT4G18770.1	1.5	-1	1	21	393	413	AUGAUGAUGAUGAUGAUGAAA	::.: ::::::::::::::	ACUCGUAAUCAUCAUCAUCAU	Cleavage	pacid=19645113 locus=AT4G18770 ID=AT4G18770.1.TAIR10 annot-version=TAIR10	3
ath-miR5658	AT4G17680.2	1.5	-1	1	21	122	142	AUGAUGAUGAUGAUGAUGAAA	:::::::::::::: ::::::	UUUCAUCAUCAUCAGCAUCAU	Cleavage	pacid=19646434 locus=AT4G17680 ID=AT4G17680.2.TAIR10 annot-version=TAIR10	1
ath-miR5658	AT5G54230.1	1.5	-1	1	21	1001	1021	AUGAUGAUGAUGAUGAUGAAA	::::::::::::::: :::::	UUUCAUCAUCAUCAUGAUCAU	Cleavage	pacid=19670000 locus=AT5G54230 ID=AT5G54230.1.TAIR10 annot-version=TAIR10	1
ath-miR5658	AT2G29620.1	1.5	-1	1	21	602	622	AUGAUGAUGAUGAUGAUGAAA	::::::::::::::::::.	GUUCAUCAUCAUCAUCAUCGG	Cleavage	pacid=19642923 locus=AT2G29620 ID=AT2G29620.1.TAIR10 annot-version=TAIR10	1
ath-miR5658	AT2G44480.2	1.5	-1	1	21	64	84	AUGAUGAUGAUGAUGAUGAAA	::.::::::::::::::::	AUUUAUCAUCAUCAUCAUCAG	Cleavage	pacid=19642853 locus=AT2G44480 ID=AT2G44480.2.TAIR10 annot-version=TAIR10	1
ath-miR5658	AT1G12870.1	1.5	-1	1	21	29	49	AUGAUGAUGAUGAUGAUGAAA	:: .:::::::::::::::::	UUGUAUCAUCAUCAUCAUCAU	Cleavage	pacid=19657583 locus=AT1G12870 ID=AT1G12870.1.TAIR10 annot-version=TAIR10	2
ath-miR5658	AT2G44480.1	1.5	-1	1	21	64	84	AUGAUGAUGAUGAUGAUGAAA	::.::::::::::::::::	AUUUAUCAUCAUCAUCAUCAG	Cleavage	pacid=19642852 locus=AT2G44480 ID=AT2G44480.1.TAIR10 annot-version=TAIR10	1
ath-miR5658	AT5G28300.1	1.5	-1	1	21	459	479	AUGAUGAUGAUGAUGAUGAAA	::::::::: :::::::::	AAUCAUCAUCAACAUCAUCAU	Translation	pacid=19668244 locus=AT5G28300 ID=AT5G28300.1.TAIR10 annot-version=TAIR10	5
ath-miR5658	AT2G36000.1	1.5	-1	1	21	225	245	AUGAUGAUGAUGAUGAUGAAA	:::::::::::: :::::::	CUUCAUCAUCAUCUUCAUCAU	Cleavage	pacid=19639642 locus=AT2G36000 ID=AT2G36000.1.TAIR10 annot-version=TAIR10	1
ath-miR5658	AT2G36000.2	1.5	-1	1	21	225	245	AUGAUGAUGAUGAUGAUGAAA	:::::::::::: :::::::	CUUCAUCAUCAUCUUCAUCAU	Cleavage	pacid=19639643 locus=AT2G36000 ID=AT2G36000.2.TAIR10 annot-version=TAIR10	1
ath-miR5658	AT2G41620.1	1.5	-1	1	21	3718	3738	AUGAUGAUGAUGAUGAUGAAA	: ::::::::: :::::::::	UGUCAUCAUCACCAUCAUCAU	Translation	pacid=19642096 locus=AT2G41620 ID=AT2G41620.1.TAIR10 annot-version=TAIR10	1
ath-miR5658	AT3G49590.3	1.5	-1	1	21	99	119	AUGAUGAUGAUGAUGAUGAAA	:: ::::::::::::.::::	GUUGAUCAUCAUCAUCGUCAU	Cleavage	pacid=19665070 locus=AT3G49590 ID=AT3G49590.3.TAIR10 annot-version=TAIR10	1
ath-miR5658	AT3G49590.1	1.5	-1	1	21	18	38	AUGAUGAUGAUGAUGAUGAAA	:: ::::::::::::.::::	GUUGAUCAUCAUCAUCGUCAU	Cleavage	pacid=19665071 locus=AT3G49590 ID=AT3G49590.1.TAIR10 annot-version=TAIR10	1
ath-miR5658	AT3G49590.2	1.5	-1	1	21	18	38	AUGAUGAUGAUGAUGAUGAAA	:: ::::::::::::.::::	GUUGAUCAUCAUCAUCGUCAU	Cleavage	pacid=19665072 locus=AT3G49590 ID=AT3G49590.2.TAIR10 annot-version=TAIR10	1
ath-miR5658	AT1G33060.2	1.5	-1	1	21	1812	1832	AUGAUGAUGAUGAUGAUGAAA	: .:::::::::::::::::	AUAUAUCAUCAUCAUCAUCAU	Cleavage	pacid=19657622 locus=AT1G33060 ID=AT1G33060.2.TAIR10 annot-version=TAIR10	1
ath-miR5998a	AT2G13370.1	1.5	-1	1	21	3819	3839	ACAGUUUGUGUUUUGUUUUGU	:..:::::.:::::.::::::	AUGAAACAGAACACGAACUGU	Cleavage	pacid=19639905 locus=AT2G13370 ID=AT2G13370.1.TAIR10 annot-version=TAIR10	1
ath-miR5998a	AT1G05490.1	1.5	-1	1	21	3626	3646	ACAGUUUGUGUUUUGUUUUGU	..:::::.:::::::.::::	UUGAAACAGAACACAAGCUGU	Cleavage	pacid=19657640 locus=AT1G05490 ID=AT1G05490.1.TAIR10 annot-version=TAIR10	1
ath-miR5998a	AT4G33010.1	1.5	-1	1	21	3453	3473	ACAGUUUGUGUUUUGUUUUGU	::::::::::::::::: :	CGAAAACAAAACACAAACUUU	Cleavage	pacid=19644016 locus=AT4G33010 ID=AT4G33010.1.TAIR10 annot-version=TAIR10	1
ath-miR5998a	AT4G33010.2	1.5	-1	1	21	3449	3469	ACAGUUUGUGUUUUGUUUUGU	::::::::::::::::: :	CGAAAACAAAACACAAACUUU	Cleavage	pacid=19644017 locus=AT4G33010 ID=AT4G33010.2.TAIR10 annot-version=TAIR10	1
ath-miR5998b	AT2G13370.1	1.5	-1	1	21	3819	3839	ACAGUUUGUGUUUUGUUUUGU	:..:::::.:::::.::::::	AUGAAACAGAACACGAACUGU	Cleavage	pacid=19639905 locus=AT2G13370 ID=AT2G13370.1.TAIR10 annot-version=TAIR10	1
ath-miR5998b	AT1G05490.1	1.5	-1	1	21	3626	3646	ACAGUUUGUGUUUUGUUUUGU	..:::::.:::::::.::::	UUGAAACAGAACACAAGCUGU	Cleavage	pacid=19657640 locus=AT1G05490 ID=AT1G05490.1.TAIR10 annot-version=TAIR10	1
ath-miR5998b	AT4G33010.1	1.5	-1	1	21	3453	3473	ACAGUUUGUGUUUUGUUUUGU	::::::::::::::::: :	CGAAAACAAAACACAAACUUU	Cleavage	pacid=19644016 locus=AT4G33010 ID=AT4G33010.1.TAIR10 annot-version=TAIR10	1
ath-miR5998b	AT4G33010.2	1.5	-1	1	21	3449	3469	ACAGUUUGUGUUUUGUUUUGU	::::::::::::::::: :	CGAAAACAAAACACAAACUUU	Cleavage	pacid=19644017 locus=AT4G33010 ID=AT4G33010.2.TAIR10 annot-version=TAIR10	1
ath-miR773a	AT1G35660.1	1.5	-1	1	21	1821	1841	UUUGCUUCCAGCUUUUGUCUC	::: ::::.::::::::::	UCGACCAAAGUUGGAAGCAAA	Cleavage	pacid=19655505 locus=AT1G35660 ID=AT1G35660.1.TAIR10 annot-version=TAIR10	1
ath-miR773b-3p	AT5G57350.2	1.5	-1	1	21	1203	1223	UUUGAUUCCAGCUUUUGUCUC	:::.:::.:::::::::::.:	GAGGCAAGAGCUGGAAUCAGA	Cleavage	pacid=19666204 locus=AT5G57350 ID=AT5G57350.2.TAIR10 annot-version=TAIR10	1
ath-miR773b-3p	AT5G57350.1	1.5	-1	1	21	1209	1229	UUUGAUUCCAGCUUUUGUCUC	:::.:::.:::::::::::.:	GAGGCAAGAGCUGGAAUCAGA	Cleavage	pacid=19666203 locus=AT5G57350 ID=AT5G57350.1.TAIR10 annot-version=TAIR10	1
ath-miR774b-5p	AT5G64990.2	1.5	-1	1	21	631	651	UGAGAUGAAGAUAUGGGUGAU	:::.:::.:.:::::::::	GCCACUCAUGUUUUCAUCUCA	Cleavage	pacid=19669957 locus=AT5G64990 ID=AT5G64990.2.TAIR10 annot-version=TAIR10	1
ath-miR774b-5p	AT5G64990.1	1.5	-1	1	21	564	584	UGAGAUGAAGAUAUGGGUGAU	:::.:::.:.:::::::::	GCCACUCAUGUUUUCAUCUCA	Cleavage	pacid=19669958 locus=AT5G64990 ID=AT5G64990.1.TAIR10 annot-version=TAIR10	1
ath-miR781a	AT1G44900.2	1.5	-1	1	21	2569	2589	UUAGAGUUUUCUGGAUACUUA	: .::.::::::.::::::::	UUGGUGUCCAGAGAACUCUAA	Cleavage	pacid=19649325 locus=AT1G44900 ID=AT1G44900.2.TAIR10 annot-version=TAIR10	2
ath-miR781a	AT1G44900.1	1.5	-1	1	21	2530	2550	UUAGAGUUUUCUGGAUACUUA	: .::.::::::.::::::::	UUGGUGUCCAGAGAACUCUAA	Cleavage	pacid=19649324 locus=AT1G44900 ID=AT1G44900.1.TAIR10 annot-version=TAIR10	2
ath-miR781b	AT1G44900.2	1.5	-1	1	21	2569	2589	UUAGAGUUUUCUGGAUACUUA	: .::.::::::.::::::::	UUGGUGUCCAGAGAACUCUAA	Cleavage	pacid=19649325 locus=AT1G44900 ID=AT1G44900.2.TAIR10 annot-version=TAIR10	2
ath-miR781b	AT1G44900.1	1.5	-1	1	21	2530	2550	UUAGAGUUUUCUGGAUACUUA	: .::.::::::.::::::::	UUGGUGUCCAGAGAACUCUAA	Cleavage	pacid=19649324 locus=AT1G44900 ID=AT1G44900.1.TAIR10 annot-version=TAIR10	2
ath-miR8121	AT5G61760.1	1.5	-1	1	24	1122	1145	AAAGUAUAAUGGUUUAGUGGUUUG	:::::::::::.::::::	UCGUUAACUAAACCAUUGUACUUU	Cleavage	pacid=19665771 locus=AT5G61760 ID=AT5G61760.1.TAIR10 annot-version=TAIR10	1
ath-miR8170-5p	AT2G34585.1	1.5	-1	1	21	423	443	AUAGCAAAUCGAUAAGCAAUG	:::.::.:.::::::::::	UUUUGUUUGUUGAUUUGCUAU	Cleavage	pacid=19641279 locus=AT2G34585 ID=AT2G34585.1.TAIR10 annot-version=TAIR10	1
ath-miR8183	AT2G29370.1	1.5	-1	1	21	601	621	UUUAGUUGACGGAAUUGUGGC	..:::: :::::::::::::	AUUACAACUCCGUCAACUAAA	Cleavage	pacid=19640648 locus=AT2G29370 ID=AT2G29370.1.TAIR10 annot-version=TAIR10	1
ath-miR823	AT1G69770.1	1.5	-1	1	21	2026	2046	UGGGUGGUGAUCAUAUAAGAU	.:::::::::::::.:::::	GUCUUAUAUGAUCAUCACCCU	Cleavage	pacid=19649359 locus=AT1G69770 ID=AT1G69770.1.TAIR10 annot-version=TAIR10	1
ath-miR835-5p	AT2G32120.2	1.5	-1	1	21	1291	1311	UUCUUGCAUAUGUUCUUUAUC	:: ::::::.::::::::::	UAUCAAGAACGUAUGCAAGAA	Cleavage	pacid=19642460 locus=AT2G32120 ID=AT2G32120.2.TAIR10 annot-version=TAIR10	1
ath-miR835-5p	AT2G32120.1	1.5	-1	1	21	1303	1323	UUCUUGCAUAUGUUCUUUAUC	:: ::::::.::::::::::	UAUCAAGAACGUAUGCAAGAA	Cleavage	pacid=19642459 locus=AT2G32120 ID=AT2G32120.1.TAIR10 annot-version=TAIR10	1
ath-miR837-3p	AT5G62500.1	1.5	-1	1	21	147	167	AAACGAACAAAAAACUGAUGG	:::: :::::::::.::::	AAAUCAUUUUUUUGUUUGUUU	Cleavage	pacid=19667809 locus=AT5G62500 ID=AT5G62500.1.TAIR10 annot-version=TAIR10	1
ath-miR837-5p	AT1G67230.1	1.5	-1	1	21	1201	1221	AUCAGUUUCUUGUUCGUUUCA	: ::. :::::::::::::::	UUAAGGGAACAAGAAACUGAU	Cleavage	pacid=19654247 locus=AT1G67230 ID=AT1G67230.1.TAIR10 annot-version=TAIR10	1
ath-miR838	AT1G36925.1	1.5	-1	1	21	334	354	UUUUCUUCUACUUCUUGCACA	::::: :::::::::.:::	ACUGCAACAAGUAGAAGGAAA	Cleavage	pacid=19650340 locus=AT1G36925 ID=AT1G36925.1.TAIR10 annot-version=TAIR10	1
ath-miR846-3p	AT1G52110.1	1.5	-1	1	21	381	401	UUGAAUUGAAGUGCUUGAAUU	.:: ::::::::::::::.::	GAUCCAAGCACUUCAAUUUAA	Cleavage	pacid=19650943 locus=AT1G52110 ID=AT1G52110.1.TAIR10 annot-version=TAIR10	2
ath-miR846-3p	AT5G49850.1	1.5	-1	1	21	338	358	UUGAAUUGAAGUGCUUGAAUU	.:::::: ::::::::::.::	GAUUCAAACACUUCAAUUUAA	Cleavage	pacid=19670091 locus=AT5G49850 ID=AT5G49850.1.TAIR10 annot-version=TAIR10	2
ath-miR846-3p	AT1G52130.1	1.5	-1	1	21	720	740	UUGAAUUGAAGUGCUUGAAUU	::::::::::: ::::::::	CAUUCAAGCACUGCAAUUCAA	Cleavage	pacid=19651192 locus=AT1G52130 ID=AT1G52130.1.TAIR10 annot-version=TAIR10	2
ath-miR846-3p	AT1G57570.1	1.5	-1	1	21	453	473	UUGAAUUGAAGUGCUUGAAUU	::::::: ::::::::::::	CAUUCAAGGACUUCAAUUCAA	Cleavage	pacid=19652419 locus=AT1G57570 ID=AT1G57570.1.TAIR10 annot-version=TAIR10	2
ath-miR846-3p	AT1G57570.1	1.5	-1	1	21	891	911	UUGAAUUGAAGUGCUUGAAUU	:::::::: :::::::::::	UAUUCAAGCCCUUCAAUUCAA	Cleavage	pacid=19652419 locus=AT1G57570 ID=AT1G57570.1.TAIR10 annot-version=TAIR10	2
ath-miR846-3p	AT1G33790.2	1.5	-1	1	21	407	427	UUGAAUUGAAGUGCUUGAAUU	:::::::::::: :::::::	UAUUCAAGCACUUAAAUUCAA	Cleavage	pacid=19656442 locus=AT1G33790 ID=AT1G33790.2.TAIR10 annot-version=TAIR10	2
ath-miR846-3p	AT2G25980.1	1.5	-1	1	21	317	337	UUGAAUUGAAGUGCUUGAAUU	.:: :::::::::::::::.:	GAUCCAAGCACUUCAAUUCGA	Cleavage	pacid=19643539 locus=AT2G25980 ID=AT2G25980.1.TAIR10 annot-version=TAIR10	1
ath-miR846-3p	AT5G49870.1	1.5	-1	1	21	273	293	UUGAAUUGAAGUGCUUGAAUU	.::: :::::::::::::.::	GAUUGAAGCACUUCAAUUUAA	Cleavage	pacid=19669557 locus=AT5G49870 ID=AT5G49870.1.TAIR10 annot-version=TAIR10	3
ath-miR857	AT1G50820.1	1.5	-1	1	21	251	271	UUUUGUAUGUUGAAGGUGUAU	::.: :::::::::::::::	UUAUAGCUUCAACAUACAAAA	Cleavage	pacid=19657817 locus=AT1G50820 ID=AT1G50820.1.TAIR10 annot-version=TAIR10	1
ath-miR859	AT3G14030.1	1.5	-1	1	21	289	309	UCUCUCUGUUGUGAAGUCAAA	:::::.::.:::.::::::::	UUUGAUUUUACAGCAGAGAGA	Cleavage	pacid=19661503 locus=AT3G14030 ID=AT3G14030.1.TAIR10 annot-version=TAIR10	1
ath-miR865-3p	AT2G34900.2	1.5	-1	1	21	629	649	UUUUUCCUCAAAUUUAUCCAA	:::: :::::::::::.:::	CUGGAGAAAUUUGAGGAGAAA	Cleavage	pacid=19639976 locus=AT2G34900 ID=AT2G34900.2.TAIR10 annot-version=TAIR10	1
ath-miR865-3p	AT2G34900.1	1.5	-1	1	21	689	709	UUUUUCCUCAAAUUUAUCCAA	:::: :::::::::::.:::	CUGGAGAAAUUUGAGGAGAAA	Cleavage	pacid=19639975 locus=AT2G34900 ID=AT2G34900.1.TAIR10 annot-version=TAIR10	1
ath-miR866-3p	AT2G22070.1	1.5	-1	1	20	2321	2340	ACAAAAUCCGUCUUUGAAGA	.::::::::.::.::::::	AUUUCAAAGAUGGGUUUUGU	Cleavage	pacid=19643053 locus=AT2G22070 ID=AT2G22070.1.TAIR10 annot-version=TAIR10	1
ath-miR866-5p	AT5G06510.2	1.5	-1	1	21	133	153	UCAAGGAACGGAUUUUGUUAA	::::::.::.:::.:::::	ACAACAAAGUCUGUUUCUUGA	Cleavage	pacid=19667900 locus=AT5G06510 ID=AT5G06510.2.TAIR10 annot-version=TAIR10	1
ath-miR866-5p	AT3G13820.1	1.5	-1	1	21	170	190	UCAAGGAACGGAUUUUGUUAA	:: ::::::.:::::::::	AAAAGAAAAUCUGUUCCUUGA	Cleavage	pacid=19658422 locus=AT3G13820 ID=AT3G13820.1.TAIR10 annot-version=TAIR10	1
ath-miR156a-5p	AT3G15270.1	2	-1	1	20	645	664	UGACAGAAGAGAGUGAGCAC	:::: :::::::::::::	CCGCUCUCUCUCUUCUGUCA	Cleavage	pacid=19664431 locus=AT3G15270 ID=AT3G15270.1.TAIR10 annot-version=TAIR10	1
ath-miR156b-5p	AT3G15270.1	2	-1	1	20	645	664	UGACAGAAGAGAGUGAGCAC	:::: :::::::::::::	CCGCUCUCUCUCUUCUGUCA	Cleavage	pacid=19664431 locus=AT3G15270 ID=AT3G15270.1.TAIR10 annot-version=TAIR10	1
ath-miR156c-5p	AT3G15270.1	2	-1	1	20	645	664	UGACAGAAGAGAGUGAGCAC	:::: :::::::::::::	CCGCUCUCUCUCUUCUGUCA	Cleavage	pacid=19664431 locus=AT3G15270 ID=AT3G15270.1.TAIR10 annot-version=TAIR10	1
ath-miR156d-3p	AT5G47840.1	2	-1	1	23	18	40	GCUCACUCUCUUUUUGUCAUAAC	:::::.::::::::::.:	UCAUUGACAGAAAGAGAGUGGGA	Cleavage	pacid=19665938 locus=AT5G47840 ID=AT5G47840.1.TAIR10 annot-version=TAIR10	1
ath-miR156d-3p	AT5G19640.1	2	-1	1	23	1392	1414	GCUCACUCUCUUUUUGUCAUAAC	:.:::::.::::::::::	CCCGGGGCAAAAGGAGAGUGAGC	Cleavage	pacid=19671509 locus=AT5G19640 ID=AT5G19640.1.TAIR10 annot-version=TAIR10	1
ath-miR156d-5p	AT3G15270.1	2	-1	1	20	645	664	UGACAGAAGAGAGUGAGCAC	:::: :::::::::::::	CCGCUCUCUCUCUUCUGUCA	Cleavage	pacid=19664431 locus=AT3G15270 ID=AT3G15270.1.TAIR10 annot-version=TAIR10	1
ath-miR156e	AT3G15270.1	2	-1	1	20	645	664	UGACAGAAGAGAGUGAGCAC	:::: :::::::::::::	CCGCUCUCUCUCUUCUGUCA	Cleavage	pacid=19664431 locus=AT3G15270 ID=AT3G15270.1.TAIR10 annot-version=TAIR10	1
ath-miR156f-5p	AT3G15270.1	2	-1	1	20	645	664	UGACAGAAGAGAGUGAGCAC	:::: :::::::::::::	CCGCUCUCUCUCUUCUGUCA	Cleavage	pacid=19664431 locus=AT3G15270 ID=AT3G15270.1.TAIR10 annot-version=TAIR10	1
ath-miR156g	AT1G27370.1	2	-1	1	20	2368	2387	CGACAGAAGAGAGUGAGCAC	:::::: ::::::::::::	GUGCUCUCUCUCUUCUGUCA	Cleavage	pacid=19653339 locus=AT1G27370 ID=AT1G27370.1.TAIR10 annot-version=TAIR10	1
ath-miR156g	AT1G69170.1	2	-1	1	20	1297	1316	CGACAGAAGAGAGUGAGCAC	:::::: ::::::::::::	GUGCUCUCUCUCUUCUGUCA	Cleavage	pacid=19657590 locus=AT1G69170 ID=AT1G69170.1.TAIR10 annot-version=TAIR10	1
ath-miR156g	AT1G27370.2	2	-1	1	20	1446	1465	CGACAGAAGAGAGUGAGCAC	:::::: ::::::::::::	GUGCUCUCUCUCUUCUGUCA	Cleavage	pacid=19653340 locus=AT1G27370 ID=AT1G27370.2.TAIR10 annot-version=TAIR10	1
ath-miR156g	AT5G50570.1	2	-1	1	20	1102	1121	CGACAGAAGAGAGUGAGCAC	:::::: ::::::::::::	GUGCUCUCUCUCUUCUGUCA	Cleavage	pacid=19670856 locus=AT5G50570 ID=AT5G50570.1.TAIR10 annot-version=TAIR10	1
ath-miR156g	AT5G43270.1	2	-1	1	20	1188	1207	CGACAGAAGAGAGUGAGCAC	:::::: ::::::::::::	GUGCUCUCUCUCUUCUGUCA	Cleavage	pacid=19665478 locus=AT5G43270 ID=AT5G43270.1.TAIR10 annot-version=TAIR10	1
ath-miR156g	AT1G27370.4	2	-1	1	20	1315	1334	CGACAGAAGAGAGUGAGCAC	:::::: ::::::::::::	GUGCUCUCUCUCUUCUGUCA	Cleavage	pacid=19653342 locus=AT1G27370 ID=AT1G27370.4.TAIR10 annot-version=TAIR10	1
ath-miR156g	AT5G50570.2	2	-1	1	20	967	986	CGACAGAAGAGAGUGAGCAC	:::::: ::::::::::::	GUGCUCUCUCUCUUCUGUCA	Cleavage	pacid=19670857 locus=AT5G50570 ID=AT5G50570.2.TAIR10 annot-version=TAIR10	1
ath-miR156g	AT5G43270.2	2	-1	1	20	1149	1168	CGACAGAAGAGAGUGAGCAC	:::::: ::::::::::::	GUGCUCUCUCUCUUCUGUCA	Cleavage	pacid=19665479 locus=AT5G43270 ID=AT5G43270.2.TAIR10 annot-version=TAIR10	1
ath-miR156g	AT1G27370.3	2	-1	1	20	1228	1247	CGACAGAAGAGAGUGAGCAC	:::::: ::::::::::::	GUGCUCUCUCUCUUCUGUCA	Cleavage	pacid=19653341 locus=AT1G27370 ID=AT1G27370.3.TAIR10 annot-version=TAIR10	1
ath-miR156g	AT5G43270.3	2	-1	1	20	1102	1121	CGACAGAAGAGAGUGAGCAC	:::::: ::::::::::::	GUGCUCUCUCUCUUCUGUCA	Cleavage	pacid=19665480 locus=AT5G43270 ID=AT5G43270.3.TAIR10 annot-version=TAIR10	1
ath-miR156g	AT1G27360.4	2	-1	1	20	1300	1319	CGACAGAAGAGAGUGAGCAC	:::::: ::::::::::::	GUGCUCUCUCUCUUCUGUCA	Cleavage	pacid=19655419 locus=AT1G27360 ID=AT1G27360.4.TAIR10 annot-version=TAIR10	1
ath-miR156g	AT1G27360.1	2	-1	1	20	1253	1272	CGACAGAAGAGAGUGAGCAC	:::::: ::::::::::::	GUGCUCUCUCUCUUCUGUCA	Cleavage	pacid=19655416 locus=AT1G27360 ID=AT1G27360.1.TAIR10 annot-version=TAIR10	1
ath-miR156g	AT2G42200.1	2	-1	1	20	937	956	CGACAGAAGAGAGUGAGCAC	:::::: ::::::::::::	GUGCUCUCUCUCUUCUGUCA	Cleavage	pacid=19642826 locus=AT2G42200 ID=AT2G42200.1.TAIR10 annot-version=TAIR10	1
ath-miR156g	AT5G50670.1	2	-1	1	20	1102	1121	CGACAGAAGAGAGUGAGCAC	:::::: ::::::::::::	GUGCUCUCUCUCUUCUGUCA	Cleavage	pacid=19667447 locus=AT5G50670 ID=AT5G50670.1.TAIR10 annot-version=TAIR10	1
ath-miR156g	AT1G27360.3	2	-1	1	20	1240	1259	CGACAGAAGAGAGUGAGCAC	:::::: ::::::::::::	GUGCUCUCUCUCUUCUGUCA	Cleavage	pacid=19655418 locus=AT1G27360 ID=AT1G27360.3.TAIR10 annot-version=TAIR10	1
ath-miR156g	AT1G27360.2	2	-1	1	20	1213	1232	CGACAGAAGAGAGUGAGCAC	:::::: ::::::::::::	GUGCUCUCUCUCUUCUGUCA	Cleavage	pacid=19655417 locus=AT1G27360 ID=AT1G27360.2.TAIR10 annot-version=TAIR10	1
ath-miR156g	AT3G57920.1	2	-1	1	20	845	864	CGACAGAAGAGAGUGAGCAC	:::::: ::::::::::::	GUGCUCUCUCUCUUCUGUCA	Cleavage	pacid=19663578 locus=AT3G57920 ID=AT3G57920.1.TAIR10 annot-version=TAIR10	1
ath-miR156g	AT1G53160.1	2	-1	1	20	592	611	CGACAGAAGAGAGUGAGCAC	::::: ::::::::::::	CUGCUCUCUCUCUUCUGUCA	Cleavage	pacid=19652602 locus=AT1G53160 ID=AT1G53160.1.TAIR10 annot-version=TAIR10	1
ath-miR156h	AT2G03750.1	2	-1	1	20	1104	1123	UGACAGAAGAAAGAGAGCAC	:::.:.:.::::::.:::::	GUGUUUUUUUUCUUUUGUCA	Cleavage	pacid=19639315 locus=AT2G03750 ID=AT2G03750.1.TAIR10 annot-version=TAIR10	1
ath-miR156h	AT3G28690.1	2	-1	1	20	838	857	UGACAGAAGAAAGAGAGCAC	:::::: :::::::.:::.:	GUGCUCACUUUCUUUUGUUA	Cleavage	pacid=19660600 locus=AT3G28690 ID=AT3G28690.1.TAIR10 annot-version=TAIR10	1
ath-miR156h	AT1G22000.1	2	-1	1	20	906	925	UGACAGAAGAAAGAGAGCAC	: : ::::::::::::::::	GAGAUCUCUUUCUUCUGUCA	Cleavage	pacid=19654417 locus=AT1G22000 ID=AT1G22000.1.TAIR10 annot-version=TAIR10	1
ath-miR156h	AT1G26890.1	2	-1	1	20	948	967	UGACAGAAGAAAGAGAGCAC	: : ::::::::::::::::	GAGAUCUCUUUCUUCUGUCA	Cleavage	pacid=19657647 locus=AT1G26890 ID=AT1G26890.1.TAIR10 annot-version=TAIR10	1
ath-miR157a-5p	AT1G69170.1	2	-1	1	21	1297	1317	UUGACAGAAGAUAGAGAGCAC	::::::::: ::::::::::.	GUGCUCUCUCUCUUCUGUCAG	Cleavage	pacid=19657590 locus=AT1G69170 ID=AT1G69170.1.TAIR10 annot-version=TAIR10	1
ath-miR157a-5p	AT5G08620.1	2	-1	1	21	1424	1444	UUGACAGAAGAUAGAGAGCAC	:: ::.::::::::::::.::	GUACUUUCUAUCUUCUGUUAA	Cleavage	pacid=19670723 locus=AT5G08620 ID=AT5G08620.1.TAIR10 annot-version=TAIR10	1
ath-miR157a-5p	AT2G45990.2	2	-1	1	21	143	163	UUGACAGAAGAUAGAGAGCAC	::::::::::: ::::.::	AAGCUCUCUAUCUGCUGUUAA	Cleavage	pacid=19640428 locus=AT2G45990 ID=AT2G45990.2.TAIR10 annot-version=TAIR10	1
ath-miR157a-5p	AT2G45990.4	2	-1	1	21	96	116	UUGACAGAAGAUAGAGAGCAC	::::::::::: ::::.::	AAGCUCUCUAUCUGCUGUUAA	Cleavage	pacid=19640430 locus=AT2G45990 ID=AT2G45990.4.TAIR10 annot-version=TAIR10	1
ath-miR157a-5p	AT2G45990.1	2	-1	1	21	143	163	UUGACAGAAGAUAGAGAGCAC	::::::::::: ::::.::	AAGCUCUCUAUCUGCUGUUAA	Cleavage	pacid=19640427 locus=AT2G45990 ID=AT2G45990.1.TAIR10 annot-version=TAIR10	1
ath-miR157a-5p	AT2G45990.3	2	-1	1	21	143	163	UUGACAGAAGAUAGAGAGCAC	::::::::::: ::::.::	AAGCUCUCUAUCUGCUGUUAA	Cleavage	pacid=19640429 locus=AT2G45990 ID=AT2G45990.3.TAIR10 annot-version=TAIR10	1
ath-miR157b-5p	AT1G69170.1	2	-1	1	21	1297	1317	UUGACAGAAGAUAGAGAGCAC	::::::::: ::::::::::.	GUGCUCUCUCUCUUCUGUCAG	Cleavage	pacid=19657590 locus=AT1G69170 ID=AT1G69170.1.TAIR10 annot-version=TAIR10	1
ath-miR157b-5p	AT5G08620.1	2	-1	1	21	1424	1444	UUGACAGAAGAUAGAGAGCAC	:: ::.::::::::::::.::	GUACUUUCUAUCUUCUGUUAA	Cleavage	pacid=19670723 locus=AT5G08620 ID=AT5G08620.1.TAIR10 annot-version=TAIR10	1
ath-miR157b-5p	AT2G45990.2	2	-1	1	21	143	163	UUGACAGAAGAUAGAGAGCAC	::::::::::: ::::.::	AAGCUCUCUAUCUGCUGUUAA	Cleavage	pacid=19640428 locus=AT2G45990 ID=AT2G45990.2.TAIR10 annot-version=TAIR10	1
ath-miR157b-5p	AT2G45990.4	2	-1	1	21	96	116	UUGACAGAAGAUAGAGAGCAC	::::::::::: ::::.::	AAGCUCUCUAUCUGCUGUUAA	Cleavage	pacid=19640430 locus=AT2G45990 ID=AT2G45990.4.TAIR10 annot-version=TAIR10	1
ath-miR157b-5p	AT2G45990.1	2	-1	1	21	143	163	UUGACAGAAGAUAGAGAGCAC	::::::::::: ::::.::	AAGCUCUCUAUCUGCUGUUAA	Cleavage	pacid=19640427 locus=AT2G45990 ID=AT2G45990.1.TAIR10 annot-version=TAIR10	1
ath-miR157b-5p	AT2G45990.3	2	-1	1	21	143	163	UUGACAGAAGAUAGAGAGCAC	::::::::::: ::::.::	AAGCUCUCUAUCUGCUGUUAA	Cleavage	pacid=19640429 locus=AT2G45990 ID=AT2G45990.3.TAIR10 annot-version=TAIR10	1
ath-miR157c-5p	AT1G69170.1	2	-1	1	21	1297	1317	UUGACAGAAGAUAGAGAGCAC	::::::::: ::::::::::.	GUGCUCUCUCUCUUCUGUCAG	Cleavage	pacid=19657590 locus=AT1G69170 ID=AT1G69170.1.TAIR10 annot-version=TAIR10	1
ath-miR157c-5p	AT5G08620.1	2	-1	1	21	1424	1444	UUGACAGAAGAUAGAGAGCAC	:: ::.::::::::::::.::	GUACUUUCUAUCUUCUGUUAA	Cleavage	pacid=19670723 locus=AT5G08620 ID=AT5G08620.1.TAIR10 annot-version=TAIR10	1
ath-miR157c-5p	AT2G45990.2	2	-1	1	21	143	163	UUGACAGAAGAUAGAGAGCAC	::::::::::: ::::.::	AAGCUCUCUAUCUGCUGUUAA	Cleavage	pacid=19640428 locus=AT2G45990 ID=AT2G45990.2.TAIR10 annot-version=TAIR10	1
ath-miR157c-5p	AT2G45990.4	2	-1	1	21	96	116	UUGACAGAAGAUAGAGAGCAC	::::::::::: ::::.::	AAGCUCUCUAUCUGCUGUUAA	Cleavage	pacid=19640430 locus=AT2G45990 ID=AT2G45990.4.TAIR10 annot-version=TAIR10	1
ath-miR157c-5p	AT2G45990.1	2	-1	1	21	143	163	UUGACAGAAGAUAGAGAGCAC	::::::::::: ::::.::	AAGCUCUCUAUCUGCUGUUAA	Cleavage	pacid=19640427 locus=AT2G45990 ID=AT2G45990.1.TAIR10 annot-version=TAIR10	1
ath-miR157c-5p	AT2G45990.3	2	-1	1	21	143	163	UUGACAGAAGAUAGAGAGCAC	::::::::::: ::::.::	AAGCUCUCUAUCUGCUGUUAA	Cleavage	pacid=19640429 locus=AT2G45990 ID=AT2G45990.3.TAIR10 annot-version=TAIR10	1
ath-miR157d	AT5G08620.1	2	-1	1	20	1424	1443	UGACAGAAGAUAGAGAGCAC	:: ::.::::::::::::.:	GUACUUUCUAUCUUCUGUUA	Cleavage	pacid=19670723 locus=AT5G08620 ID=AT5G08620.1.TAIR10 annot-version=TAIR10	1
ath-miR158a-3p	AT1G49910.1	2	-1	1	20	784	803	UCCCAAAUGUAGACAAAGCA	:.:::::: ::::::::::	GGUUUUGUCAACAUUUGGGA	Translation	pacid=19657755 locus=AT1G49910 ID=AT1G49910.1.TAIR10 annot-version=TAIR10	1
ath-miR158a-3p	AT4G17565.1	2	-1	1	20	652	671	UCCCAAAUGUAGACAAAGCA	::::: ::::..:::::::	GGCUUUAUCUAUGUUUGGGA	Cleavage	pacid=19648969 locus=AT4G17565 ID=AT4G17565.1.TAIR10 annot-version=TAIR10	1
ath-miR158a-5p	AT5G22080.1	2	-1	1	21	755	775	CUUUGUCUACAAUUUUGGAAA	:::::::::: :::::.::	CCUCCAAAAUUGAAGACAGAG	Cleavage	pacid=19668204 locus=AT5G22080 ID=AT5G22080.1.TAIR10 annot-version=TAIR10	1
ath-miR158a-5p	AT5G22080.2	2	-1	1	21	752	772	CUUUGUCUACAAUUUUGGAAA	:::::::::: :::::.::	CCUCCAAAAUUGAAGACAGAG	Cleavage	pacid=19668205 locus=AT5G22080 ID=AT5G22080.2.TAIR10 annot-version=TAIR10	1
ath-miR158a-5p	AT1G16120.1	2	-1	1	21	1373	1393	CUUUGUCUACAAUUUUGGAAA	::::::.::::.::..:::	GAUCCAAAGUUGUGGAUGAAG	Cleavage	pacid=19654697 locus=AT1G16120 ID=AT1G16120.1.TAIR10 annot-version=TAIR10	1
ath-miR158a-5p	AT4G26120.1	2	-1	1	21	566	586	CUUUGUCUACAAUUUUGGAAA	: :. .:::::::::::::::	UCUUGGAAAUUGUAGACAAAG	Cleavage	pacid=19647513 locus=AT4G26120 ID=AT4G26120.1.TAIR10 annot-version=TAIR10	1
ath-miR159a	AT2G32460.2	2	-1	1	21	972	992	UUUGGAUUGAAGGGAGCUCUA	:::::::.::::::: :::::	UAGAGCUUCCUUCAAACCAAA	Cleavage	pacid=19639673 locus=AT2G32460 ID=AT2G32460.2.TAIR10 annot-version=TAIR10	1
ath-miR159a	AT2G32460.1	2	-1	1	21	1004	1024	UUUGGAUUGAAGGGAGCUCUA	:::::::.::::::: :::::	UAGAGCUUCCUUCAAACCAAA	Cleavage	pacid=19639672 locus=AT2G32460 ID=AT2G32460.1.TAIR10 annot-version=TAIR10	1
ath-miR159a	AT3G60460.1	2	-1	1	21	97	117	UUUGGAUUGAAGGGAGCUCUA	:.::::::: :::.:::::::	UGGAGCUCCAUUCGAUCCAAA	Cleavage	pacid=19660476 locus=AT3G60460 ID=AT3G60460.1.TAIR10 annot-version=TAIR10	1
ath-miR159a	AT2G26950.1	2	-1	1	21	827	847	UUUGGAUUGAAGGGAGCUCUA	:.:::::::::::: :::::.	UGGAGCUCCCUUCAUUCCAAG	Cleavage	pacid=19641471 locus=AT2G26950 ID=AT2G26950.1.TAIR10 annot-version=TAIR10	1
ath-miR159a	AT4G26930.1	2	-1	1	21	665	685	UUUGGAUUGAAGGGAGCUCUA	::::::.:::::: :::::	AUGAGCUCUCUUCAAACCAAA	Cleavage	pacid=19646683 locus=AT4G26930 ID=AT4G26930.1.TAIR10 annot-version=TAIR10	1
ath-miR159b-3p	AT2G32460.2	2	-1	1	21	972	992	UUUGGAUUGAAGGGAGCUCUU	::::::.::::::: :::::	UAGAGCUUCCUUCAAACCAAA	Cleavage	pacid=19639673 locus=AT2G32460 ID=AT2G32460.2.TAIR10 annot-version=TAIR10	1
ath-miR159b-3p	AT2G32460.1	2	-1	1	21	1004	1024	UUUGGAUUGAAGGGAGCUCUU	::::::.::::::: :::::	UAGAGCUUCCUUCAAACCAAA	Cleavage	pacid=19639672 locus=AT2G32460 ID=AT2G32460.1.TAIR10 annot-version=TAIR10	1
ath-miR159b-3p	AT3G60460.1	2	-1	1	21	97	117	UUUGGAUUGAAGGGAGCUCUU	.::::::: :::.:::::::	UGGAGCUCCAUUCGAUCCAAA	Cleavage	pacid=19660476 locus=AT3G60460 ID=AT3G60460.1.TAIR10 annot-version=TAIR10	1
ath-miR159b-3p	AT2G26950.1	2	-1	1	21	827	847	UUUGGAUUGAAGGGAGCUCUU	.:::::::::::: :::::.	UGGAGCUCCCUUCAUUCCAAG	Cleavage	pacid=19641471 locus=AT2G26950 ID=AT2G26950.1.TAIR10 annot-version=TAIR10	1
ath-miR159b-3p	AT4G26930.1	2	-1	1	21	665	685	UUUGGAUUGAAGGGAGCUCUU	: ::::::.:::::: :::::	AUGAGCUCUCUUCAAACCAAA	Cleavage	pacid=19646683 locus=AT4G26930 ID=AT4G26930.1.TAIR10 annot-version=TAIR10	1
ath-miR159c	AT3G60460.1	2	-1	1	21	97	117	UUUGGAUUGAAGGGAGCUCCU	:::::::: :::.:::::::	UGGAGCUCCAUUCGAUCCAAA	Cleavage	pacid=19660476 locus=AT3G60460 ID=AT3G60460.1.TAIR10 annot-version=TAIR10	1
ath-miR159c	AT2G26950.1	2	-1	1	21	827	847	UUUGGAUUGAAGGGAGCUCCU	::::::::::::: :::::.	UGGAGCUCCCUUCAUUCCAAG	Cleavage	pacid=19641471 locus=AT2G26950 ID=AT2G26950.1.TAIR10 annot-version=TAIR10	1
ath-miR159c	AT4G26930.1	2	-1	1	21	665	685	UUUGGAUUGAAGGGAGCUCCU	: ::::::.:::::: :::::	AUGAGCUCUCUUCAAACCAAA	Cleavage	pacid=19646683 locus=AT4G26930 ID=AT4G26930.1.TAIR10 annot-version=TAIR10	1
ath-miR159c	AT2G32460.2	2	-1	1	21	972	992	UUUGGAUUGAAGGGAGCUCCU	:::::.::::::: :::::	UAGAGCUUCCUUCAAACCAAA	Cleavage	pacid=19639673 locus=AT2G32460 ID=AT2G32460.2.TAIR10 annot-version=TAIR10	1
ath-miR159c	AT2G32460.1	2	-1	1	21	1004	1024	UUUGGAUUGAAGGGAGCUCCU	:::::.::::::: :::::	UAGAGCUUCCUUCAAACCAAA	Cleavage	pacid=19639672 locus=AT2G32460 ID=AT2G32460.1.TAIR10 annot-version=TAIR10	1
ath-miR161.2	AT1G63130.1	2	-1	1	21	1101	1121	UCAAUGCAUUGAAAGUGACUA	::::::::::::. :::::::	UAGUCACUUUCAGCGCAUUGA	Cleavage	pacid=19655481 locus=AT1G63130 ID=AT1G63130.1.TAIR10 annot-version=TAIR10	1
ath-miR161.2	AT1G62930.1	2	-1	1	21	974	994	UCAAUGCAUUGAAAGUGACUA	::::::::::::. :::::::	UAGUCACUUUCAGCGCAUUGA	Cleavage	pacid=19653124 locus=AT1G62930 ID=AT1G62930.1.TAIR10 annot-version=TAIR10	1
ath-miR161.2	AT1G62910.1	2	-1	1	21	986	1006	UCAAUGCAUUGAAAGUGACUA	::::::::::::. :::::::	UAGUCACUUUCAGCGCAUUGA	Cleavage	pacid=19654911 locus=AT1G62910 ID=AT1G62910.1.TAIR10 annot-version=TAIR10	1
ath-miR161.2	AT1G62914.1	2	-1	1	21	968	988	UCAAUGCAUUGAAAGUGACUA	::::::::::::. :::::::	UAGUCACUUUCAGCGCAUUGA	Cleavage	pacid=19650992 locus=AT1G62914 ID=AT1G62914.1.TAIR10 annot-version=TAIR10	1
ath-miR161.2	AT5G16640.1	2	-1	1	21	822	842	UCAAUGCAUUGAAAGUGACUA	:: :.:::::::::::.::::	UAUUUACUUUCAAUGCGUUGA	Cleavage	pacid=19666232 locus=AT5G16640 ID=AT5G16640.1.TAIR10 annot-version=TAIR10	1
ath-miR161.2	AT2G41720.1	2	-1	1	21	1282	1302	UCAAUGCAUUGAAAGUGACUA	: ::.:::: :::::::::::	UUGUUACUUACAAUGCAUUGA	Cleavage	pacid=19639019 locus=AT2G41720 ID=AT2G41720.1.TAIR10 annot-version=TAIR10	1
ath-miR161.2	AT2G41720.2	2	-1	1	21	952	972	UCAAUGCAUUGAAAGUGACUA	: ::.:::: :::::::::::	UUGUUACUUACAAUGCAUUGA	Cleavage	pacid=19639020 locus=AT2G41720 ID=AT2G41720.2.TAIR10 annot-version=TAIR10	1
ath-miR161.2	AT1G64583.1	2	-1	1	21	737	757	UCAAUGCAUUGAAAGUGACUA	: :::::::::: :::.::::	UUGUCACUUUCACUGCGUUGA	Cleavage	pacid=19652132 locus=AT1G64583 ID=AT1G64583.1.TAIR10 annot-version=TAIR10	1
ath-miR161.2	AT5G55840.1	2	-1	1	21	1118	1138	UCAAUGCAUUGAAAGUGACUA	::.::::::::::: ::::	AUGUUACUUUCAAUGCUUUGA	Cleavage	pacid=19667837 locus=AT5G55840 ID=AT5G55840.1.TAIR10 annot-version=TAIR10	1
ath-miR163	AT1G66690.1	2	-1	1	24	329	351	UUGAAGAGGACUUGGAACUUCGAU	::::: ::::::::::::::::::	AUCGA-GUUCCAAGUCCUCUUCAA	Cleavage	pacid=19652792 locus=AT1G66690 ID=AT1G66690.1.TAIR10 annot-version=TAIR10	1
ath-miR163	AT1G66700.1	2	-1	1	24	345	367	UUGAAGAGGACUUGGAACUUCGAU	::::: ::::::::::::::::::	AUCGA-GUUCCAAGUCCUCUUCAA	Cleavage	pacid=19657162 locus=AT1G66700 ID=AT1G66700.1.TAIR10 annot-version=TAIR10	1
ath-miR163	AT1G66700.3	2	-1	1	24	333	355	UUGAAGAGGACUUGGAACUUCGAU	::::: ::::::::::::::::::	AUCGA-GUUCCAAGUCCUCUUCAA	Cleavage	pacid=19657163 locus=AT1G66700 ID=AT1G66700.3.TAIR10 annot-version=TAIR10	1
ath-miR165a-5p	AT1G34575.1	2	-1	1	21	1524	1544	GGAAUGUUGUCUGGAUCGAGG	:.:::::.:::::::::..	AGUUGAUCCGGACAACAUUUU	Cleavage	pacid=19655681 locus=AT1G34575 ID=AT1G34575.1.TAIR10 annot-version=TAIR10	1
ath-miR169a-3p	AT2G40840.1	2	-1	1	20	1569	1588	GGCAAGUUGUCCUUGGCUAC	:: :::::::::::::::	AUAUCCAAGGACAACUUGCA	Cleavage	pacid=19641352 locus=AT2G40840 ID=AT2G40840.1.TAIR10 annot-version=TAIR10	1
ath-miR172a	AT2G39250.1	2	-1	1	21	1044	1064	AGAAUCUUGAUGAUGCUGCAU	::.::::::::::.:::::	UUGUAGCAUCAUCAGGAUUCC	Cleavage	pacid=19641461 locus=AT2G39250 ID=AT2G39250.1.TAIR10 annot-version=TAIR10	1
ath-miR172a	AT3G47360.1	2	-1	1	21	602	622	AGAAUCUUGAUGAUGCUGCAU	: ::::: :.::.::::::::	AAGCAGCCUUAUUAAGAUUCU	Cleavage	pacid=19661308 locus=AT3G47360 ID=AT3G47360.1.TAIR10 annot-version=TAIR10	1
ath-miR172a	AT5G65790.1	2	-1	1	21	757	777	AGAAUCUUGAUGAUGCUGCAU	:: :::::::::::::::	GAUCAUCAUCAUCAAGAUUCU	Cleavage	pacid=19669806 locus=AT5G65790 ID=AT5G65790.1.TAIR10 annot-version=TAIR10	1
ath-miR172b-3p	AT2G39250.1	2	-1	1	21	1044	1064	AGAAUCUUGAUGAUGCUGCAU	::.::::::::::.:::::	UUGUAGCAUCAUCAGGAUUCC	Cleavage	pacid=19641461 locus=AT2G39250 ID=AT2G39250.1.TAIR10 annot-version=TAIR10	1
ath-miR172b-3p	AT3G47360.1	2	-1	1	21	602	622	AGAAUCUUGAUGAUGCUGCAU	: ::::: :.::.::::::::	AAGCAGCCUUAUUAAGAUUCU	Cleavage	pacid=19661308 locus=AT3G47360 ID=AT3G47360.1.TAIR10 annot-version=TAIR10	1
ath-miR172b-3p	AT5G65790.1	2	-1	1	21	757	777	AGAAUCUUGAUGAUGCUGCAU	:: :::::::::::::::	GAUCAUCAUCAUCAAGAUUCU	Cleavage	pacid=19669806 locus=AT5G65790 ID=AT5G65790.1.TAIR10 annot-version=TAIR10	1
ath-miR172c	AT2G39250.1	2	-1	1	21	1044	1064	AGAAUCUUGAUGAUGCUGCAG	.::.::::::::::.:::::	UUGUAGCAUCAUCAGGAUUCC	Cleavage	pacid=19641461 locus=AT2G39250 ID=AT2G39250.1.TAIR10 annot-version=TAIR10	1
ath-miR172c	AT5G65790.1	2	-1	1	21	757	777	AGAAUCUUGAUGAUGCUGCAG	:: :::::::::::::::	GAUCAUCAUCAUCAAGAUUCU	Cleavage	pacid=19669806 locus=AT5G65790 ID=AT5G65790.1.TAIR10 annot-version=TAIR10	1
ath-miR172c	AT3G47360.1	2	-1	1	21	602	622	AGAAUCUUGAUGAUGCUGCAG	::::: :.::.::::::::	AAGCAGCCUUAUUAAGAUUCU	Cleavage	pacid=19661308 locus=AT3G47360 ID=AT3G47360.1.TAIR10 annot-version=TAIR10	1
ath-miR172d-3p	AT2G39250.1	2	-1	1	21	1044	1064	AGAAUCUUGAUGAUGCUGCAG	.::.::::::::::.:::::	UUGUAGCAUCAUCAGGAUUCC	Cleavage	pacid=19641461 locus=AT2G39250 ID=AT2G39250.1.TAIR10 annot-version=TAIR10	1
ath-miR172d-3p	AT5G65790.1	2	-1	1	21	757	777	AGAAUCUUGAUGAUGCUGCAG	:: :::::::::::::::	GAUCAUCAUCAUCAAGAUUCU	Cleavage	pacid=19669806 locus=AT5G65790 ID=AT5G65790.1.TAIR10 annot-version=TAIR10	1
ath-miR172d-3p	AT3G47360.1	2	-1	1	21	602	622	AGAAUCUUGAUGAUGCUGCAG	::::: :.::.::::::::	AAGCAGCCUUAUUAAGAUUCU	Cleavage	pacid=19661308 locus=AT3G47360 ID=AT3G47360.1.TAIR10 annot-version=TAIR10	1
ath-miR172d-5p	AT1G52400.1	2	-1	1	21	1724	1744	GCAACAUCUUCAAGAUUCAGA	::.::::::::::::::.	CAAGAGUCUUGAAGAUGUUGU	Cleavage	pacid=19649634 locus=AT1G52400 ID=AT1G52400.1.TAIR10 annot-version=TAIR10	1
ath-miR172d-5p	AT1G52400.2	2	-1	1	21	1724	1744	GCAACAUCUUCAAGAUUCAGA	::.::::::::::::::.	CAAGAGUCUUGAAGAUGUUGU	Cleavage	pacid=19649636 locus=AT1G52400 ID=AT1G52400.2.TAIR10 annot-version=TAIR10	1
ath-miR1886.1	AT1G61210.1	2	-1	1	21	24	44	UGAGAGAAGUGAGAUGAAAUC	::::::.::::..::::.:::	GAUUUCGUCUCGUUUCUUUCA	Cleavage	pacid=19651130 locus=AT1G61210 ID=AT1G61210.1.TAIR10 annot-version=TAIR10	1
ath-miR1886.1	AT1G61210.2	2	-1	1	21	24	44	UGAGAGAAGUGAGAUGAAAUC	::::::.::::..::::.:::	GAUUUCGUCUCGUUUCUUUCA	Cleavage	pacid=19651131 locus=AT1G61210 ID=AT1G61210.2.TAIR10 annot-version=TAIR10	1
ath-miR1886.1	AT1G02800.1	2	-1	1	21	131	151	UGAGAGAAGUGAGAUGAAAUC	::::::::..::::::::	UCUUUCAUCUUGCUUCUCUCC	Cleavage	pacid=19656474 locus=AT1G02800 ID=AT1G02800.1.TAIR10 annot-version=TAIR10	1
ath-miR1886.1	AT3G19310.1	2	-1	1	21	1277	1297	UGAGAGAAGUGAGAUGAAAUC	::..::::::::::::::	ACCUUUGUCUCACUUCUCUCA	Cleavage	pacid=19660431 locus=AT3G19310 ID=AT3G19310.1.TAIR10 annot-version=TAIR10	1
ath-miR1886.1	AT5G60650.1	2	-1	1	21	399	419	UGAGAGAAGUGAGAUGAAAUC	::::::: ::.::::::::	UCUUUCAUCGCAUUUCUCUCA	Cleavage	pacid=19669078 locus=AT5G60650 ID=AT5G60650.1.TAIR10 annot-version=TAIR10	1
ath-miR1886.1	AT2G47940.2	2	-1	1	21	37	57	UGAGAGAAGUGAGAUGAAAUC	:::: :::::::::::::	UCUUUCUUCUCACUUCUCUCU	Cleavage	pacid=19643375 locus=AT2G47940 ID=AT2G47940.2.TAIR10 annot-version=TAIR10	1
ath-miR1886.1	AT2G47940.1	2	-1	1	21	18	38	UGAGAGAAGUGAGAUGAAAUC	:::: :::::::::::::	UCUUUCUUCUCACUUCUCUCU	Cleavage	pacid=19643374 locus=AT2G47940 ID=AT2G47940.1.TAIR10 annot-version=TAIR10	1
ath-miR1886.2	AT2G30690.1	2	-1	1	21	225	245	UGAGAUGAAAUCUUUGAUUGG	: .::::.::.::::::::.:	CAGAUCAGAGGUUUCAUCUUA	Cleavage	pacid=19643451 locus=AT2G30690 ID=AT2G30690.1.TAIR10 annot-version=TAIR10	1
ath-miR1888b	AT4G24590.1	2	-1	1	21	79	99	UUAGGCUAAGAUUUGUGAAGA	.:::::::::.: :::::::	CUUUCACAAAUUUCAGCCUAA	Cleavage	pacid=19645642 locus=AT4G24590 ID=AT4G24590.1.TAIR10 annot-version=TAIR10	1
ath-miR2111a-5p	AT1G07010.1	2	-1	1	21	1205	1225	UAAUCUGCAUCCUGAGGUUUA	:.:::.::::: :::::::::	UGAACUUCAGGUUGCAGAUUA	Translation	pacid=19658314 locus=AT1G07010 ID=AT1G07010.1.TAIR10 annot-version=TAIR10	1
ath-miR2111a-5p	AT1G07010.3	2	-1	1	21	1245	1265	UAAUCUGCAUCCUGAGGUUUA	:.:::.::::: :::::::::	UGAACUUCAGGUUGCAGAUUA	Translation	pacid=19658313 locus=AT1G07010 ID=AT1G07010.3.TAIR10 annot-version=TAIR10	1
ath-miR2111a-5p	AT1G07010.2	2	-1	1	21	1228	1248	UAAUCUGCAUCCUGAGGUUUA	:.:::.::::: :::::::::	UGAACUUCAGGUUGCAGAUUA	Translation	pacid=19658315 locus=AT1G07010 ID=AT1G07010.2.TAIR10 annot-version=TAIR10	1
ath-miR2111b-5p	AT1G07010.1	2	-1	1	21	1205	1225	UAAUCUGCAUCCUGAGGUUUA	:.:::.::::: :::::::::	UGAACUUCAGGUUGCAGAUUA	Translation	pacid=19658314 locus=AT1G07010 ID=AT1G07010.1.TAIR10 annot-version=TAIR10	1
ath-miR2111b-5p	AT1G07010.3	2	-1	1	21	1245	1265	UAAUCUGCAUCCUGAGGUUUA	:.:::.::::: :::::::::	UGAACUUCAGGUUGCAGAUUA	Translation	pacid=19658313 locus=AT1G07010 ID=AT1G07010.3.TAIR10 annot-version=TAIR10	1
ath-miR2111b-5p	AT1G07010.2	2	-1	1	21	1228	1248	UAAUCUGCAUCCUGAGGUUUA	:.:::.::::: :::::::::	UGAACUUCAGGUUGCAGAUUA	Translation	pacid=19658315 locus=AT1G07010 ID=AT1G07010.2.TAIR10 annot-version=TAIR10	1
ath-miR2936	AT3G49430.2	2	-1	1	22	1026	1047	CUUGAGAGAGAGAACACAGACG	: :.::::::::.::::::::	CUUUUGUGUUCUUUCUCUCAAC	Cleavage	pacid=19664664 locus=AT3G49430 ID=AT3G49430.2.TAIR10 annot-version=TAIR10	1
ath-miR2936	AT1G15690.1	2	-1	1	22	38	59	CUUGAGAGAGAGAACACAGACG	:::::::::::::::::. :	GUUCUGUGUUCUCUCUCUCGCG	Cleavage	pacid=19649151 locus=AT1G15690 ID=AT1G15690.1.TAIR10 annot-version=TAIR10	1
ath-miR2936	AT1G15690.2	2	-1	1	22	38	59	CUUGAGAGAGAGAACACAGACG	:::::::::::::::::. :	GUUCUGUGUUCUCUCUCUCGCG	Cleavage	pacid=19649152 locus=AT1G15690 ID=AT1G15690.2.TAIR10 annot-version=TAIR10	1
ath-miR2937	AT3G47640.1	2	-1	1	21	668	688	AUAAGAGCUGUUGAAGGAGUC	::::: ::::::.::::.:	UCCUCCUGCAACAGUUCUUGU	Cleavage	pacid=19658982 locus=AT3G47640 ID=AT3G47640.1.TAIR10 annot-version=TAIR10	1
ath-miR2937	AT3G47640.3	2	-1	1	21	680	700	AUAAGAGCUGUUGAAGGAGUC	::::: ::::::.::::.:	UCCUCCUGCAACAGUUCUUGU	Cleavage	pacid=19658984 locus=AT3G47640 ID=AT3G47640.3.TAIR10 annot-version=TAIR10	1
ath-miR2937	AT3G47640.2	2	-1	1	21	682	702	AUAAGAGCUGUUGAAGGAGUC	::::: ::::::.::::.:	UCCUCCUGCAACAGUUCUUGU	Cleavage	pacid=19658983 locus=AT3G47640 ID=AT3G47640.2.TAIR10 annot-version=TAIR10	1
ath-miR2938	AT4G08900.1	2	-1	1	21	880	900	GAUCUUUUGAGAGGGUUCCAG	:::::.::::.:::::::	UGCGAACCUUCUCGAAAGAUC	Cleavage	pacid=19646298 locus=AT4G08900 ID=AT4G08900.1.TAIR10 annot-version=TAIR10	1
ath-miR2938	AT2G31081.1	2	-1	1	21	179	199	GAUCUUUUGAGAGGGUUCCAG	::.: :.::::::::::::	GAGGGAACUUCUCAAAAGAUC	Cleavage	pacid=19638769 locus=AT2G31081 ID=AT2G31081.1.TAIR10 annot-version=TAIR10	1
ath-miR3440b-5p	AT5G08695.1	2	-1	1	21	2321	2341	UUUUCUUGGCCCAUCCACUUC	:::: ::::::::::::::	CAAGUAUAUGGGCCAAGAAAA	Cleavage	pacid=19667603 locus=AT5G08695 ID=AT5G08695.1.TAIR10 annot-version=TAIR10	1
ath-miR393a-3p	AT1G26850.3	2	-1	1	21	617	637	AUCAUGCUAUCUCUUUGGAUU	::: .::::::::.:::::	UUUCCCGAGAGAUAGUAUGAU	Cleavage	pacid=19657735 locus=AT1G26850 ID=AT1G26850.3.TAIR10 annot-version=TAIR10	1
ath-miR393a-3p	AT1G26850.1	2	-1	1	21	623	643	AUCAUGCUAUCUCUUUGGAUU	::: .::::::::.:::::	UUUCCCGAGAGAUAGUAUGAU	Cleavage	pacid=19657733 locus=AT1G26850 ID=AT1G26850.1.TAIR10 annot-version=TAIR10	1
ath-miR393a-3p	AT1G26850.2	2	-1	1	21	748	768	AUCAUGCUAUCUCUUUGGAUU	::: .::::::::.:::::	UUUCCCGAGAGAUAGUAUGAU	Cleavage	pacid=19657734 locus=AT1G26850 ID=AT1G26850.2.TAIR10 annot-version=TAIR10	1
ath-miR393a-5p	AT4G03190.1	2	-1	1	22	1586	1607	UCCAAAGGGAUCGCAUUGAUCC	: ::::::::::::::::	GAGACCAUGCGAUCCCUUUGGA	Cleavage	pacid=19644327 locus=AT4G03190 ID=AT4G03190.1.TAIR10 annot-version=TAIR10	1
ath-miR393b-3p	AT3G19420.1	2	-1	1	21	861	881	AUCAUGCGAUCUCUUUGGAUU	.:.::.::::::.:.:::::	UGUUCAGAGAGAUUGUAUGAU	Cleavage	pacid=19659193 locus=AT3G19420 ID=AT3G19420.1.TAIR10 annot-version=TAIR10	1
ath-miR393b-5p	AT4G03190.1	2	-1	1	22	1586	1607	UCCAAAGGGAUCGCAUUGAUCC	: ::::::::::::::::	GAGACCAUGCGAUCCCUUUGGA	Cleavage	pacid=19644327 locus=AT4G03190 ID=AT4G03190.1.TAIR10 annot-version=TAIR10	1
ath-miR396a-5p	AT2G34530.2	2	-1	1	21	773	793	UUCCACAGCUUUCUUGAACUG	::::::::::::.: :::::	GAGUUCAAGAAAGUUAUGGAA	Cleavage	pacid=19638463 locus=AT2G34530 ID=AT2G34530.2.TAIR10 annot-version=TAIR10	1
ath-miR396a-5p	AT2G34530.1	2	-1	1	21	773	793	UUCCACAGCUUUCUUGAACUG	::::::::::::.: :::::	GAGUUCAAGAAAGUUAUGGAA	Cleavage	pacid=19638462 locus=AT2G34530 ID=AT2G34530.1.TAIR10 annot-version=TAIR10	1
ath-miR396a-5p	AT5G43060.1	2	-1	1	21	508	528	UUCCACAGCUUUCUUGAACUG	:: :::::.:::::::::.:	AAGAUCAAGGAAGCUGUGGGA	Cleavage	pacid=19668009 locus=AT5G43060 ID=AT5G43060.1.TAIR10 annot-version=TAIR10	1
ath-miR396a-5p	AT2G15630.1	2	-1	1	21	1360	1380	UUCCACAGCUUUCUUGAACUG	:::..::::::.:::::.:	UUGUUUGAGAAAGUUGUGGGA	Cleavage	pacid=19640459 locus=AT2G15630 ID=AT2G15630.1.TAIR10 annot-version=TAIR10	1
ath-miR396b-5p	AT2G34530.2	2	-1	1	21	773	793	UUCCACAGCUUUCUUGAACUU	.::::::::::::.: :::::	GAGUUCAAGAAAGUUAUGGAA	Cleavage	pacid=19638463 locus=AT2G34530 ID=AT2G34530.2.TAIR10 annot-version=TAIR10	1
ath-miR396b-5p	AT2G34530.1	2	-1	1	21	773	793	UUCCACAGCUUUCUUGAACUU	.::::::::::::.: :::::	GAGUUCAAGAAAGUUAUGGAA	Cleavage	pacid=19638462 locus=AT2G34530 ID=AT2G34530.1.TAIR10 annot-version=TAIR10	1
ath-miR396b-5p	AT5G43060.1	2	-1	1	21	508	528	UUCCACAGCUUUCUUGAACUU	::: :::::.:::::::::.:	AAGAUCAAGGAAGCUGUGGGA	Cleavage	pacid=19668009 locus=AT5G43060 ID=AT5G43060.1.TAIR10 annot-version=TAIR10	1
ath-miR396b-5p	AT2G15630.1	2	-1	1	21	1360	1380	UUCCACAGCUUUCUUGAACUU	:::..::::::.:::::.:	UUGUUUGAGAAAGUUGUGGGA	Cleavage	pacid=19640459 locus=AT2G15630 ID=AT2G15630.1.TAIR10 annot-version=TAIR10	1
ath-miR397b	AT2G29130.1	2	-1	1	21	729	749	UCAUUGAGUGCAUCGUUGAUG	:::::.: ::::::::::::	AAUCAAUGCUGCACUCAAUGA	Cleavage	pacid=19641857 locus=AT2G29130 ID=AT2G29130.1.TAIR10 annot-version=TAIR10	1
ath-miR397b	AT2G38080.1	2	-1	1	21	749	769	UCAUUGAGUGCAUCGUUGAUG	.:::::: ::::::.:::::	AGUCAACGCUGCACUUAAUGA	Cleavage	pacid=19640024 locus=AT2G38080 ID=AT2G38080.1.TAIR10 annot-version=TAIR10	1
ath-miR397b	AT4G17330.1	2	-1	1	21	1432	1452	UCAUUGAGUGCAUCGUUGAUG	::::::::: ::::::::.	UUUCAACGAUGGACUCAAUGG	Translation	pacid=19647000 locus=AT4G17330 ID=AT4G17330.1.TAIR10 annot-version=TAIR10	1
ath-miR398a-5p	AT5G06120.2	2	-1	1	21	2402	2422	AAGGAGUGGCAUGUGAACACA	:: :::::::::::::::	CCUGCACACAUGCCACUCCUU	Cleavage	pacid=19666752 locus=AT5G06120 ID=AT5G06120.2.TAIR10 annot-version=TAIR10	1
ath-miR398a-5p	AT5G06120.4	2	-1	1	21	2388	2408	AAGGAGUGGCAUGUGAACACA	:: :::::::::::::::	CCUGCACACAUGCCACUCCUU	Cleavage	pacid=19666751 locus=AT5G06120 ID=AT5G06120.4.TAIR10 annot-version=TAIR10	1
ath-miR398a-5p	AT5G06120.3	2	-1	1	21	2335	2355	AAGGAGUGGCAUGUGAACACA	:: :::::::::::::::	CCUGCACACAUGCCACUCCUU	Cleavage	pacid=19666753 locus=AT5G06120 ID=AT5G06120.3.TAIR10 annot-version=TAIR10	1
ath-miR398a-5p	AT5G06120.1	2	-1	1	21	2388	2408	AAGGAGUGGCAUGUGAACACA	:: :::::::::::::::	CCUGCACACAUGCCACUCCUU	Cleavage	pacid=19666750 locus=AT5G06120 ID=AT5G06120.1.TAIR10 annot-version=TAIR10	1
ath-miR398b-5p	AT2G04070.1	2	-1	1	21	357	377	AGGGUUGAUAUGAGAACACAC	::::: ::::::::::..::	AUGUGUCCUCAUAUCAAUUCU	Cleavage	pacid=19640816 locus=AT2G04070 ID=AT2G04070.1.TAIR10 annot-version=TAIR10	1
ath-miR398c-5p	AT2G04070.1	2	-1	1	21	357	377	AGGGUUGAUAUGAGAACACAC	::::: ::::::::::..::	AUGUGUCCUCAUAUCAAUUCU	Cleavage	pacid=19640816 locus=AT2G04070 ID=AT2G04070.1.TAIR10 annot-version=TAIR10	1
ath-miR399a	AT2G26900.1	2	-1	1	21	1484	1504	UGCCAAAGGAGAUUUGCCCUG	:: :::::::..:::::::	AUGGACAAAUCUUUUUUGGCA	Cleavage	pacid=19638064 locus=AT2G26900 ID=AT2G26900.1.TAIR10 annot-version=TAIR10	1
ath-miR399d	AT2G26900.1	2	-1	1	21	1484	1504	UGCCAAAGGAGAUUUGCCCCG	:: :::::::..:::::::	AUGGACAAAUCUUUUUUGGCA	Cleavage	pacid=19638064 locus=AT2G26900 ID=AT2G26900.1.TAIR10 annot-version=TAIR10	1
ath-miR399f	AT2G26900.1	2	-1	1	21	1484	1504	UGCCAAAGGAGAUUUGCCCGG	.:: :::::::..:::::::	AUGGACAAAUCUUUUUUGGCA	Cleavage	pacid=19638064 locus=AT2G26900 ID=AT2G26900.1.TAIR10 annot-version=TAIR10	1
ath-miR400	AT1G63130.1	2	-1	1	21	1313	1333	UAUGAGAGUAUUAUAAGUCAC	:::::::: ::::::::.:::	GUGACUUACAAUACUCUUAUA	Cleavage	pacid=19655481 locus=AT1G63130 ID=AT1G63130.1.TAIR10 annot-version=TAIR10	2
ath-miR400	AT1G62930.1	2	-1	1	21	1186	1206	UAUGAGAGUAUUAUAAGUCAC	:::::::: ::::::::.:::	GUGACUUACAAUACUCUUAUA	Cleavage	pacid=19653124 locus=AT1G62930 ID=AT1G62930.1.TAIR10 annot-version=TAIR10	1
ath-miR400	AT1G62670.1	2	-1	1	21	1189	1209	UAUGAGAGUAUUAUAAGUCAC	:::::::::::::: ::.:::	GUGACUUAUAAUACGCUUAUA	Cleavage	pacid=19649783 locus=AT1G62670 ID=AT1G62670.1.TAIR10 annot-version=TAIR10	1
ath-miR400	AT3G16710.1	2	-1	1	21	985	1005	UAUGAGAGUAUUAUAAGUCAC	::::.::::: ::::::::::	GUGAUUUAUACUACUCUCAUA	Translation	pacid=19661423 locus=AT3G16710 ID=AT3G16710.1.TAIR10 annot-version=TAIR10	1
ath-miR400	AT1G77405.1	2	-1	1	21	955	975	UAUGAGAGUAUUAUAAGUCAC	:::::::::::: ::.:::::	GUGACUUAUAAUUCUUUCAUA	Cleavage	pacid=19658329 locus=AT1G77405 ID=AT1G77405.1.TAIR10 annot-version=TAIR10	1
ath-miR400	AT1G62590.1	2	-1	1	21	1251	1271	UAUGAGAGUAUUAUAAGUCAC	:: :: :::::::::::::::	GUUACAUAUAAUACUCUCAUA	Cleavage	pacid=19655823 locus=AT1G62590 ID=AT1G62590.1.TAIR10 annot-version=TAIR10	2
ath-miR400	AT1G63150.1	2	-1	1	21	1198	1218	UAUGAGAGUAUUAUAAGUCAC	:::::::::::: ::.:::	CAGACUUAUAAUACGCUUAUA	Cleavage	pacid=19657780 locus=AT1G63150 ID=AT1G63150.1.TAIR10 annot-version=TAIR10	2
ath-miR400	AT1G63330.1	2	-1	1	21	976	996	UAUGAGAGUAUUAUAAGUCAC	:: :::::::::::::::	GAUACAUAUAAUACUCUCAUA	Cleavage	pacid=19651709 locus=AT1G63330 ID=AT1G63330.1.TAIR10 annot-version=TAIR10	2
ath-miR403-3p	AT1G03060.1	2	-1	1	21	7190	7210	UUAGAUUCACGCACAAACUCG	:::::::.::::::.:::	GCUGUUUGUGUGUGAAUUUAA	Cleavage	pacid=19658135 locus=AT1G03060 ID=AT1G03060.1.TAIR10 annot-version=TAIR10	1
ath-miR407	AT1G68460.1	2	-1	1	21	1464	1484	UUUAAAUCAUAUACUUUUGGU	.:::::::.: :::::::::	UUCAAAAGUGUUUGAUUUAAA	Translation	pacid=19653994 locus=AT1G68460 ID=AT1G68460.1.TAIR10 annot-version=TAIR10	1
ath-miR407	AT2G01350.2	2	-1	1	21	278	298	UUUAAAUCAUAUACUUUUGGU	..::::: ::::::::::.:.	GUCAAAAAUAUAUGAUUUGAG	Cleavage	pacid=19640978 locus=AT2G01350 ID=AT2G01350.2.TAIR10 annot-version=TAIR10	1
ath-miR413	AT3G01460.1	2	-1	1	21	5351	5371	AUAGUUUCUCUUGUUCUGCAC	::::::.:.:::::::.:.:	UUGCAGAGCGAGAGAAAUUGU	Cleavage	pacid=19660042 locus=AT3G01460 ID=AT3G01460.1.TAIR10 annot-version=TAIR10	1
ath-miR414	AT1G16150.1	2	-1	1	21	2175	2195	UCAUCUUCAUCAUCAUCGUCA	: :.::::::::::: :::::	UAAUGAUGAUGAUGAUGAUGA	Cleavage	pacid=19655286 locus=AT1G16150 ID=AT1G16150.1.TAIR10 annot-version=TAIR10	2
ath-miR414	AT1G49900.1	2	-1	1	21	1923	1943	UCAUCUUCAUCAUCAUCGUCA	:::.::::::::::: :::::	UGAUGAUGAUGAUGAUGAUGA	Cleavage	pacid=19656838 locus=AT1G49900 ID=AT1G49900.1.TAIR10 annot-version=TAIR10	4
ath-miR414	AT2G21420.1	2	-1	1	21	1173	1193	UCAUCUUCAUCAUCAUCGUCA	:::.::::::::::: :::::	UGAUGAUGAUGAUGAUGAUGA	Cleavage	pacid=19640071 locus=AT2G21420 ID=AT2G21420.1.TAIR10 annot-version=TAIR10	5
ath-miR414	AT2G16920.1	2	-1	1	21	263	283	UCAUCUUCAUCAUCAUCGUCA	:::.:::::::::::.::::	UGAUGAUGAUGAUGAGGAUGU	Cleavage	pacid=19642132 locus=AT2G16920 ID=AT2G16920.1.TAIR10 annot-version=TAIR10	2
ath-miR414	AT4G26600.1	2	-1	1	21	371	391	UCAUCUUCAUCAUCAUCGUCA	:::.:::::::::::.::::	UGAUGAUGAUGAUGAGGAUGC	Cleavage	pacid=19646526 locus=AT4G26600 ID=AT4G26600.1.TAIR10 annot-version=TAIR10	3
ath-miR414	AT4G26600.1	2	-1	1	21	341	361	UCAUCUUCAUCAUCAUCGUCA	:::.::::::::::: :::::	UGAUGAUGAUGAUGAUGAUGA	Cleavage	pacid=19646526 locus=AT4G26600 ID=AT4G26600.1.TAIR10 annot-version=TAIR10	3
ath-miR414	AT3G28030.1	2	-1	1	21	3953	3973	UCAUCUUCAUCAUCAUCGUCA	:::.::::::::::: :::::	UGAUGAUGAUGAUGACGAUGA	Cleavage	pacid=19663975 locus=AT3G28030 ID=AT3G28030.1.TAIR10 annot-version=TAIR10	1
ath-miR414	AT3G42670.1	2	-1	1	21	933	953	UCAUCUUCAUCAUCAUCGUCA	:::.:::::::::::::: ::	UGAUGAUGAUGAUGAAGAAGA	Cleavage	pacid=19661555 locus=AT3G42670 ID=AT3G42670.1.TAIR10 annot-version=TAIR10	1
ath-miR414	AT1G58210.1	2	-1	1	21	657	677	UCAUCUUCAUCAUCAUCGUCA	:::.::::::::::: :::::	UGAUGAUGAUGAUGAUGAUGA	Cleavage	pacid=19655946 locus=AT1G58210 ID=AT1G58210.1.TAIR10 annot-version=TAIR10	2
ath-miR414	AT5G53440.1	2	-1	1	21	3417	3437	UCAUCUUCAUCAUCAUCGUCA	:::.::::.:::::.:::::.	UGAUGAUGGUGAUGGAGAUGG	Cleavage	pacid=19667902 locus=AT5G53440 ID=AT5G53440.1.TAIR10 annot-version=TAIR10	2
ath-miR414	AT1G50410.1	2	-1	1	21	2586	2606	UCAUCUUCAUCAUCAUCGUCA	:::.::::::::::: :::::	UGAUGAUGAUGAUGAUGAUGA	Cleavage	pacid=19649464 locus=AT1G50410 ID=AT1G50410.1.TAIR10 annot-version=TAIR10	1
ath-miR414	AT5G55300.1	2	-1	1	21	1002	1022	UCAUCUUCAUCAUCAUCGUCA	:::.::::::::::: :::::	UGAUGAUGAUGAUGAUGAUGA	Cleavage	pacid=19671117 locus=AT5G55300 ID=AT5G55300.1.TAIR10 annot-version=TAIR10	1
ath-miR414	AT5G40340.1	2	-1	1	21	1035	1055	UCAUCUUCAUCAUCAUCGUCA	:::.::::::::::: :::::	UGAUGAUGAUGAUGAUGAUGA	Cleavage	pacid=19668936 locus=AT5G40340 ID=AT5G40340.1.TAIR10 annot-version=TAIR10	3
ath-miR414	AT5G55300.2	2	-1	1	21	1009	1029	UCAUCUUCAUCAUCAUCGUCA	:::.::::::::::: :::::	UGAUGAUGAUGAUGAUGAUGA	Cleavage	pacid=19671116 locus=AT5G55300 ID=AT5G55300.2.TAIR10 annot-version=TAIR10	1
ath-miR414	AT3G56150.2	2	-1	1	21	678	698	UCAUCUUCAUCAUCAUCGUCA	:::.::::::::::: :::::	UGAUGAUGAUGAUGACGAUGA	Cleavage	pacid=19663779 locus=AT3G56150 ID=AT3G56150.2.TAIR10 annot-version=TAIR10	2
ath-miR414	AT3G56150.1	2	-1	1	21	652	672	UCAUCUUCAUCAUCAUCGUCA	:::.::::::::::: :::::	UGAUGAUGAUGAUGACGAUGA	Cleavage	pacid=19663778 locus=AT3G56150 ID=AT3G56150.1.TAIR10 annot-version=TAIR10	2
ath-miR414	AT3G18390.1	2	-1	1	21	2514	2534	UCAUCUUCAUCAUCAUCGUCA	:::.:::::::::::::: ::	UGAUGAUGAUGAUGAAGAAGA	Cleavage	pacid=19659709 locus=AT3G18390 ID=AT3G18390.1.TAIR10 annot-version=TAIR10	1
ath-miR414	AT5G43630.1	2	-1	1	21	846	866	UCAUCUUCAUCAUCAUCGUCA	::..:.:::::.:::::::::	UGGUGGUGAUGGUGAAGAUGA	Cleavage	pacid=19672518 locus=AT5G43630 ID=AT5G43630.1.TAIR10 annot-version=TAIR10	1
ath-miR414	AT5G08600.2	2	-1	1	21	444	464	UCAUCUUCAUCAUCAUCGUCA	:::.::::::::::: :::::	UGAUGAUGAUGAUGAUGAUGA	Cleavage	pacid=19667241 locus=AT5G08600 ID=AT5G08600.2.TAIR10 annot-version=TAIR10	2
ath-miR414	AT5G08600.1	2	-1	1	21	325	345	UCAUCUUCAUCAUCAUCGUCA	:::.::::::::::: :::::	UGAUGAUGAUGAUGAUGAUGA	Cleavage	pacid=19667242 locus=AT5G08600 ID=AT5G08600.1.TAIR10 annot-version=TAIR10	2
ath-miR414	AT2G35670.1	2	-1	1	21	201	221	UCAUCUUCAUCAUCAUCGUCA	:::.::::::::::: :::::	UGAUGAUGAUGAUGAUGAUGA	Cleavage	pacid=19638669 locus=AT2G35670 ID=AT2G35670.1.TAIR10 annot-version=TAIR10	2
ath-miR414	AT2G35670.1	2	-1	1	21	315	335	UCAUCUUCAUCAUCAUCGUCA	:::.::::::::::: :::::	UGAUGAUGAUGAUGAUGAUGA	Cleavage	pacid=19638669 locus=AT2G35670 ID=AT2G35670.1.TAIR10 annot-version=TAIR10	2
ath-miR414	AT3G58110.2	2	-1	1	21	990	1010	UCAUCUUCAUCAUCAUCGUCA	:::.::::::::::: :::::	UGAUGAUGAUGAUGACGAUGA	Cleavage	pacid=19665093 locus=AT3G58110 ID=AT3G58110.2.TAIR10 annot-version=TAIR10	2
ath-miR414	AT1G03530.1	2	-1	1	21	1016	1036	UCAUCUUCAUCAUCAUCGUCA	:::.::::::::::: :::::	UGAUGAUGAUGAUGAUGAUGA	Cleavage	pacid=19652657 locus=AT1G03530 ID=AT1G03530.1.TAIR10 annot-version=TAIR10	2
ath-miR414	AT5G40520.1	2	-1	1	21	1405	1425	UCAUCUUCAUCAUCAUCGUCA	:::.::::::::::: :::::	UGAUGAUGAUGAUGAUGAUGA	Cleavage	pacid=19671153 locus=AT5G40520 ID=AT5G40520.1.TAIR10 annot-version=TAIR10	2
ath-miR414	AT5G40520.2	2	-1	1	21	1327	1347	UCAUCUUCAUCAUCAUCGUCA	:::.::::::::::: :::::	UGAUGAUGAUGAUGAUGAUGA	Cleavage	pacid=19671152 locus=AT5G40520 ID=AT5G40520.2.TAIR10 annot-version=TAIR10	2
ath-miR414	AT5G55920.1	2	-1	1	21	1831	1851	UCAUCUUCAUCAUCAUCGUCA	:::.::::::::::::: :::	UGAUGAUGAUGAUGAAGCUGA	Cleavage	pacid=19668817 locus=AT5G55920 ID=AT5G55920.1.TAIR10 annot-version=TAIR10	4
ath-miR414	AT5G42280.1	2	-1	1	21	512	532	UCAUCUUCAUCAUCAUCGUCA	:::.::::::::::: :::::	UGAUGAUGAUGAUGAUGAUGA	Cleavage	pacid=19667614 locus=AT5G42280 ID=AT5G42280.1.TAIR10 annot-version=TAIR10	4
ath-miR414	AT5G42280.1	2	-1	1	21	566	586	UCAUCUUCAUCAUCAUCGUCA	:::.::::::::::: :::::	UGAUGAUGAUGAUGAUGAUGA	Cleavage	pacid=19667614 locus=AT5G42280 ID=AT5G42280.1.TAIR10 annot-version=TAIR10	4
ath-miR414	AT1G54440.1	2	-1	1	21	1893	1913	UCAUCUUCAUCAUCAUCGUCA	:::.::::::::::: :::::	UGAUGAUGAUGAUGAUGAUGA	Cleavage	pacid=19654980 locus=AT1G54440 ID=AT1G54440.1.TAIR10 annot-version=TAIR10	1
ath-miR414	AT5G05700.1	2	-1	1	21	1733	1753	UCAUCUUCAUCAUCAUCGUCA	:::.::::::::::: :::::	UGAUGAUGAUGAUGAUGAUGA	Cleavage	pacid=19666769 locus=AT5G05700 ID=AT5G05700.1.TAIR10 annot-version=TAIR10	2
ath-miR414	AT1G44050.1	2	-1	1	21	261	281	UCAUCUUCAUCAUCAUCGUCA	:::.::::::: :::::::::	UGAUGAUGAUGCUGAAGAUGA	Translation	pacid=19656375 locus=AT1G44050 ID=AT1G44050.1.TAIR10 annot-version=TAIR10	6
ath-miR414	AT1G44050.1	2	-1	1	21	378	398	UCAUCUUCAUCAUCAUCGUCA	:::.::::::::::: :::::	UGAUGAUGAUGAUGAUGAUGA	Cleavage	pacid=19656375 locus=AT1G44050 ID=AT1G44050.1.TAIR10 annot-version=TAIR10	6
ath-miR414	AT1G44050.1	2	-1	1	21	399	419	UCAUCUUCAUCAUCAUCGUCA	:::.::::::::::: :::::	UGAUGAUGAUGAUGAUGAUGA	Cleavage	pacid=19656375 locus=AT1G44050 ID=AT1G44050.1.TAIR10 annot-version=TAIR10	6
ath-miR414	AT1G54440.2	2	-1	1	21	1916	1936	UCAUCUUCAUCAUCAUCGUCA	:::.::::::::::: :::::	UGAUGAUGAUGAUGAUGAUGA	Cleavage	pacid=19654979 locus=AT1G54440 ID=AT1G54440.2.TAIR10 annot-version=TAIR10	1
ath-miR414	AT5G55580.1	2	-1	1	21	395	415	UCAUCUUCAUCAUCAUCGUCA	:::.::::::::::: :::::	UGAUGAUGAUGAUGAUGAUGA	Cleavage	pacid=19667743 locus=AT5G55580 ID=AT5G55580.1.TAIR10 annot-version=TAIR10	1
ath-miR414	AT1G55390.1	2	-1	1	21	486	506	UCAUCUUCAUCAUCAUCGUCA	:::.::::::::::: :::::	UGAUGAUGAUGAUGAUGAUGA	Cleavage	pacid=19654399 locus=AT1G55390 ID=AT1G55390.1.TAIR10 annot-version=TAIR10	3
ath-miR414	AT2G13900.1	2	-1	1	21	397	417	UCAUCUUCAUCAUCAUCGUCA	:::.::::::::::: :::::	UGAUGAUGAUGAUGAUGAUGA	Cleavage	pacid=19640871 locus=AT2G13900 ID=AT2G13900.1.TAIR10 annot-version=TAIR10	1
ath-miR414	AT4G36860.1	2	-1	1	21	566	586	UCAUCUUCAUCAUCAUCGUCA	::::::::: :::::.:::::	UGACGAUGACGAUGAGGAUGA	Cleavage	pacid=19646031 locus=AT4G36860 ID=AT4G36860.1.TAIR10 annot-version=TAIR10	1
ath-miR414	AT5G18740.1	2	-1	1	21	1868	1888	UCAUCUUCAUCAUCAUCGUCA	:::.::::::::::: :::::	UGAUGAUGAUGAUGACGAUGA	Cleavage	pacid=19665360 locus=AT5G18740 ID=AT5G18740.1.TAIR10 annot-version=TAIR10	1
ath-miR414	AT5G55300.3	2	-1	1	21	1002	1022	UCAUCUUCAUCAUCAUCGUCA	:::.::::::::::: :::::	UGAUGAUGAUGAUGAUGAUGA	Cleavage	pacid=19671118 locus=AT5G55300 ID=AT5G55300.3.TAIR10 annot-version=TAIR10	1
ath-miR414	AT1G73850.1	2	-1	1	21	655	675	UCAUCUUCAUCAUCAUCGUCA	:::.:::::::: ::::::::	UGAUGAUGAUGACGAAGAUGA	Cleavage	pacid=19655444 locus=AT1G73850 ID=AT1G73850.1.TAIR10 annot-version=TAIR10	1
ath-miR414	AT5G53220.2	2	-1	1	21	1060	1080	UCAUCUUCAUCAUCAUCGUCA	:::.::::::::::::::: :	UGAUGAUGAUGAUGAAGAUAA	Cleavage	pacid=19670389 locus=AT5G53220 ID=AT5G53220.2.TAIR10 annot-version=TAIR10	3
ath-miR414	AT1G60220.1	2	-1	1	21	783	803	UCAUCUUCAUCAUCAUCGUCA	:::.::::::::::: :::::	UGAUGAUGAUGAUGAUGAUGA	Cleavage	pacid=19651059 locus=AT1G60220 ID=AT1G60220.1.TAIR10 annot-version=TAIR10	1
ath-miR414	AT4G31610.1	2	-1	1	21	585	605	UCAUCUUCAUCAUCAUCGUCA	:::.::::::::::: :::::	UGAUGAUGAUGAUGAUGAUGA	Cleavage	pacid=19645724 locus=AT4G31610 ID=AT4G31610.1.TAIR10 annot-version=TAIR10	2
ath-miR414	AT1G64880.1	2	-1	1	21	923	943	UCAUCUUCAUCAUCAUCGUCA	:::.:::::::::::::: ::	UGAUGAUGAUGAUGAAGAGGA	Cleavage	pacid=19652980 locus=AT1G64880 ID=AT1G64880.1.TAIR10 annot-version=TAIR10	1
ath-miR414	AT5G53220.1	2	-1	1	21	975	995	UCAUCUUCAUCAUCAUCGUCA	:::.::::::::::::::: :	UGAUGAUGAUGAUGAAGAUAA	Cleavage	pacid=19670388 locus=AT5G53220 ID=AT5G53220.1.TAIR10 annot-version=TAIR10	3
ath-miR414	AT4G33330.1	2	-1	1	21	20	40	UCAUCUUCAUCAUCAUCGUCA	:::::::::: :::::::::.	UGACGAUGAUAAUGAAGAUGG	Translation	pacid=19644568 locus=AT4G33330 ID=AT4G33330.1.TAIR10 annot-version=TAIR10	1
ath-miR414	AT4G01037.1	2	-1	1	21	1586	1606	UCAUCUUCAUCAUCAUCGUCA	:::.:::::::::::::: ::	UGAUGAUGAUGAUGAAGACGA	Cleavage	pacid=19645616 locus=AT4G01037 ID=AT4G01037.1.TAIR10 annot-version=TAIR10	2
ath-miR414	AT4G33330.2	2	-1	1	21	20	40	UCAUCUUCAUCAUCAUCGUCA	:::::::::: :::::::::.	UGACGAUGAUAAUGAAGAUGG	Translation	pacid=19644567 locus=AT4G33330 ID=AT4G33330.2.TAIR10 annot-version=TAIR10	1
ath-miR414	AT5G09880.1	2	-1	1	21	1159	1179	UCAUCUUCAUCAUCAUCGUCA	:::.::::::::::.::.::.	UGAUGAUGAUGAUGGAGGUGG	Cleavage	pacid=19673168 locus=AT5G09880 ID=AT5G09880.1.TAIR10 annot-version=TAIR10	1
ath-miR414	AT3G43230.1	2	-1	1	21	249	269	UCAUCUUCAUCAUCAUCGUCA	:::.::::::::::: :::::	UGAUGAUGAUGAUGAUGAUGA	Cleavage	pacid=19663295 locus=AT3G43230 ID=AT3G43230.1.TAIR10 annot-version=TAIR10	2
ath-miR414	AT5G37430.1	2	-1	1	21	1758	1778	UCAUCUUCAUCAUCAUCGUCA	:::.::::::::::: :::::	UGAUGAUGAUGAUGAUGAUGA	Cleavage	pacid=19671043 locus=AT5G37430 ID=AT5G37430.1.TAIR10 annot-version=TAIR10	6
ath-miR414	AT5G37430.1	2	-1	1	21	1791	1811	UCAUCUUCAUCAUCAUCGUCA	:::.::::::::::: :::::	UGAUGAUGAUGAUGAUGAUGA	Cleavage	pacid=19671043 locus=AT5G37430 ID=AT5G37430.1.TAIR10 annot-version=TAIR10	6
ath-miR414	AT4G23040.1	2	-1	1	21	891	911	UCAUCUUCAUCAUCAUCGUCA	:::.::::::::::: :::::	UGAUGAUGAUGAUGACGAUGA	Cleavage	pacid=19647794 locus=AT4G23040 ID=AT4G23040.1.TAIR10 annot-version=TAIR10	1
ath-miR414	AT4G33495.1	2	-1	1	21	1334	1354	UCAUCUUCAUCAUCAUCGUCA	:::.::::::::::: :::::	UGAUGAUGAUGAUGAUGAUGA	Cleavage	pacid=19647674 locus=AT4G33495 ID=AT4G33495.1.TAIR10 annot-version=TAIR10	2
ath-miR414	AT5G40320.1	2	-1	1	21	69	89	UCAUCUUCAUCAUCAUCGUCA	:::.::::::::::: :::::	UGAUGAUGAUGAUGAUGAUGA	Cleavage	pacid=19667991 locus=AT5G40320 ID=AT5G40320.1.TAIR10 annot-version=TAIR10	1
ath-miR414	AT3G44110.1	2	-1	1	21	1394	1414	UCAUCUUCAUCAUCAUCGUCA	:::.::::: :::::::::::	UGAUGAUGACGAUGAAGAUGA	Cleavage	pacid=19658384 locus=AT3G44110 ID=AT3G44110.1.TAIR10 annot-version=TAIR10	1
ath-miR414	AT2G16900.1	2	-1	1	21	910	930	UCAUCUUCAUCAUCAUCGUCA	:::.::::::::::: :::::	UGAUGAUGAUGAUGAUGAUGA	Cleavage	pacid=19640652 locus=AT2G16900 ID=AT2G16900.1.TAIR10 annot-version=TAIR10	1
ath-miR414	AT3G55940.1	2	-1	1	21	891	911	UCAUCUUCAUCAUCAUCGUCA	:::.::::::::::: :::::	UGAUGAUGAUGAUGACGAUGA	Cleavage	pacid=19662968 locus=AT3G55940 ID=AT3G55940.1.TAIR10 annot-version=TAIR10	2
ath-miR414	AT5G37420.1	2	-1	1	21	1653	1673	UCAUCUUCAUCAUCAUCGUCA	::.:::::::::::: :::::	UGGCGAUGAUGAUGAUGAUGA	Cleavage	pacid=19666355 locus=AT5G37420 ID=AT5G37420.1.TAIR10 annot-version=TAIR10	4
ath-miR414	AT5G37420.1	2	-1	1	21	1674	1694	UCAUCUUCAUCAUCAUCGUCA	:::.::::::::::: :::::	UGAUGAUGAUGAUGAUGAUGA	Cleavage	pacid=19666355 locus=AT5G37420 ID=AT5G37420.1.TAIR10 annot-version=TAIR10	4
ath-miR414	AT2G16980.1	2	-1	1	21	621	641	UCAUCUUCAUCAUCAUCGUCA	:::.::::::::::::: :::	UGAUGAUGAUGAUGAAGCUGA	Cleavage	pacid=19641736 locus=AT2G16980 ID=AT2G16980.1.TAIR10 annot-version=TAIR10	1
ath-miR414	AT2G16900.3	2	-1	1	21	952	972	UCAUCUUCAUCAUCAUCGUCA	:::.::::::::::: :::::	UGAUGAUGAUGAUGAUGAUGA	Cleavage	pacid=19640654 locus=AT2G16900 ID=AT2G16900.3.TAIR10 annot-version=TAIR10	1
ath-miR414	AT4G02220.1	2	-1	1	21	312	332	UCAUCUUCAUCAUCAUCGUCA	:::.:::::::: ::::::::	UGAUGAUGAUGAGGAAGAUGA	Cleavage	pacid=19645721 locus=AT4G02220 ID=AT4G02220.1.TAIR10 annot-version=TAIR10	2
ath-miR414	AT1G59710.1	2	-1	1	21	916	936	UCAUCUUCAUCAUCAUCGUCA	:::.::::::: :::::::::	UGAUGAUGAUGUUGAAGAUGA	Translation	pacid=19656291 locus=AT1G59710 ID=AT1G59710.1.TAIR10 annot-version=TAIR10	1
ath-miR414	AT3G44110.2	2	-1	1	21	1227	1247	UCAUCUUCAUCAUCAUCGUCA	:::.::::: :::::::::::	UGAUGAUGACGAUGAAGAUGA	Cleavage	pacid=19658385 locus=AT3G44110 ID=AT3G44110.2.TAIR10 annot-version=TAIR10	1
ath-miR414	AT2G16980.2	2	-1	1	21	621	641	UCAUCUUCAUCAUCAUCGUCA	:::.::::::::::::: :::	UGAUGAUGAUGAUGAAGCUGA	Cleavage	pacid=19641735 locus=AT2G16980 ID=AT2G16980.2.TAIR10 annot-version=TAIR10	1
ath-miR414	AT1G63980.1	2	-1	1	21	928	948	UCAUCUUCAUCAUCAUCGUCA	:::.::::::::::: :::::	UGAUGAUGAUGAUGAUGAUGA	Cleavage	pacid=19653745 locus=AT1G63980 ID=AT1G63980.1.TAIR10 annot-version=TAIR10	3
ath-miR414	AT1G48400.1	2	-1	1	21	852	872	UCAUCUUCAUCAUCAUCGUCA	:::.::::::::::: :::::	UGAUGAUGAUGAUGAUGAUGA	Cleavage	pacid=19650741 locus=AT1G48400 ID=AT1G48400.1.TAIR10 annot-version=TAIR10	6
ath-miR414	AT1G48400.1	2	-1	1	21	873	893	UCAUCUUCAUCAUCAUCGUCA	:::.::::::::::: :::::	UGAUGAUGAUGAUGAUGAUGA	Cleavage	pacid=19650741 locus=AT1G48400 ID=AT1G48400.1.TAIR10 annot-version=TAIR10	6
ath-miR414	AT1G48400.1	2	-1	1	21	894	914	UCAUCUUCAUCAUCAUCGUCA	:::.::::::::::: :::::	UGAUGAUGAUGAUGAUGAUGA	Cleavage	pacid=19650741 locus=AT1G48400 ID=AT1G48400.1.TAIR10 annot-version=TAIR10	6
ath-miR414	AT1G48400.1	2	-1	1	21	915	935	UCAUCUUCAUCAUCAUCGUCA	:::.::::::::::: :::::	UGAUGAUGAUGAUGAUGAUGA	Cleavage	pacid=19650741 locus=AT1G48400 ID=AT1G48400.1.TAIR10 annot-version=TAIR10	6
ath-miR414	AT1G48400.1	2	-1	1	21	936	956	UCAUCUUCAUCAUCAUCGUCA	:::.::::::::::: :::::	UGAUGAUGAUGAUGAUGAUGA	Cleavage	pacid=19650741 locus=AT1G48400 ID=AT1G48400.1.TAIR10 annot-version=TAIR10	6
ath-miR414	AT5G64830.2	2	-1	1	21	504	524	UCAUCUUCAUCAUCAUCGUCA	:::.::::::::::: :::::	UGAUGAUGAUGAUGAUGAUGA	Cleavage	pacid=19672527 locus=AT5G64830 ID=AT5G64830.2.TAIR10 annot-version=TAIR10	1
ath-miR414	AT5G64830.1	2	-1	1	21	493	513	UCAUCUUCAUCAUCAUCGUCA	:::.::::::::::: :::::	UGAUGAUGAUGAUGAUGAUGA	Cleavage	pacid=19672526 locus=AT5G64830 ID=AT5G64830.1.TAIR10 annot-version=TAIR10	1
ath-miR414	AT3G25910.1	2	-1	1	21	1309	1329	UCAUCUUCAUCAUCAUCGUCA	:::.:::::::::::::: ::	UGAUGAUGAUGAUGAAGAAGA	Cleavage	pacid=19664670 locus=AT3G25910 ID=AT3G25910.1.TAIR10 annot-version=TAIR10	1
ath-miR414	AT1G63980.2	2	-1	1	21	876	896	UCAUCUUCAUCAUCAUCGUCA	:::.::::::::::: :::::	UGAUGAUGAUGAUGAUGAUGA	Cleavage	pacid=19653746 locus=AT1G63980 ID=AT1G63980.2.TAIR10 annot-version=TAIR10	3
ath-miR414	AT5G53220.3	2	-1	1	21	499	519	UCAUCUUCAUCAUCAUCGUCA	:::.::::::::::::::: :	UGAUGAUGAUGAUGAAGAUAA	Cleavage	pacid=19670390 locus=AT5G53220 ID=AT5G53220.3.TAIR10 annot-version=TAIR10	3
ath-miR414	AT5G56200.1	2	-1	1	21	588	608	UCAUCUUCAUCAUCAUCGUCA	:::.::::::::::: :::::	UGAUGAUGAUGAUGAUGAUGA	Cleavage	pacid=19666400 locus=AT5G56200 ID=AT5G56200.1.TAIR10 annot-version=TAIR10	2
ath-miR414	AT1G26890.1	2	-1	1	21	780	800	UCAUCUUCAUCAUCAUCGUCA	:::.::::::::::: :::::	UGAUGAUGAUGAUGAUGAUGA	Cleavage	pacid=19657647 locus=AT1G26890 ID=AT1G26890.1.TAIR10 annot-version=TAIR10	1
ath-miR414	AT1G28670.1	2	-1	1	21	1313	1333	UCAUCUUCAUCAUCAUCGUCA	:::.::::::::::: :::::	UGAUGAUGAUGAUGAUGAUGA	Cleavage	pacid=19656907 locus=AT1G28670 ID=AT1G28670.1.TAIR10 annot-version=TAIR10	1
ath-miR414	AT3G11200.2	2	-1	1	21	1071	1091	UCAUCUUCAUCAUCAUCGUCA	:::.::::::::::: :::::	UGAUGAUGAUGAUGAUGAUGA	Cleavage	pacid=19662674 locus=AT3G11200 ID=AT3G11200.2.TAIR10 annot-version=TAIR10	1
ath-miR414	AT5G23730.1	2	-1	1	21	1199	1219	UCAUCUUCAUCAUCAUCGUCA	:::.::::::::::: :::::	UGAUGAUGAUGAUGAUGAUGA	Cleavage	pacid=19668395 locus=AT5G23730 ID=AT5G23730.1.TAIR10 annot-version=TAIR10	1
ath-miR414	AT2G30280.1	2	-1	1	21	968	988	UCAUCUUCAUCAUCAUCGUCA	:::.::::::::::: :::::	UGAUGAUGAUGAUGAUGAUGA	Cleavage	pacid=19642129 locus=AT2G30280 ID=AT2G30280.1.TAIR10 annot-version=TAIR10	1
ath-miR414	AT2G30350.1	2	-1	1	21	747	767	UCAUCUUCAUCAUCAUCGUCA	:::.::::::::::: :::::	UGAUGAUGAUGAUGAUGAUGA	Cleavage	pacid=19641684 locus=AT2G30350 ID=AT2G30350.1.TAIR10 annot-version=TAIR10	1
ath-miR414	AT1G11440.1	2	-1	1	21	760	780	UCAUCUUCAUCAUCAUCGUCA	:::.:::::::::::::: ::	UGAUGAUGAUGAUGAAGAAGA	Cleavage	pacid=19653910 locus=AT1G11440 ID=AT1G11440.1.TAIR10 annot-version=TAIR10	1
ath-miR414	AT3G11200.1	2	-1	1	21	962	982	UCAUCUUCAUCAUCAUCGUCA	:::.::::::::::: :::::	UGAUGAUGAUGAUGAUGAUGA	Cleavage	pacid=19662673 locus=AT3G11200 ID=AT3G11200.1.TAIR10 annot-version=TAIR10	1
ath-miR414	AT1G64500.1	2	-1	1	21	217	237	UCAUCUUCAUCAUCAUCGUCA	:::.::::::::::: :::::	UGAUGAUGAUGAUGAUGAUGA	Cleavage	pacid=19657713 locus=AT1G64500 ID=AT1G64500.1.TAIR10 annot-version=TAIR10	1
ath-miR414	AT2G16900.2	2	-1	1	21	493	513	UCAUCUUCAUCAUCAUCGUCA	:::.::::::::::: :::::	UGAUGAUGAUGAUGAUGAUGA	Cleavage	pacid=19640653 locus=AT2G16900 ID=AT2G16900.2.TAIR10 annot-version=TAIR10	1
ath-miR414	AT3G11810.1	2	-1	1	21	1076	1096	UCAUCUUCAUCAUCAUCGUCA	:::.::::::::::: :::::	UGAUGAUGAUGAUGAUGAUGA	Cleavage	pacid=19663615 locus=AT3G11810 ID=AT3G11810.1.TAIR10 annot-version=TAIR10	1
ath-miR414	AT2G30350.2	2	-1	1	21	625	645	UCAUCUUCAUCAUCAUCGUCA	:::.::::::::::: :::::	UGAUGAUGAUGAUGAUGAUGA	Cleavage	pacid=19641683 locus=AT2G30350 ID=AT2G30350.2.TAIR10 annot-version=TAIR10	1
ath-miR414	AT1G25370.1	2	-1	1	21	979	999	UCAUCUUCAUCAUCAUCGUCA	:::.::::::::::: :::::	UGAUGAUGAUGAUGAUGAUGA	Cleavage	pacid=19654799 locus=AT1G25370 ID=AT1G25370.1.TAIR10 annot-version=TAIR10	1
ath-miR414	AT5G60142.1	2	-1	1	21	700	720	UCAUCUUCAUCAUCAUCGUCA	:::.::::::::::: :::::	UGAUGAUGAUGAUGAUGAUGA	Cleavage	pacid=19669317 locus=AT5G60142 ID=AT5G60142.1.TAIR10 annot-version=TAIR10	1
ath-miR414	AT5G49400.1	2	-1	1	21	555	575	UCAUCUUCAUCAUCAUCGUCA	:::.:::::::::::::: ::	UGAUGAUGAUGAUGAAGAAGA	Cleavage	pacid=19667379 locus=AT5G49400 ID=AT5G49400.1.TAIR10 annot-version=TAIR10	1
ath-miR414	AT1G60870.1	2	-1	1	21	689	709	UCAUCUUCAUCAUCAUCGUCA	:::.:::::::::::: ::::	UGAUGAUGAUGAUGAAUAUGA	Cleavage	pacid=19651393 locus=AT1G60870 ID=AT1G60870.1.TAIR10 annot-version=TAIR10	1
ath-miR414	AT1G66630.1	2	-1	1	21	918	938	UCAUCUUCAUCAUCAUCGUCA	:::.:::::::::::::: ::	UGAUGAUGAUGAUGAAGAGGA	Cleavage	pacid=19651322 locus=AT1G66630 ID=AT1G66630.1.TAIR10 annot-version=TAIR10	1
ath-miR414	AT2G38790.1	2	-1	1	21	326	346	UCAUCUUCAUCAUCAUCGUCA	::..::::.::::::.:::::	UGGUGAUGGUGAUGAGGAUGA	Cleavage	pacid=19640077 locus=AT2G38790 ID=AT2G38790.1.TAIR10 annot-version=TAIR10	2
ath-miR414	AT4G17940.1	2	-1	1	21	798	818	UCAUCUUCAUCAUCAUCGUCA	:::.:::::::::::::: ::	UGAUGAUGAUGAUGAAGAAGA	Cleavage	pacid=19645062 locus=AT4G17940 ID=AT4G17940.1.TAIR10 annot-version=TAIR10	2
ath-miR414	AT4G03070.1	2	-1	1	21	544	564	UCAUCUUCAUCAUCAUCGUCA	:::.::::::::::: :::::	UGAUGAUGAUGAUGAUGAUGA	Cleavage	pacid=19644532 locus=AT4G03070 ID=AT4G03070.1.TAIR10 annot-version=TAIR10	1
ath-miR414	AT1G66620.1	2	-1	1	21	994	1014	UCAUCUUCAUCAUCAUCGUCA	:::.::::::::::: :::::	UGAUGAUGAUGAUGAUGAUGA	Cleavage	pacid=19654210 locus=AT1G66620 ID=AT1G66620.1.TAIR10 annot-version=TAIR10	3
ath-miR414	AT2G39020.1	2	-1	1	21	899	919	UCAUCUUCAUCAUCAUCGUCA	:::.::::::::::: :::::	UGAUGAUGAUGAUGAUGAUGA	Cleavage	pacid=19639582 locus=AT2G39020 ID=AT2G39020.1.TAIR10 annot-version=TAIR10	1
ath-miR414	AT2G35360.1	2	-1	1	21	354	374	UCAUCUUCAUCAUCAUCGUCA	:::.::::::::::: :::::	UGAUGAUGAUGAUGAUGAUGA	Cleavage	pacid=19641096 locus=AT2G35360 ID=AT2G35360.1.TAIR10 annot-version=TAIR10	2
ath-miR414	AT3G13200.1	2	-1	1	21	495	515	UCAUCUUCAUCAUCAUCGUCA	:::::::::::::::.:: ::	UGACGAUGAUGAUGAGGACGA	Cleavage	pacid=19659775 locus=AT3G13200 ID=AT3G13200.1.TAIR10 annot-version=TAIR10	1
ath-miR414	AT2G39795.1	2	-1	1	21	432	452	UCAUCUUCAUCAUCAUCGUCA	:::.::::::::::: :::::	UGAUGAUGAUGAUGAUGAUGA	Cleavage	pacid=19642052 locus=AT2G39795 ID=AT2G39795.1.TAIR10 annot-version=TAIR10	1
ath-miR414	AT4G04614.1	2	-1	1	21	121	141	UCAUCUUCAUCAUCAUCGUCA	:::.::::::::::: :::::	UGAUGAUGAUGAUGAUGAUGA	Cleavage	pacid=19647816 locus=AT4G04614 ID=AT4G04614.1.TAIR10 annot-version=TAIR10	1
ath-miR414	AT5G23950.1	2	-1	1	21	657	677	UCAUCUUCAUCAUCAUCGUCA	:::.::::::::::: :::::	UGAUGAUGAUGAUGAUGAUGA	Cleavage	pacid=19666369 locus=AT5G23950 ID=AT5G23950.1.TAIR10 annot-version=TAIR10	3
ath-miR414	AT5G23950.1	2	-1	1	21	678	698	UCAUCUUCAUCAUCAUCGUCA	:::.::::::::::: :::::	UGAUGAUGAUGAUGAUGAUGA	Cleavage	pacid=19666369 locus=AT5G23950 ID=AT5G23950.1.TAIR10 annot-version=TAIR10	3
ath-miR414	AT5G23950.1	2	-1	1	21	615	635	UCAUCUUCAUCAUCAUCGUCA	::.::::::::::: :::::	GGAUGAUGAUGAUGACGAUGA	Cleavage	pacid=19666369 locus=AT5G23950 ID=AT5G23950.1.TAIR10 annot-version=TAIR10	3
ath-miR414	AT5G37780.3	2	-1	1	21	628	648	UCAUCUUCAUCAUCAUCGUCA	:::.::::::::::: :::::	UGAUGAUGAUGAUGAUGAUGA	Cleavage	pacid=19668780 locus=AT5G37780 ID=AT5G37780.3.TAIR10 annot-version=TAIR10	3
ath-miR414	AT5G37780.2	2	-1	1	21	595	615	UCAUCUUCAUCAUCAUCGUCA	:::.::::::::::: :::::	UGAUGAUGAUGAUGAUGAUGA	Cleavage	pacid=19668781 locus=AT5G37780 ID=AT5G37780.2.TAIR10 annot-version=TAIR10	3
ath-miR414	AT3G04310.1	2	-1	1	21	219	239	UCAUCUUCAUCAUCAUCGUCA	:::.::::::::::: :::::	UGAUGAUGAUGAUGACGAUGA	Cleavage	pacid=19661916 locus=AT3G04310 ID=AT3G04310.1.TAIR10 annot-version=TAIR10	1
ath-miR414	AT4G31510.1	2	-1	1	21	492	512	UCAUCUUCAUCAUCAUCGUCA	:::.::::::::::: :::::	UGAUGAUGAUGAUGAUGAUGA	Cleavage	pacid=19645459 locus=AT4G31510 ID=AT4G31510.1.TAIR10 annot-version=TAIR10	3
ath-miR414	AT5G37860.1	2	-1	1	21	380	400	UCAUCUUCAUCAUCAUCGUCA	:::.:::::::::::: ::::	UGAUGAUGAUGAUGAACAUGA	Cleavage	pacid=19666122 locus=AT5G37860 ID=AT5G37860.1.TAIR10 annot-version=TAIR10	1
ath-miR414	AT5G37780.1	2	-1	1	21	550	570	UCAUCUUCAUCAUCAUCGUCA	:::.::::::::::: :::::	UGAUGAUGAUGAUGAUGAUGA	Cleavage	pacid=19668782 locus=AT5G37780 ID=AT5G37780.1.TAIR10 annot-version=TAIR10	3
ath-miR414	AT3G17160.1	2	-1	1	21	235	255	UCAUCUUCAUCAUCAUCGUCA	:::.::::::::::: :::::	UGAUGAUGAUGAUGAUGAUGA	Cleavage	pacid=19665166 locus=AT3G17160 ID=AT3G17160.1.TAIR10 annot-version=TAIR10	3
ath-miR414	AT5G61650.1	2	-1	1	21	537	557	UCAUCUUCAUCAUCAUCGUCA	::.::::: ::::::::::::	UGGCGAUGUUGAUGAAGAUGA	Cleavage	pacid=19668419 locus=AT5G61650 ID=AT5G61650.1.TAIR10 annot-version=TAIR10	1
ath-miR414	AT3G29070.1	2	-1	1	21	128	148	UCAUCUUCAUCAUCAUCGUCA	::::::::::::::: ::::.	UGACGAUGAUGAUGAUGAUGG	Cleavage	pacid=19665150 locus=AT3G29070 ID=AT3G29070.1.TAIR10 annot-version=TAIR10	1
ath-miR414	AT5G08150.1	2	-1	1	21	437	457	UCAUCUUCAUCAUCAUCGUCA	:::.::::::::::: :::::	UGAUGAUGAUGAUGAUGAUGA	Cleavage	pacid=19667832 locus=AT5G08150 ID=AT5G08150.1.TAIR10 annot-version=TAIR10	4
ath-miR414	AT4G19100.1	2	-1	1	21	335	355	UCAUCUUCAUCAUCAUCGUCA	:::.:::::::: ::::::::	UGAUGAUGAUGAAGAAGAUGA	Cleavage	pacid=19645847 locus=AT4G19100 ID=AT4G19100.1.TAIR10 annot-version=TAIR10	2
ath-miR414	AT5G63740.1	2	-1	1	21	198	218	UCAUCUUCAUCAUCAUCGUCA	::..::::.::::::.:::::	UGGUGAUGGUGAUGAGGAUGA	Cleavage	pacid=19672028 locus=AT5G63740 ID=AT5G63740.1.TAIR10 annot-version=TAIR10	7
ath-miR414	AT5G63740.1	2	-1	1	21	270	290	UCAUCUUCAUCAUCAUCGUCA	:::.::::::::::: :::::	UGAUGAUGAUGAUGAUGAUGA	Cleavage	pacid=19672028 locus=AT5G63740 ID=AT5G63740.1.TAIR10 annot-version=TAIR10	7
ath-miR414	AT5G63740.1	2	-1	1	21	348	368	UCAUCUUCAUCAUCAUCGUCA	::::::::: :::::.:::::	UGACGAUGAAGAUGAGGAUGA	Cleavage	pacid=19672028 locus=AT5G63740 ID=AT5G63740.1.TAIR10 annot-version=TAIR10	7
ath-miR414	AT5G63740.1	2	-1	1	21	369	389	UCAUCUUCAUCAUCAUCGUCA	:::.::::::::::: :::::	UGAUGAUGAUGAUGAUGAUGA	Cleavage	pacid=19672028 locus=AT5G63740 ID=AT5G63740.1.TAIR10 annot-version=TAIR10	7
ath-miR414	AT3G29000.1	2	-1	1	21	207	227	UCAUCUUCAUCAUCAUCGUCA	:::.::::::::::: :::::	UGAUGAUGAUGAUGAUGAUGA	Cleavage	pacid=19664357 locus=AT3G29000 ID=AT3G29000.1.TAIR10 annot-version=TAIR10	2
ath-miR414	AT3G29000.1	2	-1	1	21	228	248	UCAUCUUCAUCAUCAUCGUCA	:::.::::::::::: :::::	UGAUGAUGAUGAUGAUGAUGA	Cleavage	pacid=19664357 locus=AT3G29000 ID=AT3G29000.1.TAIR10 annot-version=TAIR10	2
ath-miR414	AT5G59230.1	2	-1	1	21	378	398	UCAUCUUCAUCAUCAUCGUCA	:::.:::::::: ::::::::	UGAUGAUGAUGAGGAAGAUGA	Cleavage	pacid=19670470 locus=AT5G59230 ID=AT5G59230.1.TAIR10 annot-version=TAIR10	1
ath-miR414	AT3G13500.1	2	-1	1	21	195	215	UCAUCUUCAUCAUCAUCGUCA	:::.::::::::::: :::::	UGAUGAUGAUGAUGAUGAUGA	Cleavage	pacid=19664071 locus=AT3G13500 ID=AT3G13500.1.TAIR10 annot-version=TAIR10	2
ath-miR414	AT5G41840.1	2	-1	1	21	1353	1373	UCAUCUUCAUCAUCAUCGUCA	:::: :::::::::::::::	UGACUAUGAUGAUGAAGAUGC	Cleavage	pacid=19666485 locus=AT5G41840 ID=AT5G41840.1.TAIR10 annot-version=TAIR10	2
ath-miR414	AT5G63950.1	2	-1	1	21	1597	1617	UCAUCUUCAUCAUCAUCGUCA	:::.:: :::::::::::::.	UGAUGAGGAUGAUGAAGAUGG	Cleavage	pacid=19669104 locus=AT5G63950 ID=AT5G63950.1.TAIR10 annot-version=TAIR10	2
ath-miR414	AT4G30720.1	2	-1	1	21	2183	2203	UCAUCUUCAUCAUCAUCGUCA	:::.: :::::::::.:::::	UGAUGCUGAUGAUGAGGAUGA	Cleavage	pacid=19644153 locus=AT4G30720 ID=AT4G30720.1.TAIR10 annot-version=TAIR10	1
ath-miR414	AT3G18520.2	2	-1	1	21	372	392	UCAUCUUCAUCAUCAUCGUCA	:::.:: ::::::::.:::::	UGAUGACGAUGAUGAGGAUGA	Cleavage	pacid=19660640 locus=AT3G18520 ID=AT3G18520.2.TAIR10 annot-version=TAIR10	1
ath-miR414	AT3G18520.1	2	-1	1	21	372	392	UCAUCUUCAUCAUCAUCGUCA	:::.:: ::::::::.:::::	UGAUGACGAUGAUGAGGAUGA	Cleavage	pacid=19660641 locus=AT3G18520 ID=AT3G18520.1.TAIR10 annot-version=TAIR10	1
ath-miR414	AT3G18970.1	2	-1	1	21	198	218	UCAUCUUCAUCAUCAUCGUCA	:::.::: ::::::::::::.	UGAUGAUUAUGAUGAAGAUGG	Cleavage	pacid=19662615 locus=AT3G18970 ID=AT3G18970.1.TAIR10 annot-version=TAIR10	1
ath-miR415	AT5G17580.1	2	-1	1	21	1664	1684	AACAGAGCAGAAACAGAACAU	:::::::::: .:::::::::	AUGUUCUGUUCUUGCUCUGUU	Translation	pacid=19670832 locus=AT5G17580 ID=AT5G17580.1.TAIR10 annot-version=TAIR10	1
ath-miR415	AT1G17180.1	2	-1	1	21	763	784	AACAGAGCAGAAACAG-AACAU	.:::: ::::::::::::::::	GUGUUGCUGUUUCUGCUCUGUU	Cleavage	pacid=19657973 locus=AT1G17180 ID=AT1G17180.1.TAIR10 annot-version=TAIR10	2
ath-miR415	AT2G03410.1	2	-1	1	21	48	68	AACAGAGCAGAAACAGAACAU	::.:::::.:::::::::	AGAUUUUGUUUUUGCUCUGUU	Cleavage	pacid=19640409 locus=AT2G03410 ID=AT2G03410.1.TAIR10 annot-version=TAIR10	1
ath-miR415	AT1G02030.1	2	-1	1	21	1034	1054	AACAGAGCAGAAACAGAACAU	: :::: :::::::::::::	UUCUUCUAUUUCUGCUCUGUU	Cleavage	pacid=19654021 locus=AT1G02030 ID=AT1G02030.1.TAIR10 annot-version=TAIR10	1
ath-miR415	AT5G65685.2	2	-1	1	21	101	121	AACAGAGCAGAAACAGAACAU	:::: :::::::::::::	CAUUUCUCUUUCUGCUCUGUU	Cleavage	pacid=19667497 locus=AT5G65685 ID=AT5G65685.2.TAIR10 annot-version=TAIR10	1
ath-miR415	AT1G72150.1	2	-1	1	21	1951	1971	AACAGAGCAGAAACAGAACAU	::: :::::.::::.::::	UGGUUGUGUUUUUGCUUUGUU	Cleavage	pacid=19650784 locus=AT1G72150 ID=AT1G72150.1.TAIR10 annot-version=TAIR10	1
ath-miR4221	AT4G13070.1	2	-1	1	22	845	866	UUUUCCUCUGUUGAAUUCUUGC	.:::.::..:::::::::.:	CAGAGAGUUUGACAGAGGAAGA	Cleavage	pacid=19645124 locus=AT4G13070 ID=AT4G13070.1.TAIR10 annot-version=TAIR10	1
ath-miR4221	AT1G77660.1	2	-1	1	22	877	898	UUUUCCUCUGUUGAAUUCUUGC	::::::::::::::.::.	AGGUGAAUUCAACAGAGGGAAG	Cleavage	pacid=19653714 locus=AT1G77660 ID=AT1G77660.1.TAIR10 annot-version=TAIR10	1
ath-miR4243	AT3G13680.1	2	-1	1	21	507	527	UUGAAAUUGUAGAUUUCGUAC	:::::::.:::::.::::.:.	GUACGAAGUCUACGAUUUUAG	Cleavage	pacid=19663375 locus=AT3G13680 ID=AT3G13680.1.TAIR10 annot-version=TAIR10	1
ath-miR4243	AT2G38590.1	2	-1	1	21	573	593	UUGAAAUUGUAGAUUUCGUAC	:::.:::::.:::.::::.::	GUAUGAAAUUUACGAUUUUAA	Cleavage	pacid=19641886 locus=AT2G38590 ID=AT2G38590.1.TAIR10 annot-version=TAIR10	1
ath-miR4243	AT3G22421.1	2	-1	1	21	537	557	UUGAAAUUGUAGAUUUCGUAC	:::.:::::::::.::::..:	GUAUGAAAUCUACGAUUUUGA	Cleavage	pacid=19664912 locus=AT3G22421 ID=AT3G22421.1.TAIR10 annot-version=TAIR10	1
ath-miR4243	AT5G41500.1	2	-1	1	21	537	557	UUGAAAUUGUAGAUUUCGUAC	:::.:::::::::.::::..:	GUAUGAAAUCUACGAUUUUGA	Cleavage	pacid=19666624 locus=AT5G41500 ID=AT5G41500.1.TAIR10 annot-version=TAIR10	1
ath-miR4243	AT5G41510.1	2	-1	1	21	537	557	UUGAAAUUGUAGAUUUCGUAC	:::.:::::::::.::::..:	GUAUGAAAUCUACGAUUUUGA	Cleavage	pacid=19665501 locus=AT5G41510 ID=AT5G41510.1.TAIR10 annot-version=TAIR10	1
ath-miR4243	AT5G36730.1	2	-1	1	21	546	566	UUGAAAUUGUAGAUUUCGUAC	:: .::::::::::::::.::	GUUUGAAAUCUACAAUUUUAA	Cleavage	pacid=19667679 locus=AT5G36730 ID=AT5G36730.1.TAIR10 annot-version=TAIR10	1
ath-miR4243	AT5G36820.1	2	-1	1	21	546	566	UUGAAAUUGUAGAUUUCGUAC	:: .::::::::::::::.::	GUUUGAAAUCUACAAUUUUAA	Cleavage	pacid=19673004 locus=AT5G36820 ID=AT5G36820.1.TAIR10 annot-version=TAIR10	1
ath-miR4243	AT5G36190.1	2	-1	1	21	252	272	UUGAAAUUGUAGAUUUCGUAC	:: .::::::::::::::.::	GUUUGAAAUCUACAAUUUUAA	Cleavage	pacid=19673104 locus=AT5G36190 ID=AT5G36190.1.TAIR10 annot-version=TAIR10	1
ath-miR4243	AT3G22870.1	2	-1	1	21	513	533	UUGAAAUUGUAGAUUUCGUAC	::.::::::::..:::::.:	CUAUGAAAUCUAUGAUUUCGA	Cleavage	pacid=19660638 locus=AT3G22870 ID=AT3G22870.1.TAIR10 annot-version=TAIR10	1
ath-miR4243	AT1G67450.1	2	-1	1	21	489	509	UUGAAAUUGUAGAUUUCGUAC	:..:::::::::.::::.::	UUGUGAAAUCUACGAUUUUAA	Cleavage	pacid=19656830 locus=AT1G67450 ID=AT1G67450.1.TAIR10 annot-version=TAIR10	1
ath-miR4243	AT4G33290.1	2	-1	1	21	528	548	UUGAAAUUGUAGAUUUCGUAC	: :.:::::::::.::::..:	GCAUGAAAUCUACGAUUUUGA	Cleavage	pacid=19648889 locus=AT4G33290 ID=AT4G33290.1.TAIR10 annot-version=TAIR10	1
ath-miR4243	AT1G31510.1	2	-1	1	21	390	410	UUGAAAUUGUAGAUUUCGUAC	.:::::::::.:::::::	UGUUGAAAUCUACGAUUUCAA	Cleavage	pacid=19655247 locus=AT1G31510 ID=AT1G31510.1.TAIR10 annot-version=TAIR10	1
ath-miR4243	AT5G17100.1	2	-1	1	21	815	835	UUGAAAUUGUAGAUUUCGUAC	:::.::::::::::::...	AAACGGAAUCUACAAUUUUGG	Cleavage	pacid=19672049 locus=AT5G17100 ID=AT5G17100.1.TAIR10 annot-version=TAIR10	2
ath-miR4243	AT4G22560.1	2	-1	1	21	107	127	UUGAAAUUGUAGAUUUCGUAC	:.:: .:::::::::::::	CGAUGAUGUCUACAAUUUCAA	Cleavage	pacid=19647255 locus=AT4G22560 ID=AT4G22560.1.TAIR10 annot-version=TAIR10	1
ath-miR447a-3p	AT5G60760.1	2	-1	1	22	1279	1300	UUGGGGACGAGAUGUUUUGUUG	:::::::::::::::::	CUGACAAACAUCUCGUCCCCAA	Cleavage	pacid=19672495 locus=AT5G60760 ID=AT5G60760.1.TAIR10 annot-version=TAIR10	1
ath-miR447a-3p	AT2G22650.1	2	-1	1	22	523	544	UUGGGGACGAGAUGUUUUGUUG	.:: :: :::::::::::::	GUGCACAAAAUCUCGUCCCCAA	Cleavage	pacid=19638901 locus=AT2G22650 ID=AT2G22650.1.TAIR10 annot-version=TAIR10	1
ath-miR447a.2-3p	AT1G54710.1	2	-1	1	21	1888	1908	UAUGGAAGAAAUUGUAGUAUU	:::.: ::::::::::::::.	AAUGCAACAAUUUCUUCCAUG	Cleavage	pacid=19651918 locus=AT1G54710 ID=AT1G54710.1.TAIR10 annot-version=TAIR10	1
ath-miR447b	AT5G60760.1	2	-1	1	22	1279	1300	UUGGGGACGAGAUGUUUUGUUG	:::::::::::::::::	CUGACAAACAUCUCGUCCCCAA	Cleavage	pacid=19672495 locus=AT5G60760 ID=AT5G60760.1.TAIR10 annot-version=TAIR10	1
ath-miR447b	AT2G22650.1	2	-1	1	22	523	544	UUGGGGACGAGAUGUUUUGUUG	.:: :: :::::::::::::	GUGCACAAAAUCUCGUCCCCAA	Cleavage	pacid=19638901 locus=AT2G22650 ID=AT2G22650.1.TAIR10 annot-version=TAIR10	1
ath-miR447c-3p	AT5G42870.2	2	-1	1	22	2264	2285	UUGGGGACGACAUCUUUUGUUG	:::::.::: :::::::::::	AAACAAGAGAAGUCGUCCCCAA	Cleavage	pacid=19669689 locus=AT5G42870 ID=AT5G42870.2.TAIR10 annot-version=TAIR10	1
ath-miR447c-3p	AT5G42870.1	2	-1	1	22	2002	2023	UUGGGGACGACAUCUUUUGUUG	:::::.::: :::::::::::	AAACAAGAGAAGUCGUCCCCAA	Cleavage	pacid=19669688 locus=AT5G42870 ID=AT5G42870.1.TAIR10 annot-version=TAIR10	1
ath-miR447c-3p	AT5G66760.1	2	-1	1	22	1098	1119	UUGGGGACGACAUCUUUUGUUG	:: :::.::::::.:::.:::.	CAUCAAGAGAUGUUGUCUCCAG	Cleavage	pacid=19665765 locus=AT5G66760 ID=AT5G66760.1.TAIR10 annot-version=TAIR10	1
ath-miR472-3p	AT1G12210.1	2	-1	1	22	547	568	UUUUUCCUACUCCGCCCAUACC	::::::::.:::::::: ::::	GGUAUGGGUGGAGUAGGCAAAA	Cleavage	pacid=19652418 locus=AT1G12210 ID=AT1G12210.1.TAIR10 annot-version=TAIR10	1
ath-miR472-3p	AT5G63020.1	2	-1	1	22	541	562	UUUUUCCUACUCCGCCCAUACC	::::::::.:::::::: ::::	GGUAUGGGUGGAGUAGGUAAAA	Cleavage	pacid=19671773 locus=AT5G63020 ID=AT5G63020.1.TAIR10 annot-version=TAIR10	1
ath-miR472-3p	AT1G12280.1	2	-1	1	22	547	568	UUUUUCCUACUCCGCCCAUACC	:: :::::.:::::::: ::::	GGCAUGGGUGGAGUAGGCAAAA	Cleavage	pacid=19653148 locus=AT1G12280 ID=AT1G12280.1.TAIR10 annot-version=TAIR10	1
ath-miR5012	AT2G37678.1	2	-1	1	21	162	182	UUUUACUGCUACUUGUGUUCC	:: ::.::::::.:::::::	UGAUCAUAAGUAGUAGUAAAA	Cleavage	pacid=19638107 locus=AT2G37678 ID=AT2G37678.1.TAIR10 annot-version=TAIR10	1
ath-miR5012	AT1G53700.1	2	-1	1	21	1382	1402	UUUUACUGCUACUUGUGUUCC	::.:: .:::::::::::::	UGAGCAAGAGUAGCAGUAAAA	Cleavage	pacid=19656059 locus=AT1G53700 ID=AT1G53700.1.TAIR10 annot-version=TAIR10	1
ath-miR5016	AT3G62499.1	2	-1	1	21	257	277	UUCUUGUGGAUUCCUUGGAAA	: ::::::::::..::.::.:	UCUCCAAGGAAUUUACGAGGA	Cleavage	pacid=19660160 locus=AT3G62499 ID=AT3G62499.1.TAIR10 annot-version=TAIR10	1
ath-miR5016	AT3G61740.2	2	-1	1	21	95	115	UUCUUGUGGAUUCCUUGGAAA	: ::::.::::::.::.::.:	UCUCCAGGGAAUCUACGAGGA	Cleavage	pacid=19658758 locus=AT3G61740 ID=AT3G61740.2.TAIR10 annot-version=TAIR10	1
ath-miR5016	AT3G61740.1	2	-1	1	21	95	115	UUCUUGUGGAUUCCUUGGAAA	: ::::.::::::.::.::.:	UCUCCAGGGAAUCUACGAGGA	Cleavage	pacid=19658757 locus=AT3G61740 ID=AT3G61740.1.TAIR10 annot-version=TAIR10	1
ath-miR5016	AT3G57140.1	2	-1	1	21	304	324	UUCUUGUGGAUUCCUUGGAAA	::: :::::::::::::..	CAUCCCAGGAAUCCACAAGGG	Cleavage	pacid=19658736 locus=AT3G57140 ID=AT3G57140.1.TAIR10 annot-version=TAIR10	1
ath-miR5016	AT3G57140.2	2	-1	1	21	474	494	UUCUUGUGGAUUCCUUGGAAA	::: :::::::::::::..	CAUCCCAGGAAUCCACAAGGG	Cleavage	pacid=19658737 locus=AT3G57140 ID=AT3G57140.2.TAIR10 annot-version=TAIR10	1
ath-miR5016	AT4G04730.1	2	-1	1	21	55	75	UUCUUGUGGAUUCCUUGGAAA	:::: :::::::::::::	CCUCCAUUGAAUCCACAAGAA	Cleavage	pacid=19643873 locus=AT4G04730 ID=AT4G04730.1.TAIR10 annot-version=TAIR10	1
ath-miR5017-5p	AT3G24180.2	2	-1	1	21	2535	2555	AUUUGUUACUAAUUUGGAAUG	::::::::.::.::::::	CUCUCCAAAUUGGUGACAAAU	Cleavage	pacid=19659969 locus=AT3G24180 ID=AT3G24180.2.TAIR10 annot-version=TAIR10	1
ath-miR5017-5p	AT3G24180.1	2	-1	1	21	2540	2560	AUUUGUUACUAAUUUGGAAUG	::::::::.::.::::::	CUCUCCAAAUUGGUGACAAAU	Cleavage	pacid=19659968 locus=AT3G24180 ID=AT3G24180.1.TAIR10 annot-version=TAIR10	1
ath-miR5019	AT3G58810.1	2	-1	1	21	1961	1981	UGUUGGGAAAGAAAAACUCUU	::: ::::::.:::::::::.	AAGUGUUUUUUUUUCCCAACG	Cleavage	pacid=19659225 locus=AT3G58810 ID=AT3G58810.1.TAIR10 annot-version=TAIR10	1
ath-miR5019	AT3G58810.2	2	-1	1	21	1844	1864	UGUUGGGAAAGAAAAACUCUU	::: ::::::.:::::::::.	AAGUGUUUUUUUUUCCCAACG	Cleavage	pacid=19659226 locus=AT3G58810 ID=AT3G58810.2.TAIR10 annot-version=TAIR10	1
ath-miR5020a	AT5G09840.1	2	-1	1	21	1622	1642	UGGAAGAAGGUGAGACUUGCA	::: ::::::::::::.:.	CUCAAAUCUCACCUUCUUUCG	Cleavage	pacid=19667769 locus=AT5G09840 ID=AT5G09840.1.TAIR10 annot-version=TAIR10	1
ath-miR5020b	AT1G60430.2	2	-1	1	21	408	428	AUGGCAUGAAAGAAGGUGAGA	::::::::::::.:::.:	AAUCACCUUCUUUCGUGCUAA	Cleavage	pacid=19651660 locus=AT1G60430 ID=AT1G60430.2.TAIR10 annot-version=TAIR10	1
ath-miR5020b	AT1G60430.1	2	-1	1	21	375	395	AUGGCAUGAAAGAAGGUGAGA	::::::::::::.:::.:	AAUCACCUUCUUUCGUGCUAA	Cleavage	pacid=19651659 locus=AT1G60430 ID=AT1G60430.1.TAIR10 annot-version=TAIR10	1
ath-miR5020c	AT1G73440.1	2	-1	1	21	1380	1400	UGGCAUGGAAGAAGGUGAGAC	: :.:.::::::::::::::	UUGUUAUCUUCUUCCAUGCCA	Cleavage	pacid=19654361 locus=AT1G73440 ID=AT1G73440.1.TAIR10 annot-version=TAIR10	1
ath-miR5021	AT3G48160.2	2	-1	1	20	1557	1576	UGAGAAGAAGAAGAAGAAAA	: :::::::::::::::::	UCUUCUUCUUCUUCUUCUCU	Cleavage	pacid=19661175 locus=AT3G48160 ID=AT3G48160.2.TAIR10 annot-version=TAIR10	2
ath-miR5021	AT4G38600.1	2	-1	1	20	5944	5963	UGAGAAGAAGAAGAAGAAAA	::::.:::::::::::::.	UUUUUUUCUUCUUCUUCUUC	Cleavage	pacid=19647852 locus=AT4G38600 ID=AT4G38600.1.TAIR10 annot-version=TAIR10	3
ath-miR5021	AT4G38600.1	2	-1	1	20	49	68	UGAGAAGAAGAAGAAGAAAA	: :::::::::::::::::	UCUUCUUCUUCUUCUUCUCC	Cleavage	pacid=19647852 locus=AT4G38600 ID=AT4G38600.1.TAIR10 annot-version=TAIR10	3
ath-miR5021	AT4G38600.2	2	-1	1	20	5759	5778	UGAGAAGAAGAAGAAGAAAA	::::.:::::::::::::.	UUUUUUUCUUCUUCUUCUUC	Cleavage	pacid=19647853 locus=AT4G38600 ID=AT4G38600.2.TAIR10 annot-version=TAIR10	3
ath-miR5021	AT4G38600.2	2	-1	1	20	9	28	UGAGAAGAAGAAGAAGAAAA	: :::::::::::::::::	UCUUCUUCUUCUUCUUCUCC	Cleavage	pacid=19647853 locus=AT4G38600 ID=AT4G38600.2.TAIR10 annot-version=TAIR10	3
ath-miR5021	AT4G35560.2	2	-1	1	20	33	52	UGAGAAGAAGAAGAAGAAAA	:::::::::::::.::::.	UUUUCUUCUUCUUUUUCUUU	Cleavage	pacid=19643836 locus=AT4G35560 ID=AT4G35560.2.TAIR10 annot-version=TAIR10	2
ath-miR5021	AT4G35560.1	2	-1	1	20	29	48	UGAGAAGAAGAAGAAGAAAA	:::::::::::::.::::.	UUUUCUUCUUCUUUUUCUUU	Cleavage	pacid=19643837 locus=AT4G35560 ID=AT4G35560.1.TAIR10 annot-version=TAIR10	2
ath-miR5021	AT5G61010.1	2	-1	1	20	125	144	UGAGAAGAAGAAGAAGAAAA	::::.:::::::::::::.	UUUUUUUCUUCUUCUUCUUC	Cleavage	pacid=19668526 locus=AT5G61010 ID=AT5G61010.1.TAIR10 annot-version=TAIR10	1
ath-miR5021	AT5G61010.2	2	-1	1	20	182	201	UGAGAAGAAGAAGAAGAAAA	::::.:::::::::::::.	UUUUUUUCUUCUUCUUCUUC	Cleavage	pacid=19668527 locus=AT5G61010 ID=AT5G61010.2.TAIR10 annot-version=TAIR10	1
ath-miR5021	AT1G54080.1	2	-1	1	20	169	188	UGAGAAGAAGAAGAAGAAAA	::: .:::::::::::::.:	UUUCUUUCUUCUUCUUCUUA	Cleavage	pacid=19649861 locus=AT1G54080 ID=AT1G54080.1.TAIR10 annot-version=TAIR10	4
ath-miR5021	AT1G17060.1	2	-1	1	20	142	161	UGAGAAGAAGAAGAAGAAAA	::::.:::::::::::.::	UUUUUUUCUUCUUCUUUUCU	Cleavage	pacid=19650488 locus=AT1G17060 ID=AT1G17060.1.TAIR10 annot-version=TAIR10	1
ath-miR5021	AT4G30710.2	2	-1	1	20	2700	2719	UGAGAAGAAGAAGAAGAAAA	:::::::::::::.::.:..	UUUUCUUCUUCUUUUUUUUG	Cleavage	pacid=19647868 locus=AT4G30710 ID=AT4G30710.2.TAIR10 annot-version=TAIR10	1
ath-miR5021	AT4G30710.1	2	-1	1	20	2700	2719	UGAGAAGAAGAAGAAGAAAA	:::::::::::::.::.:..	UUUUCUUCUUCUUUUUUUUG	Cleavage	pacid=19647867 locus=AT4G30710 ID=AT4G30710.1.TAIR10 annot-version=TAIR10	1
ath-miR5021	AT1G55860.2	2	-1	1	20	154	173	UGAGAAGAAGAAGAAGAAAA	:: ::::.:::::::::::.	UUCUCUUUUUCUUCUUCUCG	Cleavage	pacid=19652908 locus=AT1G55860 ID=AT1G55860.2.TAIR10 annot-version=TAIR10	1
ath-miR5021	AT3G30380.1	2	-1	1	20	237	256	UGAGAAGAAGAAGAAGAAAA	::::.:::::::::::::.	UUUUUUUCUUCUUCUUCUUC	Cleavage	pacid=19659340 locus=AT3G30380 ID=AT3G30380.1.TAIR10 annot-version=TAIR10	1
ath-miR5021	AT3G30380.2	2	-1	1	20	237	256	UGAGAAGAAGAAGAAGAAAA	::::.:::::::::::::.	UUUUUUUCUUCUUCUUCUUC	Cleavage	pacid=19659341 locus=AT3G30380 ID=AT3G30380.2.TAIR10 annot-version=TAIR10	1
ath-miR5021	AT2G45430.1	2	-1	1	20	1313	1332	UGAGAAGAAGAAGAAGAAAA	:::::::.::::::::::.	UUUUCUUUUUCUUCUUCUUU	Cleavage	pacid=19641187 locus=AT2G45430 ID=AT2G45430.1.TAIR10 annot-version=TAIR10	1
ath-miR5021	AT3G11100.1	2	-1	1	20	962	981	UGAGAAGAAGAAGAAGAAAA	::::.:::::::::::::.	UUUUUUUCUUCUUCUUCUUU	Cleavage	pacid=19660812 locus=AT3G11100 ID=AT3G11100.1.TAIR10 annot-version=TAIR10	1
ath-miR5021	AT5G33290.1	2	-1	1	20	85	104	UGAGAAGAAGAAGAAGAAAA	::::::::::.:::: ::::	UUUUCUUCUUUUUCUCCUCA	Cleavage	pacid=19672913 locus=AT5G33290 ID=AT5G33290.1.TAIR10 annot-version=TAIR10	2
ath-miR5021	AT2G45500.1	2	-1	1	20	1648	1667	UGAGAAGAAGAAGAAGAAAA	::::.::.::.::.::::::	UUUUUUUUUUUUUUUUCUCA	Cleavage	pacid=19640577 locus=AT2G45500 ID=AT2G45500.1.TAIR10 annot-version=TAIR10	1
ath-miR5021	AT2G45500.2	2	-1	1	20	1636	1655	UGAGAAGAAGAAGAAGAAAA	::::.::.::.::.::::::	UUUUUUUUUUUUUUUUCUCA	Cleavage	pacid=19640578 locus=AT2G45500 ID=AT2G45500.2.TAIR10 annot-version=TAIR10	1
ath-miR5021	AT3G23890.1	2	-1	1	20	46	65	UGAGAAGAAGAAGAAGAAAA	: :::::::::::::::::	UCUUCUUCUUCUUCUUCUCC	Cleavage	pacid=19661529 locus=AT3G23890 ID=AT3G23890.1.TAIR10 annot-version=TAIR10	2
ath-miR5021	AT3G23890.2	2	-1	1	20	46	65	UGAGAAGAAGAAGAAGAAAA	: :::::::::::::::::	UCUUCUUCUUCUUCUUCUCC	Cleavage	pacid=19661530 locus=AT3G23890 ID=AT3G23890.2.TAIR10 annot-version=TAIR10	2
ath-miR5021	AT2G02910.1	2	-1	1	20	101	120	UGAGAAGAAGAAGAAGAAAA	::::::::::::::::: .:	UUUUCUUCUUCUUCUUCAUA	Cleavage	pacid=19640699 locus=AT2G02910 ID=AT2G02910.1.TAIR10 annot-version=TAIR10	1
ath-miR5021	AT5G04190.1	2	-1	1	20	1535	1554	UGAGAAGAAGAAGAAGAAAA	:::::::::::::.::.:..	UUUUCUUCUUCUUUUUUUUG	Cleavage	pacid=19671331 locus=AT5G04190 ID=AT5G04190.1.TAIR10 annot-version=TAIR10	1
ath-miR5021	AT1G52370.3	2	-1	1	20	114	133	UGAGAAGAAGAAGAAGAAAA	::::.::.::.::::::::.	UUUUUUUUUUUUUCUUCUCG	Cleavage	pacid=19655352 locus=AT1G52370 ID=AT1G52370.3.TAIR10 annot-version=TAIR10	1
ath-miR5021	AT1G35320.1	2	-1	1	20	1255	1274	UGAGAAGAAGAAGAAGAAAA	::::.::.::.::::::::.	UUUUUUUUUUUUUCUUCUCG	Cleavage	pacid=19656686 locus=AT1G35320 ID=AT1G35320.1.TAIR10 annot-version=TAIR10	1
ath-miR5021	AT3G50220.1	2	-1	1	20	1193	1212	UGAGAAGAAGAAGAAGAAAA	::::.::.::.::.::::::	UUUUUUUUUUUUUUUUCUCA	Cleavage	pacid=19663945 locus=AT3G50220 ID=AT3G50220.1.TAIR10 annot-version=TAIR10	1
ath-miR5021	AT5G24870.1	2	-1	1	20	96	115	UGAGAAGAAGAAGAAGAAAA	:::::::::::::::::	ACUUCUUCUUCUUCUUCUCC	Cleavage	pacid=19670497 locus=AT5G24870 ID=AT5G24870.1.TAIR10 annot-version=TAIR10	2
ath-miR5021	AT4G22666.1	2	-1	1	20	623	642	UGAGAAGAAGAAGAAGAAAA	::::.:::::::::::::.	UUUUUUUCUUCUUCUUCUUC	Cleavage	pacid=19647139 locus=AT4G22666 ID=AT4G22666.1.TAIR10 annot-version=TAIR10	1
ath-miR5021	AT1G19835.1	2	-1	1	20	97	116	UGAGAAGAAGAAGAAGAAAA	: :::::::::::::::::	UCUUCUUCUUCUUCUUCUCU	Cleavage	pacid=19652952 locus=AT1G19835 ID=AT1G19835.1.TAIR10 annot-version=TAIR10	1
ath-miR5021	AT1G80410.1	2	-1	1	20	96	115	UGAGAAGAAGAAGAAGAAAA	: :::::::::::::::::	UCUUCUUCUUCUUCUUCUCC	Cleavage	pacid=19650611 locus=AT1G80410 ID=AT1G80410.1.TAIR10 annot-version=TAIR10	2
ath-miR5021	AT2G17550.2	2	-1	1	20	188	207	UGAGAAGAAGAAGAAGAAAA	: :::::::::::::::::	UCUUCUUCUUCUUCUUCUCU	Cleavage	pacid=19642345 locus=AT2G17550 ID=AT2G17550.2.TAIR10 annot-version=TAIR10	2
ath-miR5021	AT2G17550.2	2	-1	1	20	256	275	UGAGAAGAAGAAGAAGAAAA	:::::::::::::::::	AAUUCUUCUUCUUCUUCUCU	Cleavage	pacid=19642345 locus=AT2G17550 ID=AT2G17550.2.TAIR10 annot-version=TAIR10	2
ath-miR5021	AT1G65920.1	2	-1	1	20	62	81	UGAGAAGAAGAAGAAGAAAA	: :::::::::::::::::	UCUUCUUCUUCUUCUUCUCU	Cleavage	pacid=19652433 locus=AT1G65920 ID=AT1G65920.1.TAIR10 annot-version=TAIR10	1
ath-miR5021	AT4G22666.2	2	-1	1	20	620	639	UGAGAAGAAGAAGAAGAAAA	::::.:::::::::::::.	UUUUUUUCUUCUUCUUCUUC	Cleavage	pacid=19647140 locus=AT4G22666 ID=AT4G22666.2.TAIR10 annot-version=TAIR10	1
ath-miR5021	AT1G80410.2	2	-1	1	20	96	115	UGAGAAGAAGAAGAAGAAAA	: :::::::::::::::::	UCUUCUUCUUCUUCUUCUCC	Cleavage	pacid=19650610 locus=AT1G80410 ID=AT1G80410.2.TAIR10 annot-version=TAIR10	2
ath-miR5021	AT2G17550.1	2	-1	1	20	188	207	UGAGAAGAAGAAGAAGAAAA	: :::::::::::::::::	UCUUCUUCUUCUUCUUCUCU	Cleavage	pacid=19642344 locus=AT2G17550 ID=AT2G17550.1.TAIR10 annot-version=TAIR10	2
ath-miR5021	AT2G17550.1	2	-1	1	20	256	275	UGAGAAGAAGAAGAAGAAAA	:::::::::::::::::	AAUUCUUCUUCUUCUUCUCU	Cleavage	pacid=19642344 locus=AT2G17550 ID=AT2G17550.1.TAIR10 annot-version=TAIR10	2
ath-miR5024-5p	AT1G29240.1	2	-1	1	22	1834	1855	AUGACAAGGCCAAGAUAUAACA	:. ::::::::.:::::::	UUCUGAAUCUUGGCUUUGUCAU	Cleavage	pacid=19651881 locus=AT1G29240 ID=AT1G29240.1.TAIR10 annot-version=TAIR10	1
ath-miR5025	AT1G07270.1	2	-1	1	21	1362	1382	ACUGUAUAUAUGUAAGUGACA	::::: ::::.:.::::::	GUUCACUAACAUGUGUACAGU	Cleavage	pacid=19649777 locus=AT1G07270 ID=AT1G07270.1.TAIR10 annot-version=TAIR10	1
ath-miR5029	AT2G37320.1	2	-1	1	21	1519	1539	AAUGAGAGAGAACACUGCAAA	: : ::: :::::::::::::	UAUUCAGGGUUCUCUCUCAUU	Cleavage	pacid=19640805 locus=AT2G37320 ID=AT2G37320.1.TAIR10 annot-version=TAIR10	1
ath-miR5595a	AT2G23610.1	2	-1	1	21	836	856	ACAUAUGAUCUGCAUCUUUGC	:::::: ::::::::::::	UCAAAGACGCAGAUCAUAUGC	Cleavage	pacid=19640132 locus=AT2G23610 ID=AT2G23610.1.TAIR10 annot-version=TAIR10	1
ath-miR5641	AT5G51850.1	2	-1	1	21	998	1017	UGGAAGAAGAUGAUAGAAUUA	:::::: ::::::::::::::	UAAUUC-AUCAUCUUCUUCCA	Cleavage	pacid=19666730 locus=AT5G51850 ID=AT5G51850.1.TAIR10 annot-version=TAIR10	1
ath-miR5641	AT5G58320.1	2	-1	1	21	131	151	UGGAAGAAGAUGAUAGAAUUA	: :::.:.:::::::.::.::	UUAUUUUGUCAUCUUUUUUCA	Cleavage	pacid=19668299 locus=AT5G58320 ID=AT5G58320.1.TAIR10 annot-version=TAIR10	1
ath-miR5643a	AT2G08986.1	2	-1	1	21	318	338	AGGCUUUUAAGAUCUGGUUGC	:::::: :::::::::::::	GCAACCCGAUCUUAAAAGCCG	Cleavage	pacid=19640384 locus=AT2G08986 ID=AT2G08986.1.TAIR10 annot-version=TAIR10	9
ath-miR5643a	AT1G24270.1	2	-1	1	21	490	510	AGGCUUUUAAGAUCUGGUUGC	:::::::::: ::.::::::	UCAACCAGAUCAUAGAAGCCU	Translation	pacid=19652094 locus=AT1G24270 ID=AT1G24270.1.TAIR10 annot-version=TAIR10	1
ath-miR5643a	AT1G69540.1	2	-1	1	21	1157	1177	AGGCUUUUAAGAUCUGGUUGC	.:.:::::::::..::::.:	UUAGCCAGAUCUUGGAAGCUU	Cleavage	pacid=19658298 locus=AT1G69540 ID=AT1G69540.1.TAIR10 annot-version=TAIR10	1
ath-miR5643a	AT3G55660.1	2	-1	1	21	952	972	AGGCUUUUAAGAUCUGGUUGC	:::::: :::::.:::::.:	CCAACCAAAUCUUGAAAGCUU	Cleavage	pacid=19658485 locus=AT3G55660 ID=AT3G55660.1.TAIR10 annot-version=TAIR10	1
ath-miR5643a	AT3G20640.1	2	-1	1	21	1348	1368	AGGCUUUUAAGAUCUGGUUGC	::::::::::::.:::.:	AGAACCAGAUCUUAGAAGUCG	Cleavage	pacid=19661309 locus=AT3G20640 ID=AT3G20640.1.TAIR10 annot-version=TAIR10	1
ath-miR5643a	AT1G08970.1	2	-1	1	21	86	106	AGGCUUUUAAGAUCUGGUUGC	::::::::::::::: .::	AAAACCAGAUCUUAAAACUCU	Cleavage	pacid=19656033 locus=AT1G08970 ID=AT1G08970.1.TAIR10 annot-version=TAIR10	1
ath-miR5643a	AT1G08970.3	2	-1	1	21	86	106	AGGCUUUUAAGAUCUGGUUGC	::::::::::::::: .::	AAAACCAGAUCUUAAAACUCU	Cleavage	pacid=19656035 locus=AT1G08970 ID=AT1G08970.3.TAIR10 annot-version=TAIR10	1
ath-miR5643a	AT1G08970.2	2	-1	1	21	86	106	AGGCUUUUAAGAUCUGGUUGC	::::::::::::::: .::	AAAACCAGAUCUUAAAACUCU	Cleavage	pacid=19656034 locus=AT1G08970 ID=AT1G08970.2.TAIR10 annot-version=TAIR10	1
ath-miR5643a	AT1G08970.4	2	-1	1	21	67	87	AGGCUUUUAAGAUCUGGUUGC	::::::::::::::: .::	AAAACCAGAUCUUAAAACUCU	Cleavage	pacid=19656036 locus=AT1G08970 ID=AT1G08970.4.TAIR10 annot-version=TAIR10	1
ath-miR5643a	AT1G45130.1	2	-1	1	21	759	779	AGGCUUUUAAGAUCUGGUUGC	::::::::::::::.: ::	UGAACCAGAUCUUAAAGGGCU	Cleavage	pacid=19657559 locus=AT1G45130 ID=AT1G45130.1.TAIR10 annot-version=TAIR10	1
ath-miR5643b	AT2G08986.1	2	-1	1	21	318	338	AGGCUUUUAAGAUCUGGUUGC	:::::: :::::::::::::	GCAACCCGAUCUUAAAAGCCG	Cleavage	pacid=19640384 locus=AT2G08986 ID=AT2G08986.1.TAIR10 annot-version=TAIR10	9
ath-miR5643b	AT1G24270.1	2	-1	1	21	490	510	AGGCUUUUAAGAUCUGGUUGC	:::::::::: ::.::::::	UCAACCAGAUCAUAGAAGCCU	Translation	pacid=19652094 locus=AT1G24270 ID=AT1G24270.1.TAIR10 annot-version=TAIR10	1
ath-miR5643b	AT1G69540.1	2	-1	1	21	1157	1177	AGGCUUUUAAGAUCUGGUUGC	.:.:::::::::..::::.:	UUAGCCAGAUCUUGGAAGCUU	Cleavage	pacid=19658298 locus=AT1G69540 ID=AT1G69540.1.TAIR10 annot-version=TAIR10	1
ath-miR5643b	AT3G55660.1	2	-1	1	21	952	972	AGGCUUUUAAGAUCUGGUUGC	:::::: :::::.:::::.:	CCAACCAAAUCUUGAAAGCUU	Cleavage	pacid=19658485 locus=AT3G55660 ID=AT3G55660.1.TAIR10 annot-version=TAIR10	1
ath-miR5643b	AT3G20640.1	2	-1	1	21	1348	1368	AGGCUUUUAAGAUCUGGUUGC	::::::::::::.:::.:	AGAACCAGAUCUUAGAAGUCG	Cleavage	pacid=19661309 locus=AT3G20640 ID=AT3G20640.1.TAIR10 annot-version=TAIR10	1
ath-miR5643b	AT1G08970.1	2	-1	1	21	86	106	AGGCUUUUAAGAUCUGGUUGC	::::::::::::::: .::	AAAACCAGAUCUUAAAACUCU	Cleavage	pacid=19656033 locus=AT1G08970 ID=AT1G08970.1.TAIR10 annot-version=TAIR10	1
ath-miR5643b	AT1G08970.3	2	-1	1	21	86	106	AGGCUUUUAAGAUCUGGUUGC	::::::::::::::: .::	AAAACCAGAUCUUAAAACUCU	Cleavage	pacid=19656035 locus=AT1G08970 ID=AT1G08970.3.TAIR10 annot-version=TAIR10	1
ath-miR5643b	AT1G08970.2	2	-1	1	21	86	106	AGGCUUUUAAGAUCUGGUUGC	::::::::::::::: .::	AAAACCAGAUCUUAAAACUCU	Cleavage	pacid=19656034 locus=AT1G08970 ID=AT1G08970.2.TAIR10 annot-version=TAIR10	1
ath-miR5643b	AT1G08970.4	2	-1	1	21	67	87	AGGCUUUUAAGAUCUGGUUGC	::::::::::::::: .::	AAAACCAGAUCUUAAAACUCU	Cleavage	pacid=19656036 locus=AT1G08970 ID=AT1G08970.4.TAIR10 annot-version=TAIR10	1
ath-miR5643b	AT1G45130.1	2	-1	1	21	759	779	AGGCUUUUAAGAUCUGGUUGC	::::::::::::::.: ::	UGAACCAGAUCUUAAAGGGCU	Cleavage	pacid=19657559 locus=AT1G45130 ID=AT1G45130.1.TAIR10 annot-version=TAIR10	1
ath-miR5647	AT2G37260.2	2	-1	1	21	210	230	UCAAGUUUGAUGACGAUUCCA	:::::::::: ::::::::.	GGGAAUCGUCAACAAACUUGG	Translation	pacid=19638142 locus=AT2G37260 ID=AT2G37260.2.TAIR10 annot-version=TAIR10	1
ath-miR5647	AT2G37260.1	2	-1	1	21	599	619	UCAAGUUUGAUGACGAUUCCA	:::::::::: ::::::::.	GGGAAUCGUCAACAAACUUGG	Translation	pacid=19638141 locus=AT2G37260 ID=AT2G37260.1.TAIR10 annot-version=TAIR10	1
ath-miR5648-3p	AT2G33400.1	2	-1	1	21	229	249	AUCUGAAGAAAAUAGCGGCAU	::::::. :::::::::::	GAGCCGCUGCUUUCUUCAGAU	Cleavage	pacid=19638665 locus=AT2G33400 ID=AT2G33400.1.TAIR10 annot-version=TAIR10	1
ath-miR5650	AT5G49140.1	2	-1	1	21	1611	1631	UUGUUUUGGAUCUUAGAUACA	::::.:::::::::::.:	UACAUCUGAGAUCCAAAACGA	Cleavage	pacid=19673070 locus=AT5G49140 ID=AT5G49140.1.TAIR10 annot-version=TAIR10	1
ath-miR5653	AT1G27680.1	2	-1	1	24	748	771	UGGGUUGAGUUGAGUUGAGUUGGC	.:: ::.::::::..:::::.::	UUCAUCUUAACUCAGUUCAACUCA	Cleavage	pacid=19657460 locus=AT1G27680 ID=AT1G27680.1.TAIR10 annot-version=TAIR10	1
ath-miR5653	AT2G40220.1	2	-1	1	24	312	335	UGGGUUGAGUUGAGUUGAGUUGGC	.::::.:::::::.:::::	ACGUGCUCAGCUCAACUUAACCCC	Cleavage	pacid=19641259 locus=AT2G40220 ID=AT2G40220.1.TAIR10 annot-version=TAIR10	1
ath-miR5654-3p	AT3G05140.1	2	-1	1	23	736	758	UGGAAGAUGCUUUGGGAUUUAUU	: .:::: ::.:::::::::.:	CAAGAAUCACAGAGCAUCUUCUA	Cleavage	pacid=19658617 locus=AT3G05140 ID=AT3G05140.1.TAIR10 annot-version=TAIR10	1
ath-miR5654-3p	AT5G17680.1	2	-1	1	23	2114	2136	UGGAAGAUGCUUUGGGAUUUAUU	: :: ::.:::::::.:::::	GCUCAAGCCUAAAGCAUUUUCCA	Cleavage	pacid=19671833 locus=AT5G17680 ID=AT5G17680.1.TAIR10 annot-version=TAIR10	1
ath-miR5655	AT5G01810.2	2	-1	1	21	1853	1873	AAGUAGACACAUAAGAAGGAG	:::::.:::::::::: :::	AUCCUUUUUAUGUGUCUUCUU	Cleavage	pacid=19665676 locus=AT5G01810 ID=AT5G01810.2.TAIR10 annot-version=TAIR10	1
ath-miR5655	AT5G01810.1	2	-1	1	21	1741	1761	AAGUAGACACAUAAGAAGGAG	:::::.:::::::::: :::	AUCCUUUUUAUGUGUCUUCUU	Cleavage	pacid=19665675 locus=AT5G01810 ID=AT5G01810.1.TAIR10 annot-version=TAIR10	1
ath-miR5655	AT5G01810.3	2	-1	1	21	1718	1738	AAGUAGACACAUAAGAAGGAG	:::::.:::::::::: :::	AUCCUUUUUAUGUGUCUUCUU	Cleavage	pacid=19665677 locus=AT5G01810 ID=AT5G01810.3.TAIR10 annot-version=TAIR10	1
ath-miR5658	AT4G18770.1	2	-1	1	21	637	657	AUGAUGAUGAUGAUGAUGAAA	::: :: :::::::::::::	CUUCUUCUUCAUCAUCAUCAU	Cleavage	pacid=19645113 locus=AT4G18770 ID=AT4G18770.1.TAIR10 annot-version=TAIR10	3
ath-miR5658	AT3G26570.2	2	-1	1	21	83	103	AUGAUGAUGAUGAUGAUGAAA	:::::::::::::: .:::::	UUUCAUCAUCAUCAAUAUCAU	Cleavage	pacid=19664970 locus=AT3G26570 ID=AT3G26570.2.TAIR10 annot-version=TAIR10	1
ath-miR5658	AT3G26570.1	2	-1	1	21	49	69	AUGAUGAUGAUGAUGAUGAAA	:::::::::::::: .:::::	UUUCAUCAUCAUCAAUAUCAU	Cleavage	pacid=19664969 locus=AT3G26570 ID=AT3G26570.1.TAIR10 annot-version=TAIR10	1
ath-miR5658	AT3G11240.1	2	-1	1	21	1513	1533	AUGAUGAUGAUGAUGAUGAAA	:::: :::::::::::::::	UUUCUUCAUCAUCAUCAUCAC	Cleavage	pacid=19664909 locus=AT3G11240 ID=AT3G11240.1.TAIR10 annot-version=TAIR10	1
ath-miR5658	AT5G65640.1	2	-1	1	21	185	205	AUGAUGAUGAUGAUGAUGAAA	::: ::::::::::::::::	UUUGAUCAUCAUCAUCAUCAA	Cleavage	pacid=19670949 locus=AT5G65640 ID=AT5G65640.1.TAIR10 annot-version=TAIR10	1
ath-miR5658	AT5G65640.2	2	-1	1	21	185	205	AUGAUGAUGAUGAUGAUGAAA	::: ::::::::::::::::	UUUGAUCAUCAUCAUCAUCAA	Cleavage	pacid=19670950 locus=AT5G65640 ID=AT5G65640.2.TAIR10 annot-version=TAIR10	1
ath-miR5658	AT5G54920.2	2	-1	1	21	157	177	AUGAUGAUGAUGAUGAUGAAA	:::.::::::::::::::.	CUUCGUCAUCAUCAUCAUCGC	Cleavage	pacid=19666888 locus=AT5G54920 ID=AT5G54920.2.TAIR10 annot-version=TAIR10	1
ath-miR5658	AT5G54920.1	2	-1	1	21	157	177	AUGAUGAUGAUGAUGAUGAAA	:::.::::::::::::::.	CUUCGUCAUCAUCAUCAUCGC	Cleavage	pacid=19666889 locus=AT5G54920 ID=AT5G54920.1.TAIR10 annot-version=TAIR10	1
ath-miR5658	AT3G11260.1	2	-1	1	21	302	322	AUGAUGAUGAUGAUGAUGAAA	::: ::::::::::::::::	UUUGAUCAUCAUCAUCAUCAA	Cleavage	pacid=19662158 locus=AT3G11260 ID=AT3G11260.1.TAIR10 annot-version=TAIR10	1
ath-miR5658	AT3G26810.1	2	-1	1	21	99	119	AUGAUGAUGAUGAUGAUGAAA	:::::::::::. :::::::	CUUCAUCAUCAUUCUCAUCAU	Cleavage	pacid=19658923 locus=AT3G26810 ID=AT3G26810.1.TAIR10 annot-version=TAIR10	1
ath-miR5658	AT4G39180.1	2	-1	1	21	2278	2298	AUGAUGAUGAUGAUGAUGAAA	:::.:::::::::: :::::	AUUCGUCAUCAUCAUAAUCAU	Cleavage	pacid=19646661 locus=AT4G39180 ID=AT4G39180.1.TAIR10 annot-version=TAIR10	1
ath-miR5658	AT2G34180.1	2	-1	1	21	1013	1033	AUGAUGAUGAUGAUGAUGAAA	:::::::::::..::::::	AUUCAUCAUCAUUGUCAUCAG	Cleavage	pacid=19639906 locus=AT2G34180 ID=AT2G34180.1.TAIR10 annot-version=TAIR10	1
ath-miR5995b	AT2G23610.1	2	-1	1	21	836	856	ACAUAUGAUCUGCAUCUUUGC	:::::: ::::::::::::	UCAAAGACGCAGAUCAUAUGC	Cleavage	pacid=19640132 locus=AT2G23610 ID=AT2G23610.1.TAIR10 annot-version=TAIR10	1
ath-miR5998a	AT3G25740.1	2	-1	1	21	1110	1130	ACAGUUUGUGUUUUGUUUUGU	:.:::: ::::.:.:::::::	AUAAAAGAAAAUAUAAACUGU	Cleavage	pacid=19660435 locus=AT3G25740 ID=AT3G25740.1.TAIR10 annot-version=TAIR10	1
ath-miR5998a	AT5G54760.3	2	-1	1	21	83	103	ACAGUUUGUGUUUUGUUUUGU	: ::::::::::::::..::	AGAAAACAAAACACAAGUUGC	Cleavage	pacid=19665972 locus=AT5G54760 ID=AT5G54760.3.TAIR10 annot-version=TAIR10	1
ath-miR5998a	AT5G54760.1	2	-1	1	21	19	39	ACAGUUUGUGUUUUGUUUUGU	: ::::::::::::::..::	AGAAAACAAAACACAAGUUGC	Cleavage	pacid=19665970 locus=AT5G54760 ID=AT5G54760.1.TAIR10 annot-version=TAIR10	1
ath-miR5998a	AT3G47590.1	2	-1	1	21	1182	1202	ACAGUUUGUGUUUUGUUUUGU	:.:: ::::::::::.:::	GAAGAAGAAAACACAAAUUGU	Cleavage	pacid=19661088 locus=AT3G47590 ID=AT3G47590.1.TAIR10 annot-version=TAIR10	2
ath-miR5998b	AT3G25740.1	2	-1	1	21	1110	1130	ACAGUUUGUGUUUUGUUUUGU	:.:::: ::::.:.:::::::	AUAAAAGAAAAUAUAAACUGU	Cleavage	pacid=19660435 locus=AT3G25740 ID=AT3G25740.1.TAIR10 annot-version=TAIR10	1
ath-miR5998b	AT5G54760.3	2	-1	1	21	83	103	ACAGUUUGUGUUUUGUUUUGU	: ::::::::::::::..::	AGAAAACAAAACACAAGUUGC	Cleavage	pacid=19665972 locus=AT5G54760 ID=AT5G54760.3.TAIR10 annot-version=TAIR10	1
ath-miR5998b	AT5G54760.1	2	-1	1	21	19	39	ACAGUUUGUGUUUUGUUUUGU	: ::::::::::::::..::	AGAAAACAAAACACAAGUUGC	Cleavage	pacid=19665970 locus=AT5G54760 ID=AT5G54760.1.TAIR10 annot-version=TAIR10	1
ath-miR5998b	AT3G47590.1	2	-1	1	21	1182	1202	ACAGUUUGUGUUUUGUUUUGU	:.:: ::::::::::.:::	GAAGAAGAAAACACAAAUUGU	Cleavage	pacid=19661088 locus=AT3G47590 ID=AT3G47590.1.TAIR10 annot-version=TAIR10	2
ath-miR773a	AT4G05390.1	2	-1	1	21	1239	1259	UUUGCUUCCAGCUUUUGUCUC	:::.:.::::::::.::::.:	GAGGCGAAAGCUGGGAGCAGA	Cleavage	pacid=19647253 locus=AT4G05390 ID=AT4G05390.1.TAIR10 annot-version=TAIR10	1
ath-miR773a	AT4G05390.2	2	-1	1	21	1167	1187	UUUGCUUCCAGCUUUUGUCUC	:::.:.::::::::.::::.:	GAGGCGAAAGCUGGGAGCAGA	Cleavage	pacid=19647254 locus=AT4G05390 ID=AT4G05390.2.TAIR10 annot-version=TAIR10	1
ath-miR773b-3p	AT4G11730.1	2	-1	1	21	1165	1185	UUUGAUUCCAGCUUUUGUCUC	:::.:::.:::::::::.:.:	GAGGCAAGAGCUGGAAUUAGA	Cleavage	pacid=19645775 locus=AT4G11730 ID=AT4G11730.1.TAIR10 annot-version=TAIR10	1
ath-miR773b-3p	AT5G46080.1	2	-1	1	21	1167	1187	UUUGAUUCCAGCUUUUGUCUC	:.::.:::::.::::::..::	GGGAUAAAAGUUGGAAUUGAA	Cleavage	pacid=19668816 locus=AT5G46080 ID=AT5G46080.1.TAIR10 annot-version=TAIR10	1
ath-miR773b-3p	AT5G44170.1	2	-1	1	21	835	855	UUUGAUUCCAGCUUUUGUCUC	::::::.:::: :::::::	AUGACAAAGGCUGAAAUCAAA	Cleavage	pacid=19665730 locus=AT5G44170 ID=AT5G44170.1.TAIR10 annot-version=TAIR10	1
ath-miR776	AT5G62310.1	2	-1	1	21	2294	2314	UCUAAGUCUUCUAUUGAUGUU	:::::::::::::::.:: ::	AACAUCAAUAGAAGAUUUUGA	Cleavage	pacid=19668881 locus=AT5G62310 ID=AT5G62310.1.TAIR10 annot-version=TAIR10	1
ath-miR776	AT2G28260.1	2	-1	1	21	1808	1828	UCUAAGUCUUCUAUUGAUGUU	.:::::::.::.:::::.:.	CGCAUCAAUGGAGGACUUGGG	Cleavage	pacid=19638809 locus=AT2G28260 ID=AT2G28260.1.TAIR10 annot-version=TAIR10	1
ath-miR781a	AT5G57050.2	2	-1	1	21	82	102	UUAGAGUUUUCUGGAUACUUA	:: ::::::.:::::::.:	CCAGAAUCCAGGAAACUCUGA	Cleavage	pacid=19669919 locus=AT5G57050 ID=AT5G57050.2.TAIR10 annot-version=TAIR10	1
ath-miR781a	AT5G57050.1	2	-1	1	21	82	102	UUAGAGUUUUCUGGAUACUUA	:: ::::::.:::::::.:	CCAGAAUCCAGGAAACUCUGA	Cleavage	pacid=19669918 locus=AT5G57050 ID=AT5G57050.1.TAIR10 annot-version=TAIR10	1
ath-miR781b	AT5G57050.2	2	-1	1	21	82	102	UUAGAGUUUUCUGGAUACUUA	:: ::::::.:::::::.:	CCAGAAUCCAGGAAACUCUGA	Cleavage	pacid=19669919 locus=AT5G57050 ID=AT5G57050.2.TAIR10 annot-version=TAIR10	1
ath-miR781b	AT5G57050.1	2	-1	1	21	82	102	UUAGAGUUUUCUGGAUACUUA	:: ::::::.:::::::.:	CCAGAAUCCAGGAAACUCUGA	Cleavage	pacid=19669918 locus=AT5G57050 ID=AT5G57050.1.TAIR10 annot-version=TAIR10	1
ath-miR8174	AT2G40150.1	2	-1	1	21	1306	1326	AUGUGUAUAGGGAAGCUAAUC	:: ::.:::.::::::::::	AAUGAGUUUCUCUAUACACAU	Cleavage	pacid=19641540 locus=AT2G40150 ID=AT2G40150.1.TAIR10 annot-version=TAIR10	1
ath-miR8181	AT2G36026.1	2	-1	1	20	153	172	UGGGGGUGGGGGGGUGACAG	::: :::.::.:::::::::	CUGCCACUCCUCCACCCCCA	Cleavage	pacid=19640335 locus=AT2G36026 ID=AT2G36026.1.TAIR10 annot-version=TAIR10	1
ath-miR8182	AT4G22580.1	2	-1	1	22	855	876	UUGUGUUGCGUUUCUGUUGAUU	: .:.:: :::::::::::::	CACUAGCAUAAACGCAACACAA	Cleavage	pacid=19644448 locus=AT4G22580 ID=AT4G22580.1.TAIR10 annot-version=TAIR10	2
ath-miR8183	AT5G61760.1	2	-1	1	21	1113	1133	UUUAGUUGACGGAAUUGUGGC	.:.::::.:::.:::::::	UGUAUAAUUUCGUUAACUAAA	Cleavage	pacid=19665771 locus=AT5G61760 ID=AT5G61760.1.TAIR10 annot-version=TAIR10	1
ath-miR8184	AT1G66540.2	2	-1	1	21	660	680	UUUGGUCUGAUUACGAAUGUA	: ::::.:::::.::.:.:::	UUCAUUUGUAAUUAGGCUAAA	Cleavage	pacid=19650630 locus=AT1G66540 ID=AT1G66540.2.TAIR10 annot-version=TAIR10	1
ath-miR828	AT5G52600.1	2	-1	1	22	322	343	UCUUGCUUAAAUGAGUAUUCCA	::::::::::::::.: :::::	UGGAAUACUCAUUUGAACAAGA	Cleavage	pacid=19671212 locus=AT5G52600 ID=AT5G52600.1.TAIR10 annot-version=TAIR10	1
ath-miR828	AT1G66370.1	2	-1	1	22	310	331	UCUUGCUUAAAUGAGUAUUCCA	::::: ::::::::.::.::::	UGGAACACUCAUUUGAGUAAGA	Cleavage	pacid=19653167 locus=AT1G66370 ID=AT1G66370.1.TAIR10 annot-version=TAIR10	1
ath-miR829-3p.1	AT4G32700.2	2	-1	1	24	3754	3777	AGCUCUGAUACCAAAUGAUGGAAU	:::::::::.::::.:::	CGUGUUUCAUUUGGUGUCAGGGCU	Cleavage	pacid=19648824 locus=AT4G32700 ID=AT4G32700.2.TAIR10 annot-version=TAIR10	1
ath-miR829-3p.2	AT1G61560.1	2	-1	1	21	1858	1878	CAAAUUAAAGCUUCAAGGUAG	:::::::::::::::::	AGCCCUUGAAGCUUUAAUUUC	Cleavage	pacid=19652356 locus=AT1G61560 ID=AT1G61560.1.TAIR10 annot-version=TAIR10	1
ath-miR829-3p.2	AT1G61560.3	2	-1	1	21	1859	1879	CAAAUUAAAGCUUCAAGGUAG	:::::::::::::::::	AGCCCUUGAAGCUUUAAUUUC	Cleavage	pacid=19652358 locus=AT1G61560 ID=AT1G61560.3.TAIR10 annot-version=TAIR10	1
ath-miR829-3p.2	AT1G61560.2	2	-1	1	21	1861	1881	CAAAUUAAAGCUUCAAGGUAG	:::::::::::::::::	AGCCCUUGAAGCUUUAAUUUC	Cleavage	pacid=19652357 locus=AT1G61560 ID=AT1G61560.2.TAIR10 annot-version=TAIR10	1
ath-miR829-3p.2	AT1G61560.4	2	-1	1	21	2198	2218	CAAAUUAAAGCUUCAAGGUAG	:::::::::::::::::	AGCCCUUGAAGCUUUAAUUUC	Cleavage	pacid=19652359 locus=AT1G61560 ID=AT1G61560.4.TAIR10 annot-version=TAIR10	1
ath-miR829-3p.2	AT5G43460.1	2	-1	1	21	760	780	CAAAUUAAAGCUUCAAGGUAG	:.:::::::.:::..::::	GGAUCUUGAAGUUUUGGUUUG	Cleavage	pacid=19672558 locus=AT5G43460 ID=AT5G43460.1.TAIR10 annot-version=TAIR10	1
ath-miR829-5p	AT1G61215.1	2	-1	1	21	820	840	ACUUUGAAGCUUUGAUUUGAA	:: .:::::::::::::.:::	UUGGAAUCAAAGCUUCAGAGU	Cleavage	pacid=19655184 locus=AT1G61215 ID=AT1G61215.1.TAIR10 annot-version=TAIR10	1
ath-miR829-5p	AT3G06270.1	2	-1	1	21	852	872	ACUUUGAAGCUUUGAUUUGAA	::::: ::.::::::::.::	AUCAAAACAGAGCUUCAAGGU	Cleavage	pacid=19660264 locus=AT3G06270 ID=AT3G06270.1.TAIR10 annot-version=TAIR10	1
ath-miR830-5p	AT1G52380.1	2	-1	1	22	1607	1628	UCUUCUCCAAAUAGUUUAGGUU	:: ::::: ::::::::::::	AAACUAAAAUAUUUGGAGAAGU	Cleavage	pacid=19649185 locus=AT1G52380 ID=AT1G52380.1.TAIR10 annot-version=TAIR10	1
ath-miR830-5p	AT4G36560.1	2	-1	1	22	91	112	UCUUCUCCAAAUAGUUUAGGUU	..:::::: :::::::::::	UUUUUAAACUUUUUGGAGAAGA	Cleavage	pacid=19648567 locus=AT4G36560 ID=AT4G36560.1.TAIR10 annot-version=TAIR10	1
ath-miR831-3p	AT1G79930.2	2	-1	1	22	1096	1117	UGAUCUCUUCGUACUCUUCUUG	..::::::: .::::::::::	AGGGAAGAGUUUGAAGAGAUCA	Cleavage	pacid=19649191 locus=AT1G79930 ID=AT1G79930.2.TAIR10 annot-version=TAIR10	1
ath-miR831-3p	AT1G79930.1	2	-1	1	22	1096	1117	UGAUCUCUUCGUACUCUUCUUG	..::::::: .::::::::::	AGGGAAGAGUUUGAAGAGAUCA	Cleavage	pacid=19649190 locus=AT1G79930 ID=AT1G79930.1.TAIR10 annot-version=TAIR10	1
ath-miR831-3p	AT1G79920.1	2	-1	1	22	1063	1084	UGAUCUCUUCGUACUCUUCUUG	..::::::: .::::::::::	AGGGAAGAGUUUGAAGAGAUCA	Cleavage	pacid=19656525 locus=AT1G79920 ID=AT1G79920.1.TAIR10 annot-version=TAIR10	1
ath-miR831-3p	AT1G79920.2	2	-1	1	22	1041	1062	UGAUCUCUUCGUACUCUUCUUG	..::::::: .::::::::::	AGGGAAGAGUUUGAAGAGAUCA	Cleavage	pacid=19656526 locus=AT1G79920 ID=AT1G79920.2.TAIR10 annot-version=TAIR10	1
ath-miR831-3p	AT2G29700.1	2	-1	1	22	194	215	UGAUCUCUUCGUACUCUUCUUG	:. ::::: :::::::.::::.	CGUGAAGAUUACGAAGGGAUCG	Cleavage	pacid=19639485 locus=AT2G29700 ID=AT2G29700.1.TAIR10 annot-version=TAIR10	1
ath-miR834	AT5G05840.1	2	-1	1	21	342	362	UGGUAGCAGUAGCGGUGGUAA	:.:::::::::::::::.	AACCUACCGCUACUGCUACCG	Cleavage	pacid=19671668 locus=AT5G05840 ID=AT5G05840.1.TAIR10 annot-version=TAIR10	1
ath-miR834	AT3G52420.1	2	-1	1	21	195	215	UGGUAGCAGUAGCGGUGGUAA	:::.:::::::::: ::::	ACACCGCCGCUACUGCAACCA	Cleavage	pacid=19663677 locus=AT3G52420 ID=AT3G52420.1.TAIR10 annot-version=TAIR10	1
ath-miR835-3p	AT3G61040.1	2	-1	1	21	1353	1373	UGGAGAAGAUACGCAAGAAAG	::::::::: :::::::.:	AGUUCUUGCGUCUCUUCUCUA	Translation	pacid=19663052 locus=AT3G61040 ID=AT3G61040.1.TAIR10 annot-version=TAIR10	1
ath-miR837-3p	AT3G15530.2	2	-1	1	21	216	236	AAACGAACAAAAAACUGAUGG	:::.: ::::::::.::::	AGAUCGGAUUUUUGUUUGUUU	Cleavage	pacid=19659626 locus=AT3G15530 ID=AT3G15530.2.TAIR10 annot-version=TAIR10	1
ath-miR837-5p	AT1G23020.1	2	-1	1	21	81	101	AUCAGUUUCUUGUUCGUUUCA	::::::::.:::::: ::::	AGAAACGAAUAAGAAAGUGAU	Cleavage	pacid=19655504 locus=AT1G23020 ID=AT1G23020.1.TAIR10 annot-version=TAIR10	1
ath-miR837-5p	AT1G23020.2	2	-1	1	21	81	101	AUCAGUUUCUUGUUCGUUUCA	::::::::.:::::: ::::	AGAAACGAAUAAGAAAGUGAU	Cleavage	pacid=19655503 locus=AT1G23020 ID=AT1G23020.2.TAIR10 annot-version=TAIR10	1
ath-miR837-5p	AT1G52500.2	2	-1	1	21	979	999	AUCAGUUUCUUGUUCGUUUCA	:.:.::::::::::::::	GAAGAUGAACAAGAAACUGAG	Cleavage	pacid=19649590 locus=AT1G52500 ID=AT1G52500.2.TAIR10 annot-version=TAIR10	1
ath-miR837-5p	AT1G52500.1	2	-1	1	21	1329	1349	AUCAGUUUCUUGUUCGUUUCA	:.:.::::::::::::::	GAAGAUGAACAAGAAACUGAG	Cleavage	pacid=19649591 locus=AT1G52500 ID=AT1G52500.1.TAIR10 annot-version=TAIR10	1
ath-miR837-5p	AT5G25410.1	2	-1	1	21	747	767	AUCAGUUUCUUGUUCGUUUCA	:::: ::::.:::::::.:	AUAAACAAACAGGAAACUGGU	Cleavage	pacid=19671960 locus=AT5G25410 ID=AT5G25410.1.TAIR10 annot-version=TAIR10	1
ath-miR838	AT5G20110.1	2	-1	1	21	231	251	UUUUCUUCUACUUCUUGCACA	:::::::::::::::::	UCAACAAGAAGUAGAAGAAAA	Cleavage	pacid=19671706 locus=AT5G20110 ID=AT5G20110.1.TAIR10 annot-version=TAIR10	2
ath-miR838	AT5G22640.1	2	-1	1	21	346	366	UUUUCUUCUACUUCUUGCACA	: ::::::::: :::::::.:	UAUGCAAGAAGAAGAAGAAGA	Translation	pacid=19669965 locus=AT5G22640 ID=AT5G22640.1.TAIR10 annot-version=TAIR10	1
ath-miR838	AT5G22640.2	2	-1	1	21	346	366	UUUUCUUCUACUUCUUGCACA	: ::::::::: :::::::.:	UAUGCAAGAAGAAGAAGAAGA	Translation	pacid=19669966 locus=AT5G22640 ID=AT5G22640.2.TAIR10 annot-version=TAIR10	2
ath-miR838	AT2G45720.2	2	-1	1	21	1968	1988	UUUUCUUCUACUUCUUGCACA	:.:.::::::::::::::	UUAGUAGGAAGUAGAAGAAAA	Cleavage	pacid=19641424 locus=AT2G45720 ID=AT2G45720.2.TAIR10 annot-version=TAIR10	2
ath-miR838	AT2G45720.1	2	-1	1	21	1864	1884	UUUUCUUCUACUUCUUGCACA	:.:.::::::::::::::	UUAGUAGGAAGUAGAAGAAAA	Cleavage	pacid=19641423 locus=AT2G45720 ID=AT2G45720.1.TAIR10 annot-version=TAIR10	2
ath-miR838	AT1G67230.1	2	-1	1	21	1005	1025	UUUUCUUCUACUUCUUGCACA	::::::::: ::::::::.	GUUGCAAGAAGGAGAAGAAAG	Translation	pacid=19654247 locus=AT1G67230 ID=AT1G67230.1.TAIR10 annot-version=TAIR10	1
ath-miR838	AT3G09490.1	2	-1	1	21	709	729	UUUUCUUCUACUUCUUGCACA	::::::::: :::::::.:	GAUGCAAGAAGGAGAAGAAGA	Translation	pacid=19663010 locus=AT3G09490 ID=AT3G09490.1.TAIR10 annot-version=TAIR10	1
ath-miR838	AT1G62480.1	2	-1	1	21	418	438	UUUUCUUCUACUUCUUGCACA	: : ::::::::::::::::	AGAGGAAGAAGUAGAAGAAAA	Cleavage	pacid=19654821 locus=AT1G62480 ID=AT1G62480.1.TAIR10 annot-version=TAIR10	1
ath-miR838	AT5G02010.1	2	-1	1	21	361	381	UUUUCUUCUACUUCUUGCACA	: ::: ::::::.:::::.::	UUUGCCAGAAGUGGAAGAGAA	Cleavage	pacid=19670165 locus=AT5G02010 ID=AT5G02010.1.TAIR10 annot-version=TAIR10	1
ath-miR838	AT3G26850.1	2	-1	1	21	112	132	UUUUCUUCUACUUCUUGCACA	: ::.:: .::::::::::::	UUUGUAACGAGUAGAAGAAAA	Cleavage	pacid=19661684 locus=AT3G26850 ID=AT3G26850.1.TAIR10 annot-version=TAIR10	1
ath-miR838	AT3G26850.2	2	-1	1	21	112	132	UUUUCUUCUACUUCUUGCACA	: ::.:: .::::::::::::	UUUGUAACGAGUAGAAGAAAA	Cleavage	pacid=19661685 locus=AT3G26850 ID=AT3G26850.2.TAIR10 annot-version=TAIR10	1
ath-miR838	AT1G75430.1	2	-1	1	21	378	398	UUUUCUUCUACUUCUUGCACA	::::: :.::::::::::.	GUUGCAACAGGUAGAAGAAAG	Cleavage	pacid=19656192 locus=AT1G75430 ID=AT1G75430.1.TAIR10 annot-version=TAIR10	2
ath-miR847	AT4G08460.3	2	-1	1	21	770	790	UCACUCCUCUUCUUCUUGAUG	.:..:::.:.::::::::::	GGUUGAGAGGGAGAGGAGUGA	Cleavage	pacid=19644595 locus=AT4G08460 ID=AT4G08460.3.TAIR10 annot-version=TAIR10	1
ath-miR847	AT4G08460.1	2	-1	1	21	730	750	UCACUCCUCUUCUUCUUGAUG	.:..:::.:.::::::::::	GGUUGAGAGGGAGAGGAGUGA	Cleavage	pacid=19644593 locus=AT4G08460 ID=AT4G08460.1.TAIR10 annot-version=TAIR10	1
ath-miR847	AT4G08460.2	2	-1	1	21	616	636	UCACUCCUCUUCUUCUUGAUG	.:..:::.:.::::::::::	GGUUGAGAGGGAGAGGAGUGA	Cleavage	pacid=19644594 locus=AT4G08460 ID=AT4G08460.2.TAIR10 annot-version=TAIR10	1
ath-miR854a	AT1G53770.2	2	-1	1	21	273	293	GAUGAGGAUAGGGAGGAGGAG	::.::::::::::: :::::	AUCUUCCUCCCUAUCGUCAUC	Cleavage	pacid=19651195 locus=AT1G53770 ID=AT1G53770.2.TAIR10 annot-version=TAIR10	1
ath-miR854a	AT1G53770.1	2	-1	1	21	244	264	GAUGAGGAUAGGGAGGAGGAG	::.::::::::::: :::::	AUCUUCCUCCCUAUCGUCAUC	Cleavage	pacid=19651196 locus=AT1G53770 ID=AT1G53770.1.TAIR10 annot-version=TAIR10	1
ath-miR854a	AT1G50732.1	2	-1	1	21	189	209	GAUGAGGAUAGGGAGGAGGAG	:.::.::.:.::::::::::	GUUCUUCUUCUUAUCCUCAUC	Cleavage	pacid=19656171 locus=AT1G50732 ID=AT1G50732.1.TAIR10 annot-version=TAIR10	1
ath-miR854a	AT1G33055.1	2	-1	1	21	215	235	GAUGAGGAUAGGGAGGAGGAG	: ::::::::.:::.:::.:.	CCCCUCCUCCUUAUUCUCGUU	Cleavage	pacid=19651206 locus=AT1G33055 ID=AT1G33055.1.TAIR10 annot-version=TAIR10	1
ath-miR854b	AT1G53770.2	2	-1	1	21	273	293	GAUGAGGAUAGGGAGGAGGAG	::.::::::::::: :::::	AUCUUCCUCCCUAUCGUCAUC	Cleavage	pacid=19651195 locus=AT1G53770 ID=AT1G53770.2.TAIR10 annot-version=TAIR10	1
ath-miR854b	AT1G53770.1	2	-1	1	21	244	264	GAUGAGGAUAGGGAGGAGGAG	::.::::::::::: :::::	AUCUUCCUCCCUAUCGUCAUC	Cleavage	pacid=19651196 locus=AT1G53770 ID=AT1G53770.1.TAIR10 annot-version=TAIR10	1
ath-miR854b	AT1G50732.1	2	-1	1	21	189	209	GAUGAGGAUAGGGAGGAGGAG	:.::.::.:.::::::::::	GUUCUUCUUCUUAUCCUCAUC	Cleavage	pacid=19656171 locus=AT1G50732 ID=AT1G50732.1.TAIR10 annot-version=TAIR10	1
ath-miR854b	AT1G33055.1	2	-1	1	21	215	235	GAUGAGGAUAGGGAGGAGGAG	: ::::::::.:::.:::.:.	CCCCUCCUCCUUAUUCUCGUU	Cleavage	pacid=19651206 locus=AT1G33055 ID=AT1G33055.1.TAIR10 annot-version=TAIR10	1
ath-miR854c	AT1G53770.2	2	-1	1	21	273	293	GAUGAGGAUAGGGAGGAGGAG	::.::::::::::: :::::	AUCUUCCUCCCUAUCGUCAUC	Cleavage	pacid=19651195 locus=AT1G53770 ID=AT1G53770.2.TAIR10 annot-version=TAIR10	1
ath-miR854c	AT1G53770.1	2	-1	1	21	244	264	GAUGAGGAUAGGGAGGAGGAG	::.::::::::::: :::::	AUCUUCCUCCCUAUCGUCAUC	Cleavage	pacid=19651196 locus=AT1G53770 ID=AT1G53770.1.TAIR10 annot-version=TAIR10	1
ath-miR854c	AT1G50732.1	2	-1	1	21	189	209	GAUGAGGAUAGGGAGGAGGAG	:.::.::.:.::::::::::	GUUCUUCUUCUUAUCCUCAUC	Cleavage	pacid=19656171 locus=AT1G50732 ID=AT1G50732.1.TAIR10 annot-version=TAIR10	1
ath-miR854c	AT1G33055.1	2	-1	1	21	215	235	GAUGAGGAUAGGGAGGAGGAG	: ::::::::.:::.:::.:.	CCCCUCCUCCUUAUUCUCGUU	Cleavage	pacid=19651206 locus=AT1G33055 ID=AT1G33055.1.TAIR10 annot-version=TAIR10	1
ath-miR854d	AT1G53770.2	2	-1	1	21	273	293	GAUGAGGAUAGGGAGGAGGAG	::.::::::::::: :::::	AUCUUCCUCCCUAUCGUCAUC	Cleavage	pacid=19651195 locus=AT1G53770 ID=AT1G53770.2.TAIR10 annot-version=TAIR10	1
ath-miR854d	AT1G53770.1	2	-1	1	21	244	264	GAUGAGGAUAGGGAGGAGGAG	::.::::::::::: :::::	AUCUUCCUCCCUAUCGUCAUC	Cleavage	pacid=19651196 locus=AT1G53770 ID=AT1G53770.1.TAIR10 annot-version=TAIR10	1
ath-miR854d	AT1G50732.1	2	-1	1	21	189	209	GAUGAGGAUAGGGAGGAGGAG	:.::.::.:.::::::::::	GUUCUUCUUCUUAUCCUCAUC	Cleavage	pacid=19656171 locus=AT1G50732 ID=AT1G50732.1.TAIR10 annot-version=TAIR10	1
ath-miR854d	AT1G33055.1	2	-1	1	21	215	235	GAUGAGGAUAGGGAGGAGGAG	: ::::::::.:::.:::.:.	CCCCUCCUCCUUAUUCUCGUU	Cleavage	pacid=19651206 locus=AT1G33055 ID=AT1G33055.1.TAIR10 annot-version=TAIR10	1
ath-miR854e	AT1G53770.2	2	-1	1	21	273	293	GAUGAGGAUAGGGAGGAGGAG	::.::::::::::: :::::	AUCUUCCUCCCUAUCGUCAUC	Cleavage	pacid=19651195 locus=AT1G53770 ID=AT1G53770.2.TAIR10 annot-version=TAIR10	1
ath-miR854e	AT1G53770.1	2	-1	1	21	244	264	GAUGAGGAUAGGGAGGAGGAG	::.::::::::::: :::::	AUCUUCCUCCCUAUCGUCAUC	Cleavage	pacid=19651196 locus=AT1G53770 ID=AT1G53770.1.TAIR10 annot-version=TAIR10	1
ath-miR854e	AT1G50732.1	2	-1	1	21	189	209	GAUGAGGAUAGGGAGGAGGAG	:.::.::.:.::::::::::	GUUCUUCUUCUUAUCCUCAUC	Cleavage	pacid=19656171 locus=AT1G50732 ID=AT1G50732.1.TAIR10 annot-version=TAIR10	1
ath-miR854e	AT1G33055.1	2	-1	1	21	215	235	GAUGAGGAUAGGGAGGAGGAG	: ::::::::.:::.:::.:.	CCCCUCCUCCUUAUUCUCGUU	Cleavage	pacid=19651206 locus=AT1G33055 ID=AT1G33055.1.TAIR10 annot-version=TAIR10	1
ath-miR855	AT5G02490.1	2	-1	1	22	47	68	AGCAAAAGCUAAGGAAAAGGAA	:::::.:::::::::: ::	AAACUUUUUCUUAGCUUUUUCU	Cleavage	pacid=19673328 locus=AT5G02490 ID=AT5G02490.1.TAIR10 annot-version=TAIR10	1
ath-miR859	AT3G13830.1	2	-1	1	21	685	705	UCUCUCUGUUGUGAAGUCAAA	:::::::::::.::.:::::	UUUGACUUCACGACGGAGAGU	Cleavage	pacid=19659550 locus=AT3G13830 ID=AT3G13830.1.TAIR10 annot-version=TAIR10	2
ath-miR859	AT3G22700.1	2	-1	1	21	676	696	UCUCUCUGUUGUGAAGUCAAA	::::::::.: ::::::::::	UUUGACUUUAAAACAGAGAGA	Translation	pacid=19660410 locus=AT3G22700 ID=AT3G22700.1.TAIR10 annot-version=TAIR10	1
ath-miR859	AT2G27520.1	2	-1	1	21	604	624	UCUCUCUGUUGUGAAGUCAAA	:::::.::::::::::::: :	UUUGAUUUCACAACAGAGACA	Cleavage	pacid=19639277 locus=AT2G27520 ID=AT2G27520.1.TAIR10 annot-version=TAIR10	1
ath-miR859	AT2G04920.1	2	-1	1	21	667	687	UCUCUCUGUUGUGAAGUCAAA	:::::.::.::::..::::::	UUUGAUUUUACAAUGGAGAGA	Cleavage	pacid=19641199 locus=AT2G04920 ID=AT2G04920.1.TAIR10 annot-version=TAIR10	1
ath-miR859	AT3G24580.1	2	-1	1	21	694	714	UCUCUCUGUUGUGAAGUCAAA	:::::.::::::: :::::::	UUUGAUUUCACAAGAGAGAGA	Cleavage	pacid=19662647 locus=AT3G24580 ID=AT3G24580.1.TAIR10 annot-version=TAIR10	1
ath-miR859	AT3G17280.1	2	-1	1	21	667	687	UCUCUCUGUUGUGAAGUCAAA	:::::.::..::::.::::::	UUUGAUUUUGCAACGGAGAGA	Cleavage	pacid=19661824 locus=AT3G17280 ID=AT3G17280.1.TAIR10 annot-version=TAIR10	1
ath-miR859	AT3G49520.1	2	-1	1	21	694	714	UCUCUCUGUUGUGAAGUCAAA	:::::.:::::::: ::::::	UUUGAUUUCACAACCGAGAGA	Cleavage	pacid=19665217 locus=AT3G49520 ID=AT3G49520.1.TAIR10 annot-version=TAIR10	1
ath-miR859	AT3G19880.1	2	-1	1	21	658	678	UCUCUCUGUUGUGAAGUCAAA	:::::.::.::..::::::::	UUUGAUUUUACGGCAGAGAGA	Cleavage	pacid=19662342 locus=AT3G19880 ID=AT3G19880.1.TAIR10 annot-version=TAIR10	1
ath-miR859	AT3G21170.1	2	-1	1	21	721	741	UCUCUCUGUUGUGAAGUCAAA	:::::.::: :::::::::::	UUUGAUUUCUCAACAGAGAGA	Cleavage	pacid=19661636 locus=AT3G21170 ID=AT3G21170.1.TAIR10 annot-version=TAIR10	1
ath-miR859	AT3G13820.1	2	-1	1	21	721	741	UCUCUCUGUUGUGAAGUCAAA	:::::.: .::::::::::::	UUUGAUUAUACAACAGAGAGA	Cleavage	pacid=19658422 locus=AT3G13820 ID=AT3G13820.1.TAIR10 annot-version=TAIR10	1
ath-miR859	AT5G03670.1	2	-1	1	21	1576	1596	UCUCUCUGUUGUGAAGUCAAA	:::.:::: ::::::::::	CAUGAUUUCAGAACAGAGAGA	Translation	pacid=19672398 locus=AT5G03670 ID=AT5G03670.1.TAIR10 annot-version=TAIR10	1
ath-miR865-3p	AT2G07750.1	2	-1	1	21	933	953	UUUUUCCUCAAAUUUAUCCAA	::::::..::::::::::::	UUGGAUGGAUUUGAGGAAAAC	Cleavage	pacid=19643277 locus=AT2G07750 ID=AT2G07750.1.TAIR10 annot-version=TAIR10	1
ath-miR865-3p	AT4G16990.2	2	-1	1	21	1836	1856	UUUUUCCUCAAAUUUAUCCAA	:::::.:::::::.::::	GGUGAUAAGUUUGAGGGAAAA	Cleavage	pacid=19645140 locus=AT4G16990 ID=AT4G16990.2.TAIR10 annot-version=TAIR10	1
ath-miR865-3p	AT4G16990.1	2	-1	1	21	1833	1853	UUUUUCCUCAAAUUUAUCCAA	:::::.:::::::.::::	GGUGAUAAGUUUGAGGGAAAA	Cleavage	pacid=19645141 locus=AT4G16990 ID=AT4G16990.1.TAIR10 annot-version=TAIR10	1
ath-miR865-3p	AT4G16990.5	2	-1	1	21	2010	2030	UUUUUCCUCAAAUUUAUCCAA	:::::.:::::::.::::	GGUGAUAAGUUUGAGGGAAAA	Cleavage	pacid=19645144 locus=AT4G16990 ID=AT4G16990.5.TAIR10 annot-version=TAIR10	1
ath-miR865-3p	AT4G16990.3	2	-1	1	21	2013	2033	UUUUUCCUCAAAUUUAUCCAA	:::::.:::::::.::::	GGUGAUAAGUUUGAGGGAAAA	Cleavage	pacid=19645143 locus=AT4G16990 ID=AT4G16990.3.TAIR10 annot-version=TAIR10	1
ath-miR865-3p	AT4G16990.4	2	-1	1	21	2013	2033	UUUUUCCUCAAAUUUAUCCAA	:::::.:::::::.::::	GGUGAUAAGUUUGAGGGAAAA	Cleavage	pacid=19645142 locus=AT4G16990 ID=AT4G16990.4.TAIR10 annot-version=TAIR10	1
ath-miR865-3p	AT3G10050.1	2	-1	1	21	1083	1103	UUUUUCCUCAAAUUUAUCCAA	::::: .::::::::.:::	AAGGAUAUGUUUGAGGAGAAA	Cleavage	pacid=19660091 locus=AT3G10050 ID=AT3G10050.1.TAIR10 annot-version=TAIR10	1
ath-miR866-3p	AT4G21400.1	2	-1	1	20	2165	2184	ACAAAAUCCGUCUUUGAAGA	::::::: ::.:::::::::	UCUUCAAUGAUGGAUUUUGU	Cleavage	pacid=19645294 locus=AT4G21400 ID=AT4G21400.1.TAIR10 annot-version=TAIR10	1
ath-miR156a-3p	AT3G12670.1	2.5	-1	1	22	64	85	GCUCACUGCUCUUUCUGUCAGA	::::::.:.:::..:::::.	GGUGACAGGAGGAGUGGUGAGU	Cleavage	pacid=19662826 locus=AT3G12670 ID=AT3G12670.1.TAIR10 annot-version=TAIR10	1
ath-miR156a-3p	AT4G01090.1	2.5	-1	1	22	2058	2079	GCUCACUGCUCUUUCUGUCAGA	:: ::::::::.:.::::::.	UCAAACAGAAAGGGUAGUGAGU	Cleavage	pacid=19644800 locus=AT4G01090 ID=AT4G01090.1.TAIR10 annot-version=TAIR10	1
ath-miR156a-3p	AT3G07790.1	2.5	-1	1	22	896	917	GCUCACUGCUCUUUCUGUCAGA	:.:.:::::.::::::::	UGAGGCGGAAAGGGCAGUGAGA	Cleavage	pacid=19664746 locus=AT3G07790 ID=AT3G07790.1.TAIR10 annot-version=TAIR10	1
ath-miR156a-3p	AT1G33540.1	2.5	-1	1	22	1081	1102	GCUCACUGCUCUUUCUGUCAGA	:::: ::::::::::: ::	AAAGACAUAAAGAGCAGUGUGC	Cleavage	pacid=19655880 locus=AT1G33540 ID=AT1G33540.1.TAIR10 annot-version=TAIR10	1
ath-miR156a-5p	AT3G17330.1	2.5	-1	1	20	1270	1289	UGACAGAAGAGAGUGAGCAC	: ::.:.:::.::::::::	UUUCUUAUUCUUUUCUGUCA	Cleavage	pacid=19662789 locus=AT3G17330 ID=AT3G17330.1.TAIR10 annot-version=TAIR10	1
ath-miR156a-5p	AT3G17330.2	2.5	-1	1	20	1141	1160	UGACAGAAGAGAGUGAGCAC	: ::.:.:::.::::::::	UUUCUUAUUCUUUUCUGUCA	Cleavage	pacid=19662790 locus=AT3G17330 ID=AT3G17330.2.TAIR10 annot-version=TAIR10	1
ath-miR156a-5p	AT1G71400.1	2.5	-1	1	20	2250	2269	UGACAGAAGAGAGUGAGCAC	::: : ::::.::::::::	CUGCACUCUCUUUUCUGUCA	Cleavage	pacid=19653618 locus=AT1G71400 ID=AT1G71400.1.TAIR10 annot-version=TAIR10	1
ath-miR156a-5p	AT4G24270.2	2.5	-1	1	20	2640	2658	UGACAGAAGAGAGUGAGCAC	:::: ::::::::.:::::	CUGCU-ACUCUCUUUUGUCA	Cleavage	pacid=19644933 locus=AT4G24270 ID=AT4G24270.2.TAIR10 annot-version=TAIR10	1
ath-miR156a-5p	AT4G24270.1	2.5	-1	1	20	2637	2655	UGACAGAAGAGAGUGAGCAC	:::: ::::::::.:::::	CUGCU-ACUCUCUUUUGUCA	Cleavage	pacid=19644934 locus=AT4G24270 ID=AT4G24270.1.TAIR10 annot-version=TAIR10	1
ath-miR156b-3p	AT4G13200.1	2.5	-1	1	23	33	55	UGCUCACCUCUCUUUCUGUCAGU	::::::.:::::: ::::.:	AGAGACAGAGAGAGAGAUGAGUA	Cleavage	pacid=19647004 locus=AT4G13200 ID=AT4G13200.1.TAIR10 annot-version=TAIR10	1
ath-miR156b-5p	AT3G17330.1	2.5	-1	1	20	1270	1289	UGACAGAAGAGAGUGAGCAC	: ::.:.:::.::::::::	UUUCUUAUUCUUUUCUGUCA	Cleavage	pacid=19662789 locus=AT3G17330 ID=AT3G17330.1.TAIR10 annot-version=TAIR10	1
ath-miR156b-5p	AT3G17330.2	2.5	-1	1	20	1141	1160	UGACAGAAGAGAGUGAGCAC	: ::.:.:::.::::::::	UUUCUUAUUCUUUUCUGUCA	Cleavage	pacid=19662790 locus=AT3G17330 ID=AT3G17330.2.TAIR10 annot-version=TAIR10	1
ath-miR156b-5p	AT1G71400.1	2.5	-1	1	20	2250	2269	UGACAGAAGAGAGUGAGCAC	::: : ::::.::::::::	CUGCACUCUCUUUUCUGUCA	Cleavage	pacid=19653618 locus=AT1G71400 ID=AT1G71400.1.TAIR10 annot-version=TAIR10	1
ath-miR156b-5p	AT4G24270.2	2.5	-1	1	20	2640	2658	UGACAGAAGAGAGUGAGCAC	:::: ::::::::.:::::	CUGCU-ACUCUCUUUUGUCA	Cleavage	pacid=19644933 locus=AT4G24270 ID=AT4G24270.2.TAIR10 annot-version=TAIR10	1
ath-miR156b-5p	AT4G24270.1	2.5	-1	1	20	2637	2655	UGACAGAAGAGAGUGAGCAC	:::: ::::::::.:::::	CUGCU-ACUCUCUUUUGUCA	Cleavage	pacid=19644934 locus=AT4G24270 ID=AT4G24270.1.TAIR10 annot-version=TAIR10	1
ath-miR156c-5p	AT3G17330.1	2.5	-1	1	20	1270	1289	UGACAGAAGAGAGUGAGCAC	: ::.:.:::.::::::::	UUUCUUAUUCUUUUCUGUCA	Cleavage	pacid=19662789 locus=AT3G17330 ID=AT3G17330.1.TAIR10 annot-version=TAIR10	1
ath-miR156c-5p	AT3G17330.2	2.5	-1	1	20	1141	1160	UGACAGAAGAGAGUGAGCAC	: ::.:.:::.::::::::	UUUCUUAUUCUUUUCUGUCA	Cleavage	pacid=19662790 locus=AT3G17330 ID=AT3G17330.2.TAIR10 annot-version=TAIR10	1
ath-miR156c-5p	AT1G71400.1	2.5	-1	1	20	2250	2269	UGACAGAAGAGAGUGAGCAC	::: : ::::.::::::::	CUGCACUCUCUUUUCUGUCA	Cleavage	pacid=19653618 locus=AT1G71400 ID=AT1G71400.1.TAIR10 annot-version=TAIR10	1
ath-miR156c-5p	AT4G24270.2	2.5	-1	1	20	2640	2658	UGACAGAAGAGAGUGAGCAC	:::: ::::::::.:::::	CUGCU-ACUCUCUUUUGUCA	Cleavage	pacid=19644933 locus=AT4G24270 ID=AT4G24270.2.TAIR10 annot-version=TAIR10	1
ath-miR156c-5p	AT4G24270.1	2.5	-1	1	20	2637	2655	UGACAGAAGAGAGUGAGCAC	:::: ::::::::.:::::	CUGCU-ACUCUCUUUUGUCA	Cleavage	pacid=19644934 locus=AT4G24270 ID=AT4G24270.1.TAIR10 annot-version=TAIR10	1
ath-miR156d-3p	AT4G12100.1	2.5	-1	1	23	1099	1121	GCUCACUCUCUUUUUGUCAUAAC	:: ::.:::::.::::: ::::	AUUUUGGCAAAAGGAGAGGGAGC	Cleavage	pacid=19648491 locus=AT4G12100 ID=AT4G12100.1.TAIR10 annot-version=TAIR10	1
ath-miR156d-3p	AT3G02760.1	2.5	-1	1	23	2013	2035	GCUCACUCUCUUUUUGUCAUAAC	:. :::::.:::.:::::::.	ACUGAGACAAGAAGGGAGUGAGU	Cleavage	pacid=19664037 locus=AT3G02760 ID=AT3G02760.1.TAIR10 annot-version=TAIR10	1
ath-miR156d-3p	AT2G19390.1	2.5	-1	1	23	4132	4154	GCUCACUCUCUUUUUGUCAUAAC	::::::::::::::: ::	UAGUUGACAAAAAGAGAGUAAGG	Cleavage	pacid=19641888 locus=AT2G19390 ID=AT2G19390.1.TAIR10 annot-version=TAIR10	1
ath-miR156d-3p	AT3G06540.1	2.5	-1	1	23	1915	1937	GCUCACUCUCUUUUUGUCAUAAC	::.::.:..:::.::::::	AGAUUGGCAGAGGGAGGGUGAGC	Cleavage	pacid=19659802 locus=AT3G06540 ID=AT3G06540.1.TAIR10 annot-version=TAIR10	1
ath-miR156d-3p	AT5G41790.1	2.5	-1	1	23	1497	1519	GCUCACUCUCUUUUUGUCAUAAC	:: :.:::::::::::::	CCACAGAGAGAAAGAGAGUGAGC	Cleavage	pacid=19668403 locus=AT5G41790 ID=AT5G41790.1.TAIR10 annot-version=TAIR10	4
ath-miR156d-5p	AT3G17330.1	2.5	-1	1	20	1270	1289	UGACAGAAGAGAGUGAGCAC	: ::.:.:::.::::::::	UUUCUUAUUCUUUUCUGUCA	Cleavage	pacid=19662789 locus=AT3G17330 ID=AT3G17330.1.TAIR10 annot-version=TAIR10	1
ath-miR156d-5p	AT3G17330.2	2.5	-1	1	20	1141	1160	UGACAGAAGAGAGUGAGCAC	: ::.:.:::.::::::::	UUUCUUAUUCUUUUCUGUCA	Cleavage	pacid=19662790 locus=AT3G17330 ID=AT3G17330.2.TAIR10 annot-version=TAIR10	1
ath-miR156d-5p	AT1G71400.1	2.5	-1	1	20	2250	2269	UGACAGAAGAGAGUGAGCAC	::: : ::::.::::::::	CUGCACUCUCUUUUCUGUCA	Cleavage	pacid=19653618 locus=AT1G71400 ID=AT1G71400.1.TAIR10 annot-version=TAIR10	1
ath-miR156d-5p	AT4G24270.2	2.5	-1	1	20	2640	2658	UGACAGAAGAGAGUGAGCAC	:::: ::::::::.:::::	CUGCU-ACUCUCUUUUGUCA	Cleavage	pacid=19644933 locus=AT4G24270 ID=AT4G24270.2.TAIR10 annot-version=TAIR10	1
ath-miR156d-5p	AT4G24270.1	2.5	-1	1	20	2637	2655	UGACAGAAGAGAGUGAGCAC	:::: ::::::::.:::::	CUGCU-ACUCUCUUUUGUCA	Cleavage	pacid=19644934 locus=AT4G24270 ID=AT4G24270.1.TAIR10 annot-version=TAIR10	1
ath-miR156e	AT3G17330.1	2.5	-1	1	20	1270	1289	UGACAGAAGAGAGUGAGCAC	: ::.:.:::.::::::::	UUUCUUAUUCUUUUCUGUCA	Cleavage	pacid=19662789 locus=AT3G17330 ID=AT3G17330.1.TAIR10 annot-version=TAIR10	1
ath-miR156e	AT3G17330.2	2.5	-1	1	20	1141	1160	UGACAGAAGAGAGUGAGCAC	: ::.:.:::.::::::::	UUUCUUAUUCUUUUCUGUCA	Cleavage	pacid=19662790 locus=AT3G17330 ID=AT3G17330.2.TAIR10 annot-version=TAIR10	1
ath-miR156e	AT1G71400.1	2.5	-1	1	20	2250	2269	UGACAGAAGAGAGUGAGCAC	::: : ::::.::::::::	CUGCACUCUCUUUUCUGUCA	Cleavage	pacid=19653618 locus=AT1G71400 ID=AT1G71400.1.TAIR10 annot-version=TAIR10	1
ath-miR156e	AT4G24270.2	2.5	-1	1	20	2640	2658	UGACAGAAGAGAGUGAGCAC	:::: ::::::::.:::::	CUGCU-ACUCUCUUUUGUCA	Cleavage	pacid=19644933 locus=AT4G24270 ID=AT4G24270.2.TAIR10 annot-version=TAIR10	1
ath-miR156e	AT4G24270.1	2.5	-1	1	20	2637	2655	UGACAGAAGAGAGUGAGCAC	:::: ::::::::.:::::	CUGCU-ACUCUCUUUUGUCA	Cleavage	pacid=19644934 locus=AT4G24270 ID=AT4G24270.1.TAIR10 annot-version=TAIR10	1
ath-miR156f-5p	AT3G17330.1	2.5	-1	1	20	1270	1289	UGACAGAAGAGAGUGAGCAC	: ::.:.:::.::::::::	UUUCUUAUUCUUUUCUGUCA	Cleavage	pacid=19662789 locus=AT3G17330 ID=AT3G17330.1.TAIR10 annot-version=TAIR10	1
ath-miR156f-5p	AT3G17330.2	2.5	-1	1	20	1141	1160	UGACAGAAGAGAGUGAGCAC	: ::.:.:::.::::::::	UUUCUUAUUCUUUUCUGUCA	Cleavage	pacid=19662790 locus=AT3G17330 ID=AT3G17330.2.TAIR10 annot-version=TAIR10	1
ath-miR156f-5p	AT1G71400.1	2.5	-1	1	20	2250	2269	UGACAGAAGAGAGUGAGCAC	::: : ::::.::::::::	CUGCACUCUCUUUUCUGUCA	Cleavage	pacid=19653618 locus=AT1G71400 ID=AT1G71400.1.TAIR10 annot-version=TAIR10	1
ath-miR156f-5p	AT4G24270.2	2.5	-1	1	20	2640	2658	UGACAGAAGAGAGUGAGCAC	:::: ::::::::.:::::	CUGCU-ACUCUCUUUUGUCA	Cleavage	pacid=19644933 locus=AT4G24270 ID=AT4G24270.2.TAIR10 annot-version=TAIR10	1
ath-miR156f-5p	AT4G24270.1	2.5	-1	1	20	2637	2655	UGACAGAAGAGAGUGAGCAC	:::: ::::::::.:::::	CUGCU-ACUCUCUUUUGUCA	Cleavage	pacid=19644934 locus=AT4G24270 ID=AT4G24270.1.TAIR10 annot-version=TAIR10	1
ath-miR156g	AT3G28690.1	2.5	-1	1	20	838	857	CGACAGAAGAGAGUGAGCAC	:::::::::.::::.:::.	GUGCUCACUUUCUUUUGUUA	Cleavage	pacid=19660600 locus=AT3G28690 ID=AT3G28690.1.TAIR10 annot-version=TAIR10	1
ath-miR156g	AT1G53290.1	2.5	-1	1	20	957	976	CGACAGAAGAGAGUGAGCAC	::::::: .::::::::.:	AUGCUCACCUUCUUCUGUUG	Cleavage	pacid=19649206 locus=AT1G53290 ID=AT1G53290.1.TAIR10 annot-version=TAIR10	1
ath-miR156g	AT3G14380.1	2.5	-1	1	20	230	249	CGACAGAAGAGAGUGAGCAC	::::.:.:::::::: :::	CUGCUUAUUCUCUUCUCUCG	Cleavage	pacid=19664669 locus=AT3G14380 ID=AT3G14380.1.TAIR10 annot-version=TAIR10	1
ath-miR156g	AT2G43700.1	2.5	-1	1	20	922	941	CGACAGAAGAGAGUGAGCAC	: ::..:::::::::::.:	AUCCUUGCUCUCUUCUGUUG	Cleavage	pacid=19641547 locus=AT2G43700 ID=AT2G43700.1.TAIR10 annot-version=TAIR10	1
ath-miR156h	AT3G05165.2	2.5	-1	1	20	109	128	UGACAGAAGAAAGAGAGCAC	:::.:.:.:::.::::::.:	GUGUUUUUUUUUUUCUGUUA	Cleavage	pacid=19665235 locus=AT3G05165 ID=AT3G05165.2.TAIR10 annot-version=TAIR10	1
ath-miR156h	AT3G05165.4	2.5	-1	1	20	109	128	UGACAGAAGAAAGAGAGCAC	:::.:.:.:::.::::::.:	GUGUUUUUUUUUUUCUGUUA	Cleavage	pacid=19665237 locus=AT3G05165 ID=AT3G05165.4.TAIR10 annot-version=TAIR10	1
ath-miR156h	AT3G15270.1	2.5	-1	1	20	645	664	UGACAGAAGAAAGAGAGCAC	::::::: ::::::::::	CCGCUCUCUCUCUUCUGUCA	Translation	pacid=19664431 locus=AT3G15270 ID=AT3G15270.1.TAIR10 annot-version=TAIR10	1
ath-miR156h	AT4G27260.1	2.5	-1	1	20	2038	2057	UGACAGAAGAAAGAGAGCAC	::.:::.:::.::.:::.:	UUGUUCUUUUUUUUUUGUUA	Cleavage	pacid=19643853 locus=AT4G27260 ID=AT4G27260.1.TAIR10 annot-version=TAIR10	1
ath-miR156h	AT3G28860.1	2.5	-1	1	20	2891	2910	UGACAGAAGAAAGAGAGCAC	: :::::::: ::::::::	AUUCUCUCUUUGUUCUGUCA	Cleavage	pacid=19664790 locus=AT3G28860 ID=AT3G28860.1.TAIR10 annot-version=TAIR10	1
ath-miR156i	AT2G17220.1	2.5	-1	1	20	11	30	UGACAGAAGAGAGAGAGCAG	:: ::::::::::::: :::	CUUCUCUCUCUCUUCUCUCA	Cleavage	pacid=19641130 locus=AT2G17220 ID=AT2G17220.1.TAIR10 annot-version=TAIR10	1
ath-miR156i	AT2G17220.2	2.5	-1	1	20	20	39	UGACAGAAGAGAGAGAGCAG	:: ::::::::::::: :::	CUUCUCUCUCUCUUCUCUCA	Cleavage	pacid=19641131 locus=AT2G17220 ID=AT2G17220.2.TAIR10 annot-version=TAIR10	1
ath-miR156i	AT1G35516.1	2.5	-1	1	20	42	61	UGACAGAAGAGAGAGAGCAG	:: ::::::::::::: :::	CUUCUCUCUCUCUUCUCUCA	Cleavage	pacid=19651473 locus=AT1G35516 ID=AT1G35516.1.TAIR10 annot-version=TAIR10	1
ath-miR156i	AT1G29890.2	2.5	-1	1	20	556	575	UGACAGAAGAGAGAGAGCAG	.: ::::.:::::::::::	UUUCUCUUUCUCUUCUGUCU	Cleavage	pacid=19649293 locus=AT1G29890 ID=AT1G29890.2.TAIR10 annot-version=TAIR10	1
ath-miR156i	AT1G29890.1	2.5	-1	1	20	622	641	UGACAGAAGAGAGAGAGCAG	.: ::::.:::::::::::	UUUCUCUUUCUCUUCUGUCU	Cleavage	pacid=19649294 locus=AT1G29890 ID=AT1G29890.1.TAIR10 annot-version=TAIR10	1
ath-miR156i	AT2G03750.1	2.5	-1	1	20	1104	1123	UGACAGAAGAGAGAGAGCAG	::.:.:.:.::::.:::::	GUGUUUUUUUUCUUUUGUCA	Cleavage	pacid=19639315 locus=AT2G03750 ID=AT2G03750.1.TAIR10 annot-version=TAIR10	1
ath-miR156i	AT1G22000.1	2.5	-1	1	20	906	925	UGACAGAAGAGAGAGAGCAG	: :::::.::::::::::	GAGAUCUCUUUCUUCUGUCA	Cleavage	pacid=19654417 locus=AT1G22000 ID=AT1G22000.1.TAIR10 annot-version=TAIR10	1
ath-miR156i	AT1G26890.1	2.5	-1	1	20	948	967	UGACAGAAGAGAGAGAGCAG	: :::::.::::::::::	GAGAUCUCUUUCUUCUGUCA	Cleavage	pacid=19657647 locus=AT1G26890 ID=AT1G26890.1.TAIR10 annot-version=TAIR10	1
ath-miR156i	AT3G28690.1	2.5	-1	1	20	838	857	UGACAGAAGAGAGAGAGCAG	::::: ::.::::.:::.:	GUGCUCACUUUCUUUUGUUA	Cleavage	pacid=19660600 locus=AT3G28690 ID=AT3G28690.1.TAIR10 annot-version=TAIR10	1
ath-miR156i	AT3G47170.1	2.5	-1	1	20	345	364	UGACAGAAGAGAGAGAGCAG	::: ::::::::::: :::	GUGCACUCUCUCUUCUCUCA	Cleavage	pacid=19658819 locus=AT3G47170 ID=AT3G47170.1.TAIR10 annot-version=TAIR10	1
ath-miR156j	AT2G03750.1	2.5	-1	1	20	1104	1123	UGACAGAAGAGAGAGAGCAC	:::.:.:.:.::::.:::::	GUGUUUUUUUUCUUUUGUCA	Cleavage	pacid=19639315 locus=AT2G03750 ID=AT2G03750.1.TAIR10 annot-version=TAIR10	1
ath-miR156j	AT3G28690.1	2.5	-1	1	20	838	857	UGACAGAAGAGAGAGAGCAC	:::::: ::.::::.:::.:	GUGCUCACUUUCUUUUGUUA	Cleavage	pacid=19660600 locus=AT3G28690 ID=AT3G28690.1.TAIR10 annot-version=TAIR10	1
ath-miR156j	AT3G47170.1	2.5	-1	1	20	345	364	UGACAGAAGAGAGAGAGCAC	:::: ::::::::::: :::	GUGCACUCUCUCUUCUCUCA	Cleavage	pacid=19658819 locus=AT3G47170 ID=AT3G47170.1.TAIR10 annot-version=TAIR10	1
ath-miR156j	AT1G22000.1	2.5	-1	1	20	906	925	UGACAGAAGAGAGAGAGCAC	: : :::::.::::::::::	GAGAUCUCUUUCUUCUGUCA	Cleavage	pacid=19654417 locus=AT1G22000 ID=AT1G22000.1.TAIR10 annot-version=TAIR10	1
ath-miR156j	AT1G26890.1	2.5	-1	1	20	948	967	UGACAGAAGAGAGAGAGCAC	: : :::::.::::::::::	GAGAUCUCUUUCUUCUGUCA	Cleavage	pacid=19657647 locus=AT1G26890 ID=AT1G26890.1.TAIR10 annot-version=TAIR10	1
ath-miR156j	AT1G29890.2	2.5	-1	1	20	556	575	UGACAGAAGAGAGAGAGCAC	: ::::.:::::::::::	UUUCUCUUUCUCUUCUGUCU	Cleavage	pacid=19649293 locus=AT1G29890 ID=AT1G29890.2.TAIR10 annot-version=TAIR10	1
ath-miR156j	AT1G29890.1	2.5	-1	1	20	622	641	UGACAGAAGAGAGAGAGCAC	: ::::.:::::::::::	UUUCUCUUUCUCUUCUGUCU	Cleavage	pacid=19649294 locus=AT1G29890 ID=AT1G29890.1.TAIR10 annot-version=TAIR10	1
ath-miR156j	AT2G17220.1	2.5	-1	1	20	11	30	UGACAGAAGAGAGAGAGCAC	: ::::::::::::: :::	CUUCUCUCUCUCUUCUCUCA	Cleavage	pacid=19641130 locus=AT2G17220 ID=AT2G17220.1.TAIR10 annot-version=TAIR10	1
ath-miR156j	AT2G17220.2	2.5	-1	1	20	20	39	UGACAGAAGAGAGAGAGCAC	: ::::::::::::: :::	CUUCUCUCUCUCUUCUCUCA	Cleavage	pacid=19641131 locus=AT2G17220 ID=AT2G17220.2.TAIR10 annot-version=TAIR10	1
ath-miR156j	AT1G35516.1	2.5	-1	1	20	42	61	UGACAGAAGAGAGAGAGCAC	: ::::::::::::: :::	CUUCUCUCUCUCUUCUCUCA	Cleavage	pacid=19651473 locus=AT1G35516 ID=AT1G35516.1.TAIR10 annot-version=TAIR10	1
ath-miR157a-5p	AT5G50570.1	2.5	-1	1	21	1102	1122	UUGACAGAAGAUAGAGAGCAC	::::::::: ::::::::::	GUGCUCUCUCUCUUCUGUCAU	Cleavage	pacid=19670856 locus=AT5G50570 ID=AT5G50570.1.TAIR10 annot-version=TAIR10	1
ath-miR157a-5p	AT5G50570.2	2.5	-1	1	21	967	987	UUGACAGAAGAUAGAGAGCAC	::::::::: ::::::::::	GUGCUCUCUCUCUUCUGUCAU	Cleavage	pacid=19670857 locus=AT5G50570 ID=AT5G50570.2.TAIR10 annot-version=TAIR10	1
ath-miR157a-5p	AT5G50670.1	2.5	-1	1	21	1102	1122	UUGACAGAAGAUAGAGAGCAC	::::::::: ::::::::::	GUGCUCUCUCUCUUCUGUCAU	Cleavage	pacid=19667447 locus=AT5G50670 ID=AT5G50670.1.TAIR10 annot-version=TAIR10	1
ath-miR157a-5p	AT1G53160.1	2.5	-1	1	21	592	612	UUGACAGAAGAUAGAGAGCAC	:::::::: ::::::::::	CUGCUCUCUCUCUUCUGUCAU	Cleavage	pacid=19652602 locus=AT1G53160 ID=AT1G53160.1.TAIR10 annot-version=TAIR10	1
ath-miR157a-5p	AT3G15270.1	2.5	-1	1	21	645	665	UUGACAGAAGAUAGAGAGCAC	::::::: ::::::::::	CCGCUCUCUCUCUUCUGUCAU	Cleavage	pacid=19664431 locus=AT3G15270 ID=AT3G15270.1.TAIR10 annot-version=TAIR10	1
ath-miR157a-5p	AT4G28660.2	2.5	-1	1	21	149	169	UUGACAGAAGAUAGAGAGCAC	:.:::.:: ::::::::::	UGGUUCUUUAACUUCUGUCAA	Translation	pacid=19644043 locus=AT4G28660 ID=AT4G28660.2.TAIR10 annot-version=TAIR10	1
ath-miR157a-5p	AT4G28660.1	2.5	-1	1	21	113	133	UUGACAGAAGAUAGAGAGCAC	:.:::.:: ::::::::::	UGGUUCUUUAACUUCUGUCAA	Translation	pacid=19644044 locus=AT4G28660 ID=AT4G28660.1.TAIR10 annot-version=TAIR10	1
ath-miR157a-5p	AT1G32140.1	2.5	-1	1	21	1284	1304	UUGACAGAAGAUAGAGAGCAC	:: :::::::::::::.::	UUGGACUCUAUCUUCUGUUAA	Cleavage	pacid=19657576 locus=AT1G32140 ID=AT1G32140.1.TAIR10 annot-version=TAIR10	1
ath-miR157a-5p	AT1G22000.1	2.5	-1	1	21	906	926	UUGACAGAAGAUAGAGAGCAC	: : ::::: :::::::::::	GAGAUCUCUUUCUUCUGUCAA	Cleavage	pacid=19654417 locus=AT1G22000 ID=AT1G22000.1.TAIR10 annot-version=TAIR10	1
ath-miR157a-5p	AT2G39710.1	2.5	-1	1	21	598	618	UUGACAGAAGAUAGAGAGCAC	: : :::.::::::.:::.::	GGGAUCUUUAUCUUUUGUUAA	Cleavage	pacid=19638075 locus=AT2G39710 ID=AT2G39710.1.TAIR10 annot-version=TAIR10	1
ath-miR157b-5p	AT5G50570.1	2.5	-1	1	21	1102	1122	UUGACAGAAGAUAGAGAGCAC	::::::::: ::::::::::	GUGCUCUCUCUCUUCUGUCAU	Cleavage	pacid=19670856 locus=AT5G50570 ID=AT5G50570.1.TAIR10 annot-version=TAIR10	1
ath-miR157b-5p	AT5G50570.2	2.5	-1	1	21	967	987	UUGACAGAAGAUAGAGAGCAC	::::::::: ::::::::::	GUGCUCUCUCUCUUCUGUCAU	Cleavage	pacid=19670857 locus=AT5G50570 ID=AT5G50570.2.TAIR10 annot-version=TAIR10	1
ath-miR157b-5p	AT5G50670.1	2.5	-1	1	21	1102	1122	UUGACAGAAGAUAGAGAGCAC	::::::::: ::::::::::	GUGCUCUCUCUCUUCUGUCAU	Cleavage	pacid=19667447 locus=AT5G50670 ID=AT5G50670.1.TAIR10 annot-version=TAIR10	1
ath-miR157b-5p	AT1G53160.1	2.5	-1	1	21	592	612	UUGACAGAAGAUAGAGAGCAC	:::::::: ::::::::::	CUGCUCUCUCUCUUCUGUCAU	Cleavage	pacid=19652602 locus=AT1G53160 ID=AT1G53160.1.TAIR10 annot-version=TAIR10	1
ath-miR157b-5p	AT3G15270.1	2.5	-1	1	21	645	665	UUGACAGAAGAUAGAGAGCAC	::::::: ::::::::::	CCGCUCUCUCUCUUCUGUCAU	Cleavage	pacid=19664431 locus=AT3G15270 ID=AT3G15270.1.TAIR10 annot-version=TAIR10	1
ath-miR157b-5p	AT4G28660.2	2.5	-1	1	21	149	169	UUGACAGAAGAUAGAGAGCAC	:.:::.:: ::::::::::	UGGUUCUUUAACUUCUGUCAA	Translation	pacid=19644043 locus=AT4G28660 ID=AT4G28660.2.TAIR10 annot-version=TAIR10	1
ath-miR157b-5p	AT4G28660.1	2.5	-1	1	21	113	133	UUGACAGAAGAUAGAGAGCAC	:.:::.:: ::::::::::	UGGUUCUUUAACUUCUGUCAA	Translation	pacid=19644044 locus=AT4G28660 ID=AT4G28660.1.TAIR10 annot-version=TAIR10	1
ath-miR157b-5p	AT1G32140.1	2.5	-1	1	21	1284	1304	UUGACAGAAGAUAGAGAGCAC	:: :::::::::::::.::	UUGGACUCUAUCUUCUGUUAA	Cleavage	pacid=19657576 locus=AT1G32140 ID=AT1G32140.1.TAIR10 annot-version=TAIR10	1
ath-miR157b-5p	AT1G22000.1	2.5	-1	1	21	906	926	UUGACAGAAGAUAGAGAGCAC	: : ::::: :::::::::::	GAGAUCUCUUUCUUCUGUCAA	Cleavage	pacid=19654417 locus=AT1G22000 ID=AT1G22000.1.TAIR10 annot-version=TAIR10	1
ath-miR157b-5p	AT2G39710.1	2.5	-1	1	21	598	618	UUGACAGAAGAUAGAGAGCAC	: : :::.::::::.:::.::	GGGAUCUUUAUCUUUUGUUAA	Cleavage	pacid=19638075 locus=AT2G39710 ID=AT2G39710.1.TAIR10 annot-version=TAIR10	1
ath-miR157c-3p	AT1G80180.1	2.5	-1	1	21	328	348	GCUCUCUAUACUUCUGUCACC	::::.::.::::.:::::	ACUGACGGAGGUAUGGAGAGG	Cleavage	pacid=19650803 locus=AT1G80180 ID=AT1G80180.1.TAIR10 annot-version=TAIR10	1
ath-miR157c-5p	AT5G50570.1	2.5	-1	1	21	1102	1122	UUGACAGAAGAUAGAGAGCAC	::::::::: ::::::::::	GUGCUCUCUCUCUUCUGUCAU	Cleavage	pacid=19670856 locus=AT5G50570 ID=AT5G50570.1.TAIR10 annot-version=TAIR10	1
ath-miR157c-5p	AT5G50570.2	2.5	-1	1	21	967	987	UUGACAGAAGAUAGAGAGCAC	::::::::: ::::::::::	GUGCUCUCUCUCUUCUGUCAU	Cleavage	pacid=19670857 locus=AT5G50570 ID=AT5G50570.2.TAIR10 annot-version=TAIR10	1
ath-miR157c-5p	AT5G50670.1	2.5	-1	1	21	1102	1122	UUGACAGAAGAUAGAGAGCAC	::::::::: ::::::::::	GUGCUCUCUCUCUUCUGUCAU	Cleavage	pacid=19667447 locus=AT5G50670 ID=AT5G50670.1.TAIR10 annot-version=TAIR10	1
ath-miR157c-5p	AT1G53160.1	2.5	-1	1	21	592	612	UUGACAGAAGAUAGAGAGCAC	:::::::: ::::::::::	CUGCUCUCUCUCUUCUGUCAU	Cleavage	pacid=19652602 locus=AT1G53160 ID=AT1G53160.1.TAIR10 annot-version=TAIR10	1
ath-miR157c-5p	AT3G15270.1	2.5	-1	1	21	645	665	UUGACAGAAGAUAGAGAGCAC	::::::: ::::::::::	CCGCUCUCUCUCUUCUGUCAU	Cleavage	pacid=19664431 locus=AT3G15270 ID=AT3G15270.1.TAIR10 annot-version=TAIR10	1
ath-miR157c-5p	AT4G28660.2	2.5	-1	1	21	149	169	UUGACAGAAGAUAGAGAGCAC	:.:::.:: ::::::::::	UGGUUCUUUAACUUCUGUCAA	Translation	pacid=19644043 locus=AT4G28660 ID=AT4G28660.2.TAIR10 annot-version=TAIR10	1
ath-miR157c-5p	AT4G28660.1	2.5	-1	1	21	113	133	UUGACAGAAGAUAGAGAGCAC	:.:::.:: ::::::::::	UGGUUCUUUAACUUCUGUCAA	Translation	pacid=19644044 locus=AT4G28660 ID=AT4G28660.1.TAIR10 annot-version=TAIR10	1
ath-miR157c-5p	AT1G32140.1	2.5	-1	1	21	1284	1304	UUGACAGAAGAUAGAGAGCAC	:: :::::::::::::.::	UUGGACUCUAUCUUCUGUUAA	Cleavage	pacid=19657576 locus=AT1G32140 ID=AT1G32140.1.TAIR10 annot-version=TAIR10	1
ath-miR157c-5p	AT1G22000.1	2.5	-1	1	21	906	926	UUGACAGAAGAUAGAGAGCAC	: : ::::: :::::::::::	GAGAUCUCUUUCUUCUGUCAA	Cleavage	pacid=19654417 locus=AT1G22000 ID=AT1G22000.1.TAIR10 annot-version=TAIR10	1
ath-miR157c-5p	AT2G39710.1	2.5	-1	1	21	598	618	UUGACAGAAGAUAGAGAGCAC	: : :::.::::::.:::.::	GGGAUCUUUAUCUUUUGUUAA	Cleavage	pacid=19638075 locus=AT2G39710 ID=AT2G39710.1.TAIR10 annot-version=TAIR10	1
ath-miR157d	AT3G15270.1	2.5	-1	1	20	645	664	UGACAGAAGAUAGAGAGCAC	::::::: ::::::::::	CCGCUCUCUCUCUUCUGUCA	Translation	pacid=19664431 locus=AT3G15270 ID=AT3G15270.1.TAIR10 annot-version=TAIR10	1
ath-miR157d	AT2G34960.1	2.5	-1	1	20	417	436	UGACAGAAGAUAGAGAGCAC	::::::::.::::::: .:	AUGCUCUCUGUCUUCUGCUA	Cleavage	pacid=19638633 locus=AT2G34960 ID=AT2G34960.1.TAIR10 annot-version=TAIR10	1
ath-miR157d	AT5G18590.1	2.5	-1	1	20	1426	1445	UGACAGAAGAUAGAGAGCAC	: ::::: :::::::::::	CUCCUCUCAAUCUUCUGUCA	Cleavage	pacid=19670191 locus=AT5G18590 ID=AT5G18590.1.TAIR10 annot-version=TAIR10	1
ath-miR157d	AT5G18590.2	2.5	-1	1	20	1408	1427	UGACAGAAGAUAGAGAGCAC	: ::::: :::::::::::	CUCCUCUCAAUCUUCUGUCA	Cleavage	pacid=19670192 locus=AT5G18590 ID=AT5G18590.2.TAIR10 annot-version=TAIR10	1
ath-miR157d	AT1G32140.1	2.5	-1	1	20	1284	1303	UGACAGAAGAUAGAGAGCAC	:: :::::::::::::.:	UUGGACUCUAUCUUCUGUUA	Cleavage	pacid=19657576 locus=AT1G32140 ID=AT1G32140.1.TAIR10 annot-version=TAIR10	1
ath-miR158a-3p	AT3G03580.1	2.5	-1	1	20	645	664	UCCCAAAUGUAGACAAAGCA	::.:::: ::.:::::::::	UGUUUUGCCUGCAUUUGGGA	Cleavage	pacid=19659644 locus=AT3G03580 ID=AT3G03580.1.TAIR10 annot-version=TAIR10	1
ath-miR158a-3p	AT1G64100.2	2.5	-1	1	20	477	496	UCCCAAAUGUAGACAAAGCA	: :::::::::::::::: :	UUCUUUGUCUACAUUUGGCA	Cleavage	pacid=19653464 locus=AT1G64100 ID=AT1G64100.2.TAIR10 annot-version=TAIR10	1
ath-miR158a-3p	AT1G64100.1	2.5	-1	1	20	477	496	UCCCAAAUGUAGACAAAGCA	: :::::::::::::::: :	UUCUUUGUCUACAUUUGGCA	Cleavage	pacid=19653465 locus=AT1G64100 ID=AT1G64100.1.TAIR10 annot-version=TAIR10	1
ath-miR158a-5p	AT5G27395.2	2.5	-1	1	21	929	949	CUUUGUCUACAAUUUUGGAAA	::: ::: :::::.:::::::	UUUGCAACAUUGUGGACAAAG	Cleavage	pacid=19671074 locus=AT5G27395 ID=AT5G27395.2.TAIR10 annot-version=TAIR10	1
ath-miR158a-5p	AT5G27395.1	2.5	-1	1	21	1117	1137	CUUUGUCUACAAUUUUGGAAA	::: ::: :::::.:::::::	UUUGCAACAUUGUGGACAAAG	Cleavage	pacid=19671073 locus=AT5G27395 ID=AT5G27395.1.TAIR10 annot-version=TAIR10	1
ath-miR158a-5p	AT1G19390.1	2.5	-1	1	21	1050	1070	CUUUGUCUACAAUUUUGGAAA	::::::::::::: ::::	ACGCCAAAAUUGUAGAGAAAG	Cleavage	pacid=19653600 locus=AT1G19390 ID=AT1G19390.1.TAIR10 annot-version=TAIR10	2
ath-miR158a-5p	AT3G47580.1	2.5	-1	1	21	2870	2890	CUUUGUCUACAAUUUUGGAAA	: :.:.:::::: ::::::::	UAUUCGAAAUUGCAGACAAAG	Cleavage	pacid=19659868 locus=AT3G47580 ID=AT3G47580.1.TAIR10 annot-version=TAIR10	1
ath-miR158a-5p	AT1G79680.1	2.5	-1	1	21	1409	1429	CUUUGUCUACAAUUUUGGAAA	::::::.: ::::::.:::	AGUCCAAAGUCGUAGACGAAG	Translation	pacid=19651330 locus=AT1G79680 ID=AT1G79680.1.TAIR10 annot-version=TAIR10	1
ath-miR158a-5p	AT4G22592.1	2.5	-1	1	21	1724	1744	CUUUGUCUACAAUUUUGGAAA	: :.:: :::::::::::::	UGUUCACAAUUGUAGACAAAC	Cleavage	pacid=19646320 locus=AT4G22592 ID=AT4G22592.1.TAIR10 annot-version=TAIR10	1
ath-miR158a-5p	AT4G22590.1	2.5	-1	1	21	1724	1744	CUUUGUCUACAAUUUUGGAAA	: :.:: :::::::::::::	UGUUCACAAUUGUAGACAAAC	Cleavage	pacid=19648923 locus=AT4G22590 ID=AT4G22590.1.TAIR10 annot-version=TAIR10	1
ath-miR158a-5p	AT1G17910.1	2.5	-1	1	21	1448	1468	CUUUGUCUACAAUUUUGGAAA	::::: .:::::::..:::	AAUCCAAUGUUGUAGAUGAAG	Cleavage	pacid=19650542 locus=AT1G17910 ID=AT1G17910.1.TAIR10 annot-version=TAIR10	1
ath-miR158a-5p	AT3G19270.1	2.5	-1	1	21	710	730	CUUUGUCUACAAUUUUGGAAA	: ::: :::::.:::::::	ACUACAAUAUUGUGGACAAAG	Cleavage	pacid=19660853 locus=AT3G19270 ID=AT3G19270.1.TAIR10 annot-version=TAIR10	1
ath-miR158b	AT2G46590.1	2.5	-1	1	20	1494	1513	CCCCAAAUGUAGACAAAGCA	:.:::::.: :::::::::	AGUUUUGUUUCCAUUUGGGG	Translation	pacid=19641312 locus=AT2G46590 ID=AT2G46590.1.TAIR10 annot-version=TAIR10	1
ath-miR158b	AT2G46590.2	2.5	-1	1	20	1053	1072	CCCCAAAUGUAGACAAAGCA	:.:::::.: :::::::::	AGUUUUGUUUCCAUUUGGGG	Translation	pacid=19641311 locus=AT2G46590 ID=AT2G46590.2.TAIR10 annot-version=TAIR10	1
ath-miR159a	AT5G06100.1	2.5	-1	1	21	1161	1181	UUUGGAUUGAAGGGAGCUCUA	:.:::::::::::: :::::	UGGAGCUCCCUUCAUUCCAAU	Cleavage	pacid=19670646 locus=AT5G06100 ID=AT5G06100.1.TAIR10 annot-version=TAIR10	1
ath-miR159a	AT5G06100.3	2.5	-1	1	21	1249	1269	UUUGGAUUGAAGGGAGCUCUA	:.:::::::::::: :::::	UGGAGCUCCCUUCAUUCCAAU	Cleavage	pacid=19670645 locus=AT5G06100 ID=AT5G06100.3.TAIR10 annot-version=TAIR10	2
ath-miR159a	AT3G11440.1	2.5	-1	1	21	1155	1175	UUUGGAUUGAAGGGAGCUCUA	:.:::::::::::: :::::	UGGAGCUCCCUUCAUUCCAAU	Cleavage	pacid=19659820 locus=AT3G11440 ID=AT3G11440.1.TAIR10 annot-version=TAIR10	1
ath-miR159a	AT5G06100.2	2.5	-1	1	21	1161	1181	UUUGGAUUGAAGGGAGCUCUA	:.:::::::::::: :::::	UGGAGCUCCCUUCAUUCCAAU	Cleavage	pacid=19670644 locus=AT5G06100 ID=AT5G06100.2.TAIR10 annot-version=TAIR10	1
ath-miR159a	AT2G34010.1	2.5	-1	1	21	438	458	UUUGGAUUGAAGGGAGCUCUA	:::::: :::::::: :::::	UAGAGCCCCCUUCAAACCAAA	Cleavage	pacid=19640630 locus=AT2G34010 ID=AT2G34010.1.TAIR10 annot-version=TAIR10	1
ath-miR159a	AT2G21600.1	2.5	-1	1	21	903	923	UUUGGAUUGAAGGGAGCUCUA	::.::::::.:::::::.	GUUAGUUCCCUUUAAUCCAAG	Cleavage	pacid=19642958 locus=AT2G21600 ID=AT2G21600.1.TAIR10 annot-version=TAIR10	1
ath-miR159a	AT5G55020.1	2.5	-1	1	21	1169	1189	UUUGGAUUGAAGGGAGCUCUA	:::::::::::: :::::	AGCAGCUCCCUUCAAACCAAA	Cleavage	pacid=19665535 locus=AT5G55020 ID=AT5G55020.1.TAIR10 annot-version=TAIR10	1
ath-miR159a	AT4G27330.1	2.5	-1	1	21	537	557	UUUGGAUUGAAGGGAGCUCUA	::::::.::::::::. ::	AUGAGCUCUCUUCAAUCUCAA	Cleavage	pacid=19645480 locus=AT4G27330 ID=AT4G27330.1.TAIR10 annot-version=TAIR10	1
ath-miR159a	AT5G27395.1	2.5	-1	1	21	263	283	UUUGGAUUGAAGGGAGCUCUA	:::.::.:::..::.::::	AUGAGUUCUCUUUGAUUCAAA	Cleavage	pacid=19671073 locus=AT5G27395 ID=AT5G27395.1.TAIR10 annot-version=TAIR10	1
ath-miR159b-3p	AT5G55020.1	2.5	-1	1	21	1169	1189	UUUGGAUUGAAGGGAGCUCUU	:. :::::::::::: :::::	AGCAGCUCCCUUCAAACCAAA	Cleavage	pacid=19665535 locus=AT5G55020 ID=AT5G55020.1.TAIR10 annot-version=TAIR10	1
ath-miR159b-3p	AT5G06100.1	2.5	-1	1	21	1161	1181	UUUGGAUUGAAGGGAGCUCUU	.:::::::::::: :::::	UGGAGCUCCCUUCAUUCCAAU	Cleavage	pacid=19670646 locus=AT5G06100 ID=AT5G06100.1.TAIR10 annot-version=TAIR10	1
ath-miR159b-3p	AT5G06100.3	2.5	-1	1	21	1249	1269	UUUGGAUUGAAGGGAGCUCUU	.:::::::::::: :::::	UGGAGCUCCCUUCAUUCCAAU	Cleavage	pacid=19670645 locus=AT5G06100 ID=AT5G06100.3.TAIR10 annot-version=TAIR10	2
ath-miR159b-3p	AT3G11440.1	2.5	-1	1	21	1155	1175	UUUGGAUUGAAGGGAGCUCUU	.:::::::::::: :::::	UGGAGCUCCCUUCAUUCCAAU	Cleavage	pacid=19659820 locus=AT3G11440 ID=AT3G11440.1.TAIR10 annot-version=TAIR10	1
ath-miR159b-3p	AT5G06100.2	2.5	-1	1	21	1161	1181	UUUGGAUUGAAGGGAGCUCUU	.:::::::::::: :::::	UGGAGCUCCCUUCAUUCCAAU	Cleavage	pacid=19670644 locus=AT5G06100 ID=AT5G06100.2.TAIR10 annot-version=TAIR10	1
ath-miR159b-3p	AT2G34010.1	2.5	-1	1	21	438	458	UUUGGAUUGAAGGGAGCUCUU	::::: :::::::: :::::	UAGAGCCCCCUUCAAACCAAA	Cleavage	pacid=19640630 locus=AT2G34010 ID=AT2G34010.1.TAIR10 annot-version=TAIR10	1
ath-miR159b-3p	AT2G21600.1	2.5	-1	1	21	903	923	UUUGGAUUGAAGGGAGCUCUU	::.::::::.:::::::.	GUUAGUUCCCUUUAAUCCAAG	Cleavage	pacid=19642958 locus=AT2G21600 ID=AT2G21600.1.TAIR10 annot-version=TAIR10	1
ath-miR159b-3p	AT4G27330.1	2.5	-1	1	21	537	557	UUUGGAUUGAAGGGAGCUCUU	: ::::::.::::::::. ::	AUGAGCUCUCUUCAAUCUCAA	Cleavage	pacid=19645480 locus=AT4G27330 ID=AT4G27330.1.TAIR10 annot-version=TAIR10	1
ath-miR159b-3p	AT5G27395.1	2.5	-1	1	21	263	283	UUUGGAUUGAAGGGAGCUCUU	: :::.::.:::..::.::::	AUGAGUUCUCUUUGAUUCAAA	Cleavage	pacid=19671073 locus=AT5G27395 ID=AT5G27395.1.TAIR10 annot-version=TAIR10	1
ath-miR159c	AT5G55020.1	2.5	-1	1	21	1169	1189	UUUGGAUUGAAGGGAGCUCCU	:: :::::::::::: :::::	AGCAGCUCCCUUCAAACCAAA	Cleavage	pacid=19665535 locus=AT5G55020 ID=AT5G55020.1.TAIR10 annot-version=TAIR10	1
ath-miR159c	AT5G06100.1	2.5	-1	1	21	1161	1181	UUUGGAUUGAAGGGAGCUCCU	::::::::::::: :::::	UGGAGCUCCCUUCAUUCCAAU	Cleavage	pacid=19670646 locus=AT5G06100 ID=AT5G06100.1.TAIR10 annot-version=TAIR10	1
ath-miR159c	AT5G06100.3	2.5	-1	1	21	1249	1269	UUUGGAUUGAAGGGAGCUCCU	::::::::::::: :::::	UGGAGCUCCCUUCAUUCCAAU	Cleavage	pacid=19670645 locus=AT5G06100 ID=AT5G06100.3.TAIR10 annot-version=TAIR10	2
ath-miR159c	AT3G11440.1	2.5	-1	1	21	1155	1175	UUUGGAUUGAAGGGAGCUCCU	::::::::::::: :::::	UGGAGCUCCCUUCAUUCCAAU	Cleavage	pacid=19659820 locus=AT3G11440 ID=AT3G11440.1.TAIR10 annot-version=TAIR10	1
ath-miR159c	AT5G06100.2	2.5	-1	1	21	1161	1181	UUUGGAUUGAAGGGAGCUCCU	::::::::::::: :::::	UGGAGCUCCCUUCAUUCCAAU	Cleavage	pacid=19670644 locus=AT5G06100 ID=AT5G06100.2.TAIR10 annot-version=TAIR10	1
ath-miR159c	AT2G21600.1	2.5	-1	1	21	903	923	UUUGGAUUGAAGGGAGCUCCU	::.::::::.:::::::.	GUUAGUUCCCUUUAAUCCAAG	Cleavage	pacid=19642958 locus=AT2G21600 ID=AT2G21600.1.TAIR10 annot-version=TAIR10	1
ath-miR159c	AT4G27330.1	2.5	-1	1	21	537	557	UUUGGAUUGAAGGGAGCUCCU	: ::::::.::::::::. ::	AUGAGCUCUCUUCAAUCUCAA	Cleavage	pacid=19645480 locus=AT4G27330 ID=AT4G27330.1.TAIR10 annot-version=TAIR10	1
ath-miR159c	AT5G27395.1	2.5	-1	1	21	263	283	UUUGGAUUGAAGGGAGCUCCU	: :::.::.:::..::.::::	AUGAGUUCUCUUUGAUUCAAA	Cleavage	pacid=19671073 locus=AT5G27395 ID=AT5G27395.1.TAIR10 annot-version=TAIR10	1
ath-miR159c	AT2G34010.1	2.5	-1	1	21	438	458	UUUGGAUUGAAGGGAGCUCCU	:::: :::::::: :::::	UAGAGCCCCCUUCAAACCAAA	Cleavage	pacid=19640630 locus=AT2G34010 ID=AT2G34010.1.TAIR10 annot-version=TAIR10	1
ath-miR160c-3p	AT4G00740.1	2.5	-1	1	21	1004	1024	CGUACAAGGAGUCAAGCAUGA	:::.::::.::::: ::::	CGAUGUUUGAUUCCUUUUACG	Cleavage	pacid=19646545 locus=AT4G00740 ID=AT4G00740.1.TAIR10 annot-version=TAIR10	1
ath-miR161.2	AT5G65560.1	2.5	-1	1	21	1197	1217	UCAAUGCAUUGAAAGUGACUA	:: :::::: :::::::::::	UAAUCACUUACAAUGCAUUGA	Cleavage	pacid=19673182 locus=AT5G65560 ID=AT5G65560.1.TAIR10 annot-version=TAIR10	1
ath-miR161.2	AT1G64100.2	2.5	-1	1	21	1097	1117	UCAAUGCAUUGAAAGUGACUA	: :::::.::::::::::	UUUUAACUUUUAAUGCAUUGA	Cleavage	pacid=19653464 locus=AT1G64100 ID=AT1G64100.2.TAIR10 annot-version=TAIR10	1
ath-miR161.2	AT1G64100.1	2.5	-1	1	21	1097	1117	UCAAUGCAUUGAAAGUGACUA	: :::::.::::::::::	UUUUAACUUUUAAUGCAUUGA	Cleavage	pacid=19653465 locus=AT1G64100 ID=AT1G64100.1.TAIR10 annot-version=TAIR10	1
ath-miR163	AT1G66720.1	2.5	-1	1	24	333	355	UUGAAGAGGACUUGGAACUUCGAU	::::: ::::::.:::::::::::	AUCGA-GUUCCAGGUCCUCUUCAA	Cleavage	pacid=19657740 locus=AT1G66720 ID=AT1G66720.1.TAIR10 annot-version=TAIR10	1
ath-miR163	AT5G38780.1	2.5	-1	1	24	361	384	UUGAAGAGGACUUGGAACUUCGAU	.::::::::::.. ::::::	UCUCGAGUUCCAAGUUUACUUCAA	Cleavage	pacid=19669932 locus=AT5G38780 ID=AT5G38780.1.TAIR10 annot-version=TAIR10	2
ath-miR163	AT5G15810.1	2.5	-1	1	24	357	380	UUGAAGAGGACUUGGAACUUCGAU	:::: :::::::.:::::::	CAAGAAGAACCAAGUCUUCUUCAA	Cleavage	pacid=19666788 locus=AT5G15810 ID=AT5G15810.1.TAIR10 annot-version=TAIR10	1
ath-miR163	AT5G37990.1	2.5	-1	1	24	475	498	UUGAAGAGGACUUGGAACUUCGAU	.::::::::::.. ::::::	UCUCGAGUUCCAAGUUUGCUUCAA	Cleavage	pacid=19673287 locus=AT5G37990 ID=AT5G37990.1.TAIR10 annot-version=TAIR10	1
ath-miR163	AT2G12480.1	2.5	-1	1	24	71	94	UUGAAGAGGACUUGGAACUUCGAU	::.::::::::::::::	GUUCUGUUUUCAAGUCCUCUUCAA	Cleavage	pacid=19638301 locus=AT2G12480 ID=AT2G12480.1.TAIR10 annot-version=TAIR10	1
ath-miR163	AT2G12480.2	2.5	-1	1	24	71	94	UUGAAGAGGACUUGGAACUUCGAU	::.::::::::::::::	GUUCUGUUUUCAAGUCCUCUUCAA	Cleavage	pacid=19638300 locus=AT2G12480 ID=AT2G12480.2.TAIR10 annot-version=TAIR10	1
ath-miR163	AT1G17000.1	2.5	-1	1	24	2131	2154	UUGAAGAGGACUUGGAACUUCGAU	::: :: :::::.:::::::	AAACAAGAUCGAAGUCUUCUUCAA	Cleavage	pacid=19653930 locus=AT1G17000 ID=AT1G17000.1.TAIR10 annot-version=TAIR10	1
ath-miR163	AT2G45900.1	2.5	-1	1	24	1538	1561	UUGAAGAGGACUUGGAACUUCGAU	:: ::::.::.:::::::.	CAAACAGCUCCAGGUUCUCUUCAG	Cleavage	pacid=19643493 locus=AT2G45900 ID=AT2G45900.1.TAIR10 annot-version=TAIR10	1
ath-miR165a-3p	AT1G41820.1	2.5	-1	1	21	864	884	UCGGACCAGGCUUCAUCCCCC	:::: ::::.::::::::	CAUGGAUCAAGCUUGGUCCGA	Cleavage	pacid=19651278 locus=AT1G41820 ID=AT1G41820.1.TAIR10 annot-version=TAIR10	1
ath-miR165a-5p	AT1G74790.1	2.5	-1	1	21	1374	1394	GGAAUGUUGUCUGGAUCGAGG	::.::: .:::.::::::::	GCUUGAUGUAGAUAACAUUCC	Cleavage	pacid=19651231 locus=AT1G74790 ID=AT1G74790.1.TAIR10 annot-version=TAIR10	1
ath-miR165a-5p	AT3G48580.2	2.5	-1	1	21	555	575	GGAAUGUUGUCUGGAUCGAGG	: :::.: :::::::..::::	CAUCGGUGCAGACAAUGUUCC	Cleavage	pacid=19659288 locus=AT3G48580 ID=AT3G48580.2.TAIR10 annot-version=TAIR10	1
ath-miR165a-5p	AT3G48580.1	2.5	-1	1	21	599	619	GGAAUGUUGUCUGGAUCGAGG	: :::.: :::::::..::::	CAUCGGUGCAGACAAUGUUCC	Cleavage	pacid=19659287 locus=AT3G48580 ID=AT3G48580.1.TAIR10 annot-version=TAIR10	1
ath-miR165a-5p	AT1G43640.1	2.5	-1	1	21	642	662	GGAAUGUUGUCUGGAUCGAGG	: ::: :::::::::::.:	AAUGGAUGCAGACAACAUUUC	Cleavage	pacid=19651465 locus=AT1G43640 ID=AT1G43640.1.TAIR10 annot-version=TAIR10	1
ath-miR165b	AT1G41820.1	2.5	-1	1	21	864	884	UCGGACCAGGCUUCAUCCCCC	:::: ::::.::::::::	CAUGGAUCAAGCUUGGUCCGA	Cleavage	pacid=19651278 locus=AT1G41820 ID=AT1G41820.1.TAIR10 annot-version=TAIR10	1
ath-miR166a-3p	AT4G03250.1	2.5	-1	1	21	1041	1061	UCGGACCAGGCUUCAUUCCCC	::::::.:::::::::. :	UUGGAAUGGAGCCUGGUCUAA	Cleavage	pacid=19647756 locus=AT4G03250 ID=AT4G03250.1.TAIR10 annot-version=TAIR10	1
ath-miR166b-3p	AT4G03250.1	2.5	-1	1	21	1041	1061	UCGGACCAGGCUUCAUUCCCC	::::::.:::::::::. :	UUGGAAUGGAGCCUGGUCUAA	Cleavage	pacid=19647756 locus=AT4G03250 ID=AT4G03250.1.TAIR10 annot-version=TAIR10	1
ath-miR166c	AT4G03250.1	2.5	-1	1	21	1041	1061	UCGGACCAGGCUUCAUUCCCC	::::::.:::::::::. :	UUGGAAUGGAGCCUGGUCUAA	Cleavage	pacid=19647756 locus=AT4G03250 ID=AT4G03250.1.TAIR10 annot-version=TAIR10	1
ath-miR166d	AT4G03250.1	2.5	-1	1	21	1041	1061	UCGGACCAGGCUUCAUUCCCC	::::::.:::::::::. :	UUGGAAUGGAGCCUGGUCUAA	Cleavage	pacid=19647756 locus=AT4G03250 ID=AT4G03250.1.TAIR10 annot-version=TAIR10	1
ath-miR166e-3p	AT4G03250.1	2.5	-1	1	21	1041	1061	UCGGACCAGGCUUCAUUCCCC	::::::.:::::::::. :	UUGGAAUGGAGCCUGGUCUAA	Cleavage	pacid=19647756 locus=AT4G03250 ID=AT4G03250.1.TAIR10 annot-version=TAIR10	1
ath-miR166f	AT4G03250.1	2.5	-1	1	21	1041	1061	UCGGACCAGGCUUCAUUCCCC	::::::.:::::::::. :	UUGGAAUGGAGCCUGGUCUAA	Cleavage	pacid=19647756 locus=AT4G03250 ID=AT4G03250.1.TAIR10 annot-version=TAIR10	1
ath-miR166g	AT4G03250.1	2.5	-1	1	21	1041	1061	UCGGACCAGGCUUCAUUCCCC	::::::.:::::::::. :	UUGGAAUGGAGCCUGGUCUAA	Cleavage	pacid=19647756 locus=AT4G03250 ID=AT4G03250.1.TAIR10 annot-version=TAIR10	1
ath-miR169d	AT4G35080.2	2.5	-1	1	21	621	641	UGAGCCAAGGAUGACUUGCCG	: :::::::::.::::.:.:	GGUCAAGUCAUCUUUGGUUUA	Cleavage	pacid=19645796 locus=AT4G35080 ID=AT4G35080.2.TAIR10 annot-version=TAIR10	1
ath-miR169d	AT4G35080.1	2.5	-1	1	21	621	641	UGAGCCAAGGAUGACUUGCCG	: :::::::::.::::.:.:	GGUCAAGUCAUCUUUGGUUUA	Cleavage	pacid=19645795 locus=AT4G35080 ID=AT4G35080.1.TAIR10 annot-version=TAIR10	1
ath-miR169d	AT4G35080.3	2.5	-1	1	21	693	713	UGAGCCAAGGAUGACUUGCCG	: :::::::::.::::.:.:	GGUCAAGUCAUCUUUGGUUUA	Cleavage	pacid=19645794 locus=AT4G35080 ID=AT4G35080.3.TAIR10 annot-version=TAIR10	1
ath-miR169d	AT1G68560.1	2.5	-1	1	21	1287	1307	UGAGCCAAGGAUGACUUGCCG	:: ::: :::.:::::::::	AGGAAAGCCAUUCUUGGCUCA	Cleavage	pacid=19653667 locus=AT1G68560 ID=AT1G68560.1.TAIR10 annot-version=TAIR10	1
ath-miR169d	AT1G48500.3	2.5	-1	1	21	863	883	UGAGCCAAGGAUGACUUGCCG	:::: ::::::::::::.	ACGCAAAGCAUCCUUGGCUCG	Cleavage	pacid=19653296 locus=AT1G48500 ID=AT1G48500.3.TAIR10 annot-version=TAIR10	1
ath-miR169d	AT1G48500.1	2.5	-1	1	21	965	985	UGAGCCAAGGAUGACUUGCCG	:::: ::::::::::::.	ACGCAAAGCAUCCUUGGCUCG	Cleavage	pacid=19653294 locus=AT1G48500 ID=AT1G48500.1.TAIR10 annot-version=TAIR10	1
ath-miR169d	AT1G48500.2	2.5	-1	1	21	965	985	UGAGCCAAGGAUGACUUGCCG	:::: ::::::::::::.	ACGCAAAGCAUCCUUGGCUCG	Cleavage	pacid=19653295 locus=AT1G48500 ID=AT1G48500.2.TAIR10 annot-version=TAIR10	1
ath-miR169e	AT4G35080.2	2.5	-1	1	21	621	641	UGAGCCAAGGAUGACUUGCCG	: :::::::::.::::.:.:	GGUCAAGUCAUCUUUGGUUUA	Cleavage	pacid=19645796 locus=AT4G35080 ID=AT4G35080.2.TAIR10 annot-version=TAIR10	1
ath-miR169e	AT4G35080.1	2.5	-1	1	21	621	641	UGAGCCAAGGAUGACUUGCCG	: :::::::::.::::.:.:	GGUCAAGUCAUCUUUGGUUUA	Cleavage	pacid=19645795 locus=AT4G35080 ID=AT4G35080.1.TAIR10 annot-version=TAIR10	1
ath-miR169e	AT4G35080.3	2.5	-1	1	21	693	713	UGAGCCAAGGAUGACUUGCCG	: :::::::::.::::.:.:	GGUCAAGUCAUCUUUGGUUUA	Cleavage	pacid=19645794 locus=AT4G35080 ID=AT4G35080.3.TAIR10 annot-version=TAIR10	1
ath-miR169e	AT1G68560.1	2.5	-1	1	21	1287	1307	UGAGCCAAGGAUGACUUGCCG	:: ::: :::.:::::::::	AGGAAAGCCAUUCUUGGCUCA	Cleavage	pacid=19653667 locus=AT1G68560 ID=AT1G68560.1.TAIR10 annot-version=TAIR10	1
ath-miR169e	AT1G48500.3	2.5	-1	1	21	863	883	UGAGCCAAGGAUGACUUGCCG	:::: ::::::::::::.	ACGCAAAGCAUCCUUGGCUCG	Cleavage	pacid=19653296 locus=AT1G48500 ID=AT1G48500.3.TAIR10 annot-version=TAIR10	1
ath-miR169e	AT1G48500.1	2.5	-1	1	21	965	985	UGAGCCAAGGAUGACUUGCCG	:::: ::::::::::::.	ACGCAAAGCAUCCUUGGCUCG	Cleavage	pacid=19653294 locus=AT1G48500 ID=AT1G48500.1.TAIR10 annot-version=TAIR10	1
ath-miR169e	AT1G48500.2	2.5	-1	1	21	965	985	UGAGCCAAGGAUGACUUGCCG	:::: ::::::::::::.	ACGCAAAGCAUCCUUGGCUCG	Cleavage	pacid=19653295 locus=AT1G48500 ID=AT1G48500.2.TAIR10 annot-version=TAIR10	1
ath-miR169f-5p	AT4G35080.2	2.5	-1	1	21	621	641	UGAGCCAAGGAUGACUUGCCG	: :::::::::.::::.:.:	GGUCAAGUCAUCUUUGGUUUA	Cleavage	pacid=19645796 locus=AT4G35080 ID=AT4G35080.2.TAIR10 annot-version=TAIR10	1
ath-miR169f-5p	AT4G35080.1	2.5	-1	1	21	621	641	UGAGCCAAGGAUGACUUGCCG	: :::::::::.::::.:.:	GGUCAAGUCAUCUUUGGUUUA	Cleavage	pacid=19645795 locus=AT4G35080 ID=AT4G35080.1.TAIR10 annot-version=TAIR10	1
ath-miR169f-5p	AT4G35080.3	2.5	-1	1	21	693	713	UGAGCCAAGGAUGACUUGCCG	: :::::::::.::::.:.:	GGUCAAGUCAUCUUUGGUUUA	Cleavage	pacid=19645794 locus=AT4G35080 ID=AT4G35080.3.TAIR10 annot-version=TAIR10	1
ath-miR169f-5p	AT1G68560.1	2.5	-1	1	21	1287	1307	UGAGCCAAGGAUGACUUGCCG	:: ::: :::.:::::::::	AGGAAAGCCAUUCUUGGCUCA	Cleavage	pacid=19653667 locus=AT1G68560 ID=AT1G68560.1.TAIR10 annot-version=TAIR10	1
ath-miR169f-5p	AT1G48500.3	2.5	-1	1	21	863	883	UGAGCCAAGGAUGACUUGCCG	:::: ::::::::::::.	ACGCAAAGCAUCCUUGGCUCG	Cleavage	pacid=19653296 locus=AT1G48500 ID=AT1G48500.3.TAIR10 annot-version=TAIR10	1
ath-miR169f-5p	AT1G48500.1	2.5	-1	1	21	965	985	UGAGCCAAGGAUGACUUGCCG	:::: ::::::::::::.	ACGCAAAGCAUCCUUGGCUCG	Cleavage	pacid=19653294 locus=AT1G48500 ID=AT1G48500.1.TAIR10 annot-version=TAIR10	1
ath-miR169f-5p	AT1G48500.2	2.5	-1	1	21	965	985	UGAGCCAAGGAUGACUUGCCG	:::: ::::::::::::.	ACGCAAAGCAUCCUUGGCUCG	Cleavage	pacid=19653295 locus=AT1G48500 ID=AT1G48500.2.TAIR10 annot-version=TAIR10	1
ath-miR169g-5p	AT4G35080.2	2.5	-1	1	21	621	641	UGAGCCAAGGAUGACUUGCCG	: :::::::::.::::.:.:	GGUCAAGUCAUCUUUGGUUUA	Cleavage	pacid=19645796 locus=AT4G35080 ID=AT4G35080.2.TAIR10 annot-version=TAIR10	1
ath-miR169g-5p	AT4G35080.1	2.5	-1	1	21	621	641	UGAGCCAAGGAUGACUUGCCG	: :::::::::.::::.:.:	GGUCAAGUCAUCUUUGGUUUA	Cleavage	pacid=19645795 locus=AT4G35080 ID=AT4G35080.1.TAIR10 annot-version=TAIR10	1
ath-miR169g-5p	AT4G35080.3	2.5	-1	1	21	693	713	UGAGCCAAGGAUGACUUGCCG	: :::::::::.::::.:.:	GGUCAAGUCAUCUUUGGUUUA	Cleavage	pacid=19645794 locus=AT4G35080 ID=AT4G35080.3.TAIR10 annot-version=TAIR10	1
ath-miR169g-5p	AT1G68560.1	2.5	-1	1	21	1287	1307	UGAGCCAAGGAUGACUUGCCG	:: ::: :::.:::::::::	AGGAAAGCCAUUCUUGGCUCA	Cleavage	pacid=19653667 locus=AT1G68560 ID=AT1G68560.1.TAIR10 annot-version=TAIR10	1
ath-miR169g-5p	AT1G48500.3	2.5	-1	1	21	863	883	UGAGCCAAGGAUGACUUGCCG	:::: ::::::::::::.	ACGCAAAGCAUCCUUGGCUCG	Cleavage	pacid=19653296 locus=AT1G48500 ID=AT1G48500.3.TAIR10 annot-version=TAIR10	1
ath-miR169g-5p	AT1G48500.1	2.5	-1	1	21	965	985	UGAGCCAAGGAUGACUUGCCG	:::: ::::::::::::.	ACGCAAAGCAUCCUUGGCUCG	Cleavage	pacid=19653294 locus=AT1G48500 ID=AT1G48500.1.TAIR10 annot-version=TAIR10	1
ath-miR169g-5p	AT1G48500.2	2.5	-1	1	21	965	985	UGAGCCAAGGAUGACUUGCCG	:::: ::::::::::::.	ACGCAAAGCAUCCUUGGCUCG	Cleavage	pacid=19653295 locus=AT1G48500 ID=AT1G48500.2.TAIR10 annot-version=TAIR10	1
ath-miR172a	AT2G32770.2	2.5	-1	1	21	460	480	AGAAUCUUGAUGAUGCUGCAU	: : ::: :::::::::::.:	AAGAAGCUUCAUCAAGAUUUU	Cleavage	pacid=19639838 locus=AT2G32770 ID=AT2G32770.2.TAIR10 annot-version=TAIR10	1
ath-miR172b-3p	AT2G32770.2	2.5	-1	1	21	460	480	AGAAUCUUGAUGAUGCUGCAU	: : ::: :::::::::::.:	AAGAAGCUUCAUCAAGAUUUU	Cleavage	pacid=19639838 locus=AT2G32770 ID=AT2G32770.2.TAIR10 annot-version=TAIR10	1
ath-miR172c	AT2G32770.2	2.5	-1	1	21	460	480	AGAAUCUUGAUGAUGCUGCAG	: ::: :::::::::::.:	AAGAAGCUUCAUCAAGAUUUU	Cleavage	pacid=19639838 locus=AT2G32770 ID=AT2G32770.2.TAIR10 annot-version=TAIR10	1
ath-miR172d-3p	AT2G32770.2	2.5	-1	1	21	460	480	AGAAUCUUGAUGAUGCUGCAG	: ::: :::::::::::.:	AAGAAGCUUCAUCAAGAUUUU	Cleavage	pacid=19639838 locus=AT2G32770 ID=AT2G32770.2.TAIR10 annot-version=TAIR10	1
ath-miR172d-5p	AT1G49015.1	2.5	-1	1	21	126	146	GCAACAUCUUCAAGAUUCAGA	: :::::.:::: :::::::.	UGUGAAUUUUGAUGAUGUUGU	Cleavage	pacid=19653420 locus=AT1G49015 ID=AT1G49015.1.TAIR10 annot-version=TAIR10	1
ath-miR172d-5p	AT2G47430.1	2.5	-1	1	21	2840	2860	GCAACAUCUUCAAGAUUCAGA	:.:::::::::::::::	UGGAAGUCUUGAAGAUGUUGC	Cleavage	pacid=19640724 locus=AT2G47430 ID=AT2G47430.1.TAIR10 annot-version=TAIR10	1
ath-miR172d-5p	AT1G66730.1	2.5	-1	1	21	2872	2892	GCAACAUCUUCAAGAUUCAGA	:.::::::..::::::::	GGGGGAUCUUGGGGAUGUUGC	Cleavage	pacid=19655210 locus=AT1G66730 ID=AT1G66730.1.TAIR10 annot-version=TAIR10	2
ath-miR172d-5p	AT5G35180.3	2.5	-1	1	21	891	911	GCAACAUCUUCAAGAUUCAGA	:: :.:::::::::::::	UAGGAUUUUUGAAGAUGUUGC	Cleavage	pacid=19670214 locus=AT5G35180 ID=AT5G35180.3.TAIR10 annot-version=TAIR10	1
ath-miR172d-5p	AT5G35180.1	2.5	-1	1	21	891	911	GCAACAUCUUCAAGAUUCAGA	:: :.:::::::::::::	UAGGAUUUUUGAAGAUGUUGC	Cleavage	pacid=19670212 locus=AT5G35180 ID=AT5G35180.1.TAIR10 annot-version=TAIR10	1
ath-miR172d-5p	AT5G35180.2	2.5	-1	1	21	891	911	GCAACAUCUUCAAGAUUCAGA	:: :.:::::::::::::	UAGGAUUUUUGAAGAUGUUGC	Cleavage	pacid=19670213 locus=AT5G35180 ID=AT5G35180.2.TAIR10 annot-version=TAIR10	1
ath-miR172d-5p	AT5G35180.4	2.5	-1	1	21	930	950	GCAACAUCUUCAAGAUUCAGA	:: :.:::::::::::::	UAGGAUUUUUGAAGAUGUUGC	Cleavage	pacid=19670211 locus=AT5G35180 ID=AT5G35180.4.TAIR10 annot-version=TAIR10	1
ath-miR172d-5p	AT5G61530.3	2.5	-1	1	21	290	310	GCAACAUCUUCAAGAUUCAGA	::::: ::: :::::::::	AGUGAAUGUUGCAGAUGUUGC	Translation	pacid=19670328 locus=AT5G61530 ID=AT5G61530.3.TAIR10 annot-version=TAIR10	1
ath-miR172d-5p	AT5G61530.2	2.5	-1	1	21	369	389	GCAACAUCUUCAAGAUUCAGA	::::: ::: :::::::::	AGUGAAUGUUGCAGAUGUUGC	Translation	pacid=19670329 locus=AT5G61530 ID=AT5G61530.2.TAIR10 annot-version=TAIR10	1
ath-miR172d-5p	AT5G61530.1	2.5	-1	1	21	369	389	GCAACAUCUUCAAGAUUCAGA	::::: ::: :::::::::	AGUGAAUGUUGCAGAUGUUGC	Translation	pacid=19670327 locus=AT5G61530 ID=AT5G61530.1.TAIR10 annot-version=TAIR10	1
ath-miR172d-5p	AT1G20080.1	2.5	-1	1	21	1607	1627	GCAACAUCUUCAAGAUUCAGA	: :::::::..:::::::.	GAUAAAUCUUGGGGAUGUUGU	Cleavage	pacid=19652904 locus=AT1G20080 ID=AT1G20080.1.TAIR10 annot-version=TAIR10	1
ath-miR172d-5p	AT2G24430.1	2.5	-1	1	21	911	931	GCAACAUCUUCAAGAUUCAGA	: :: ::::::.::::::::	UGUGUCUCUUGAGGAUGUUGC	Cleavage	pacid=19643475 locus=AT2G24430 ID=AT2G24430.1.TAIR10 annot-version=TAIR10	1
ath-miR172d-5p	AT2G24430.2	2.5	-1	1	21	931	951	GCAACAUCUUCAAGAUUCAGA	: :: ::::::.::::::::	UGUGUCUCUUGAGGAUGUUGC	Cleavage	pacid=19643476 locus=AT2G24430 ID=AT2G24430.2.TAIR10 annot-version=TAIR10	1
ath-miR172e-3p	AT3G62240.1	2.5	-1	1	21	1919	1939	GGAAUCUUGAUGAUGCUGCAU	:::.:::.:::::.::::	GGACAGUAUCGUCAAGGUUCC	Cleavage	pacid=19659140 locus=AT3G62240 ID=AT3G62240.1.TAIR10 annot-version=TAIR10	1
ath-miR172e-3p	AT3G47360.1	2.5	-1	1	21	602	622	GGAAUCUUGAUGAUGCUGCAU	: ::::: :.::.:::::::.	AAGCAGCCUUAUUAAGAUUCU	Cleavage	pacid=19661308 locus=AT3G47360 ID=AT3G47360.1.TAIR10 annot-version=TAIR10	1
ath-miR172e-3p	AT5G65790.1	2.5	-1	1	21	757	777	GGAAUCUUGAUGAUGCUGCAU	:: ::::::::::::::.	GAUCAUCAUCAUCAAGAUUCU	Cleavage	pacid=19669806 locus=AT5G65790 ID=AT5G65790.1.TAIR10 annot-version=TAIR10	1
ath-miR172e-3p	AT1G05000.1	2.5	-1	1	21	124	144	GGAAUCUUGAUGAUGCUGCAU	::: :::::::.::.::.:	CCGCACCAUCAUCGAGGUUUC	Cleavage	pacid=19657285 locus=AT1G05000 ID=AT1G05000.1.TAIR10 annot-version=TAIR10	1
ath-miR172e-3p	AT1G05000.2	2.5	-1	1	21	116	136	GGAAUCUUGAUGAUGCUGCAU	::: :::::::.::.::.:	CCGCACCAUCAUCGAGGUUUC	Cleavage	pacid=19657284 locus=AT1G05000 ID=AT1G05000.2.TAIR10 annot-version=TAIR10	1
ath-miR1886.1	AT4G34590.1	2.5	-1	1	21	530	550	UGAGAGAAGUGAGAUGAAAUC	::::.::::: :::::::.:	UAUUUUAUCUCUCUUCUCUUA	Translation	pacid=19646710 locus=AT4G34590 ID=AT4G34590.1.TAIR10 annot-version=TAIR10	1
ath-miR1886.1	AT4G34588.1	2.5	-1	1	21	530	550	UGAGAGAAGUGAGAUGAAAUC	::::.::::: :::::::.:	UAUUUUAUCUCUCUUCUCUUA	Translation	pacid=19645586 locus=AT4G34588 ID=AT4G34588.1.TAIR10 annot-version=TAIR10	1
ath-miR1886.1	AT1G11880.1	2.5	-1	1	21	419	439	UGAGAGAAGUGAGAUGAAAUC	::::::::.::::::::	UUCUUCAUCUCGCUUCUCUCU	Cleavage	pacid=19655951 locus=AT1G11880 ID=AT1G11880.1.TAIR10 annot-version=TAIR10	1
ath-miR1886.1	AT4G29000.1	2.5	-1	1	21	2456	2476	UGAGAGAAGUGAGAUGAAAUC	: :::: ::::::::.::::	GCUUUCUUCUCACUUUUCUCU	Cleavage	pacid=19646537 locus=AT4G29000 ID=AT4G29000.1.TAIR10 annot-version=TAIR10	1
ath-miR1886.1	AT1G56720.3	2.5	-1	1	21	36	56	UGAGAGAAGUGAGAUGAAAUC	::. ::::::::::::::	GUGUUUUUCUCACUUCUCUCA	Cleavage	pacid=19649997 locus=AT1G56720 ID=AT1G56720.3.TAIR10 annot-version=TAIR10	1
ath-miR1886.1	AT4G22400.1	2.5	-1	1	21	103	123	UGAGAGAAGUGAGAUGAAAUC	: : ::::::::::: :::::	GCUGUCAUCUCACUUGUCUCA	Cleavage	pacid=19645163 locus=AT4G22400 ID=AT4G22400.1.TAIR10 annot-version=TAIR10	1
ath-miR1886.1	AT1G17840.1	2.5	-1	1	21	227	247	UGAGAGAAGUGAGAUGAAAUC	:::. ::::::::.::::.	UUUUUUCUCUCACUUUUCUCG	Cleavage	pacid=19652671 locus=AT1G17840 ID=AT1G17840.1.TAIR10 annot-version=TAIR10	1
ath-miR1886.1	AT4G18310.1	2.5	-1	1	21	3	23	UGAGAGAAGUGAGAUGAAAUC	: : ::::::::::: :::::	GCUGUCAUCUCACUUGUCUCA	Cleavage	pacid=19648078 locus=AT4G18310 ID=AT4G18310.1.TAIR10 annot-version=TAIR10	1
ath-miR1886.1	AT2G35520.1	2.5	-1	1	21	258	278	UGAGAGAAGUGAGAUGAAAUC	::::: ::::.:::::::	CCUUUCAACUCAUUUCUCUCU	Cleavage	pacid=19642179 locus=AT2G35520 ID=AT2G35520.1.TAIR10 annot-version=TAIR10	1
ath-miR1886.1	AT2G35520.2	2.5	-1	1	21	260	280	UGAGAGAAGUGAGAUGAAAUC	::::: ::::.:::::::	CCUUUCAACUCAUUUCUCUCU	Cleavage	pacid=19642178 locus=AT2G35520 ID=AT2G35520.2.TAIR10 annot-version=TAIR10	1
ath-miR1886.1	AT2G36870.1	2.5	-1	1	21	61	81	UGAGAGAAGUGAGAUGAAAUC	::: ::::: :::::::::	UCUUUGAUCUCUCUUCUCUCA	Translation	pacid=19639833 locus=AT2G36870 ID=AT2G36870.1.TAIR10 annot-version=TAIR10	1
ath-miR1886.1	AT2G36870.2	2.5	-1	1	21	39	59	UGAGAGAAGUGAGAUGAAAUC	::: ::::: :::::::::	UCUUUGAUCUCUCUUCUCUCA	Translation	pacid=19639834 locus=AT2G36870 ID=AT2G36870.2.TAIR10 annot-version=TAIR10	1
ath-miR1886.2	AT1G08760.1	2.5	-1	1	21	247	267	UGAGAUGAAAUCUUUGAUUGG	: ::::::.: :::.::::::	CGAAUCAAGGCUUUUAUCUCA	Translation	pacid=19654242 locus=AT1G08760 ID=AT1G08760.1.TAIR10 annot-version=TAIR10	1
ath-miR1886.2	AT3G10800.1	2.5	-1	1	21	429	449	UGAGAUGAAAUCUUUGAUUGG	.:: ::: ::.::::::::::	UCAUUCACAGGUUUCAUCUCA	Cleavage	pacid=19664401 locus=AT3G10800 ID=AT3G10800.1.TAIR10 annot-version=TAIR10	1
ath-miR1886.3	AT4G00610.1	2.5	-1	1	21	952	972	AAUUAAAGAUUUCAUCUUACU	:.::::::.::::::.::	CAUGAGAUGAGAUCUUUGAUG	Cleavage	pacid=19648033 locus=AT4G00610 ID=AT4G00610.1.TAIR10 annot-version=TAIR10	1
ath-miR1886.3	AT1G63710.1	2.5	-1	1	21	355	375	AAUUAAAGAUUUCAUCUUACU	.:::::..::::::::::	UAGGAGAUGGGAUCUUUAAUU	Cleavage	pacid=19654404 locus=AT1G63710 ID=AT1G63710.1.TAIR10 annot-version=TAIR10	1
ath-miR1886.3	AT3G05380.2	2.5	-1	1	21	1731	1751	AAUUAAAGAUUUCAUCUUACU	: ::: :::::.:::::..::	AAUAAUAUGAAGUCUUUGGUU	Cleavage	pacid=19661519 locus=AT3G05380 ID=AT3G05380.2.TAIR10 annot-version=TAIR10	1
ath-miR1886.3	AT3G05380.4	2.5	-1	1	21	1664	1684	AAUUAAAGAUUUCAUCUUACU	: ::: :::::.:::::..::	AAUAAUAUGAAGUCUUUGGUU	Cleavage	pacid=19661520 locus=AT3G05380 ID=AT3G05380.4.TAIR10 annot-version=TAIR10	1
ath-miR1886.3	AT3G05380.5	2.5	-1	1	21	1696	1716	AAUUAAAGAUUUCAUCUUACU	: ::: :::::.:::::..::	AAUAAUAUGAAGUCUUUGGUU	Cleavage	pacid=19661521 locus=AT3G05380 ID=AT3G05380.5.TAIR10 annot-version=TAIR10	1
ath-miR1886.3	AT3G05380.1	2.5	-1	1	21	1728	1748	AAUUAAAGAUUUCAUCUUACU	: ::: :::::.:::::..::	AAUAAUAUGAAGUCUUUGGUU	Cleavage	pacid=19661522 locus=AT3G05380 ID=AT3G05380.1.TAIR10 annot-version=TAIR10	1
ath-miR1886.3	AT3G05380.3	2.5	-1	1	21	1817	1837	AAUUAAAGAUUUCAUCUUACU	: ::: :::::.:::::..::	AAUAAUAUGAAGUCUUUGGUU	Cleavage	pacid=19661523 locus=AT3G05380 ID=AT3G05380.3.TAIR10 annot-version=TAIR10	1
ath-miR1887	AT1G25540.1	2.5	-1	1	21	2815	2835	UACUAAGUAGAGUCUAAGAGA	:.:::::::::..:::::	GGUUUUAGACUCUGUUUAGUU	Cleavage	pacid=19652460 locus=AT1G25540 ID=AT1G25540.1.TAIR10 annot-version=TAIR10	1
ath-miR1887	AT1G25540.2	2.5	-1	1	21	2784	2804	UACUAAGUAGAGUCUAAGAGA	:.:::::::::..:::::	GGUUUUAGACUCUGUUUAGUU	Cleavage	pacid=19652461 locus=AT1G25540 ID=AT1G25540.2.TAIR10 annot-version=TAIR10	1
ath-miR1888a	AT5G35210.2	2.5	-1	1	21	4905	4925	UAAGUUAAGAUUUGUGAAGAA	:::: :::::.:::::::	CCCUUCCCAAAUUUUAACUUC	Cleavage	pacid=19667808 locus=AT5G35210 ID=AT5G35210.2.TAIR10 annot-version=TAIR10	1
ath-miR2933a	AT1G79940.3	2.5	-1	1	22	99	120	GAAAUCGGAGAGGAAAUUCGCC	::.::. :::.:::.:::::::	GGUGAGCUUCUUCUUCGAUUUC	Cleavage	pacid=19654035 locus=AT1G79940 ID=AT1G79940.3.TAIR10 annot-version=TAIR10	1
ath-miR2933a	AT5G09461.1	2.5	-1	1	22	1194	1215	GAAAUCGGAGAGGAAAUUCGCC	:.:.::::::::: ::.::::	UGUGGAUUUCCUCUGCGGUUUC	Cleavage	pacid=19665384 locus=AT5G09461 ID=AT5G09461.1.TAIR10 annot-version=TAIR10	1
ath-miR2933a	AT5G09462.1	2.5	-1	1	22	1194	1215	GAAAUCGGAGAGGAAAUUCGCC	:.:.::::::::: ::.::::	UGUGGAUUUCCUCUGCGGUUUC	Cleavage	pacid=19673202 locus=AT5G09462 ID=AT5G09462.1.TAIR10 annot-version=TAIR10	1
ath-miR2933a	AT5G09463.1	2.5	-1	1	22	1194	1215	GAAAUCGGAGAGGAAAUUCGCC	:.:.::::::::: ::.::::	UGUGGAUUUCCUCUGCGGUUUC	Cleavage	pacid=19666657 locus=AT5G09463 ID=AT5G09463.1.TAIR10 annot-version=TAIR10	1
ath-miR2933a	AT5G09460.1	2.5	-1	1	22	1194	1215	GAAAUCGGAGAGGAAAUUCGCC	:.:.::::::::: ::.::::	UGUGGAUUUCCUCUGCGGUUUC	Cleavage	pacid=19670804 locus=AT5G09460 ID=AT5G09460.1.TAIR10 annot-version=TAIR10	1
ath-miR2933a	AT1G58235.1	2.5	-1	1	22	287	308	GAAAUCGGAGAGGAAAUUCGCC	: ::.:::::.:.::::.:::.	GCCGGAUUUCUUUUCCGGUUUU	Cleavage	pacid=19652156 locus=AT1G58235 ID=AT1G58235.1.TAIR10 annot-version=TAIR10	2
ath-miR2933a	AT1G42990.1	2.5	-1	1	22	43	64	GAAAUCGGAGAGGAAAUUCGCC	.:::::.:::.:::::::	UGAAGAUUUCUUCUUCGAUUUC	Cleavage	pacid=19655065 locus=AT1G42990 ID=AT1G42990.1.TAIR10 annot-version=TAIR10	1
ath-miR2933a	AT5G53520.1	2.5	-1	1	22	1515	1536	GAAAUCGGAGAGGAAAUUCGCC	.:: :::::::::.:::::	UUUGACUUUCCUCUCUGAUUUA	Cleavage	pacid=19671521 locus=AT5G53520 ID=AT5G53520.1.TAIR10 annot-version=TAIR10	1
ath-miR2933a	AT1G26830.1	2.5	-1	1	22	180	201	GAAAUCGGAGAGGAAAUUCGCC	:: :::::::::::.::::	UCCGUCUUUCCUCUCCGGUUUC	Cleavage	pacid=19649176 locus=AT1G26830 ID=AT1G26830.1.TAIR10 annot-version=TAIR10	1
ath-miR2933a	AT4G35380.1	2.5	-1	1	22	3231	3252	GAAAUCGGAGAGGAAAUUCGCC	:::: :.::.::.::::::	AUGGAAUGUUCUUUCUGAUUUC	Cleavage	pacid=19647991 locus=AT4G35380 ID=AT4G35380.1.TAIR10 annot-version=TAIR10	1
ath-miR2933a	AT2G36380.1	2.5	-1	1	22	4056	4077	GAAAUCGGAGAGGAAAUUCGCC	:::: :..::::::.::::	CUGGAAUCUUUUCUCCGGUUUC	Cleavage	pacid=19640612 locus=AT2G36380 ID=AT2G36380.1.TAIR10 annot-version=TAIR10	1
ath-miR2933a	AT1G11680.1	2.5	-1	1	22	1689	1710	GAAAUCGGAGAGGAAAUUCGCC	:: :::.:::::.:.::::	UUGGAUUUUUCUCUCUGGUUUC	Cleavage	pacid=19657595 locus=AT1G11680 ID=AT1G11680.1.TAIR10 annot-version=TAIR10	1
ath-miR2933b	AT1G79940.3	2.5	-1	1	22	99	120	GAAAUCGGAGAGGAAAUUCGCC	::.::. :::.:::.:::::::	GGUGAGCUUCUUCUUCGAUUUC	Cleavage	pacid=19654035 locus=AT1G79940 ID=AT1G79940.3.TAIR10 annot-version=TAIR10	1
ath-miR2933b	AT5G09460.1	2.5	-1	1	22	1194	1215	GAAAUCGGAGAGGAAAUUCGCC	:.:.::::::::: ::.::::	UGUGGAUUUCCUCUGCGGUUUC	Cleavage	pacid=19670804 locus=AT5G09460 ID=AT5G09460.1.TAIR10 annot-version=TAIR10	1
ath-miR2933b	AT5G09462.1	2.5	-1	1	22	1194	1215	GAAAUCGGAGAGGAAAUUCGCC	:.:.::::::::: ::.::::	UGUGGAUUUCCUCUGCGGUUUC	Cleavage	pacid=19673202 locus=AT5G09462 ID=AT5G09462.1.TAIR10 annot-version=TAIR10	1
ath-miR2933b	AT5G09463.1	2.5	-1	1	22	1194	1215	GAAAUCGGAGAGGAAAUUCGCC	:.:.::::::::: ::.::::	UGUGGAUUUCCUCUGCGGUUUC	Cleavage	pacid=19666657 locus=AT5G09463 ID=AT5G09463.1.TAIR10 annot-version=TAIR10	1
ath-miR2933b	AT5G09461.1	2.5	-1	1	22	1194	1215	GAAAUCGGAGAGGAAAUUCGCC	:.:.::::::::: ::.::::	UGUGGAUUUCCUCUGCGGUUUC	Cleavage	pacid=19665384 locus=AT5G09461 ID=AT5G09461.1.TAIR10 annot-version=TAIR10	1
ath-miR2933b	AT1G58235.1	2.5	-1	1	22	287	308	GAAAUCGGAGAGGAAAUUCGCC	: ::.:::::.:.::::.:::.	GCCGGAUUUCUUUUCCGGUUUU	Cleavage	pacid=19652156 locus=AT1G58235 ID=AT1G58235.1.TAIR10 annot-version=TAIR10	2
ath-miR2933b	AT1G42990.1	2.5	-1	1	22	43	64	GAAAUCGGAGAGGAAAUUCGCC	.:::::.:::.:::::::	UGAAGAUUUCUUCUUCGAUUUC	Cleavage	pacid=19655065 locus=AT1G42990 ID=AT1G42990.1.TAIR10 annot-version=TAIR10	1
ath-miR2933b	AT5G53520.1	2.5	-1	1	22	1515	1536	GAAAUCGGAGAGGAAAUUCGCC	.:: :::::::::.:::::	UUUGACUUUCCUCUCUGAUUUA	Cleavage	pacid=19671521 locus=AT5G53520 ID=AT5G53520.1.TAIR10 annot-version=TAIR10	1
ath-miR2933b	AT1G26830.1	2.5	-1	1	22	180	201	GAAAUCGGAGAGGAAAUUCGCC	:: :::::::::::.::::	UCCGUCUUUCCUCUCCGGUUUC	Cleavage	pacid=19649176 locus=AT1G26830 ID=AT1G26830.1.TAIR10 annot-version=TAIR10	1
ath-miR2933b	AT4G35380.1	2.5	-1	1	22	3231	3252	GAAAUCGGAGAGGAAAUUCGCC	:::: :.::.::.::::::	AUGGAAUGUUCUUUCUGAUUUC	Cleavage	pacid=19647991 locus=AT4G35380 ID=AT4G35380.1.TAIR10 annot-version=TAIR10	1
ath-miR2933b	AT2G36380.1	2.5	-1	1	22	4056	4077	GAAAUCGGAGAGGAAAUUCGCC	:::: :..::::::.::::	CUGGAAUCUUUUCUCCGGUUUC	Cleavage	pacid=19640612 locus=AT2G36380 ID=AT2G36380.1.TAIR10 annot-version=TAIR10	1
ath-miR2933b	AT1G11680.1	2.5	-1	1	22	1689	1710	GAAAUCGGAGAGGAAAUUCGCC	:: :::.:::::.:.::::	UUGGAUUUUUCUCUCUGGUUUC	Cleavage	pacid=19657595 locus=AT1G11680 ID=AT1G11680.1.TAIR10 annot-version=TAIR10	1
ath-miR2934-5p	AT1G78340.1	2.5	-1	1	21	624	644	UCUUUCUGCAAACGCCUUGGA	.:::.:::::::::.:::	UAAGAGGUGUUUGCAGAGAGA	Cleavage	pacid=19654459 locus=AT1G78340 ID=AT1G78340.1.TAIR10 annot-version=TAIR10	1
ath-miR2934-5p	AT4G16250.1	2.5	-1	1	21	3363	3382	UCUUUCUGCAAACGCCUUGGA	:.::: ::::::::::::::	ACUAAG-CGUUUGCAGAAAGA	Cleavage	pacid=19646074 locus=AT4G16250 ID=AT4G16250.1.TAIR10 annot-version=TAIR10	1
ath-miR2936	AT3G53270.2	2.5	-1	1	22	58	79	CUUGAGAGAGAGAACACAGACG	: :::::: ::::::::::: :	CCUCUGUGGUCUCUCUCUCACG	Cleavage	pacid=19662123 locus=AT3G53270 ID=AT3G53270.2.TAIR10 annot-version=TAIR10	1
ath-miR2936	AT3G53270.3	2.5	-1	1	22	4	25	CUUGAGAGAGAGAACACAGACG	: :::::: ::::::::::: :	CCUCUGUGGUCUCUCUCUCACG	Cleavage	pacid=19662124 locus=AT3G53270 ID=AT3G53270.3.TAIR10 annot-version=TAIR10	1
ath-miR2936	AT3G53270.1	2.5	-1	1	22	15	36	CUUGAGAGAGAGAACACAGACG	: :::::: ::::::::::: :	CCUCUGUGGUCUCUCUCUCACG	Cleavage	pacid=19662122 locus=AT3G53270 ID=AT3G53270.1.TAIR10 annot-version=TAIR10	1
ath-miR2936	AT3G53270.5	2.5	-1	1	22	9	30	CUUGAGAGAGAGAACACAGACG	: :::::: ::::::::::: :	CCUCUGUGGUCUCUCUCUCACG	Cleavage	pacid=19662126 locus=AT3G53270 ID=AT3G53270.5.TAIR10 annot-version=TAIR10	1
ath-miR2936	AT3G53270.6	2.5	-1	1	22	59	80	CUUGAGAGAGAGAACACAGACG	: :::::: ::::::::::: :	CCUCUGUGGUCUCUCUCUCACG	Cleavage	pacid=19662127 locus=AT3G53270 ID=AT3G53270.6.TAIR10 annot-version=TAIR10	1
ath-miR2936	AT5G51450.2	2.5	-1	1	22	438	458	CUUGAGAGAGAGAACACAGACG	: ::: ::::::.:::::::::	CUUCU-UGUUCUUUCUCUCAAG	Cleavage	pacid=19666928 locus=AT5G51450 ID=AT5G51450.2.TAIR10 annot-version=TAIR10	1
ath-miR2936	AT5G51450.1	2.5	-1	1	22	335	355	CUUGAGAGAGAGAACACAGACG	: ::: ::::::.:::::::::	CUUCU-UGUUCUUUCUCUCAAG	Cleavage	pacid=19666929 locus=AT5G51450 ID=AT5G51450.1.TAIR10 annot-version=TAIR10	1
ath-miR2936	AT2G41770.1	2.5	-1	1	22	392	413	CUUGAGAGAGAGAACACAGACG	:::: ::::::::::.::	UUGCUGUCUUCUCUCUCUUAAU	Cleavage	pacid=19641213 locus=AT2G41770 ID=AT2G41770.1.TAIR10 annot-version=TAIR10	1
ath-miR2936	AT2G27060.1	2.5	-1	1	22	1030	1051	CUUGAGAGAGAGAACACAGACG	:: :::: :::::::::::	CAGCUUUGUUGUCUCUCUCAAG	Cleavage	pacid=19642816 locus=AT2G27060 ID=AT2G27060.1.TAIR10 annot-version=TAIR10	1
ath-miR2936	AT5G59290.1	2.5	-1	1	22	123	144	CUUGAGAGAGAGAACACAGACG	: .:: : :::::::::::::	GGAUUGAGAUCUCUCUCUCAAG	Cleavage	pacid=19669337 locus=AT5G59290 ID=AT5G59290.1.TAIR10 annot-version=TAIR10	1
ath-miR2936	AT5G59290.2	2.5	-1	1	22	22	43	CUUGAGAGAGAGAACACAGACG	: .:: : :::::::::::::	GGAUUGAGAUCUCUCUCUCAAG	Cleavage	pacid=19669336 locus=AT5G59290 ID=AT5G59290.2.TAIR10 annot-version=TAIR10	1
ath-miR2936	AT4G04940.1	2.5	-1	1	22	38	59	CUUGAGAGAGAGAACACAGACG	: : :::.:::::::::::	GCGCCGCGUUUUCUCUCUCAAG	Cleavage	pacid=19645736 locus=AT4G04940 ID=AT4G04940.1.TAIR10 annot-version=TAIR10	1
ath-miR2937	AT1G77160.1	2.5	-1	1	21	155	175	AUAAGAGCUGUUGAAGGAGUC	:::.:::::: .::::::::	CACUUCUUCAAAGGCUCUUAU	Translation	pacid=19654607 locus=AT1G77160 ID=AT1G77160.1.TAIR10 annot-version=TAIR10	1
ath-miR2937	AT2G23800.1	2.5	-1	1	21	1113	1133	AUAAGAGCUGUUGAAGGAGUC	.::::::.:..::::::::	UGCUCCUUUAGUAGCUCUUAC	Cleavage	pacid=19642835 locus=AT2G23800 ID=AT2G23800.1.TAIR10 annot-version=TAIR10	1
ath-miR2937	AT1G22610.1	2.5	-1	1	21	976	996	AUAAGAGCUGUUGAAGGAGUC	::::::.:.:::::: :::	UCCUCCUUUAGCAGCUCGUAU	Cleavage	pacid=19653903 locus=AT1G22610 ID=AT1G22610.1.TAIR10 annot-version=TAIR10	1
ath-miR2937	AT1G52520.1	2.5	-1	1	21	1056	1076	AUAAGAGCUGUUGAAGGAGUC	::.: ::.::::.::::::	AUCUUCAUCGACAGUUCUUAU	Cleavage	pacid=19655636 locus=AT1G52520 ID=AT1G52520.1.TAIR10 annot-version=TAIR10	1
ath-miR2938	AT5G01110.1	2.5	-1	1	21	1570	1590	GAUCUUUUGAGAGGGUUCCAG	::::.:.::.:::::::::	AUGGAGCUCUUUCAAAAGAUG	Cleavage	pacid=19669268 locus=AT5G01110 ID=AT5G01110.1.TAIR10 annot-version=TAIR10	1
ath-miR2938	AT1G50500.1	2.5	-1	1	21	377	397	GAUCUUUUGAGAGGGUUCCAG	:::::.:::::: :::::.	GAGGAACUCUCUCAUAAGAUU	Cleavage	pacid=19651527 locus=AT1G50500 ID=AT1G50500.1.TAIR10 annot-version=TAIR10	1
ath-miR2938	AT1G50500.2	2.5	-1	1	21	392	412	GAUCUUUUGAGAGGGUUCCAG	:::::.:::::: :::::.	GAGGAACUCUCUCAUAAGAUU	Cleavage	pacid=19651526 locus=AT1G50500 ID=AT1G50500.2.TAIR10 annot-version=TAIR10	1
ath-miR2939	AT2G37230.1	2.5	-1	1	21	1035	1055	UAACGCACAACACUAAGCCAU	::: :::::::::: ::::	UGGGCCUAGUGUUGUGAGUUA	Cleavage	pacid=19638163 locus=AT2G37230 ID=AT2G37230.1.TAIR10 annot-version=TAIR10	1
ath-miR319a	AT2G31070.1	2.5	-1	1	21	1380	1400	UUGGACUGAAGGGAGCUCCCU	: ::.:. ::::::::::::.	AAGGGGUACCCUUCAGUCCAG	Cleavage	pacid=19640392 locus=AT2G31070 ID=AT2G31070.1.TAIR10 annot-version=TAIR10	1
ath-miR319a	AT3G66658.1	2.5	-1	1	21	1087	1107	UUGGACUGAAGGGAGCUCCCU	: ::.:: :.::::::::::.	AAGGGGCACUCUUCAGUCCAG	Cleavage	pacid=19660657 locus=AT3G66658 ID=AT3G66658.1.TAIR10 annot-version=TAIR10	1
ath-miR319a	AT3G66658.2	2.5	-1	1	21	1101	1121	UUGGACUGAAGGGAGCUCCCU	: ::.:: :.::::::::::.	AAGGGGCACUCUUCAGUCCAG	Cleavage	pacid=19660656 locus=AT3G66658 ID=AT3G66658.2.TAIR10 annot-version=TAIR10	1
ath-miR319a	AT3G15030.3	2.5	-1	1	21	1300	1320	UUGGACUGAAGGGAGCUCCCU	::.:. ::::::::::::.	GAGGGGUCCCCUUCAGUCCAG	Cleavage	pacid=19662373 locus=AT3G15030 ID=AT3G15030.3.TAIR10 annot-version=TAIR10	1
ath-miR319a	AT3G15030.2	2.5	-1	1	21	1476	1496	UUGGACUGAAGGGAGCUCCCU	::.:. ::::::::::::.	GAGGGGUCCCCUUCAGUCCAG	Cleavage	pacid=19662372 locus=AT3G15030 ID=AT3G15030.2.TAIR10 annot-version=TAIR10	1
ath-miR319a	AT3G15030.1	2.5	-1	1	21	1476	1496	UUGGACUGAAGGGAGCUCCCU	::.:. ::::::::::::.	GAGGGGUCCCCUUCAGUCCAG	Cleavage	pacid=19662371 locus=AT3G15030 ID=AT3G15030.1.TAIR10 annot-version=TAIR10	1
ath-miR319a	AT1G30210.2	2.5	-1	1	21	1012	1032	UUGGACUGAAGGGAGCUCCCU	::.: :::::::::::::	UAGGGGGACCCUUCAGUCCAA	Cleavage	pacid=19650445 locus=AT1G30210 ID=AT1G30210.2.TAIR10 annot-version=TAIR10	1
ath-miR319a	AT4G18390.2	2.5	-1	1	21	1126	1146	UUGGACUGAAGGGAGCUCCCU	::.: :::::::::::::	CAGGGGGACCCUUCAGUCCAA	Cleavage	pacid=19644545 locus=AT4G18390 ID=AT4G18390.2.TAIR10 annot-version=TAIR10	1
ath-miR319a	AT1G30210.1	2.5	-1	1	21	1131	1151	UUGGACUGAAGGGAGCUCCCU	::.: :::::::::::::	UAGGGGGACCCUUCAGUCCAA	Cleavage	pacid=19650444 locus=AT1G30210 ID=AT1G30210.1.TAIR10 annot-version=TAIR10	1
ath-miR319a	AT4G18390.1	2.5	-1	1	21	1376	1396	UUGGACUGAAGGGAGCUCCCU	::.: :::::::::::::	CAGGGGGACCCUUCAGUCCAA	Cleavage	pacid=19644544 locus=AT4G18390 ID=AT4G18390.1.TAIR10 annot-version=TAIR10	1
ath-miR319a	AT1G48090.1	2.5	-1	1	21	6898	6918	UUGGACUGAAGGGAGCUCCCU	::: . :::::::::::::	UUGGAAUCCCCUUCAGUCCAA	Cleavage	pacid=19653421 locus=AT1G48090 ID=AT1G48090.1.TAIR10 annot-version=TAIR10	1
ath-miR319b	AT2G31070.1	2.5	-1	1	21	1380	1400	UUGGACUGAAGGGAGCUCCCU	: ::.:. ::::::::::::.	AAGGGGUACCCUUCAGUCCAG	Cleavage	pacid=19640392 locus=AT2G31070 ID=AT2G31070.1.TAIR10 annot-version=TAIR10	1
ath-miR319b	AT3G66658.1	2.5	-1	1	21	1087	1107	UUGGACUGAAGGGAGCUCCCU	: ::.:: :.::::::::::.	AAGGGGCACUCUUCAGUCCAG	Cleavage	pacid=19660657 locus=AT3G66658 ID=AT3G66658.1.TAIR10 annot-version=TAIR10	1
ath-miR319b	AT3G66658.2	2.5	-1	1	21	1101	1121	UUGGACUGAAGGGAGCUCCCU	: ::.:: :.::::::::::.	AAGGGGCACUCUUCAGUCCAG	Cleavage	pacid=19660656 locus=AT3G66658 ID=AT3G66658.2.TAIR10 annot-version=TAIR10	1
ath-miR319b	AT3G15030.3	2.5	-1	1	21	1300	1320	UUGGACUGAAGGGAGCUCCCU	::.:. ::::::::::::.	GAGGGGUCCCCUUCAGUCCAG	Cleavage	pacid=19662373 locus=AT3G15030 ID=AT3G15030.3.TAIR10 annot-version=TAIR10	1
ath-miR319b	AT3G15030.2	2.5	-1	1	21	1476	1496	UUGGACUGAAGGGAGCUCCCU	::.:. ::::::::::::.	GAGGGGUCCCCUUCAGUCCAG	Cleavage	pacid=19662372 locus=AT3G15030 ID=AT3G15030.2.TAIR10 annot-version=TAIR10	1
ath-miR319b	AT3G15030.1	2.5	-1	1	21	1476	1496	UUGGACUGAAGGGAGCUCCCU	::.:. ::::::::::::.	GAGGGGUCCCCUUCAGUCCAG	Cleavage	pacid=19662371 locus=AT3G15030 ID=AT3G15030.1.TAIR10 annot-version=TAIR10	1
ath-miR319b	AT1G30210.2	2.5	-1	1	21	1012	1032	UUGGACUGAAGGGAGCUCCCU	::.: :::::::::::::	UAGGGGGACCCUUCAGUCCAA	Cleavage	pacid=19650445 locus=AT1G30210 ID=AT1G30210.2.TAIR10 annot-version=TAIR10	1
ath-miR319b	AT4G18390.2	2.5	-1	1	21	1126	1146	UUGGACUGAAGGGAGCUCCCU	::.: :::::::::::::	CAGGGGGACCCUUCAGUCCAA	Cleavage	pacid=19644545 locus=AT4G18390 ID=AT4G18390.2.TAIR10 annot-version=TAIR10	1
ath-miR319b	AT1G30210.1	2.5	-1	1	21	1131	1151	UUGGACUGAAGGGAGCUCCCU	::.: :::::::::::::	UAGGGGGACCCUUCAGUCCAA	Cleavage	pacid=19650444 locus=AT1G30210 ID=AT1G30210.1.TAIR10 annot-version=TAIR10	1
ath-miR319b	AT4G18390.1	2.5	-1	1	21	1376	1396	UUGGACUGAAGGGAGCUCCCU	::.: :::::::::::::	CAGGGGGACCCUUCAGUCCAA	Cleavage	pacid=19644544 locus=AT4G18390 ID=AT4G18390.1.TAIR10 annot-version=TAIR10	1
ath-miR319b	AT1G48090.1	2.5	-1	1	21	6898	6918	UUGGACUGAAGGGAGCUCCCU	::: . :::::::::::::	UUGGAAUCCCCUUCAGUCCAA	Cleavage	pacid=19653421 locus=AT1G48090 ID=AT1G48090.1.TAIR10 annot-version=TAIR10	1
ath-miR319c	AT2G31070.1	2.5	-1	1	21	1380	1400	UUGGACUGAAGGGAGCUCCUU	::::.:. ::::::::::::.	AAGGGGUACCCUUCAGUCCAG	Cleavage	pacid=19640392 locus=AT2G31070 ID=AT2G31070.1.TAIR10 annot-version=TAIR10	1
ath-miR319c	AT3G66658.1	2.5	-1	1	21	1087	1107	UUGGACUGAAGGGAGCUCCUU	::::.:: :.::::::::::.	AAGGGGCACUCUUCAGUCCAG	Cleavage	pacid=19660657 locus=AT3G66658 ID=AT3G66658.1.TAIR10 annot-version=TAIR10	1
ath-miR319c	AT3G66658.2	2.5	-1	1	21	1101	1121	UUGGACUGAAGGGAGCUCCUU	::::.:: :.::::::::::.	AAGGGGCACUCUUCAGUCCAG	Cleavage	pacid=19660656 locus=AT3G66658 ID=AT3G66658.2.TAIR10 annot-version=TAIR10	1
ath-miR319c	AT3G15030.3	2.5	-1	1	21	1300	1320	UUGGACUGAAGGGAGCUCCUU	.:::.:. ::::::::::::.	GAGGGGUCCCCUUCAGUCCAG	Cleavage	pacid=19662373 locus=AT3G15030 ID=AT3G15030.3.TAIR10 annot-version=TAIR10	1
ath-miR319c	AT3G15030.2	2.5	-1	1	21	1476	1496	UUGGACUGAAGGGAGCUCCUU	.:::.:. ::::::::::::.	GAGGGGUCCCCUUCAGUCCAG	Cleavage	pacid=19662372 locus=AT3G15030 ID=AT3G15030.2.TAIR10 annot-version=TAIR10	1
ath-miR319c	AT3G15030.1	2.5	-1	1	21	1476	1496	UUGGACUGAAGGGAGCUCCUU	.:::.:. ::::::::::::.	GAGGGGUCCCCUUCAGUCCAG	Cleavage	pacid=19662371 locus=AT3G15030 ID=AT3G15030.1.TAIR10 annot-version=TAIR10	1
ath-miR319c	AT1G30210.2	2.5	-1	1	21	1012	1032	UUGGACUGAAGGGAGCUCCUU	:::.: :::::::::::::	UAGGGGGACCCUUCAGUCCAA	Cleavage	pacid=19650445 locus=AT1G30210 ID=AT1G30210.2.TAIR10 annot-version=TAIR10	1
ath-miR319c	AT4G18390.2	2.5	-1	1	21	1126	1146	UUGGACUGAAGGGAGCUCCUU	:::.: :::::::::::::	CAGGGGGACCCUUCAGUCCAA	Cleavage	pacid=19644545 locus=AT4G18390 ID=AT4G18390.2.TAIR10 annot-version=TAIR10	1
ath-miR319c	AT1G30210.1	2.5	-1	1	21	1131	1151	UUGGACUGAAGGGAGCUCCUU	:::.: :::::::::::::	UAGGGGGACCCUUCAGUCCAA	Cleavage	pacid=19650444 locus=AT1G30210 ID=AT1G30210.1.TAIR10 annot-version=TAIR10	1
ath-miR319c	AT4G18390.1	2.5	-1	1	21	1376	1396	UUGGACUGAAGGGAGCUCCUU	:::.: :::::::::::::	CAGGGGGACCCUUCAGUCCAA	Cleavage	pacid=19644544 locus=AT4G18390 ID=AT4G18390.1.TAIR10 annot-version=TAIR10	1
ath-miR319c	AT1G48090.1	2.5	-1	1	21	6898	6918	UUGGACUGAAGGGAGCUCCUU	::: . :::::::::::::	UUGGAAUCCCCUUCAGUCCAA	Cleavage	pacid=19653421 locus=AT1G48090 ID=AT1G48090.1.TAIR10 annot-version=TAIR10	1
ath-miR3434-3p	AT1G25320.1	2.5	-1	1	20	2201	2220	UCAGAGUAUCAGCCAUGUGA	::.:: ::::::.::.:::	GCAUAUCGCUGAUGCUUUGA	Cleavage	pacid=19656810 locus=AT1G25320 ID=AT1G25320.1.TAIR10 annot-version=TAIR10	1
ath-miR3440b-3p	AT3G44940.1	2.5	-1	1	21	11	31	UGGAUUGGUCAAGGGAAGCGU	:.::::::.:: ::::.::::	AUGCUUCCUUUAACCAGUCCA	Translation	pacid=19664497 locus=AT3G44940 ID=AT3G44940.1.TAIR10 annot-version=TAIR10	1
ath-miR3440b-3p	AT1G32430.1	2.5	-1	1	21	62	82	UGGAUUGGUCAAGGGAAGCGU	::::.:::::::.::.::	CUACUUCUCUUGACCGAUUCA	Cleavage	pacid=19655349 locus=AT1G32430 ID=AT1G32430.1.TAIR10 annot-version=TAIR10	1
ath-miR3440b-3p	AT1G09280.1	2.5	-1	1	21	1783	1803	UGGAUUGGUCAAGGGAAGCGU	: ::::.:::: ::::::.::	AAGCUUUCCUUUACCAAUUCA	Translation	pacid=19649449 locus=AT1G09280 ID=AT1G09280.1.TAIR10 annot-version=TAIR10	1
ath-miR3440b-3p	AT4G17340.1	2.5	-1	1	21	806	826	UGGAUUGGUCAAGGGAAGCGU	: ::: :::::::.::::::	AAGCUACCCUUGAUCAAUCCU	Cleavage	pacid=19647972 locus=AT4G17340 ID=AT4G17340.1.TAIR10 annot-version=TAIR10	1
ath-miR3440b-3p	AT1G60460.2	2.5	-1	1	21	90	110	UGGAUUGGUCAAGGGAAGCGU	:.: ..:::::::::::::	CAGUUCUUCUUGACCAAUCCA	Cleavage	pacid=19654199 locus=AT1G60460 ID=AT1G60460.2.TAIR10 annot-version=TAIR10	1
ath-miR3440b-3p	AT1G60460.1	2.5	-1	1	21	211	231	UGGAUUGGUCAAGGGAAGCGU	:.: ..:::::::::::::	CAGUUCUUCUUGACCAAUCCA	Cleavage	pacid=19654197 locus=AT1G60460 ID=AT1G60460.1.TAIR10 annot-version=TAIR10	1
ath-miR3440b-3p	AT1G60460.3	2.5	-1	1	21	211	231	UGGAUUGGUCAAGGGAAGCGU	:.: ..:::::::::::::	CAGUUCUUCUUGACCAAUCCA	Cleavage	pacid=19654198 locus=AT1G60460 ID=AT1G60460.3.TAIR10 annot-version=TAIR10	1
ath-miR3440b-5p	AT3G01460.1	2.5	-1	1	21	6782	6802	UUUUCUUGGCCCAUCCACUUC	:.::::::: ::::::.:::	CAGGUGGAUGAGCCAAGGAAA	Translation	pacid=19660042 locus=AT3G01460 ID=AT3G01460.1.TAIR10 annot-version=TAIR10	1
ath-miR3440b-5p	AT1G18070.2	2.5	-1	1	21	1015	1035	UUUUCUUGGCCCAUCCACUUC	:: :::::::.:::::::	CCAGAGGAUGGGUCAAGAAAU	Cleavage	pacid=19657730 locus=AT1G18070 ID=AT1G18070.2.TAIR10 annot-version=TAIR10	1
ath-miR3440b-5p	AT1G18070.3	2.5	-1	1	21	1020	1040	UUUUCUUGGCCCAUCCACUUC	:: :::::::.:::::::	CCAGAGGAUGGGUCAAGAAAU	Cleavage	pacid=19657728 locus=AT1G18070 ID=AT1G18070.3.TAIR10 annot-version=TAIR10	1
ath-miR3440b-5p	AT1G18070.1	2.5	-1	1	21	1015	1035	UUUUCUUGGCCCAUCCACUUC	:: :::::::.:::::::	CCAGAGGAUGGGUCAAGAAAU	Cleavage	pacid=19657729 locus=AT1G18070 ID=AT1G18070.1.TAIR10 annot-version=TAIR10	1
ath-miR3933	AT4G22235.1	2.5	-1	1	21	538	558	AGAAGCAAAAUGACGACUCGG	..: :::::..:::::.::::	UUGUGUCGUUGUUUUGUUUCU	Cleavage	pacid=19643775 locus=AT4G22235 ID=AT4G22235.1.TAIR10 annot-version=TAIR10	1
ath-miR3933	AT4G22235.2	2.5	-1	1	21	506	526	AGAAGCAAAAUGACGACUCGG	..: :::::..:::::.::::	UUGUGUCGUUGUUUUGUUUCU	Cleavage	pacid=19643776 locus=AT4G22235 ID=AT4G22235.2.TAIR10 annot-version=TAIR10	1
ath-miR3933	AT1G77330.1	2.5	-1	1	21	639	659	AGAAGCAAAAUGACGACUCGG	::: .:::.::::::::.:	AGGAGGUGUCGUUUUGCUUUU	Cleavage	pacid=19651674 locus=AT1G77330 ID=AT1G77330.1.TAIR10 annot-version=TAIR10	1
ath-miR3933	AT1G28335.1	2.5	-1	1	21	244	264	AGAAGCAAAAUGACGACUCGG	:: ::::..:::::.::::	AAGACUCGUUGUUUUGUUUCU	Cleavage	pacid=19655021 locus=AT1G28335 ID=AT1G28335.1.TAIR10 annot-version=TAIR10	1
ath-miR393a-5p	AT3G23690.1	2.5	-1	1	22	405	426	UCCAAAGGGAUCGCAUUGAUCC	::.:::. :::::::::::::	GGGUCAGAGCGAUCCCUUUGGC	Cleavage	pacid=19660411 locus=AT3G23690 ID=AT3G23690.1.TAIR10 annot-version=TAIR10	1
ath-miR393b-3p	AT3G59740.1	2.5	-1	1	21	793	813	AUCAUGCGAUCUCUUUGGAUU	::::::::: .:::.:::::	UAUCCAAAGAAGUCGUAUGAU	Translation	pacid=19664587 locus=AT3G59740 ID=AT3G59740.1.TAIR10 annot-version=TAIR10	1
ath-miR393b-3p	AT3G63180.1	2.5	-1	1	21	451	471	AUCAUGCGAUCUCUUUGGAUU	.:..::::::.::::::::	UGUUUAAAGAGGUCGCAUGAC	Cleavage	pacid=19664119 locus=AT3G63180 ID=AT3G63180.1.TAIR10 annot-version=TAIR10	1
ath-miR393b-3p	AT3G63180.2	2.5	-1	1	21	532	552	AUCAUGCGAUCUCUUUGGAUU	.:..::::::.::::::::	UGUUUAAAGAGGUCGCAUGAC	Cleavage	pacid=19664120 locus=AT3G63180 ID=AT3G63180.2.TAIR10 annot-version=TAIR10	1
ath-miR393b-5p	AT3G23690.1	2.5	-1	1	22	405	426	UCCAAAGGGAUCGCAUUGAUCC	::.:::. :::::::::::::	GGGUCAGAGCGAUCCCUUUGGC	Cleavage	pacid=19660411 locus=AT3G23690 ID=AT3G23690.1.TAIR10 annot-version=TAIR10	1
ath-miR396a-5p	AT5G57590.1	2.5	-1	1	21	2285	2305	UUCCACAGCUUUCUUGAACUG	: ::.::::.::::::::.:	AACUUUAAGAGAGCUGUGGGA	Cleavage	pacid=19669093 locus=AT5G57590 ID=AT5G57590.1.TAIR10 annot-version=TAIR10	1
ath-miR396a-5p	AT3G19040.1	2.5	-1	1	21	1433	1453	UUCCACAGCUUUCUUGAACUG	::::::::.::::::::	CCUUUCAAGAAGGCUGUGGAU	Cleavage	pacid=19663337 locus=AT3G19040 ID=AT3G19040.1.TAIR10 annot-version=TAIR10	1
ath-miR396a-5p	AT1G60140.1	2.5	-1	1	21	2286	2306	UUCCACAGCUUUCUUGAACUG	::: :::::::.:::::::	GAGUGGAAGAAAGUUGUGGAA	Cleavage	pacid=19654294 locus=AT1G60140 ID=AT1G60140.1.TAIR10 annot-version=TAIR10	1
ath-miR396a-5p	AT1G10120.1	2.5	-1	1	21	1306	1326	UUCCACAGCUUUCUUGAACUG	..: :::::::::::::::.	UGGAACAAGAAAGCUGUGGAG	Cleavage	pacid=19649319 locus=AT1G10120 ID=AT1G10120.1.TAIR10 annot-version=TAIR10	1
ath-miR396b-3p	AT5G45070.1	2.5	-1	1	21	153	172	GCUCAAGAAAGCUGUGGGAAA	::::.: :::::::::::::	CUUCCUA-AGCUUUCUUGAGC	Cleavage	pacid=19669857 locus=AT5G45070 ID=AT5G45070.1.TAIR10 annot-version=TAIR10	1
ath-miR396b-5p	AT5G57590.1	2.5	-1	1	21	2285	2305	UUCCACAGCUUUCUUGAACUU	:: ::.::::.::::::::.:	AACUUUAAGAGAGCUGUGGGA	Cleavage	pacid=19669093 locus=AT5G57590 ID=AT5G57590.1.TAIR10 annot-version=TAIR10	1
ath-miR396b-5p	AT3G19040.1	2.5	-1	1	21	1433	1453	UUCCACAGCUUUCUUGAACUU	::::::::.::::::::	CCUUUCAAGAAGGCUGUGGAU	Cleavage	pacid=19663337 locus=AT3G19040 ID=AT3G19040.1.TAIR10 annot-version=TAIR10	1
ath-miR396b-5p	AT1G60140.1	2.5	-1	1	21	2286	2306	UUCCACAGCUUUCUUGAACUU	.::: :::::::.:::::::	GAGUGGAAGAAAGUUGUGGAA	Cleavage	pacid=19654294 locus=AT1G60140 ID=AT1G60140.1.TAIR10 annot-version=TAIR10	1
ath-miR397b	AT5G60020.1	2.5	-1	1	21	742	762	UCAUUGAGUGCAUCGUUGAUG	:::::.: ::::::.:::::	AAUCAAUGCUGCACUUAAUGA	Cleavage	pacid=19670364 locus=AT5G60020 ID=AT5G60020.1.TAIR10 annot-version=TAIR10	2
ath-miR397b	AT1G75120.1	2.5	-1	1	21	920	940	UCAUUGAGUGCAUCGUUGAUG	: :::::::::...:..::::	CUUCAACGAUGUGUUUGAUGA	Cleavage	pacid=19656965 locus=AT1G75120 ID=AT1G75120.1.TAIR10 annot-version=TAIR10	1
ath-miR397b	AT1G75110.1	2.5	-1	1	21	897	917	UCAUUGAGUGCAUCGUUGAUG	: :::::::::...:..::::	CUUCAACGAUGUGUUUGAUGA	Cleavage	pacid=19653913 locus=AT1G75110 ID=AT1G75110.1.TAIR10 annot-version=TAIR10	1
ath-miR397b	AT5G02470.1	2.5	-1	1	21	387	407	UCAUUGAGUGCAUCGUUGAUG	.:: :::::::.:::::::	AGUCUACGAUGCGCUCAAUGU	Cleavage	pacid=19670525 locus=AT5G02470 ID=AT5G02470.1.TAIR10 annot-version=TAIR10	1
ath-miR397b	AT5G02470.3	2.5	-1	1	21	403	423	UCAUUGAGUGCAUCGUUGAUG	.:: :::::::.:::::::	AGUCUACGAUGCGCUCAAUGU	Cleavage	pacid=19670527 locus=AT5G02470 ID=AT5G02470.3.TAIR10 annot-version=TAIR10	1
ath-miR397b	AT5G02470.2	2.5	-1	1	21	490	510	UCAUUGAGUGCAUCGUUGAUG	.:: :::::::.:::::::	AGUCUACGAUGCGCUCAAUGU	Cleavage	pacid=19670526 locus=AT5G02470 ID=AT5G02470.2.TAIR10 annot-version=TAIR10	1
ath-miR397b	AT4G31540.1	2.5	-1	1	21	2244	2264	UCAUUGAGUGCAUCGUUGAUG	::::.:::::..:..::::	AUUCAAUGAUGCGUUUGAUGA	Cleavage	pacid=19647583 locus=AT4G31540 ID=AT4G31540.1.TAIR10 annot-version=TAIR10	1
ath-miR398a-5p	AT1G15520.1	2.5	-1	1	21	4476	4496	AAGGAGUGGCAUGUGAACACA	: ::::.:.::::.:.::.::	UUUGUUUAUAUGCUAUUCUUU	Cleavage	pacid=19654480 locus=AT1G15520 ID=AT1G15520.1.TAIR10 annot-version=TAIR10	1
ath-miR398b-5p	AT2G04050.1	2.5	-1	1	21	357	377	AGGGUUGAUAUGAGAACACAC	::::: :::::::::...::	AUGUGUCCUCAUAUCAGUUCU	Cleavage	pacid=19640633 locus=AT2G04050 ID=AT2G04050.1.TAIR10 annot-version=TAIR10	1
ath-miR398b-5p	AT2G04100.1	2.5	-1	1	21	445	465	AGGGUUGAUAUGAGAACACAC	::::::::::::.:..::	AGUUGUUCUCAUAUCGAUUCU	Cleavage	pacid=19638085 locus=AT2G04100 ID=AT2G04100.1.TAIR10 annot-version=TAIR10	1
ath-miR398b-5p	AT2G04090.1	2.5	-1	1	21	366	386	AGGGUUGAUAUGAGAACACAC	::::::::::::.:..::	AGUUGUUCUCAUAUCGAUUCU	Cleavage	pacid=19642183 locus=AT2G04090 ID=AT2G04090.1.TAIR10 annot-version=TAIR10	1
ath-miR398b-5p	AT1G78050.1	2.5	-1	1	21	149	169	AGGGUUGAUAUGAGAACACAC	:::::::::: :.:::.::	UCGUGUUCUCAUUUUAACUCU	Cleavage	pacid=19651046 locus=AT1G78050 ID=AT1G78050.1.TAIR10 annot-version=TAIR10	1
ath-miR398c-5p	AT2G04050.1	2.5	-1	1	21	357	377	AGGGUUGAUAUGAGAACACAC	::::: :::::::::...::	AUGUGUCCUCAUAUCAGUUCU	Cleavage	pacid=19640633 locus=AT2G04050 ID=AT2G04050.1.TAIR10 annot-version=TAIR10	1
ath-miR398c-5p	AT2G04100.1	2.5	-1	1	21	445	465	AGGGUUGAUAUGAGAACACAC	::::::::::::.:..::	AGUUGUUCUCAUAUCGAUUCU	Cleavage	pacid=19638085 locus=AT2G04100 ID=AT2G04100.1.TAIR10 annot-version=TAIR10	1
ath-miR398c-5p	AT2G04090.1	2.5	-1	1	21	366	386	AGGGUUGAUAUGAGAACACAC	::::::::::::.:..::	AGUUGUUCUCAUAUCGAUUCU	Cleavage	pacid=19642183 locus=AT2G04090 ID=AT2G04090.1.TAIR10 annot-version=TAIR10	1
ath-miR398c-5p	AT1G78050.1	2.5	-1	1	21	149	169	AGGGUUGAUAUGAGAACACAC	:::::::::: :.:::.::	UCGUGUUCUCAUUUUAACUCU	Cleavage	pacid=19651046 locus=AT1G78050 ID=AT1G78050.1.TAIR10 annot-version=TAIR10	1
ath-miR399a	AT4G09730.1	2.5	-1	1	21	1918	1938	UGCCAAAGGAGAUUUGCCCUG	:.::::::.:::.::: ::::	CGGGGCAAGUCUUCUUCGGCA	Cleavage	pacid=19645370 locus=AT4G09730 ID=AT4G09730.1.TAIR10 annot-version=TAIR10	1
ath-miR399d	AT4G09730.1	2.5	-1	1	21	1918	1938	UGCCAAAGGAGAUUUGCCCCG	::::::::.:::.::: ::::	CGGGGCAAGUCUUCUUCGGCA	Cleavage	pacid=19645370 locus=AT4G09730 ID=AT4G09730.1.TAIR10 annot-version=TAIR10	1
ath-miR399f	AT4G09730.1	2.5	-1	1	21	1918	1938	UGCCAAAGGAGAUUUGCCCGG	: ::::::.:::.::: ::::	CGGGGCAAGUCUUCUUCGGCA	Cleavage	pacid=19645370 locus=AT4G09730 ID=AT4G09730.1.TAIR10 annot-version=TAIR10	1
ath-miR400	AT1G62910.1	2.5	-1	1	21	1198	1218	UAUGAGAGUAUUAUAAGUCAC	:::::::: :.::::::.:::	GUGACUUACAGUACUCUUAUA	Cleavage	pacid=19654911 locus=AT1G62910 ID=AT1G62910.1.TAIR10 annot-version=TAIR10	1
ath-miR400	AT1G63070.1	2.5	-1	1	21	1069	1089	UAUGAGAGUAUUAUAAGUCAC	:::.:::::::::: ::.:::	GUGGCUUAUAAUACGCUUAUA	Cleavage	pacid=19658105 locus=AT1G63070 ID=AT1G63070.1.TAIR10 annot-version=TAIR10	1
ath-miR400	AT5G39710.1	2.5	-1	1	21	931	951	UAUGAGAGUAUUAUAAGUCAC	:: ::::::::::::::.::	GUUACUUAUAAUACUCUUAUU	Cleavage	pacid=19671367 locus=AT5G39710 ID=AT5G39710.1.TAIR10 annot-version=TAIR10	2
ath-miR400	AT1G22960.1	2.5	-1	1	21	1228	1248	UAUGAGAGUAUUAUAAGUCAC	::::: ::::::::::: :::	GUGACCUAUAAUACUCUAAUA	Cleavage	pacid=19656370 locus=AT1G22960 ID=AT1G22960.1.TAIR10 annot-version=TAIR10	3
ath-miR400	AT1G64580.1	2.5	-1	1	21	1055	1075	UAUGAGAGUAUUAUAAGUCAC	::::: ::::: :::::::::	GUGACCUAUAACACUCUCAUA	Translation	pacid=19651220 locus=AT1G64580 ID=AT1G64580.1.TAIR10 annot-version=TAIR10	2
ath-miR400	AT5G46680.1	2.5	-1	1	21	714	734	UAUGAGAGUAUUAUAAGUCAC	:::: :::::::.::::::	AUGACGUAUAAUAUUCUCAUC	Cleavage	pacid=19672978 locus=AT5G46680 ID=AT5G46680.1.TAIR10 annot-version=TAIR10	2
ath-miR400	AT2G28680.1	2.5	-1	1	21	8	28	UAUGAGAGUAUUAUAAGUCAC	: :::: :.:::::::::::	CUUACUUUUGAUACUCUCAUA	Cleavage	pacid=19640325 locus=AT2G28680 ID=AT2G28680.1.TAIR10 annot-version=TAIR10	1
ath-miR400	AT4G38010.1	2.5	-1	1	21	718	738	UAUGAGAGUAUUAUAAGUCAC	: :::: .::::.::::.:::	GAGACUGGUAAUGCUCUUAUA	Cleavage	pacid=19644267 locus=AT4G38010 ID=AT4G38010.1.TAIR10 annot-version=TAIR10	1
ath-miR403-5p	AT2G26460.1	2.5	-1	1	22	878	899	UGUUUUGUGCUUGAAUCUAAUU	:.::::..::.::.:::::	AUCUGGAUUUGAGUACGAAACA	Cleavage	pacid=19641868 locus=AT2G26460 ID=AT2G26460.1.TAIR10 annot-version=TAIR10	1
ath-miR403-5p	AT3G61050.1	2.5	-1	1	22	1049	1070	UGUUUUGUGCUUGAAUCUAAUU	:. :::::::.:.::::::	UCCUGUAUUCAAGUAUAAAACA	Cleavage	pacid=19658442 locus=AT3G61050 ID=AT3G61050.1.TAIR10 annot-version=TAIR10	1
ath-miR403-5p	AT3G61050.2	2.5	-1	1	22	1049	1070	UGUUUUGUGCUUGAAUCUAAUU	:. :::::::.:.::::::	UCCUGUAUUCAAGUAUAAAACA	Cleavage	pacid=19658443 locus=AT3G61050 ID=AT3G61050.2.TAIR10 annot-version=TAIR10	1
ath-miR407	AT3G07630.1	2.5	-1	1	21	753	773	UUUAAAUCAUAUACUUUUGGU	::::. ::::::.:::.::	UGCAAAGAUAUAUGGUUUGAA	Cleavage	pacid=19660826 locus=AT3G07630 ID=AT3G07630.1.TAIR10 annot-version=TAIR10	1
ath-miR407	AT3G07630.2	2.5	-1	1	21	753	773	UUUAAAUCAUAUACUUUUGGU	::::. ::::::.:::.::	UGCAAAGAUAUAUGGUUUGAA	Cleavage	pacid=19660827 locus=AT3G07630 ID=AT3G07630.2.TAIR10 annot-version=TAIR10	1
ath-miR408-5p	AT4G03950.1	2.5	-1	1	21	778	798	ACAGGGAACAAGCAGAGCAUG	::: .:::::::::::..:::	CAUAUUCUGCUUGUUCUUUGU	Cleavage	pacid=19646385 locus=AT4G03950 ID=AT4G03950.1.TAIR10 annot-version=TAIR10	1
ath-miR408-5p	AT4G02940.1	2.5	-1	1	21	1925	1945	ACAGGGAACAAGCAGAGCAUG	::::::::.:: :::.::::	AAUGCUCUGUUUCUUCUCUGU	Cleavage	pacid=19644162 locus=AT4G02940 ID=AT4G02940.1.TAIR10 annot-version=TAIR10	1
ath-miR408-5p	AT4G14650.1	2.5	-1	1	21	1553	1573	ACAGGGAACAAGCAGAGCAUG	::::::::::::::.::	GCAGCUCUGCUUGUUCCUUGC	Cleavage	pacid=19648714 locus=AT4G14650 ID=AT4G14650.1.TAIR10 annot-version=TAIR10	1
ath-miR408-5p	AT1G67480.1	2.5	-1	1	21	1810	1830	ACAGGGAACAAGCAGAGCAUG	: :::::.:::::.:.:::	UCUCCUCUGUUUGUUUCUUGU	Cleavage	pacid=19651999 locus=AT1G67480 ID=AT1G67480.1.TAIR10 annot-version=TAIR10	1
ath-miR408-5p	AT1G67480.2	2.5	-1	1	21	1693	1713	ACAGGGAACAAGCAGAGCAUG	: :::::.:::::.:.:::	UCUCCUCUGUUUGUUUCUUGU	Cleavage	pacid=19652000 locus=AT1G67480 ID=AT1G67480.2.TAIR10 annot-version=TAIR10	1
ath-miR408-5p	AT5G42150.1	2.5	-1	1	21	1290	1310	ACAGGGAACAAGCAGAGCAUG	:: :: ::::::::.::::	AUUGAUCAGCUUGUUCUCUGU	Cleavage	pacid=19671839 locus=AT5G42150 ID=AT5G42150.1.TAIR10 annot-version=TAIR10	2
ath-miR413	AT4G16970.1	2.5	-1	1	21	419	439	AUAGUUUCUCUUGUUCUGCAC	:::.:::::::::.:.:::	AUGCGGAACAAGAGGAGCUAG	Cleavage	pacid=19645017 locus=AT4G16970 ID=AT4G16970.1.TAIR10 annot-version=TAIR10	1
ath-miR413	AT4G00440.3	2.5	-1	1	21	1816	1836	AUAGUUUCUCUUGUUCUGCAC	::::::::.:::::::: .:	UUGCAGAACGAGAGAAACAGU	Cleavage	pacid=19645271 locus=AT4G00440 ID=AT4G00440.3.TAIR10 annot-version=TAIR10	1
ath-miR413	AT4G00440.2	2.5	-1	1	21	1816	1836	AUAGUUUCUCUUGUUCUGCAC	::::::::.:::::::: .:	UUGCAGAACGAGAGAAACAGU	Cleavage	pacid=19645270 locus=AT4G00440 ID=AT4G00440.2.TAIR10 annot-version=TAIR10	1
ath-miR413	AT4G00440.1	2.5	-1	1	21	1816	1836	AUAGUUUCUCUUGUUCUGCAC	::::::::.:::::::: .:	UUGCAGAACGAGAGAAACAGU	Cleavage	pacid=19645272 locus=AT4G00440 ID=AT4G00440.1.TAIR10 annot-version=TAIR10	1
ath-miR413	AT4G20450.1	2.5	-1	1	21	1723	1743	AUAGUUUCUCUUGUUCUGCAC	::: :::::::::::.::::	GUGGCGAACAAGAGAAGCUAU	Cleavage	pacid=19647995 locus=AT4G20450 ID=AT4G20450.1.TAIR10 annot-version=TAIR10	1
ath-miR413	AT3G02290.2	2.5	-1	1	21	1330	1350	AUAGUUUCUCUUGUUCUGCAC	:::::: :.::::::::.:	AAGCAGAAAAGGAGAAACUGU	Cleavage	pacid=19661554 locus=AT3G02290 ID=AT3G02290.2.TAIR10 annot-version=TAIR10	1
ath-miR413	AT3G02290.1	2.5	-1	1	21	1253	1273	AUAGUUUCUCUUGUUCUGCAC	:::::: :.::::::::.:	AAGCAGAAAAGGAGAAACUGU	Cleavage	pacid=19661553 locus=AT3G02290 ID=AT3G02290.1.TAIR10 annot-version=TAIR10	1
ath-miR413	AT5G52280.1	2.5	-1	1	21	1466	1486	AUAGUUUCUCUUGUUCUGCAC	: ::::::::::: :::::	ACGAAGAACAAGAGAUACUAU	Cleavage	pacid=19670001 locus=AT5G52280 ID=AT5G52280.1.TAIR10 annot-version=TAIR10	1
ath-miR414	AT1G06900.1	2.5	-1	1	21	374	394	UCAUCUUCAUCAUCAUCGUCA	::: ::::: :::::::::::	UGAGGAUGAGGAUGAAGAUGA	Cleavage	pacid=19655223 locus=AT1G06900 ID=AT1G06900.1.TAIR10 annot-version=TAIR10	3
ath-miR414	AT5G60130.2	2.5	-1	1	21	580	600	UCAUCUUCAUCAUCAUCGUCA	:::.: ::::::::::::::	UGAUGCUGAUGAUGAAGAUGC	Cleavage	pacid=19669923 locus=AT5G60130 ID=AT5G60130.2.TAIR10 annot-version=TAIR10	2
ath-miR414	AT5G60130.1	2.5	-1	1	21	450	470	UCAUCUUCAUCAUCAUCGUCA	:::.: ::::::::::::::	UGAUGCUGAUGAUGAAGAUGU	Cleavage	pacid=19669922 locus=AT5G60130 ID=AT5G60130.1.TAIR10 annot-version=TAIR10	2
ath-miR414	AT1G47970.1	2.5	-1	1	21	223	243	UCAUCUUCAUCAUCAUCGUCA	:::.:::::::::::.:: ::	UGAUGAUGAUGAUGAGGAAGA	Cleavage	pacid=19649507 locus=AT1G47970 ID=AT1G47970.1.TAIR10 annot-version=TAIR10	8
ath-miR414	AT1G47970.1	2.5	-1	1	21	196	216	UCAUCUUCAUCAUCAUCGUCA	:::::::::::::.: .:::	AGACGAUGAUGAUGGAAGUGA	Cleavage	pacid=19649507 locus=AT1G47970 ID=AT1G47970.1.TAIR10 annot-version=TAIR10	8
ath-miR414	AT1G47970.1	2.5	-1	1	21	628	648	UCAUCUUCAUCAUCAUCGUCA	::. .::.::::::::::::	GGAUAGUGGUGAUGAAGAUGA	Cleavage	pacid=19649507 locus=AT1G47970 ID=AT1G47970.1.TAIR10 annot-version=TAIR10	8
ath-miR414	AT2G23100.1	2.5	-1	1	21	616	636	UCAUCUUCAUCAUCAUCGUCA	::: ::::::::::: :::::	UGAAGAUGAUGAUGAUGAUGA	Cleavage	pacid=19640421 locus=AT2G23100 ID=AT2G23100.1.TAIR10 annot-version=TAIR10	2
ath-miR414	AT5G04980.2	2.5	-1	1	21	652	672	UCAUCUUCAUCAUCAUCGUCA	:::::: :: :::::::::::	UGACGAAGAAGAUGAAGAUGA	Cleavage	pacid=19672231 locus=AT5G04980 ID=AT5G04980.2.TAIR10 annot-version=TAIR10	2
ath-miR414	AT5G04980.1	2.5	-1	1	21	583	603	UCAUCUUCAUCAUCAUCGUCA	:::::: :: :::::::::::	UGACGAAGAAGAUGAAGAUGA	Cleavage	pacid=19672232 locus=AT5G04980 ID=AT5G04980.1.TAIR10 annot-version=TAIR10	2
ath-miR414	AT1G44050.1	2.5	-1	1	21	420	440	UCAUCUUCAUCAUCAUCGUCA	:::.::::::::::: :.:::	UGAUGAUGAUGAUGAUGGUGA	Cleavage	pacid=19656375 locus=AT1G44050 ID=AT1G44050.1.TAIR10 annot-version=TAIR10	6
ath-miR414	AT5G37430.1	2.5	-1	1	21	1671	1691	UCAUCUUCAUCAUCAUCGUCA	:::.::::.:::::: :::::	UGAUGAUGGUGAUGAUGAUGA	Cleavage	pacid=19671043 locus=AT5G37430 ID=AT5G37430.1.TAIR10 annot-version=TAIR10	6
ath-miR414	AT5G37430.1	2.5	-1	1	21	1692	1712	UCAUCUUCAUCAUCAUCGUCA	::..::::::::::: :::::	UGGUGAUGAUGAUGAUGAUGA	Cleavage	pacid=19671043 locus=AT5G37430 ID=AT5G37430.1.TAIR10 annot-version=TAIR10	6
ath-miR414	AT5G37430.1	2.5	-1	1	21	1716	1736	UCAUCUUCAUCAUCAUCGUCA	:::.:::::::.::: :::::	UGAUGAUGAUGGUGAUGAUGA	Cleavage	pacid=19671043 locus=AT5G37430 ID=AT5G37430.1.TAIR10 annot-version=TAIR10	6
ath-miR414	AT3G55940.1	2.5	-1	1	21	915	935	UCAUCUUCAUCAUCAUCGUCA	:::.::::::::::. :::::	UGAUGAUGAUGAUGGUGAUGA	Cleavage	pacid=19662968 locus=AT3G55940 ID=AT3G55940.1.TAIR10 annot-version=TAIR10	2
ath-miR414	AT1G48400.1	2.5	-1	1	21	957	977	UCAUCUUCAUCAUCAUCGUCA	:::.::::::::::: ::::.	UGAUGAUGAUGAUGAUGAUGG	Cleavage	pacid=19650741 locus=AT1G48400 ID=AT1G48400.1.TAIR10 annot-version=TAIR10	6
ath-miR414	AT5G08150.1	2.5	-1	1	21	233	253	UCAUCUUCAUCAUCAUCGUCA	::..:::::::::::::: ::	UGGUGAUGAUGAUGAAGAAGA	Cleavage	pacid=19667832 locus=AT5G08150 ID=AT5G08150.1.TAIR10 annot-version=TAIR10	4
ath-miR414	AT5G63740.1	2.5	-1	1	21	165	185	UCAUCUUCAUCAUCAUCGUCA	: :: ::::::.:::.:.:::	UAACAAUGAUGGUGAGGGUGA	Cleavage	pacid=19672028 locus=AT5G63740 ID=AT5G63740.1.TAIR10 annot-version=TAIR10	7
ath-miR414	AT5G63950.1	2.5	-1	1	21	1033	1053	UCAUCUUCAUCAUCAUCGUCA	::::: :::::::: :::::	AGACGAGGAUGAUGAUGAUGA	Cleavage	pacid=19669104 locus=AT5G63950 ID=AT5G63950.1.TAIR10 annot-version=TAIR10	2
ath-miR414	AT2G11910.1	2.5	-1	1	21	533	553	UCAUCUUCAUCAUCAUCGUCA	:::::::::::: ::.:.:::	UGACGAUGAUGAGGAGGGUGA	Cleavage	pacid=19641293 locus=AT2G11910 ID=AT2G11910.1.TAIR10 annot-version=TAIR10	4
ath-miR414	AT5G22010.1	2.5	-1	1	21	558	578	UCAUCUUCAUCAUCAUCGUCA	:::.:::::::.::::::: :	UGAUGAUGAUGGUGAAGAUAA	Cleavage	pacid=19672249 locus=AT5G22010 ID=AT5G22010.1.TAIR10 annot-version=TAIR10	2
ath-miR414	AT1G17680.1	2.5	-1	1	21	494	514	UCAUCUUCAUCAUCAUCGUCA	:::.:::::::: :.::::::	UGAUGAUGAUGAGGGAGAUGA	Cleavage	pacid=19655513 locus=AT1G17680 ID=AT1G17680.1.TAIR10 annot-version=TAIR10	2
ath-miR414	AT1G17680.2	2.5	-1	1	21	248	268	UCAUCUUCAUCAUCAUCGUCA	:::.:::::::: :.::::::	UGAUGAUGAUGAGGGAGAUGA	Cleavage	pacid=19655514 locus=AT1G17680 ID=AT1G17680.2.TAIR10 annot-version=TAIR10	2
ath-miR414	AT2G11910.2	2.5	-1	1	21	432	452	UCAUCUUCAUCAUCAUCGUCA	:::::::::::: ::.:.:::	UGACGAUGAUGAGGAGGGUGA	Cleavage	pacid=19641294 locus=AT2G11910 ID=AT2G11910.2.TAIR10 annot-version=TAIR10	4
ath-miR414	AT4G02020.1	2.5	-1	1	21	147	167	UCAUCUUCAUCAUCAUCGUCA	:::.:::::::.:::::: ::	UGAUGAUGAUGGUGAAGAAGA	Cleavage	pacid=19644418 locus=AT4G02020 ID=AT4G02020.1.TAIR10 annot-version=TAIR10	1
ath-miR414	AT1G67530.1	2.5	-1	1	21	1406	1426	UCAUCUUCAUCAUCAUCGUCA	:::.:::::::::::.:: ::	UGAUGAUGAUGAUGAGGAGGA	Cleavage	pacid=19650462 locus=AT1G67530 ID=AT1G67530.1.TAIR10 annot-version=TAIR10	1
ath-miR414	AT1G67530.2	2.5	-1	1	21	1322	1342	UCAUCUUCAUCAUCAUCGUCA	:::.:::::::::::.:: ::	UGAUGAUGAUGAUGAGGAGGA	Cleavage	pacid=19650463 locus=AT1G67530 ID=AT1G67530.2.TAIR10 annot-version=TAIR10	1
ath-miR414	AT2G02090.1	2.5	-1	1	21	557	577	UCAUCUUCAUCAUCAUCGUCA	:::.:::::::::::.: :::	UGAUGAUGAUGAUGAGGCUGA	Cleavage	pacid=19639815 locus=AT2G02090 ID=AT2G02090.1.TAIR10 annot-version=TAIR10	1
ath-miR414	AT3G50550.1	2.5	-1	1	21	210	230	UCAUCUUCAUCAUCAUCGUCA	:::::: ::::: ::::::::	UGACGACGAUGAAGAAGAUGA	Cleavage	pacid=19664988 locus=AT3G50550 ID=AT3G50550.1.TAIR10 annot-version=TAIR10	3
ath-miR414	AT3G25100.1	2.5	-1	1	21	845	865	UCAUCUUCAUCAUCAUCGUCA	:::.::::::::::: :.:::	UGAUGAUGAUGAUGAUGGUGA	Cleavage	pacid=19661338 locus=AT3G25100 ID=AT3G25100.1.TAIR10 annot-version=TAIR10	2
ath-miR414	AT5G19090.1	2.5	-1	1	21	875	895	UCAUCUUCAUCAUCAUCGUCA	:::.:::::::::::.:: ::	UGAUGAUGAUGAUGAGGAAGA	Cleavage	pacid=19668306 locus=AT5G19090 ID=AT5G19090.1.TAIR10 annot-version=TAIR10	3
ath-miR414	AT4G12610.2	2.5	-1	1	21	888	908	UCAUCUUCAUCAUCAUCGUCA	:::.:::::::::::::: :.	UGAUGAUGAUGAUGAAGAAGG	Cleavage	pacid=19644088 locus=AT4G12610 ID=AT4G12610.2.TAIR10 annot-version=TAIR10	5
ath-miR414	AT4G12610.1	2.5	-1	1	21	888	908	UCAUCUUCAUCAUCAUCGUCA	:::.:::::::::::::: :.	UGAUGAUGAUGAUGAAGAAGG	Cleavage	pacid=19644089 locus=AT4G12610 ID=AT4G12610.1.TAIR10 annot-version=TAIR10	5
ath-miR414	AT1G55440.1	2.5	-1	1	21	1788	1808	UCAUCUUCAUCAUCAUCGUCA	:::.::::.:::::::: :::	UGAUGAUGGUGAUGAAGUUGA	Cleavage	pacid=19653119 locus=AT1G55440 ID=AT1G55440.1.TAIR10 annot-version=TAIR10	4
ath-miR415	AT1G04210.1	2.5	-1	1	21	2625	2645	AACAGAGCAGAAACAGAACAU	::::::::::::: ::::::	AUGUUCUGUUUCUUCUCUGUC	Cleavage	pacid=19655388 locus=AT1G04210 ID=AT1G04210.1.TAIR10 annot-version=TAIR10	1
ath-miR415	AT4G02940.1	2.5	-1	1	21	1926	1946	AACAGAGCAGAAACAGAACAU	::: ::::::::: :::::::	AUGCUCUGUUUCUUCUCUGUU	Cleavage	pacid=19644162 locus=AT4G02940 ID=AT4G02940.1.TAIR10 annot-version=TAIR10	1
ath-miR415	AT1G58350.2	2.5	-1	1	21	265	285	AACAGAGCAGAAACAGAACAU	: :::::::::::::::::	AGGUUCUGUUUCUGCUCUGCG	Cleavage	pacid=19653186 locus=AT1G58350 ID=AT1G58350.2.TAIR10 annot-version=TAIR10	2
ath-miR415	AT3G29075.1	2.5	-1	1	21	1042	1062	AACAGAGCAGAAACAGAACAU	::::.:::::.::::.:::	UUGUUUUGUUUUUGCUUUGUG	Cleavage	pacid=19663196 locus=AT3G29075 ID=AT3G29075.1.TAIR10 annot-version=TAIR10	1
ath-miR415	AT1G01560.1	2.5	-1	1	21	1056	1076	AACAGAGCAGAAACAGAACAU	::::::::::. :.::::::	UUGUUCUGUUUUGGUUCUGUU	Cleavage	pacid=19658275 locus=AT1G01560 ID=AT1G01560.1.TAIR10 annot-version=TAIR10	1
ath-miR415	AT3G23000.1	2.5	-1	1	21	1382	1402	AACAGAGCAGAAACAGAACAU	::::.::::::::.:: :::	UUGUUUUGUUUCUGUUCAGUU	Cleavage	pacid=19662798 locus=AT3G23000 ID=AT3G23000.1.TAIR10 annot-version=TAIR10	1
ath-miR415	AT4G20140.1	2.5	-1	1	21	3839	3859	AACAGAGCAGAAACAGAACAU	:::::::::::::.:::	AAAUUCUGUUUCUGCUUUGUA	Cleavage	pacid=19646313 locus=AT4G20140 ID=AT4G20140.1.TAIR10 annot-version=TAIR10	1
ath-miR415	AT1G15690.1	2.5	-1	1	21	2626	2646	AACAGAGCAGAAACAGAACAU	::::.: :::.::.::::::	CUGUUUUCUUUUUGUUCUGUU	Cleavage	pacid=19649151 locus=AT1G15690 ID=AT1G15690.1.TAIR10 annot-version=TAIR10	1
ath-miR415	AT1G15690.2	2.5	-1	1	21	2242	2262	AACAGAGCAGAAACAGAACAU	::::.: :::.::.::::::	CUGUUUUCUUUUUGUUCUGUU	Cleavage	pacid=19649152 locus=AT1G15690 ID=AT1G15690.2.TAIR10 annot-version=TAIR10	1
ath-miR415	AT4G12560.2	2.5	-1	1	21	1396	1416	AACAGAGCAGAAACAGAACAU	: :::::: :::::::::::	CUUUUCUGUCUCUGCUCUGUU	Cleavage	pacid=19646827 locus=AT4G12560 ID=AT4G12560.2.TAIR10 annot-version=TAIR10	1
ath-miR415	AT1G67880.1	2.5	-1	1	21	105	125	AACAGAGCAGAAACAGAACAU	:::::::.:::::::::	AACCUCUGUUUUUGCUCUGUU	Cleavage	pacid=19654007 locus=AT1G67880 ID=AT1G67880.1.TAIR10 annot-version=TAIR10	1
ath-miR415	AT5G10380.1	2.5	-1	1	21	141	161	AACAGAGCAGAAACAGAACAU	:::::::.:::::::::	GUCCUCUGUUUUUGCUCUGUU	Cleavage	pacid=19671488 locus=AT5G10380 ID=AT5G10380.1.TAIR10 annot-version=TAIR10	1
ath-miR415	AT4G34710.1	2.5	-1	1	21	414	434	AACAGAGCAGAAACAGAACAU	: ::: ::::.:::::::::	UUUUUCAGUUUUUGCUCUGUU	Cleavage	pacid=19644176 locus=AT4G34710 ID=AT4G34710.1.TAIR10 annot-version=TAIR10	1
ath-miR415	AT2G45160.1	2.5	-1	1	21	11	31	AACAGAGCAGAAACAGAACAU	:::: : ::::::.::::::	UUGUUGUCUUUCUGUUCUGUU	Cleavage	pacid=19641387 locus=AT2G45160 ID=AT2G45160.1.TAIR10 annot-version=TAIR10	1
ath-miR415	AT2G47770.1	2.5	-1	1	21	611	631	AACAGAGCAGAAACAGAACAU	: :: ::::.:::::::::	UAGCUCAGUUUUUGCUCUGUU	Cleavage	pacid=19639108 locus=AT2G47770 ID=AT2G47770.1.TAIR10 annot-version=TAIR10	1
ath-miR415	AT1G04480.1	2.5	-1	1	21	577	596	AACAGAGCAGAAACAGAACAU	: ::::: ::::::.::::::	AAGUUCU-UUUCUGUUCUGUU	Cleavage	pacid=19657260 locus=AT1G04480 ID=AT1G04480.1.TAIR10 annot-version=TAIR10	1
ath-miR420	AT3G49200.1	2.5	-1	1	21	130	150	UAAACUAAUCACGGAAAUGCA	:::::: :::.::.:::::	AUCAUUUCGGUGGUUGGUUUA	Cleavage	pacid=19659628 locus=AT3G49200 ID=AT3G49200.1.TAIR10 annot-version=TAIR10	1
ath-miR420	AT5G56720.1	2.5	-1	1	21	776	796	UAAACUAAUCACGGAAAUGCA	::: :::::::::.::::	ACCAUAUCCGUGAUUGGUUUC	Cleavage	pacid=19667139 locus=AT5G56720 ID=AT5G56720.1.TAIR10 annot-version=TAIR10	1
ath-miR4221	AT2G46770.1	2.5	-1	1	22	1351	1372	UUUUCCUCUGUUGAAUUCUUGC	.:::::::.:: ::::::.::	AUAAGAAUUUAAAAGAGGAGAA	Translation	pacid=19642691 locus=AT2G46770 ID=AT2G46770.1.TAIR10 annot-version=TAIR10	1
ath-miR4221	AT5G60040.2	2.5	-1	1	22	2461	2482	UUUUCCUCUGUUGAAUUCUUGC	:.:::::.::.::::::::	UGAGGAAUUUAAUAGAGGAAAU	Cleavage	pacid=19673067 locus=AT5G60040 ID=AT5G60040.2.TAIR10 annot-version=TAIR10	1
ath-miR4221	AT5G60040.1	2.5	-1	1	22	2266	2287	UUUUCCUCUGUUGAAUUCUUGC	:.:::::.::.::::::::	UGAGGAAUUUAAUAGAGGAAAU	Cleavage	pacid=19673068 locus=AT5G60040 ID=AT5G60040.1.TAIR10 annot-version=TAIR10	1
ath-miR4221	AT1G69740.2	2.5	-1	1	22	650	671	UUUUCCUCUGUUGAAUUCUUGC	:::::::::::::.::: .:	UGAAGAAUUCAACAGGGGAUGA	Cleavage	pacid=19655079 locus=AT1G69740 ID=AT1G69740.2.TAIR10 annot-version=TAIR10	1
ath-miR4221	AT1G69740.1	2.5	-1	1	22	694	715	UUUUCCUCUGUUGAAUUCUUGC	:::::::::::::.::: .:	UGAAGAAUUCAACAGGGGAUGA	Cleavage	pacid=19655078 locus=AT1G69740 ID=AT1G69740.1.TAIR10 annot-version=TAIR10	1
ath-miR4221	AT3G54170.1	2.5	-1	1	22	688	709	UUUUCCUCUGUUGAAUUCUUGC	:::::: .:..:::::::::	UGAAGAAUCUAGUAGAGGAAAA	Cleavage	pacid=19660369 locus=AT3G54170 ID=AT3G54170.1.TAIR10 annot-version=TAIR10	1
ath-miR4221	AT2G43980.1	2.5	-1	1	22	1185	1206	UUUUCCUCUGUUGAAUUCUUGC	:.::: :::.:.::::::::	UGAGGAAAUCAGCGGAGGAAAA	Cleavage	pacid=19641005 locus=AT2G43980 ID=AT2G43980.1.TAIR10 annot-version=TAIR10	1
ath-miR4221	AT2G27750.1	2.5	-1	1	22	475	496	UUUUCCUCUGUUGAAUUCUUGC	::.:::::::::: :::.:	GAUAGGAUUCAACAGAAGAAGA	Cleavage	pacid=19638273 locus=AT2G27750 ID=AT2G27750.1.TAIR10 annot-version=TAIR10	1
ath-miR4221	AT2G23630.1	2.5	-1	1	22	265	286	UUUUCCUCUGUUGAAUUCUUGC	.::::: ::::::::::.:	AACGGAAUUAAACAGAGGAAGA	Cleavage	pacid=19642146 locus=AT2G23630 ID=AT2G23630.1.TAIR10 annot-version=TAIR10	1
ath-miR4221	AT1G13350.1	2.5	-1	1	22	395	416	UUUUCCUCUGUUGAAUUCUUGC	: .:::: :::.:.::::.:::	GGGAGAAAUCAGCGGAGGGAAA	Cleavage	pacid=19649961 locus=AT1G13350 ID=AT1G13350.1.TAIR10 annot-version=TAIR10	2
ath-miR4221	AT1G13350.2	2.5	-1	1	22	476	497	UUUUCCUCUGUUGAAUUCUUGC	: .:::: :::.:.::::.:::	GGGAGAAAUCAGCGGAGGGAAA	Cleavage	pacid=19649960 locus=AT1G13350 ID=AT1G13350.2.TAIR10 annot-version=TAIR10	2
ath-miR4221	AT2G24710.1	2.5	-1	1	22	51	72	UUUUCCUCUGUUGAAUUCUUGC	.::::::::::::::: :.	UUUGGAAUUCAACAGAGGACAG	Cleavage	pacid=19639721 locus=AT2G24710 ID=AT2G24710.1.TAIR10 annot-version=TAIR10	1
ath-miR4221	AT5G08450.3	2.5	-1	1	22	1747	1768	UUUUCCUCUGUUGAAUUCUUGC	.:..::::.::::::::.:	UAUGGGGUUCAGCAGAGGAAGA	Cleavage	pacid=19665509 locus=AT5G08450 ID=AT5G08450.3.TAIR10 annot-version=TAIR10	1
ath-miR4221	AT5G08450.1	2.5	-1	1	22	1751	1772	UUUUCCUCUGUUGAAUUCUUGC	.:..::::.::::::::.:	UAUGGGGUUCAGCAGAGGAAGA	Cleavage	pacid=19665507 locus=AT5G08450 ID=AT5G08450.1.TAIR10 annot-version=TAIR10	1
ath-miR4221	AT5G08450.2	2.5	-1	1	22	1793	1814	UUUUCCUCUGUUGAAUUCUUGC	.:..::::.::::::::.:	UAUGGGGUUCAGCAGAGGAAGA	Cleavage	pacid=19665508 locus=AT5G08450 ID=AT5G08450.2.TAIR10 annot-version=TAIR10	1
[truncated: 3,266 more rows]

## Sheet: O. sativa
Supplementary File 2. The lncRNA-miRNA-mRNA network determined by psRNATarget.
miRNA_Acc.	Target_Acc.	Expectation	UPE$	miRNA_start	miRNA_end	Target_start	Target_end	miRNA_aligned_fragment	alignment	Target_aligned_fragment	Inhibition	Target_Desc.	Multiplicity
osa-miR156k	LOC_Os11g30370.1	0	-1	1	21	1090	1110	UGACAGAAGAGAGAGAGCACA	:::::::::::::::::::::	UGUGCUCUCUCUCUUCUGUCA	Cleavage	cDNA|OsSPL19 - SBP-box gene family member, expressed	1
osa-miR156k	LOC_Os09g32944.1	0	-1	1	21	1033	1053	UGACAGAAGAGAGAGAGCACA	:::::::::::::::::::::	UGUGCUCUCUCUCUUCUGUCA	Cleavage	cDNA|OsSPL18 - SBP-box gene family member, expressed	1
osa-miR156k	LOC_Os09g31438.1	0	-1	1	21	808	828	UGACAGAAGAGAGAGAGCACA	:::::::::::::::::::::	UGUGCUCUCUCUCUUCUGUCA	Cleavage	cDNA|OsSPL17 - SBP-box gene family member, expressed	1
osa-miR156k	LOC_Os08g41940.1	0	-1	1	21	1053	1073	UGACAGAAGAGAGAGAGCACA	:::::::::::::::::::::	UGUGCUCUCUCUCUUCUGUCA	Cleavage	cDNA|OsSPL16 - SBP-box gene family member, expressed	1
osa-miR156k	LOC_Os08g39890.1	0	-1	1	21	991	1011	UGACAGAAGAGAGAGAGCACA	:::::::::::::::::::::	UGUGCUCUCUCUCUUCUGUCA	Cleavage	cDNA|OsSPL14 - SBP-box gene family member, expressed	2
osa-miR156k	LOC_Os01g69830.1	0	-1	1	21	1152	1172	UGACAGAAGAGAGAGAGCACA	:::::::::::::::::::::	UGUGCUCUCUCUCUUCUGUCA	Cleavage	cDNA|OsSPL2 - SBP-box gene family member, expressed	1
osa-miR156k	LOC_Os06g45310.1	0	-1	1	21	853	873	UGACAGAAGAGAGAGAGCACA	::::::::::::::::::::	CGUGCUCUCUCUCUUCUGUCA	Cleavage	cDNA|OsSPL11 - SBP-box gene family member, expressed	1
osa-miR156k	LOC_Os04g46580.1	0	-1	1	21	817	837	UGACAGAAGAGAGAGAGCACA	::::::::::::::::::::	GGUGCUCUCUCUCUUCUGUCA	Cleavage	cDNA|OsSPL7 - SBP-box gene family member, expressed	1
osa-miR156k	LOC_Os02g07780.1	0	-1	1	21	986	1006	UGACAGAAGAGAGAGAGCACA	::::::::::::::::::::	CGUGCUCUCUCUCUUCUGUCA	Cleavage	cDNA|OsSPL4 - SBP-box gene family member, expressed	1
osa-miR156k	LOC_Os06g49010.3	0	-1	1	21	1438	1458	UGACAGAAGAGAGAGAGCACA	::::::::::::::::::::	CGUGCUCUCUCUCUUCUGUCA	Cleavage	cDNA|OsSPL12 - SBP-box gene family member, expressed	1
osa-miR156k	LOC_Os06g49010.2	0	-1	1	21	1493	1513	UGACAGAAGAGAGAGAGCACA	::::::::::::::::::::	CGUGCUCUCUCUCUUCUGUCA	Cleavage	cDNA|OsSPL12 - SBP-box gene family member, expressed	2
osa-miR156k	LOC_Os06g49010.4	0	-1	1	21	1637	1657	UGACAGAAGAGAGAGAGCACA	::::::::::::::::::::	CGUGCUCUCUCUCUUCUGUCA	Cleavage	cDNA|OsSPL12 - SBP-box gene family member, expressed	1
osa-miR156k	LOC_Os06g49010.1	0	-1	1	21	1685	1705	UGACAGAAGAGAGAGAGCACA	::::::::::::::::::::	CGUGCUCUCUCUCUUCUGUCA	Cleavage	cDNA|OsSPL12 - SBP-box gene family member, expressed	1
osa-miR156k	LOC_Os06g49010.6	0	-1	1	21	1841	1861	UGACAGAAGAGAGAGAGCACA	::::::::::::::::::::	CGUGCUCUCUCUCUUCUGUCA	Cleavage	cDNA|OsSPL12 - SBP-box gene family member, expressed	1
osa-miR156k	LOC_Os06g49010.5	0	-1	1	21	2017	2037	UGACAGAAGAGAGAGAGCACA	::::::::::::::::::::	CGUGCUCUCUCUCUUCUGUCA	Cleavage	cDNA|OsSPL12 - SBP-box gene family member, expressed	1
osa-miR156k	LOC_Os02g07780.2	0	-1	1	21	2220	2240	UGACAGAAGAGAGAGAGCACA	::::::::::::::::::::	CGUGCUCUCUCUCUUCUGUCA	Cleavage	cDNA|OsSPL4 - SBP-box gene family member, expressed	1
osa-miR156k	LOC_Os02g04680.2	0	-1	1	21	1961	1981	UGACAGAAGAGAGAGAGCACA	:::::::::::::::::::	CAUGCUCUCUCUCUUCUGUCA	Cleavage	cDNA|OsSPL3 - SBP-box gene family member, expressed	1
osa-miR156k	LOC_Os02g04680.1	0	-1	1	21	1964	1984	UGACAGAAGAGAGAGAGCACA	:::::::::::::::::::	CAUGCUCUCUCUCUUCUGUCA	Cleavage	cDNA|OsSPL3 - SBP-box gene family member, expressed	1
osa-miR171a	LOC_Os02g44370.1	0	-1	1	21	1526	1546	UGAUUGAGCCGCGCCAAUAUC	:::::::::::::::::::::	GAUAUUGGCGCGGCUCAAUCA	Cleavage	cDNA|scarecrow, putative, expressed	1
osa-miR171a	LOC_Os02g44360.1	0	-1	1	21	1351	1371	UGAUUGAGCCGCGCCAAUAUC	:::::::::::::::::::::	GAUAUUGGCGCGGCUCAAUCA	Cleavage	cDNA|scarecrow transcription factor family protein, putative, expressed	1
osa-miR171a	LOC_Os04g46860.1	0	-1	1	21	1326	1346	UGAUUGAGCCGCGCCAAUAUC	:::::::::::::::::::::	GAUAUUGGCGCGGCUCAAUCA	Cleavage	cDNA|scarecrow, putative, expressed	1
osa-miR171a	LOC_Os06g01620.1	0	-1	1	21	456	476	UGAUUGAGCCGCGCCAAUAUC	:::::::::::::::::::::	GAUAUUGGCGCGGCUCAAUCA	Cleavage	cDNA|scarecrow, putative, expressed	1
osa-miR171b	LOC_Os03g04300.1	0	-1	1	21	2136	2156	UGAUUGAGCCGUGCCAAUAUC	:::::::::::::::::::::	GAUAUUGGCACGGCUCAAUCA	Cleavage	cDNA|ankyrin repeat domain containing protein, expressed	1
osa-miR171c-3p	LOC_Os03g04300.1	0	-1	1	21	2136	2156	UGAUUGAGCCGUGCCAAUAUC	:::::::::::::::::::::	GAUAUUGGCACGGCUCAAUCA	Cleavage	cDNA|ankyrin repeat domain containing protein, expressed	1
osa-miR171d-3p	LOC_Os03g04300.1	0	-1	1	21	2136	2156	UGAUUGAGCCGUGCCAAUAUC	:::::::::::::::::::::	GAUAUUGGCACGGCUCAAUCA	Cleavage	cDNA|ankyrin repeat domain containing protein, expressed	1
osa-miR171e-3p	LOC_Os03g04300.1	0	-1	1	21	2136	2156	UGAUUGAGCCGUGCCAAUAUC	:::::::::::::::::::::	GAUAUUGGCACGGCUCAAUCA	Cleavage	cDNA|ankyrin repeat domain containing protein, expressed	1
osa-miR171e-5p	LOC_Os03g04300.1	0	-1	1	21	2212	2232	UGUUGGCUCGGCUCACUCAGA	:::::::::::::::::::::	UCUGAGUGAGCCGAGCCAACA	Cleavage	cDNA|ankyrin repeat domain containing protein, expressed	1
osa-miR171f-3p	LOC_Os03g04300.1	0	-1	1	21	2136	2156	UGAUUGAGCCGUGCCAAUAUC	:::::::::::::::::::::	GAUAUUGGCACGGCUCAAUCA	Cleavage	cDNA|ankyrin repeat domain containing protein, expressed	1
osa-miR1848	LOC_Os01g09212.1	0	-1	1	21	364	384	CCUCGCCGGCGCGCGCGUGCA	:::::::::::::::::::::	UGCACGCGCGCGCCGGCGAGG	Cleavage	cDNA|retrotransposon protein, putative, Ty1-copia subclass, expressed	1
osa-miR2098-3p	LOC_Os06g20070.1	0	-1	1	20	71	90	CGGUUUGUCAAGCGGAGUGC	::::::::::::::::::::	GCACUCCGCUUGACAAACCG	Cleavage	cDNA|expressed protein	1
osa-miR2103	LOC_Os03g50830.1	0	-1	1	22	131	152	UUUCCCUCUCCGUGCGCGCUCG	::::::::::::::::::::::	CGAGCGCGCACGGAGAGGGAAA	Cleavage	cDNA|expressed protein	1
osa-miR2120	LOC_Os11g35750.1	0	-1	1	24	650	673	AAAGAUCUUUAGUCCCGGUUGUUC	:: ::::::::::::::::::::	UAAAAACCGGGACUAAAGAUCUUU	Cleavage	cDNA|expressed protein	1
osa-miR2121a	LOC_Os06g15170.1	0	-1	1	24	1826	1849	AAAACGGAGCGGUCCAUUAGCGCG	: ::::::::::::::::::::::	CACGCUAAUGGACCGCUCCGUUUU	Cleavage	cDNA|3-ketoacyl-CoA synthase, putative, expressed	1
osa-miR2121b	LOC_Os06g15170.1	0	-1	1	24	1826	1849	AAAACGGAGCGGUCCAUUAGCGCG	: ::::::::::::::::::::::	CACGCUAAUGGACCGCUCCGUUUU	Cleavage	cDNA|3-ketoacyl-CoA synthase, putative, expressed	1
osa-miR2927	LOC_Os01g63930.1	0	-1	1	23	1033	1055	UGUCGUCGUCGAUGGAGCCCAUG	:::::::::::::::::::::::	CAUGGGCUCCAUCGACGACGACA	Cleavage	cDNA|cytochrome P450, putative, expressed	1
osa-miR2927	LOC_Os01g63930.2	0	-1	1	23	1033	1055	UGUCGUCGUCGAUGGAGCCCAUG	:::::::::::::::::::::::	CAUGGGCUCCAUCGACGACGACA	Cleavage	cDNA|cytochrome P450, putative, expressed	1
osa-miR2930	LOC_Os06g14780.1	0	-1	1	22	38	59	UUCUCUUCUCUCGCGCGUGGCC	::::::::::::::::::::::	GGCCACGCGCGAGAGAAGAGAA	Cleavage	cDNA|expressed protein	1
osa-miR2930	LOC_Os06g14780.2	0	-1	1	22	38	59	UUCUCUUCUCUCGCGCGUGGCC	::::::::::::::::::::::	GGCCACGCGCGAGAGAAGAGAA	Cleavage	cDNA|expressed protein	1
osa-miR394	LOC_Os01g69940.1	0	-1	1	20	1241	1260	UUGGCAUUCUGUCCACCUCC	::::::::::::::::::::	GGAGGUGGACAGAAUGCCAA	Cleavage	cDNA|OsFBX32 - F-box domain containing protein, expressed	1
osa-miR396d	LOC_Os02g45570.1	0	-1	1	21	629	649	UCCACAGGCUUUCUUGAACGG	:::::::::::::::::::::	CCGUUCAAGAAAGCCUGUGGA	Cleavage	cDNA|growth regulating factor protein, putative, expressed	1
osa-miR396d	LOC_Os02g45570.2	0	-1	1	21	838	858	UCCACAGGCUUUCUUGAACGG	:::::::::::::::::::::	CCGUUCAAGAAAGCCUGUGGA	Cleavage	cDNA|growth regulating factor protein, putative, expressed	1
osa-miR396d	LOC_Os06g10310.1	0	-1	1	21	423	443	UCCACAGGCUUUCUUGAACGG	:::::::::::::::::::::	CCGUUCAAGAAAGCCUGUGGA	Cleavage	cDNA|growth regulating factor protein, putative, expressed	1
osa-miR396d	LOC_Os06g02560.2	0	-1	1	21	605	625	UCCACAGGCUUUCUUGAACGG	:::::::::::::::::::::	CCGUUCAAGAAAGCCUGUGGA	Cleavage	cDNA|growth-regulating factor, putative, expressed	1
osa-miR396d	LOC_Os04g51190.3	0	-1	1	21	535	555	UCCACAGGCUUUCUUGAACGG	:::::::::::::::::::::	CCGUUCAAGAAAGCCUGUGGA	Cleavage	cDNA|growth-regulating factor, putative, expressed	1
osa-miR396d	LOC_Os04g51190.1	0	-1	1	21	535	555	UCCACAGGCUUUCUUGAACGG	:::::::::::::::::::::	CCGUUCAAGAAAGCCUGUGGA	Cleavage	cDNA|growth-regulating factor, putative, expressed	1
[truncated: 7,843 more rows]

## Sheet: Z. mays
Supplementary File 2. The lncRNA-miRNA-mRNA network determined by psRNATarget.
[truncated: 15,048 more rows]
