# Supplementary material for: Deciphering shared attributes of plant long non-coding RNAs through a comparative computational approach
Source: Sci Rep. 2023 Sep 12;13:15101. doi: 10.1038/s41598-023-42420-7 (PMC10497521; doi:10.1038/s41598-023-42420-7)
Supplement: Supplementary file 5 — Supplementary Information 5. [file 41598_2023_42420_MOESM5_ESM.xlsx]

## Sheet: Arabidopsis
Supplementary File 3A: GO enrichment analysis showing the enriched biological process, cellular component and molecular function (FDR < 0.05) derived from lncRNA-associated miRNA-targeted genes in A. thalaiana
Category	Enrichment FDR	nGenes	Pathway Genes	Fold Enrichment	Pathway	URL	Genes
Biological	3.37153e-07	176	1124	1.61121	Plant organ development	http://amigo.geneontology.org/amigo/term/GO:0099402	AT1G01160 AT1G01550 AT1G02410 AT1G04010 AT1G05230 AT1G11130 AT1G12140 AT1G12470 AT1G12820 AT1G14920 AT1G15690 AT1G16300 AT1G17840 AT1G19220 AT1G19360 AT1G27370 AT1G29010 AT1G30210 AT1G30490 AT1G32450 AT1G44900 AT1G47240 AT1G48380 AT1G52150 AT1G53230 AT1G53310 AT1G53700 AT1G53910 AT1G54130 AT1G55180 AT1G55250 AT1G56010 AT1G56180 AT1G60940 AT1G64625 AT1G65380 AT1G66700 AT1G69690 AT1G69935 AT1G70170…
Biological	4.06407e-07	232	1606	1.48644	Post-embryonic development	http://amigo.geneontology.org/amigo/term/GO:0009791	AT1G01550 AT1G02410 AT1G03060 AT1G03910 AT1G05230 AT1G08970 AT1G09730 AT1G11130 AT1G12140 AT1G12820 AT1G14440 AT1G14920 AT1G15220 AT1G15520 AT1G16060 AT1G17840 AT1G19220 AT1G20960 AT1G21650 AT1G25540 AT1G26830 AT1G28420 AT1G30490 AT1G30810 AT1G42550 AT1G44900 AT1G52150 AT1G53160 AT1G53700 AT1G54160 AT1G55180 AT1G55250 AT1G56010 AT1G60220 AT1G60870 AT1G60940 AT1G62720 AT1G64625 AT1G66700 AT1G66730…
Biological	4.06407e-07	154	964	1.6438	Shoot system development	http://amigo.geneontology.org/amigo/term/GO:0048367	AT1G01160 AT1G01550 AT1G04010 AT1G05230 AT1G05680 AT1G11130 AT1G12140 AT1G12820 AT1G14920 AT1G15690 AT1G17840 AT1G19220 AT1G25540 AT1G26830 AT1G27370 AT1G28420 AT1G29010 AT1G30210 AT1G30490 AT1G32450 AT1G52150 AT1G53160 AT1G53230 AT1G53310 AT1G53700 AT1G54130 AT1G55250 AT1G56010 AT1G56180 AT1G68050 AT1G69690 AT1G69935 AT1G70170 AT1G73500 AT1G73590 AT1G73680 AT1G77080 AT1G77300 AT1G78240 AT1G79000…
Biological	2.1806e-06	218	1526	1.46997	Developmental process involved in reproduction	http://amigo.geneontology.org/amigo/term/GO:0003006	AT1G01550 AT1G03060 AT1G03910 AT1G05230 AT1G09240 AT1G09730 AT1G11130 AT1G12140 AT1G12820 AT1G14440 AT1G14920 AT1G15220 AT1G17840 AT1G18750 AT1G19780 AT1G20960 AT1G21650 AT1G25450 AT1G25540 AT1G26830 AT1G28420 AT1G30490 AT1G30810 AT1G44900 AT1G48020 AT1G50610 AT1G52150 AT1G53160 AT1G53700 AT1G54160 AT1G55250 AT1G56010 AT1G60220 AT1G60460 AT1G60870 AT1G64625 AT1G66730 AT1G67580 AT1G68050 AT1G69690…
Biological	2.1806e-06	98	553	1.8235	Phyllome development	http://amigo.geneontology.org/amigo/term/GO:0048827	AT1G01160 AT1G04010 AT1G11130 AT1G12820 AT1G14920 AT1G15690 AT1G17840 AT1G19220 AT1G27370 AT1G29010 AT1G30210 AT1G30490 AT1G32450 AT1G52150 AT1G53230 AT1G53310 AT1G53700 AT1G54130 AT1G55250 AT1G56180 AT1G69690 AT1G70170 AT1G73500 AT1G73590 AT1G73680 AT1G77300 AT1G79530 AT2G23760 AT2G31070 AT2G32370 AT2G32460 AT2G34010 AT2G34710 AT2G36190 AT2G42200 AT2G43790 AT2G45480 AT2G46310 AT3G01530 AT3G02310…
Biological	8.31844e-06	184	1267	1.49433	Reproductive structure development	http://amigo.geneontology.org/amigo/term/GO:0048608	AT1G01550 AT1G03060 AT1G03910 AT1G05230 AT1G09730 AT1G11130 AT1G12140 AT1G12820 AT1G14440 AT1G14920 AT1G15220 AT1G17840 AT1G20960 AT1G21650 AT1G25540 AT1G26830 AT1G28420 AT1G30490 AT1G30810 AT1G44900 AT1G52150 AT1G53160 AT1G53700 AT1G54160 AT1G55250 AT1G56010 AT1G60220 AT1G60870 AT1G64625 AT1G66730 AT1G67580 AT1G68050 AT1G69690 AT1G69770 AT1G69935 AT1G70170 AT1G73590 AT1G77080 AT1G77300 AT1G78420…
Biological	8.49606e-06	184	1270	1.4908	Reproductive system development	http://amigo.geneontology.org/amigo/term/GO:0061458	AT1G01550 AT1G03060 AT1G03910 AT1G05230 AT1G09730 AT1G11130 AT1G12140 AT1G12820 AT1G14440 AT1G14920 AT1G15220 AT1G17840 AT1G20960 AT1G21650 AT1G25540 AT1G26830 AT1G28420 AT1G30490 AT1G30810 AT1G44900 AT1G52150 AT1G53160 AT1G53700 AT1G54160 AT1G55250 AT1G56010 AT1G60220 AT1G60870 AT1G64625 AT1G66730 AT1G67580 AT1G68050 AT1G69690 AT1G69770 AT1G69935 AT1G70170 AT1G73590 AT1G77080 AT1G77300 AT1G78420…
Biological	3.91406e-05	195	1394	1.43939	Positive regulation of biological process	http://amigo.geneontology.org/amigo/term/GO:0048518	AT1G01160 AT1G02410 AT1G03190 AT1G05490 AT1G05890 AT1G06590 AT1G07745 AT1G08970 AT1G09100 AT1G09340 AT1G09730 AT1G10300 AT1G11130 AT1G11400 AT1G12290 AT1G14685 AT1G14920 AT1G15780 AT1G16060 AT1G18070 AT1G18670 AT1G18750 AT1G19100 AT1G20980 AT1G22760 AT1G25540 AT1G26830 AT1G27045 AT1G27370 AT1G27630 AT1G32340 AT1G32540 AT1G33770 AT1G33980 AT1G34320 AT1G35660 AT1G47240 AT1G50780 AT1G52400 AT1G54140…
Biological	4.86935e-05	117	746	1.61381	Response to light stimulus	http://amigo.geneontology.org/amigo/term/GO:0009416	AT1G01880 AT1G03190 AT1G07090 AT1G08970 AT1G09730 AT1G10120 AT1G14440 AT1G14920 AT1G18810 AT1G25450 AT1G25540 AT1G26830 AT1G26910 AT1G30810 AT1G33980 AT1G42550 AT1G53090 AT1G54160 AT1G55480 AT1G66700 AT1G66730 AT1G67070 AT1G67580 AT1G68050 AT1G68530 AT1G69935 AT1G70170 AT1G73590 AT1G77080 AT1G78080 AT1G78650 AT1G79000 AT1G79600 AT1G80340 AT2G01180 AT2G02090 AT2G05100 AT2G06850 AT2G16280 AT2G25930…
Biological	6.45577e-05	71	392	1.86371	Leaf development	http://amigo.geneontology.org/amigo/term/GO:0048366	AT1G01160 AT1G04010 AT1G11130 AT1G14920 AT1G15690 AT1G17840 AT1G19220 AT1G27370 AT1G29010 AT1G30210 AT1G32450 AT1G52150 AT1G53230 AT1G53310 AT1G53700 AT1G54130 AT1G55250 AT1G56180 AT1G70170 AT1G73500 AT1G73590 AT1G73680 AT2G23760 AT2G31070 AT2G32370 AT2G32460 AT2G34010 AT2G42200 AT2G43790 AT2G45480 AT2G46310 AT3G14940 AT3G15030 AT3G16857 AT3G44600 AT3G52770 AT3G52910 AT3G62770 AT4G00850 AT4G02020…
Biological	7.40315e-05	20	58	3.54819	Microgametogenesis	http://amigo.geneontology.org/amigo/term/GO:0055046	AT1G12970 AT1G60460 AT1G74260 AT2G26960 AT2G32460 AT3G09360 AT3G11330 AT3G11440 AT3G20910 AT3G50310 AT3G60460 AT4G14150 AT4G26930 AT4G35560 AT5G02390 AT5G06100 AT5G12840 AT5G53520 AT5G55020 AT5G59030
Biological	9.49603e-05	118	770	1.57687	Response to radiation	http://amigo.geneontology.org/amigo/term/GO:0009314	AT1G01880 AT1G03190 AT1G07090 AT1G08970 AT1G09730 AT1G10120 AT1G14440 AT1G14920 AT1G18810 AT1G25450 AT1G25540 AT1G26830 AT1G26910 AT1G30810 AT1G33980 AT1G42550 AT1G53090 AT1G54160 AT1G55480 AT1G66700 AT1G66730 AT1G67070 AT1G67580 AT1G68050 AT1G68530 AT1G69935 AT1G70170 AT1G73590 AT1G77080 AT1G78080 AT1G78650 AT1G79000 AT1G79600 AT1G80340 AT2G01180 AT2G02090 AT2G05100 AT2G06850 AT2G16280 AT2G25930…
Biological	9.49603e-05	254	1943	1.34514	Reproduction	http://amigo.geneontology.org/amigo/term/GO:0000003	AT1G01550 AT1G02410 AT1G03060 AT1G03910 AT1G05230 AT1G07745 AT1G09240 AT1G09730 AT1G11130 AT1G12140 AT1G12820 AT1G14440 AT1G14920 AT1G15220 AT1G17840 AT1G18750 AT1G19780 AT1G20960 AT1G21650 AT1G22260 AT1G22275 AT1G25450 AT1G25540 AT1G26830 AT1G28420 AT1G30490 AT1G30810 AT1G44900 AT1G48020 AT1G49910 AT1G50610 AT1G52150 AT1G53160 AT1G53700 AT1G54160 AT1G55250 AT1G56010 AT1G60220 AT1G60460 AT1G60870…
Biological	9.49603e-05	253	1934	1.34607	Reproductive process	http://amigo.geneontology.org/amigo/term/GO:0022414	AT1G01550 AT1G02410 AT1G03060 AT1G03910 AT1G05230 AT1G07745 AT1G09240 AT1G09730 AT1G11130 AT1G12140 AT1G12820 AT1G14440 AT1G14920 AT1G15220 AT1G17840 AT1G18750 AT1G19780 AT1G20960 AT1G21650 AT1G22260 AT1G22275 AT1G25450 AT1G25540 AT1G26830 AT1G28420 AT1G30490 AT1G30810 AT1G44900 AT1G48020 AT1G49910 AT1G50610 AT1G52150 AT1G53160 AT1G53700 AT1G54160 AT1G55250 AT1G56010 AT1G60220 AT1G60460 AT1G60870…
Biological	9.72866e-05	178	1277	1.43428	Protein phosphorylation	http://amigo.geneontology.org/amigo/term/GO:0006468	AT1G01453 AT1G01560 AT1G02970 AT1G03930 AT1G04210 AT1G04310 AT1G09840 AT1G10850 AT1G11130 AT1G11440 AT1G12970 AT1G13350 AT1G15530 AT1G16120 AT1G16150 AT1G17910 AT1G18670 AT1G19390 AT1G20590 AT1G20610 AT1G24650 AT1G25320 AT1G27630 AT1G28440 AT1G33770 AT1G45160 AT1G50610 AT1G50990 AT1G51355 AT1G51805 AT1G52290 AT1G52310 AT1G52540 AT1G53090 AT1G53570 AT1G53700 AT1G53720 AT1G56720 AT1G60940 AT1G61500…
Biological	0.000304666	62	345	1.84917	Pollen development	http://amigo.geneontology.org/amigo/term/GO:0009555	AT1G01880 AT1G09100 AT1G09240 AT1G12820 AT1G12970 AT1G18750 AT1G25470 AT1G60460 AT1G60870 AT1G68540 AT1G74260 AT1G77300 AT1G79530 AT1G79950 AT2G01200 AT2G02810 AT2G26960 AT2G29940 AT2G32460 AT2G42380 AT2G43790 AT3G02230 AT3G05530 AT3G07160 AT3G09090 AT3G09360 AT3G11330 AT3G11440 AT3G11980 AT3G14270 AT3G20910 AT3G23860 AT3G26810 AT3G43210 AT3G48520 AT3G48780 AT3G50310 AT3G60460 AT3G62980 AT4G03190…
Biological	0.000351431	255	1990	1.31854	Signal transduction	http://amigo.geneontology.org/amigo/term/GO:0007165	AT1G01560 AT1G02970 AT1G03930 AT1G04310 AT1G05890 AT1G07270 AT1G08970 AT1G09100 AT1G09840 AT1G12820 AT1G14920 AT1G15520 AT1G15530 AT1G16060 AT1G16120 AT1G16150 AT1G16320 AT1G17910 AT1G18670 AT1G18810 AT1G19220 AT1G19390 AT1G21326 AT1G25470 AT1G25540 AT1G30135 AT1G33980 AT1G42550 AT1G42990 AT1G44050 AT1G45160 AT1G48500 AT1G49910 AT1G50990 AT1G52400 AT1G53090 AT1G53570 AT1G53700 AT1G53910 AT1G54160…
Biological	0.000385412	144	1015	1.45983	Anatomical structure morphogenesis	http://amigo.geneontology.org/amigo/term/GO:0009653	AT1G02410 AT1G03060 AT1G05230 AT1G05680 AT1G07090 AT1G09240 AT1G11130 AT1G12140 AT1G12470 AT1G17840 AT1G18750 AT1G19220 AT1G19360 AT1G19780 AT1G19835 AT1G25540 AT1G27370 AT1G30210 AT1G30490 AT1G44900 AT1G47240 AT1G48020 AT1G48380 AT1G50610 AT1G52150 AT1G53230 AT1G54490 AT1G55250 AT1G56010 AT1G60460 AT1G61210 AT1G65380 AT1G68530 AT1G68540 AT1G72150 AT1G73360 AT1G73430 AT1G73590 AT1G73740 AT1G75110…
Biological	0.000385412	21	71	3.04345	Vacuole organization	http://amigo.geneontology.org/amigo/term/GO:0007033	AT1G03060 AT1G12470 AT2G05170 AT2G32460 AT3G11440 AT3G13672 AT3G14270 AT3G28430 AT3G49590 AT3G62770 AT4G02660 AT4G15410 AT4G16144 AT4G38360 AT5G06100 AT5G16280 AT5G40450 AT5G50230 AT5G54800 AT5G61500 AT5G62270
Biological	0.000508717	116	785	1.52052	Regulation of developmental process	http://amigo.geneontology.org/amigo/term/GO:0050793	AT1G04080 AT1G05230 AT1G08970 AT1G09730 AT1G11130 AT1G12140 AT1G14685 AT1G14920 AT1G15520 AT1G16060 AT1G18750 AT1G25540 AT1G26830 AT1G27360 AT1G27370 AT1G28420 AT1G30210 AT1G35560 AT1G42550 AT1G44900 AT1G47240 AT1G50610 AT1G52150 AT1G53160 AT1G53230 AT1G53910 AT1G61210 AT1G65380 AT1G66700 AT1G68050 AT1G69935 AT1G70170 AT1G73740 AT1G77080 AT1G77300 AT1G78080 AT1G78420 AT2G04550 AT2G19450 AT2G22540…
Biological	0.00102169	218	1689	1.3281	Phosphorylation	http://amigo.geneontology.org/amigo/term/GO:0016310	AT1G01453 AT1G01560 AT1G02970 AT1G03930 AT1G04210 AT1G04310 AT1G09840 AT1G10700 AT1G10850 AT1G11130 AT1G11440 AT1G12970 AT1G13350 AT1G15530 AT1G16120 AT1G16150 AT1G16300 AT1G17910 AT1G18270 AT1G18670 AT1G19390 AT1G20590 AT1G20610 AT1G24650 AT1G25320 AT1G27630 AT1G28440 AT1G31230 AT1G32380 AT1G33770 AT1G34430 AT1G45160 AT1G50610 AT1G50990 AT1G51355 AT1G51805 AT1G52290 AT1G52310 AT1G52540 AT1G53090…
Biological	0.00111725	74	456	1.66983	Gametophyte development	http://amigo.geneontology.org/amigo/term/GO:0048229	AT1G01880 AT1G09100 AT1G09240 AT1G12820 AT1G12970 AT1G18750 AT1G25470 AT1G60460 AT1G60870 AT1G68540 AT1G74260 AT1G77300 AT1G79530 AT1G79950 AT2G01200 AT2G02810 AT2G26960 AT2G29940 AT2G32460 AT2G42380 AT2G43790 AT2G47430 AT3G02230 AT3G03810 AT3G05530 AT3G06400 AT3G07160 AT3G09090 AT3G09360 AT3G11330 AT3G11440 AT3G11980 AT3G14270 AT3G20910 AT3G23860 AT3G25100 AT3G26810 AT3G43210 AT3G48520 AT3G48780…
Biological	0.00111725	155	1135	1.40521	Positive regulation of cellular process	http://amigo.geneontology.org/amigo/term/GO:0048522	AT1G01160 AT1G02410 AT1G03190 AT1G05890 AT1G06590 AT1G08970 AT1G09100 AT1G09340 AT1G11130 AT1G12290 AT1G14920 AT1G15780 AT1G16060 AT1G18070 AT1G18670 AT1G18750 AT1G20980 AT1G22760 AT1G25540 AT1G27045 AT1G27370 AT1G27630 AT1G32340 AT1G32540 AT1G33770 AT1G33980 AT1G35660 AT1G47240 AT1G50780 AT1G52400 AT1G54140 AT1G54440 AT1G55970 AT1G57820 AT1G60430 AT1G63100 AT1G66730 AT1G68310 AT1G69540 AT1G73500…
Biological	0.00321644	43	231	1.91541	Response to red or far red light	http://amigo.geneontology.org/amigo/term/GO:0009639	AT1G08970 AT1G14920 AT1G18810 AT1G25540 AT1G26830 AT1G53090 AT1G69935 AT1G73590 AT1G79600 AT1G80340 AT2G05100 AT2G25930 AT2G37678 AT2G40080 AT2G45260 AT2G45430 AT2G46340 AT2G46590 AT2G46970 AT3G14870 AT3G18520 AT3G28860 AT3G48780 AT3G57290 AT3G60680 AT4G05420 AT4G08920 AT4G15090 AT4G16250 AT4G18390 AT4G32250 AT4G32700 AT4G33320 AT4G34080 AT4G36100 AT4G36930 AT5G04190 AT5G08130 AT5G10220 AT5G28490…
Biological	0.00393647	161	1217	1.36126	Negative regulation of biological process	http://amigo.geneontology.org/amigo/term/GO:0048519	AT1G02970 AT1G03710 AT1G03770 AT1G03850 AT1G04310 AT1G05230 AT1G05490 AT1G05800 AT1G07270 AT1G08860 AT1G11400 AT1G14920 AT1G15520 AT1G16060 AT1G16860 AT1G17280 AT1G18070 AT1G19100 AT1G22760 AT1G24250 AT1G27360 AT1G27370 AT1G28420 AT1G29010 AT1G30210 AT1G31280 AT1G31290 AT1G33980 AT1G44900 AT1G48310 AT1G49910 AT1G50410 AT1G51355 AT1G54160 AT1G54440 AT1G54490 AT1G54590 AT1G57820 AT1G64060 AT1G66700…
Biological	0.00486059	18	66	2.8063	Male gamete generation	http://amigo.geneontology.org/amigo/term/GO:0048232	AT1G60460 AT1G64625 AT2G32460 AT2G33400 AT3G07160 AT3G11440 AT3G43210 AT3G50310 AT3G60460 AT4G14150 AT4G26930 AT4G35560 AT5G02390 AT5G06100 AT5G51330 AT5G53520 AT5G55020 AT5G59030
Biological	0.00486059	72	462	1.6036	Plant organ morphogenesis	http://amigo.geneontology.org/amigo/term/GO:1905392	AT1G02410 AT1G11130 AT1G12140 AT1G12470 AT1G17840 AT1G19220 AT1G19360 AT1G27370 AT1G30210 AT1G44900 AT1G47240 AT1G48380 AT1G52150 AT1G53230 AT1G55250 AT1G65380 AT1G73590 AT1G75110 AT1G75120 AT2G04160 AT2G23760 AT2G27230 AT2G31070 AT2G32460 AT2G35510 AT2G42200 AT2G42430 AT2G43790 AT2G45160 AT3G05120 AT3G05580 AT3G11260 AT3G11440 AT3G11600 AT3G12380 AT3G15030 AT3G16857 AT3G20860 AT3G44600 AT3G50310…
Biological	0.00488012	42	229	1.8872	Vegetative to reproductive phase transition of meristem	http://amigo.geneontology.org/amigo/term/GO:0010228	AT1G09730 AT1G14440 AT1G20960 AT1G28420 AT1G30810 AT1G55250 AT1G60220 AT1G67580 AT1G69935 AT1G70170 AT1G77080 AT1G79000 AT2G01290 AT2G25930 AT2G28550 AT2G33810 AT2G35510 AT2G40080 AT2G45430 AT2G46340 AT2G46830 AT3G01460 AT3G06400 AT3G07650 AT3G09190 AT3G10480 AT3G16470 AT3G21320 AT3G44110 AT3G51780 AT3G53310 AT3G57920 AT4G00315 AT4G02020 AT4G02940 AT4G12050 AT4G22140 AT5G41990 AT5G42820 AT5G44180…
Biological	0.00524427	5	6	8.5748	Adenylate cyclase-modulating G protein-coupled receptor signaling pathway	http://amigo.geneontology.org/amigo/term/GO:0007188	AT1G16320 AT1G79510 AT2G23460 AT2G26300 AT4G34390
Biological	0.00524427	38	201	1.94533	Cell death	http://amigo.geneontology.org/amigo/term/GO:0008219	AT1G08860 AT1G12220 AT1G12290 AT1G23935 AT1G32540 AT1G64060 AT1G77300 AT2G01180 AT2G01290 AT2G19860 AT2G26300 AT2G32460 AT2G43790 AT3G07040 AT3G11440 AT3G44880 AT4G08920 AT4G12010 AT4G12560 AT4G19040 AT4G19700 AT4G23130 AT4G23210 AT4G33430 AT4G33630 AT4G34180 AT4G35790 AT4G38360 AT5G02190 AT5G06100 AT5G10380 AT5G13190 AT5G18370 AT5G22290 AT5G48380 AT5G51450 AT5G55580 AT5G62270
Biological	0.00671794	29	140	2.13145	Photoperiodism	http://amigo.geneontology.org/amigo/term/GO:0009648	AT1G09730 AT1G14440 AT1G30810 AT1G33980 AT1G67580 AT1G69935 AT1G70170 AT1G77080 AT1G79000 AT2G25930 AT2G35510 AT2G40080 AT2G46340 AT2G46830 AT3G01460 AT3G07650 AT3G09190 AT3G10480 AT3G21320 AT3G44110 AT3G53310 AT4G00315 AT4G02020 AT4G08920 AT4G22140 AT5G41990 AT5G42820 AT5G56860 AT5G64930
Biological	0.00671794	12	35	3.52792	Pollen sperm cell differentiation	http://amigo.geneontology.org/amigo/term/GO:0048235	AT1G60460 AT2G32460 AT3G11440 AT3G50310 AT3G60460 AT4G26930 AT4G35560 AT5G02390 AT5G06100 AT5G53520 AT5G55020 AT5G59030
Biological	0.00671794	86	585	1.51268	Root development	http://amigo.geneontology.org/amigo/term/GO:0048364	AT1G01550 AT1G02410 AT1G11130 AT1G12470 AT1G12820 AT1G16300 AT1G19220 AT1G19360 AT1G44900 AT1G47240 AT1G48380 AT1G53910 AT1G55180 AT1G56010 AT1G60940 AT1G64625 AT1G65380 AT1G66700 AT1G69935 AT1G73590 AT1G75110 AT1G75120 AT1G78240 AT1G79530 AT1G79950 AT2G04160 AT2G18490 AT2G22840 AT2G27230 AT2G29130 AT2G35510 AT2G36400 AT2G40220 AT2G42430 AT2G43790 AT2G45160 AT3G05580 AT3G08800 AT3G11260 AT3G11600…
Biological	0.00686397	86	586	1.5101	Root system development	http://amigo.geneontology.org/amigo/term/GO:0022622	AT1G01550 AT1G02410 AT1G11130 AT1G12470 AT1G12820 AT1G16300 AT1G19220 AT1G19360 AT1G44900 AT1G47240 AT1G48380 AT1G53910 AT1G55180 AT1G56010 AT1G60940 AT1G64625 AT1G65380 AT1G66700 AT1G69935 AT1G73590 AT1G75110 AT1G75120 AT1G78240 AT1G79530 AT1G79950 AT2G04160 AT2G18490 AT2G22840 AT2G27230 AT2G29130 AT2G35510 AT2G36400 AT2G40220 AT2G42430 AT2G43790 AT2G45160 AT3G05580 AT3G08800 AT3G11260 AT3G11600…
Biological	0.00696574	27	127	2.18759	Photoperiodism, flowering	http://amigo.geneontology.org/amigo/term/GO:0048573	AT1G09730 AT1G14440 AT1G30810 AT1G67580 AT1G69935 AT1G70170 AT1G77080 AT1G79000 AT2G25930 AT2G35510 AT2G40080 AT2G46340 AT2G46830 AT3G01460 AT3G07650 AT3G09190 AT3G10480 AT3G21320 AT3G44110 AT3G53310 AT4G00315 AT4G02020 AT4G22140 AT5G41990 AT5G42820 AT5G56860 AT5G64930
Biological	0.00928354	20	83	2.47946	Anatomical structure arrangement	http://amigo.geneontology.org/amigo/term/GO:0048532	AT1G11130 AT1G27370 AT1G30490 AT1G52150 AT1G56010 AT1G73590 AT2G34710 AT3G16857 AT3G18730 AT3G44600 AT3G52770 AT4G32700 AT4G32880 AT5G19280 AT5G27030 AT5G48160 AT5G55300 AT5G55540 AT5G60690 AT5G65700
Biological	0.010876	68	446	1.56884	Regulation of multicellular organismal process	http://amigo.geneontology.org/amigo/term/GO:0051239	AT1G08970 AT1G09730 AT1G12140 AT1G14920 AT1G15520 AT1G16060 AT1G18750 AT1G25540 AT1G26830 AT1G30210 AT1G42550 AT1G50610 AT1G53160 AT1G53230 AT1G66700 AT1G68050 AT1G69935 AT1G77080 AT1G77300 AT1G78420 AT2G04550 AT2G19450 AT2G22540 AT2G22840 AT2G25930 AT2G27100 AT2G29940 AT2G30370 AT2G31070 AT2G32460 AT2G33350 AT2G33810 AT2G34900 AT2G36400 AT2G37678 AT2G40080 AT2G46340 AT2G46590 AT3G01500 AT3G07160…
Biological	0.010876	154	1189	1.33274	Cellular response to organic substance	http://amigo.geneontology.org/amigo/term/GO:0071310	AT1G04310 AT1G05680 AT1G08970 AT1G09100 AT1G12820 AT1G14920 AT1G15520 AT1G16060 AT1G18670 AT1G19220 AT1G25470 AT1G25540 AT1G30135 AT1G30690 AT1G33980 AT1G42550 AT1G42990 AT1G48500 AT1G50990 AT1G52400 AT1G53700 AT1G53910 AT1G54160 AT1G56010 AT1G62660 AT1G63100 AT1G63500 AT1G63650 AT1G64060 AT1G64625 AT1G68870 AT1G69935 AT1G72360 AT1G73500 AT1G73590 AT1G75750 AT1G78080 AT2G01200 AT2G02810 AT2G04550…
Biological	0.0110506	24	111	2.22481	Leaf morphogenesis	http://amigo.geneontology.org/amigo/term/GO:0009965	AT1G17840 AT1G27370 AT1G30210 AT1G52150 AT1G53230 AT1G55250 AT1G73590 AT2G23760 AT2G31070 AT2G32460 AT2G42200 AT3G15030 AT3G44600 AT3G52770 AT4G08920 AT4G18390 AT4G32810 AT4G36870 AT5G13300 AT5G39740 AT5G55300 AT5G55540 AT5G55920 AT5G67420
Biological	0.0110506	50	303	1.69798	Meristem development	http://amigo.geneontology.org/amigo/term/GO:0048507	AT1G03770 AT1G04080 AT1G11130 AT1G27360 AT1G27370 AT1G28420 AT1G30490 AT1G35560 AT1G44900 AT1G52150 AT1G56010 AT1G65380 AT1G71040 AT1G71400 AT1G77080 AT2G27100 AT2G27230 AT2G31081 AT2G34710 AT2G40220 AT2G43790 AT3G06400 AT3G08850 AT3G11260 AT3G12380 AT3G16857 AT3G18730 AT3G44600 AT3G50310 AT3G52770 AT3G54170 AT3G54280 AT4G08920 AT4G20370 AT4G32700 AT4G32880 AT4G36920 AT5G12840 AT5G16850 AT5G18560…
Biological	0.0110506	111	811	1.40834	Positive regulation of nitrogen compound metabolic process	http://amigo.geneontology.org/amigo/term/GO:0051173	AT1G01160 AT1G03190 AT1G05890 AT1G08970 AT1G09100 AT1G09340 AT1G14920 AT1G15780 AT1G18070 AT1G18670 AT1G18750 AT1G20980 AT1G22760 AT1G25540 AT1G27045 AT1G27370 AT1G27630 AT1G32340 AT1G33770 AT1G33980 AT1G35660 AT1G50780 AT1G54140 AT1G54440 AT1G55860 AT1G55970 AT1G69540 AT1G73500 AT1G77300 AT1G77680 AT1G79000 AT1G80780 AT2G02070 AT2G03410 AT2G18490 AT2G20880 AT2G21420 AT2G22540 AT2G25355 AT2G27230…
Biological	0.0110506	82	564	1.49603	Chromosome organization	http://amigo.geneontology.org/amigo/term/GO:0051276	AT1G03190 AT1G03770 AT1G06590 AT1G07745 AT1G14510 AT1G17520 AT1G19100 AT1G20696 AT1G22260 AT1G22275 AT1G30660 AT1G30810 AT1G44900 AT1G48310 AT1G49910 AT1G50410 AT1G54440 AT1G55250 AT1G55970 AT1G57820 AT1G63540 AT1G69770 AT1G77300 AT1G79000 AT1G79950 AT2G02090 AT2G05120 AT2G13370 AT2G14050 AT2G16900 AT2G22740 AT2G27170 AT2G30620 AT2G35160 AT2G37678 AT2G44578 AT2G46020 AT2G47620 AT3G02980 AT3G06400…
Biological	0.0119895	32	168	1.95995	Aging	http://amigo.geneontology.org/amigo/term/GO:0007568	AT1G04010 AT1G32450 AT1G53230 AT1G54130 AT1G70170 AT1G73500 AT1G73680 AT2G19450 AT2G22810 AT2G31070 AT2G43790 AT3G15030 AT3G16857 AT3G62770 AT4G02020 AT4G14880 AT4G15090 AT4G18170 AT4G19040 AT4G30920 AT4G36900 AT4G37770 AT5G05700 AT5G13180 AT5G35630 AT5G51640 AT5G52300 AT5G52310 AT5G56860 AT5G60360 AT5G62620 AT5G64930
Biological	0.0121071	18	73	2.5372	Cellular process involved in reproduction in multicellular organism	http://amigo.geneontology.org/amigo/term/GO:0022412	AT1G60460 AT1G64625 AT2G32460 AT2G33400 AT3G07160 AT3G11440 AT3G43210 AT3G50310 AT3G60460 AT4G14150 AT4G26930 AT4G35560 AT5G02390 AT5G06100 AT5G51330 AT5G53520 AT5G55020 AT5G59030
Biological	0.0123035	53	329	1.65762	Chromatin organization	http://amigo.geneontology.org/amigo/term/GO:0006325	AT1G03770 AT1G14510 AT1G17520 AT1G19100 AT1G20696 AT1G30810 AT1G50410 AT1G54440 AT1G55250 AT1G55970 AT1G57820 AT1G69770 AT1G77300 AT1G79000 AT2G02090 AT2G13370 AT2G16900 AT2G22740 AT2G30620 AT2G35160 AT2G37678 AT2G46020 AT2G47620 AT3G02980 AT3G06400 AT3G06660 AT3G07740 AT3G10400 AT3G11200 AT3G18520 AT3G18730 AT3G19040 AT3G48050 AT3G52280 AT3G60830 AT3G61740 AT4G02020 AT4G08590 AT4G14140 AT4G22140…
Biological	0.0130613	81	560	1.48834	Reproductive shoot system development	http://amigo.geneontology.org/amigo/term/GO:0090567	AT1G05230 AT1G11130 AT1G12140 AT1G12820 AT1G25540 AT1G26830 AT1G28420 AT1G30490 AT1G52150 AT1G53160 AT1G68050 AT1G69690 AT1G69935 AT1G73590 AT1G77080 AT1G77300 AT1G79000 AT1G79530 AT2G22540 AT2G23630 AT2G25930 AT2G33350 AT2G33810 AT2G34710 AT2G36190 AT2G40080 AT2G42200 AT2G43790 AT2G45430 AT3G01530 AT3G02310 AT3G05120 AT3G06400 AT3G10480 AT3G11440 AT3G14380 AT3G22440 AT3G26810 AT3G28860 AT3G44110…
Biological	0.0130965	63	411	1.57726	Embryo development ending in seed dormancy	http://amigo.geneontology.org/amigo/term/GO:0009793	AT1G01550 AT1G03910 AT1G11130 AT1G15220 AT1G17840 AT1G21650 AT1G30490 AT1G44900 AT1G53700 AT1G54160 AT1G56010 AT1G60870 AT1G69770 AT1G73590 AT1G80410 AT2G01200 AT2G04842 AT2G14680 AT2G19450 AT2G32370 AT2G34710 AT2G35510 AT2G41720 AT2G46310 AT3G04070 AT3G08850 AT3G12080 AT3G14900 AT3G15030 AT3G20910 AT3G24650 AT3G54420 AT3G55620 AT3G60830 AT4G00020 AT4G03240 AT4G05410 AT4G10760 AT4G13750 AT4G15900…
Biological	0.0138727	89	630	1.45363	Positive regulation of nucleobase-containing compound metabolic process	http://amigo.geneontology.org/amigo/term/GO:0045935	AT1G01160 AT1G03190 AT1G08970 AT1G09100 AT1G09340 AT1G14920 AT1G15780 AT1G18070 AT1G18670 AT1G18750 AT1G20980 AT1G22760 AT1G25540 AT1G27045 AT1G27370 AT1G27630 AT1G33770 AT1G35660 AT1G50780 AT1G54140 AT1G54440 AT1G55970 AT1G69540 AT1G73500 AT1G77680 AT1G79000 AT1G80780 AT2G02070 AT2G18490 AT2G20880 AT2G22540 AT2G25355 AT2G27230 AT2G32070 AT2G32460 AT2G34900 AT2G35320 AT2G37678 AT2G40220 AT2G40340…
Biological	0.0138727	96	690	1.43162	Cell cycle	http://amigo.geneontology.org/amigo/term/GO:0007049	AT1G01160 AT1G02970 AT1G06590 AT1G07270 AT1G07745 AT1G09630 AT1G14920 AT1G18670 AT1G20010 AT1G20590 AT1G20610 AT1G22260 AT1G22275 AT1G27630 AT1G30690 AT1G33770 AT1G44900 AT1G48380 AT1G49910 AT1G51355 AT1G60460 AT1G64625 AT1G67580 AT1G68310 AT1G69690 AT1G69770 AT1G70210 AT1G72150 AT1G73740 AT1G80370 AT2G14050 AT2G16900 AT2G17620 AT2G20190 AT2G27120 AT2G27170 AT2G32530 AT2G33400 AT2G40430 AT2G44578…
Biological	0.014478	79	547	1.48609	Flower development	http://amigo.geneontology.org/amigo/term/GO:0009908	AT1G05230 AT1G11130 AT1G12140 AT1G12820 AT1G25540 AT1G26830 AT1G28420 AT1G30490 AT1G52150 AT1G53160 AT1G68050 AT1G69690 AT1G69935 AT1G73590 AT1G77080 AT1G77300 AT1G79000 AT1G79530 AT2G22540 AT2G23630 AT2G25930 AT2G33350 AT2G33810 AT2G34710 AT2G36190 AT2G40080 AT2G42200 AT2G43790 AT2G45430 AT3G01530 AT3G02310 AT3G05120 AT3G06400 AT3G10480 AT3G11440 AT3G14380 AT3G22440 AT3G26810 AT3G28860 AT3G44110…
Biological	0.014478	113	840	1.38422	Positive regulation of macromolecule metabolic process	http://amigo.geneontology.org/amigo/term/GO:0010604	AT1G01160 AT1G03190 AT1G05890 AT1G08970 AT1G09100 AT1G09340 AT1G11400 AT1G14920 AT1G15780 AT1G16060 AT1G18070 AT1G18670 AT1G18750 AT1G20980 AT1G22760 AT1G25540 AT1G27045 AT1G27370 AT1G27630 AT1G32340 AT1G33770 AT1G33980 AT1G35660 AT1G50780 AT1G54140 AT1G54440 AT1G55860 AT1G55970 AT1G69540 AT1G73500 AT1G77300 AT1G77680 AT1G79000 AT1G80780 AT2G02070 AT2G03410 AT2G18490 AT2G20880 AT2G21420 AT2G22540…
Biological	0.014478	31	164	1.94502	Programmed cell death	http://amigo.geneontology.org/amigo/term/GO:0012501	AT1G12220 AT1G23935 AT1G32540 AT1G64060 AT1G77300 AT2G01180 AT2G19860 AT2G32460 AT2G43790 AT3G07040 AT3G11440 AT4G08920 AT4G12010 AT4G12560 AT4G19040 AT4G19700 AT4G23130 AT4G23210 AT4G33630 AT4G34180 AT4G35790 AT4G38360 AT5G02190 AT5G06100 AT5G10380 AT5G13190 AT5G18370 AT5G22290 AT5G51450 AT5G55580 AT5G62270
Biological	0.014478	18	75	2.46954	Gamete generation	http://amigo.geneontology.org/amigo/term/GO:0007276	AT1G60460 AT1G64625 AT2G32460 AT2G33400 AT3G07160 AT3G11440 AT3G43210 AT3G50310 AT3G60460 AT4G14150 AT4G26930 AT4G35560 AT5G02390 AT5G06100 AT5G51330 AT5G53520 AT5G55020 AT5G59030
Biological	0.0144799	54	342	1.6247	Negative regulation of gene expression	http://amigo.geneontology.org/amigo/term/GO:0010629	AT1G03770 AT1G05490 AT1G11400 AT1G14920 AT1G18070 AT1G19100 AT1G22760 AT1G31280 AT1G31290 AT1G33980 AT1G50410 AT1G54440 AT1G54490 AT1G54590 AT1G57820 AT1G66700 AT1G69770 AT1G77680 AT1G80780 AT2G02090 AT2G22540 AT2G25355 AT2G27100 AT2G27880 AT2G30280 AT2G32070 AT2G35160 AT2G37678 AT2G46020 AT3G02830 AT3G03300 AT3G06670 AT3G07590 AT3G10480 AT3G13060 AT3G13460 AT3G15140 AT3G17330 AT3G22270 AT3G42670…
Biological	0.0144799	116	867	1.37672	Positive regulation of cellular metabolic process	http://amigo.geneontology.org/amigo/term/GO:0031325	AT1G01160 AT1G03190 AT1G05890 AT1G08970 AT1G09100 AT1G09340 AT1G14920 AT1G15780 AT1G16060 AT1G18070 AT1G18670 AT1G18750 AT1G20980 AT1G22760 AT1G25540 AT1G27045 AT1G27370 AT1G27630 AT1G32340 AT1G33770 AT1G33980 AT1G35660 AT1G50780 AT1G54140 AT1G54440 AT1G55970 AT1G69540 AT1G73500 AT1G77300 AT1G77680 AT1G79000 AT1G80780 AT2G02070 AT2G03410 AT2G05100 AT2G18490 AT2G20880 AT2G21420 AT2G22540 AT2G25355…
Biological	0.0144799	55	350	1.61696	Regulation of cellular component organization	http://amigo.geneontology.org/amigo/term/GO:0051128	AT1G05800 AT1G06590 AT1G09100 AT1G12470 AT1G18750 AT1G44900 AT1G47240 AT1G49910 AT1G50610 AT1G51355 AT1G57820 AT1G60430 AT1G61210 AT1G69220 AT1G79950 AT2G04550 AT2G05170 AT2G16900 AT2G20190 AT2G32460 AT2G38440 AT2G43790 AT2G46830 AT3G05530 AT3G06400 AT3G07160 AT3G08850 AT3G13672 AT3G19590 AT3G20898 AT3G23860 AT3G25500 AT3G28430 AT3G43230 AT3G47690 AT3G50310 AT3G51550 AT3G57410 AT3G57860 AT4G03240…
Biological	0.0153977	97	704	1.41776	Tissue development	http://amigo.geneontology.org/amigo/term/GO:0009888	AT1G03060 AT1G03770 AT1G04080 AT1G05230 AT1G08760 AT1G11130 AT1G14920 AT1G19360 AT1G19835 AT1G25540 AT1G27360 AT1G27370 AT1G28420 AT1G30490 AT1G35560 AT1G44900 AT1G47240 AT1G48380 AT1G52150 AT1G54490 AT1G56010 AT1G63650 AT1G64625 AT1G65380 AT1G71040 AT1G71400 AT1G73360 AT1G75110 AT1G75120 AT1G77080 AT1G80350 AT1G80370 AT2G18060 AT2G27100 AT2G27230 AT2G30370 AT2G31081 AT2G34710 AT2G37260 AT2G38440…
Biological	0.0153977	135	1038	1.33826	Cellular response to endogenous stimulus	http://amigo.geneontology.org/amigo/term/GO:0071495	AT1G04310 AT1G05680 AT1G08970 AT1G12820 AT1G14920 AT1G15520 AT1G16060 AT1G19220 AT1G25470 AT1G25540 AT1G30135 AT1G30690 AT1G33980 AT1G42550 AT1G48500 AT1G50990 AT1G52400 AT1G53700 AT1G53910 AT1G54160 AT1G56010 AT1G62660 AT1G63100 AT1G63500 AT1G63650 AT1G64060 AT1G64625 AT1G68870 AT1G69935 AT1G72360 AT1G73500 AT1G73590 AT1G75750 AT1G78080 AT2G01200 AT2G04550 AT2G05100 AT2G17260 AT2G20880 AT2G24010…
Biological	0.0164257	86	611	1.44831	Positive regulation of RNA metabolic process	http://amigo.geneontology.org/amigo/term/GO:0051254	AT1G01160 AT1G08970 AT1G09100 AT1G09340 AT1G14920 AT1G15780 AT1G18070 AT1G18670 AT1G18750 AT1G20980 AT1G22760 AT1G25540 AT1G27045 AT1G27370 AT1G27630 AT1G33770 AT1G35660 AT1G50780 AT1G54140 AT1G54440 AT1G55970 AT1G69540 AT1G73500 AT1G77680 AT1G79000 AT1G80780 AT2G02070 AT2G18490 AT2G20880 AT2G22540 AT2G25355 AT2G27230 AT2G32070 AT2G32460 AT2G34900 AT2G37678 AT2G40220 AT2G40340 AT2G41070 AT2G42380…
Biological	0.0194105	17	71	2.46374	Meristem structural organization	http://amigo.geneontology.org/amigo/term/GO:0009933	AT1G11130 AT1G30490 AT1G52150 AT1G56010 AT2G34710 AT3G16857 AT3G18730 AT3G44600 AT4G32700 AT4G32880 AT5G19280 AT5G27030 AT5G48160 AT5G55300 AT5G55540 AT5G60690 AT5G65700
Biological	0.0197103	5	8	6.4311	Positive regulation of development, heterochronic	http://amigo.geneontology.org/amigo/term/GO:0045962	AT1G30210 AT1G53230 AT2G31070 AT3G15030 AT4G18390
Biological	0.0210318	199	1631	1.25546	Response to endogenous stimulus	http://amigo.geneontology.org/amigo/term/GO:0009719	AT1G01560 AT1G03060 AT1G03850 AT1G04310 AT1G05680 AT1G08970 AT1G12820 AT1G13430 AT1G14685 AT1G14920 AT1G15520 AT1G16060 AT1G17840 AT1G19220 AT1G19830 AT1G25470 AT1G25540 AT1G30135 AT1G30690 AT1G33980 AT1G34320 AT1G42550 AT1G44170 AT1G48500 AT1G50990 AT1G52400 AT1G53230 AT1G53700 AT1G53910 AT1G54160 AT1G54990 AT1G56010 AT1G61210 AT1G62660 AT1G63100 AT1G63500 AT1G63650 AT1G64060 AT1G64625 AT1G68670…
Biological	0.0210318	30	162	1.90551	Response to carbohydrate	http://amigo.geneontology.org/amigo/term/GO:0009743	AT1G09100 AT1G67070 AT2G19450 AT2G19860 AT2G26300 AT2G40220 AT2G41870 AT3G05360 AT3G12890 AT3G20770 AT3G23210 AT3G24860 AT3G54320 AT3G57540 AT3G62030 AT4G00238 AT4G02280 AT4G15900 AT4G34590 AT4G37680 AT4G38320 AT5G03650 AT5G04140 AT5G16690 AT5G28770 AT5G52310 AT5G56860 AT5G61760 AT5G64930 AT5G67030
Biological	0.0210318	7	16	4.50177	Response to mannitol	http://amigo.geneontology.org/amigo/term/GO:0010555	AT2G41870 AT3G05360 AT3G24860 AT3G57540 AT3G62030 AT4G02280 AT5G52310
Biological	0.0233321	76	534	1.46446	Response to bacterium	http://amigo.geneontology.org/amigo/term/GO:0009617	AT1G01580 AT1G07745 AT1G09340 AT1G10300 AT1G12210 AT1G12220 AT1G15530 AT1G18670 AT1G20980 AT1G31280 AT1G33980 AT1G53570 AT1G62660 AT1G66700 AT1G66730 AT1G69170 AT1G77920 AT1G79680 AT2G05940 AT2G25110 AT2G38470 AT2G39660 AT2G43700 AT2G43790 AT3G01500 AT3G05360 AT3G10260 AT3G14310 AT3G20770 AT3G44880 AT3G53180 AT3G54420 AT3G55450 AT3G57730 AT3G57860 AT3G59740 AT3G62030 AT4G08900 AT4G08920 AT4G12010…
Biological	0.0241296	129	999	1.32871	Cellular response to hormone stimulus	http://amigo.geneontology.org/amigo/term/GO:0032870	AT1G04310 AT1G05680 AT1G08970 AT1G12820 AT1G14920 AT1G15520 AT1G16060 AT1G19220 AT1G25470 AT1G25540 AT1G30135 AT1G30690 AT1G33980 AT1G42550 AT1G48500 AT1G50990 AT1G52400 AT1G53700 AT1G53910 AT1G54160 AT1G56010 AT1G62660 AT1G63100 AT1G63500 AT1G63650 AT1G64060 AT1G64625 AT1G68870 AT1G69935 AT1G72360 AT1G73500 AT1G73590 AT1G75750 AT1G78080 AT2G01200 AT2G04550 AT2G05100 AT2G20880 AT2G24010 AT2G26300…
Biological	0.0241296	19	86	2.27332	Cell population proliferation	http://amigo.geneontology.org/amigo/term/GO:0008283	AT1G01160 AT1G11130 AT1G30210 AT1G44900 AT1G63980 AT1G68310 AT1G69220 AT2G26300 AT2G36400 AT3G11440 AT3G30350 AT3G57920 AT4G00850 AT4G26110 AT4G32880 AT4G33495 AT4G37740 AT5G06100 AT5G55920
Biological	0.0257994	90	657	1.40956	Fruit development	http://amigo.geneontology.org/amigo/term/GO:0010154	AT1G01550 AT1G03060 AT1G03910 AT1G11130 AT1G14920 AT1G15220 AT1G17840 AT1G21650 AT1G30490 AT1G44900 AT1G53700 AT1G54160 AT1G55250 AT1G56010 AT1G60870 AT1G64625 AT1G66730 AT1G69770 AT1G73590 AT1G78420 AT1G80410 AT2G01200 AT2G04842 AT2G14680 AT2G19450 AT2G22810 AT2G32370 AT2G34710 AT2G35510 AT2G35620 AT2G37260 AT2G40220 AT2G40900 AT2G41720 AT2G46310 AT3G04070 AT3G05120 AT3G08850 AT3G10380 AT3G12080…
Biological	0.0265497	120	922	1.33923	Positive regulation of metabolic process	http://amigo.geneontology.org/amigo/term/GO:0009893	AT1G01160 AT1G03190 AT1G05890 AT1G08970 AT1G09100 AT1G09340 AT1G11400 AT1G14920 AT1G15780 AT1G16060 AT1G18070 AT1G18670 AT1G18750 AT1G20980 AT1G22760 AT1G25540 AT1G27045 AT1G27370 AT1G27630 AT1G32340 AT1G33770 AT1G33980 AT1G35660 AT1G50780 AT1G54140 AT1G54440 AT1G55860 AT1G55970 AT1G69540 AT1G73500 AT1G77300 AT1G77680 AT1G79000 AT1G80780 AT2G02070 AT2G03410 AT2G05100 AT2G18490 AT2G20880 AT2G21420…
Biological	0.0293443	204	1692	1.24061	Response to oxygen-containing compound	http://amigo.geneontology.org/amigo/term/GO:1901700	AT1G01560 AT1G03060 AT1G05680 AT1G06770 AT1G07520 AT1G08970 AT1G09100 AT1G09340 AT1G12820 AT1G14920 AT1G15520 AT1G15690 AT1G15780 AT1G16060 AT1G17280 AT1G17840 AT1G18670 AT1G25540 AT1G30135 AT1G32450 AT1G32540 AT1G33980 AT1G34320 AT1G42550 AT1G42990 AT1G44170 AT1G48500 AT1G49900 AT1G50990 AT1G52400 AT1G54160 AT1G61210 AT1G62660 AT1G63100 AT1G63500 AT1G63650 AT1G64060 AT1G66700 AT1G66730 AT1G67070…
Biological	0.0307012	64	439	1.5001	Embryo development	http://amigo.geneontology.org/amigo/term/GO:0009790	AT1G01550 AT1G03910 AT1G11130 AT1G15220 AT1G17840 AT1G21650 AT1G30490 AT1G44900 AT1G53700 AT1G54160 AT1G56010 AT1G60460 AT1G60870 AT1G69770 AT1G73590 AT1G80410 AT2G01200 AT2G04842 AT2G14680 AT2G19450 AT2G32370 AT2G34710 AT2G35510 AT2G41720 AT2G46310 AT3G04070 AT3G08850 AT3G12080 AT3G14900 AT3G15030 AT3G20910 AT3G24650 AT3G54420 AT3G55620 AT3G60830 AT4G00020 AT4G03240 AT4G05410 AT4G10760 AT4G13750…
Biological	0.0313252	193	1593	1.24666	Response to hormone	http://amigo.geneontology.org/amigo/term/GO:0009725	AT1G01560 AT1G03060 AT1G03850 AT1G04310 AT1G05680 AT1G08970 AT1G12820 AT1G13430 AT1G14685 AT1G14920 AT1G15520 AT1G16060 AT1G17840 AT1G19220 AT1G19830 AT1G25470 AT1G25540 AT1G30135 AT1G30690 AT1G33980 AT1G34320 AT1G42550 AT1G44170 AT1G48500 AT1G50990 AT1G52400 AT1G53230 AT1G53700 AT1G53910 AT1G54160 AT1G54990 AT1G56010 AT1G61210 AT1G62660 AT1G63100 AT1G63500 AT1G63650 AT1G64060 AT1G64625 AT1G68670…
Biological	0.0331525	34	198	1.76693	Shoot system morphogenesis	http://amigo.geneontology.org/amigo/term/GO:0010016	AT1G05680 AT1G17840 AT1G27370 AT1G30210 AT1G30490 AT1G52150 AT1G53230 AT1G55250 AT1G56010 AT1G73590 AT1G77300 AT2G23760 AT2G30370 AT2G31070 AT2G32460 AT2G34710 AT2G42200 AT3G01460 AT3G15030 AT3G16857 AT3G44600 AT3G52770 AT4G08920 AT4G18390 AT4G32810 AT4G32880 AT4G36870 AT5G13300 AT5G27030 AT5G39740 AT5G55300 AT5G55540 AT5G55920 AT5G67420
Biological	0.0390988	3	3	10.2898	Urea cycle	http://amigo.geneontology.org/amigo/term/GO:0000050	AT4G08870 AT4G08900 AT4G24830
Biological	0.0390988	82	598	1.41097	Positive regulation of macromolecule biosynthetic process	http://amigo.geneontology.org/amigo/term/GO:0010557	AT1G01160 AT1G08970 AT1G09100 AT1G09340 AT1G14920 AT1G15780 AT1G16060 AT1G18670 AT1G18750 AT1G20980 AT1G25540 AT1G27045 AT1G27370 AT1G27630 AT1G33770 AT1G33980 AT1G35660 AT1G50780 AT1G54140 AT1G54440 AT1G55970 AT1G69540 AT1G73500 AT1G79000 AT2G02070 AT2G18490 AT2G20880 AT2G22540 AT2G27230 AT2G32460 AT2G34900 AT2G37678 AT2G39795 AT2G40220 AT2G40340 AT2G41070 AT2G42380 AT2G42430 AT2G46020 AT2G46770…
Biological	0.043855	100	759	1.3557	Cell differentiation	http://amigo.geneontology.org/amigo/term/GO:0030154	AT1G03060 AT1G03770 AT1G05230 AT1G08760 AT1G09240 AT1G11130 AT1G14920 AT1G18750 AT1G19360 AT1G19780 AT1G19835 AT1G25540 AT1G30210 AT1G30490 AT1G47240 AT1G48020 AT1G48380 AT1G50610 AT1G52150 AT1G53230 AT1G60460 AT1G63650 AT1G65380 AT1G68795 AT1G72150 AT1G73360 AT1G73430 AT1G75110 AT1G75120 AT1G78080 AT1G79500 AT1G80350 AT2G18060 AT2G22540 AT2G30370 AT2G31070 AT2G31081 AT2G32460 AT2G33810 AT2G34710…
Biological	0.043855	40	249	1.65297	Floral organ development	http://amigo.geneontology.org/amigo/term/GO:0048437	AT1G05230 AT1G11130 AT1G12140 AT1G12820 AT1G30490 AT1G52150 AT1G69690 AT1G77300 AT1G79530 AT2G23630 AT2G34710 AT2G36190 AT2G42200 AT2G43790 AT3G01530 AT3G02310 AT3G05120 AT3G11440 AT3G14380 AT3G26810 AT3G28860 AT3G44600 AT3G48520 AT3G52600 AT3G57920 AT3G60830 AT3G62980 AT4G25640 AT4G27330 AT4G35080 AT4G36920 AT4G36930 AT5G06100 AT5G06839 AT5G16560 AT5G43270 AT5G50570 AT5G50670 AT5G54310 AT5G65700
Biological	0.043855	33	194	1.75032	Floral whorl development	http://amigo.geneontology.org/amigo/term/GO:0048438	AT1G11130 AT1G12820 AT1G30490 AT1G52150 AT1G69690 AT1G77300 AT1G79530 AT2G22540 AT2G34710 AT2G36190 AT2G42200 AT2G43790 AT3G01530 AT3G02310 AT3G11440 AT3G26810 AT3G28860 AT3G44600 AT3G48520 AT3G52600 AT3G57920 AT3G62980 AT4G25640 AT4G27330 AT4G35080 AT4G36920 AT4G36930 AT5G06100 AT5G06839 AT5G16560 AT5G43270 AT5G50570 AT5G50670
Biological	0.0440067	10	34	3.0264	Meristem initiation	http://amigo.geneontology.org/amigo/term/GO:0010014	AT1G11130 AT1G30490 AT1G52150 AT1G56010 AT2G34710 AT3G16857 AT4G32880 AT5G27030 AT5G48160 AT5G60690
Biological	0.0444591	4	6	6.85984	Determination of bilateral symmetry	http://amigo.geneontology.org/amigo/term/GO:0009855	AT1G30490 AT1G52150 AT2G34710 AT5G60690
Biological	0.0444591	17	78	2.24264	Meristem growth	http://amigo.geneontology.org/amigo/term/GO:0035266	AT1G44900 AT1G52150 AT1G65380 AT2G31081 AT2G40220 AT2G43790 AT3G12380 AT3G16857 AT3G44600 AT3G50310 AT3G52770 AT4G08920 AT5G16850 AT5G18560 AT5G24740 AT5G55300 AT5G65700
Biological	0.0444591	4	6	6.85984	Regulation of cell fate specification	http://amigo.geneontology.org/amigo/term/GO:0042659	AT1G11130 AT4G18170 AT4G20140 AT5G44700
Biological	0.0444591	109	841	1.33363	Cellular developmental process	http://amigo.geneontology.org/amigo/term/GO:0048869	AT1G03060 AT1G03770 AT1G05230 AT1G08760 AT1G09240 AT1G11130 AT1G14920 AT1G18750 AT1G19360 AT1G19780 AT1G19835 AT1G25540 AT1G30210 AT1G30490 AT1G47240 AT1G48020 AT1G48380 AT1G50610 AT1G52150 AT1G53230 AT1G60460 AT1G63650 AT1G65380 AT1G68540 AT1G68795 AT1G72150 AT1G73360 AT1G73430 AT1G75110 AT1G75120 AT1G78080 AT1G79500 AT1G80350 AT2G18060 AT2G22540 AT2G29940 AT2G30370 AT2G31070 AT2G31081 AT2G32460…
Biological	0.0451798	87	647	1.38363	Positive regulation of biosynthetic process	http://amigo.geneontology.org/amigo/term/GO:0009891	AT1G01160 AT1G08970 AT1G09100 AT1G09340 AT1G14920 AT1G15780 AT1G16060 AT1G18670 AT1G18750 AT1G20980 AT1G25540 AT1G27045 AT1G27370 AT1G27630 AT1G33770 AT1G33980 AT1G35660 AT1G50780 AT1G54140 AT1G54440 AT1G55970 AT1G69540 AT1G73500 AT1G79000 AT2G02070 AT2G05100 AT2G18490 AT2G20880 AT2G22540 AT2G27230 AT2G32460 AT2G34900 AT2G37678 AT2G39795 AT2G40220 AT2G40340 AT2G41070 AT2G42380 AT2G42430 AT2G46020…
Biological	0.0456923	85	630	1.3883	Positive regulation of cellular biosynthetic process	http://amigo.geneontology.org/amigo/term/GO:0031328	AT1G01160 AT1G08970 AT1G09100 AT1G09340 AT1G14920 AT1G15780 AT1G16060 AT1G18670 AT1G18750 AT1G20980 AT1G25540 AT1G27045 AT1G27370 AT1G27630 AT1G33770 AT1G33980 AT1G35660 AT1G50780 AT1G54140 AT1G54440 AT1G55970 AT1G69540 AT1G73500 AT1G79000 AT2G02070 AT2G18490 AT2G20880 AT2G22540 AT2G27230 AT2G32460 AT2G34900 AT2G37678 AT2G39795 AT2G40220 AT2G40340 AT2G41070 AT2G42380 AT2G42430 AT2G46020 AT2G46590…
Biological	0.046023	68	484	1.44567	Cell cycle process	http://amigo.geneontology.org/amigo/term/GO:0022402	AT1G02970 AT1G06590 AT1G07270 AT1G07745 AT1G09630 AT1G14920 AT1G20590 AT1G20610 AT1G22260 AT1G22275 AT1G44900 AT1G48380 AT1G49910 AT1G51355 AT1G60460 AT1G64625 AT1G69690 AT1G69770 AT1G70210 AT1G80370 AT2G16900 AT2G17620 AT2G27170 AT2G32530 AT2G33400 AT2G40430 AT2G44578 AT3G05210 AT3G07160 AT3G18730 AT3G19590 AT3G20898 AT3G23890 AT3G25100 AT3G43210 AT3G43610 AT3G47690 AT3G48160 AT3G48860 AT3G50240…
Biological	0.046023	16	72	2.28661	Regulation of cell population proliferation	http://amigo.geneontology.org/amigo/term/GO:0042127	AT1G11130 AT1G30210 AT1G44900 AT1G63980 AT1G68310 AT1G69220 AT2G26300 AT2G36400 AT3G11440 AT3G30350 AT3G57920 AT4G32880 AT4G33495 AT4G37740 AT5G06100 AT5G55920
Biological	0.046023	84	622	1.38961	Seed development	http://amigo.geneontology.org/amigo/term/GO:0048316	AT1G01550 AT1G03060 AT1G03910 AT1G11130 AT1G14920 AT1G15220 AT1G17840 AT1G21650 AT1G30490 AT1G44900 AT1G53700 AT1G54160 AT1G55250 AT1G56010 AT1G60870 AT1G64625 AT1G66730 AT1G69770 AT1G73590 AT1G78420 AT1G80410 AT2G01200 AT2G04842 AT2G14680 AT2G19450 AT2G32370 AT2G34710 AT2G35510 AT2G35620 AT2G37260 AT2G40220 AT2G40900 AT2G41720 AT2G46310 AT3G04070 AT3G08850 AT3G10380 AT3G12080 AT3G14900 AT3G15030…
Biological	0.046023	41	259	1.62888	Positive regulation of response to stimulus	http://amigo.geneontology.org/amigo/term/GO:0048584	AT1G07745 AT1G08970 AT1G09730 AT1G10300 AT1G14685 AT1G14920 AT1G18670 AT1G19100 AT1G25540 AT1G32540 AT1G52400 AT1G63100 AT1G66730 AT1G68310 AT1G69935 AT2G20880 AT2G26300 AT2G32460 AT2G35320 AT2G43790 AT2G46020 AT3G05120 AT3G05360 AT3G06400 AT3G13672 AT3G13980 AT3G57860 AT4G08920 AT4G15900 AT4G18390 AT4G35790 AT4G37260 AT5G06100 AT5G08130 AT5G12050 AT5G40440 AT5G40990 AT5G41790 AT5G45060 AT5G51450…
Biological	0.0463328	120	944	1.30802	Hormone-mediated signaling pathway	http://amigo.geneontology.org/amigo/term/GO:0009755	AT1G04310 AT1G08970 AT1G12820 AT1G14920 AT1G15520 AT1G16060 AT1G19220 AT1G25470 AT1G25540 AT1G30135 AT1G33980 AT1G42550 AT1G48500 AT1G50990 AT1G52400 AT1G53700 AT1G53910 AT1G54160 AT1G56010 AT1G62660 AT1G63100 AT1G63500 AT1G63650 AT1G64060 AT1G68870 AT1G69935 AT1G72360 AT1G73500 AT1G73590 AT1G75750 AT1G78080 AT2G01200 AT2G04550 AT2G20880 AT2G24010 AT2G26300 AT2G26980 AT2G27210 AT2G28550 AT2G29940…
Biological	0.0463328	27	151	1.83989	Stomatal movement	http://amigo.geneontology.org/amigo/term/GO:0010118	AT1G08860 AT1G10300 AT1G15520 AT1G17280 AT1G52400 AT1G64060 AT1G69850 AT2G05100 AT2G25930 AT2G26300 AT2G39660 AT2G40220 AT2G41070 AT2G43790 AT3G01500 AT3G14270 AT3G16857 AT3G50310 AT3G51550 AT3G51780 AT4G08920 AT4G18950 AT4G35790 AT5G06970 AT5G22920 AT5G48650 AT5G57050
Biological	0.0463328	10	35	2.93993	Cell fate specification	http://amigo.geneontology.org/amigo/term/GO:0001708	AT1G11130 AT1G63650 AT2G37260 AT3G28430 AT4G13750 AT4G18170 AT4G20140 AT5G02820 AT5G16560 AT5G44700
Biological	0.0463328	13	53	2.5239	Regulation of development, heterochronic	http://amigo.geneontology.org/amigo/term/GO:0040034	AT1G04080 AT1G27360 AT1G27370 AT1G28420 AT1G30210 AT1G35560 AT1G53230 AT2G31070 AT3G06400 AT3G15030 AT4G18390 AT5G12840 AT5G43270
Biological	0.0463328	51	342	1.53444	Regulation of post-embryonic development	http://amigo.geneontology.org/amigo/term/GO:0048580	AT1G08970 AT1G09730 AT1G14920 AT1G15520 AT1G16060 AT1G25540 AT1G26830 AT1G42550 AT1G53160 AT1G66700 AT1G68050 AT1G69935 AT1G77080 AT1G77300 AT2G19450 AT2G22540 AT2G22840 AT2G25930 AT2G29940 AT2G30370 AT2G33350 AT2G33810 AT2G34900 AT2G36400 AT2G37678 AT2G40080 AT2G46340 AT2G46590 AT3G01500 AT3G07650 AT3G11240 AT3G15270 AT3G23210 AT3G44110 AT3G44600 AT4G00315 AT4G08920 AT4G18390 AT4G20370 AT4G22140…
Biological	0.0463328	75	545	1.41602	Positive regulation of RNA biosynthetic process	http://amigo.geneontology.org/amigo/term/GO:1902680	AT1G01160 AT1G08970 AT1G09100 AT1G09340 AT1G14920 AT1G15780 AT1G18670 AT1G18750 AT1G20980 AT1G25540 AT1G27045 AT1G27370 AT1G27630 AT1G33770 AT1G35660 AT1G50780 AT1G54140 AT1G54440 AT1G55970 AT1G69540 AT1G73500 AT1G79000 AT2G02070 AT2G18490 AT2G20880 AT2G22540 AT2G27230 AT2G32460 AT2G34900 AT2G37678 AT2G40220 AT2G40340 AT2G41070 AT2G42380 AT2G42430 AT2G46020 AT2G46770 AT2G46830 AT3G02310 AT3G05050…
Biological	0.0463328	75	545	1.41602	Positive regulation of nucleic acid-templated transcription	http://amigo.geneontology.org/amigo/term/GO:1903508	AT1G01160 AT1G08970 AT1G09100 AT1G09340 AT1G14920 AT1G15780 AT1G18670 AT1G18750 AT1G20980 AT1G25540 AT1G27045 AT1G27370 AT1G27630 AT1G33770 AT1G35660 AT1G50780 AT1G54140 AT1G54440 AT1G55970 AT1G69540 AT1G73500 AT1G79000 AT2G02070 AT2G18490 AT2G20880 AT2G22540 AT2G27230 AT2G32460 AT2G34900 AT2G37678 AT2G40220 AT2G40340 AT2G41070 AT2G42380 AT2G42430 AT2G46020 AT2G46770 AT2G46830 AT3G02310 AT3G05050…
Molecular	4.17008e-07	257	1823	1.45061	Transcription regulator activity	http://amigo.geneontology.org/amigo/term/GO:0140110	AT1G01160 AT1G01520 AT1G02030 AT1G05230 AT1G07520 AT1G07980 AT1G08970 AT1G10120 AT1G11270 AT1G12855 AT1G12870 AT1G14440 AT1G14510 AT1G14685 AT1G14687 AT1G14920 AT1G15780 AT1G16060 AT1G17520 AT1G18750 AT1G19220 AT1G20640 AT1G20696 AT1G20710 AT1G20910 AT1G20980 AT1G24250 AT1G25470 AT1G25540 AT1G27045 AT1G27360 AT1G27370 AT1G28420 AT1G29010 AT1G29280 AT1G30210 AT1G30490 AT1G30650 AT1G32360 AT1G33060…
Molecular	9.37123e-07	236	1670	1.45412	DNA-binding transcription factor activity	http://amigo.geneontology.org/amigo/term/GO:0003700	AT1G01520 AT1G02030 AT1G05230 AT1G07520 AT1G07980 AT1G08970 AT1G10120 AT1G11270 AT1G12855 AT1G12870 AT1G14440 AT1G14685 AT1G14687 AT1G14920 AT1G16060 AT1G17520 AT1G18750 AT1G19220 AT1G20640 AT1G20696 AT1G20710 AT1G20910 AT1G20980 AT1G25470 AT1G27045 AT1G27360 AT1G27370 AT1G28420 AT1G29010 AT1G29280 AT1G30210 AT1G30490 AT1G30650 AT1G32360 AT1G33060 AT1G35560 AT1G42990 AT1G49560 AT1G49790 AT1G49900…
Molecular	2.25365e-06	190	1301	1.50273	Sequence-specific DNA binding	http://amigo.geneontology.org/amigo/term/GO:0043565	AT1G07270 AT1G07520 AT1G07980 AT1G08970 AT1G10120 AT1G11270 AT1G12855 AT1G12870 AT1G14440 AT1G14510 AT1G14685 AT1G14687 AT1G14920 AT1G17520 AT1G18750 AT1G19220 AT1G20910 AT1G25470 AT1G27045 AT1G27370 AT1G29280 AT1G30210 AT1G30490 AT1G30650 AT1G30810 AT1G32360 AT1G35560 AT1G44900 AT1G49560 AT1G49790 AT1G50780 AT1G52150 AT1G53160 AT1G53230 AT1G53910 AT1G54160 AT1G57820 AT1G63100 AT1G68670 AT1G69170…
Molecular	0.000201951	161	1139	1.45448	Protein kinase activity	http://amigo.geneontology.org/amigo/term/GO:0004672	AT1G01453 AT1G01560 AT1G02970 AT1G03930 AT1G04210 AT1G04310 AT1G09840 AT1G10850 AT1G11130 AT1G11440 AT1G12970 AT1G13350 AT1G15530 AT1G16120 AT1G16150 AT1G17910 AT1G18670 AT1G19390 AT1G24650 AT1G25320 AT1G28440 AT1G33770 AT1G45160 AT1G50610 AT1G50990 AT1G51805 AT1G52290 AT1G52310 AT1G52540 AT1G53090 AT1G53570 AT1G53700 AT1G56720 AT1G60940 AT1G61500 AT1G63500 AT1G64300 AT1G64630 AT1G65370 AT1G65800…
Molecular	0.00361316	124	882	1.44663	Protein serine/threonine kinase activity	http://amigo.geneontology.org/amigo/term/GO:0004674	AT1G01560 AT1G02970 AT1G03930 AT1G04210 AT1G04310 AT1G09840 AT1G11440 AT1G12970 AT1G13350 AT1G15530 AT1G16120 AT1G16150 AT1G17910 AT1G18670 AT1G19390 AT1G24650 AT1G28440 AT1G33770 AT1G45160 AT1G50610 AT1G50990 AT1G52290 AT1G53570 AT1G53700 AT1G56720 AT1G60940 AT1G61500 AT1G63500 AT1G64630 AT1G65370 AT1G65800 AT1G66150 AT1G66880 AT1G67000 AT1G67580 AT1G68690 AT1G69730 AT1G73500 AT1G76360 AT1G79680…
Molecular	0.00361316	172	1303	1.35828	Phosphotransferase activity, alcohol group as acceptor	http://amigo.geneontology.org/amigo/term/GO:0016773	AT1G01453 AT1G01560 AT1G02970 AT1G03930 AT1G04210 AT1G04310 AT1G09840 AT1G10850 AT1G11130 AT1G11440 AT1G12970 AT1G13350 AT1G15530 AT1G16120 AT1G16150 AT1G17910 AT1G18670 AT1G19390 AT1G24650 AT1G25320 AT1G28440 AT1G33770 AT1G45160 AT1G50610 AT1G50990 AT1G51805 AT1G52290 AT1G52310 AT1G52540 AT1G53090 AT1G53570 AT1G53700 AT1G56720 AT1G60940 AT1G61500 AT1G63500 AT1G64300 AT1G64630 AT1G65370 AT1G65800…
Molecular	0.00554112	194	1514	1.3185	Kinase activity	http://amigo.geneontology.org/amigo/term/GO:0016301	AT1G01453 AT1G01560 AT1G02970 AT1G03930 AT1G04210 AT1G04310 AT1G09840 AT1G10700 AT1G10850 AT1G11130 AT1G11440 AT1G12970 AT1G13350 AT1G15530 AT1G16120 AT1G16150 AT1G17910 AT1G18270 AT1G18670 AT1G19390 AT1G24650 AT1G25320 AT1G28440 AT1G31230 AT1G32380 AT1G33770 AT1G45160 AT1G50610 AT1G50990 AT1G51805 AT1G52290 AT1G52310 AT1G52540 AT1G53090 AT1G53570 AT1G53700 AT1G54130 AT1G56720 AT1G60940 AT1G61500…
Molecular	0.00758382	139	1035	1.38191	Sequence-specific double-stranded DNA binding	http://amigo.geneontology.org/amigo/term/GO:1990837	AT1G07270 AT1G07520 AT1G07980 AT1G08970 AT1G10120 AT1G14440 AT1G14510 AT1G14685 AT1G14687 AT1G14920 AT1G17520 AT1G18750 AT1G19220 AT1G20910 AT1G25470 AT1G29280 AT1G30490 AT1G30650 AT1G30810 AT1G32360 AT1G35560 AT1G44900 AT1G49560 AT1G50780 AT1G52150 AT1G53160 AT1G53910 AT1G54160 AT1G68670 AT1G69170 AT1G69540 AT1G69690 AT1G72360 AT1G73360 AT1G74840 AT1G75430 AT1G76900 AT1G77080 AT1G77920 AT1G78080…
Molecular	0.0198054	133	1010	1.35499	Transcription cis-regulatory region binding	http://amigo.geneontology.org/amigo/term/GO:0000976	AT1G07520 AT1G07980 AT1G08970 AT1G10120 AT1G14440 AT1G14510 AT1G14685 AT1G14687 AT1G14920 AT1G17520 AT1G18750 AT1G19220 AT1G20910 AT1G25470 AT1G29280 AT1G30490 AT1G30650 AT1G30810 AT1G32360 AT1G35560 AT1G49560 AT1G50780 AT1G52150 AT1G53160 AT1G53910 AT1G54160 AT1G68670 AT1G69170 AT1G69540 AT1G69690 AT1G72360 AT1G73360 AT1G74840 AT1G75430 AT1G76900 AT1G77080 AT1G77920 AT1G78080 AT2G02070 AT2G03340…
Molecular	0.0198054	133	1010	1.35499	Transcription regulatory region nucleic acid binding	http://amigo.geneontology.org/amigo/term/GO:0001067	AT1G07520 AT1G07980 AT1G08970 AT1G10120 AT1G14440 AT1G14510 AT1G14685 AT1G14687 AT1G14920 AT1G17520 AT1G18750 AT1G19220 AT1G20910 AT1G25470 AT1G29280 AT1G30490 AT1G30650 AT1G30810 AT1G32360 AT1G35560 AT1G49560 AT1G50780 AT1G52150 AT1G53160 AT1G53910 AT1G54160 AT1G68670 AT1G69170 AT1G69540 AT1G69690 AT1G72360 AT1G73360 AT1G74840 AT1G75430 AT1G76900 AT1G77080 AT1G77920 AT1G78080 AT2G02070 AT2G03340…
Molecular	0.0198054	148	1147	1.32771	Double-stranded DNA binding	http://amigo.geneontology.org/amigo/term/GO:0003690	AT1G07270 AT1G07520 AT1G07980 AT1G08970 AT1G10120 AT1G14440 AT1G14510 AT1G14685 AT1G14687 AT1G14920 AT1G17520 AT1G18750 AT1G19220 AT1G20910 AT1G21160 AT1G25470 AT1G29280 AT1G30490 AT1G30650 AT1G30810 AT1G32360 AT1G35560 AT1G44900 AT1G49560 AT1G50780 AT1G52150 AT1G53160 AT1G53910 AT1G54160 AT1G57820 AT1G62010 AT1G68670 AT1G69170 AT1G69540 AT1G69690 AT1G72360 AT1G73360 AT1G74840 AT1G75430 AT1G76900…
Molecular	0.0198054	8	19	4.33253	Oxidoreductase activity, acting on metal ions	http://amigo.geneontology.org/amigo/term/GO:0016722	AT1G01580 AT1G01590 AT1G23020 AT2G43400 AT4G03240 AT5G01600 AT5G23980 AT5G49740
Molecular	0.0198054	36	200	1.85216	ADP binding	http://amigo.geneontology.org/amigo/term/GO:0043531	AT1G05890 AT1G12210 AT1G12220 AT1G12280 AT1G12290 AT1G15890 AT1G51480 AT1G58602 AT1G61180 AT1G62630 AT1G63360 AT1G63880 AT1G72850 AT3G04210 AT3G07040 AT3G46730 AT4G10780 AT4G12010 AT4G16970 AT4G16990 AT4G19500 AT4G27190 AT4G33300 AT5G05400 AT5G17680 AT5G18370 AT5G40910 AT5G43730 AT5G43740 AT5G45060 AT5G45200 AT5G46470 AT5G47260 AT5G49140 AT5G63020 AT5G65930
Molecular	0.0242619	39	226	1.77567	Helicase activity	http://amigo.geneontology.org/amigo/term/GO:0004386	AT1G03190 AT1G05490 AT1G16800 AT1G20920 AT1G20960 AT1G28070 AT1G30660 AT1G44900 AT1G48310 AT1G50410 AT1G58060 AT1G59760 AT1G79950 AT2G01130 AT2G02090 AT2G07750 AT2G13370 AT2G14050 AT2G28240 AT2G35920 AT2G38770 AT2G42270 AT2G46020 AT3G03300 AT3G06400 AT3G16840 AT3G42670 AT3G54280 AT4G09730 AT4G15850 AT4G18460 AT4G32700 AT4G34910 AT5G08620 AT5G20320 AT5G37160 AT5G61460 AT5G63630 AT5G63950
Molecular	0.0247611	60	394	1.56697	Identical protein binding	http://amigo.geneontology.org/amigo/term/GO:0042802	AT1G04310 AT1G11130 AT1G12220 AT1G14440 AT1G14687 AT1G17840 AT1G19100 AT1G35560 AT1G49880 AT1G52400 AT1G53090 AT1G55250 AT1G73430 AT2G03220 AT2G22810 AT2G27060 AT2G37678 AT2G40080 AT2G41770 AT2G46340 AT2G47430 AT3G03490 AT3G06483 AT3G12670 AT3G13672 AT3G17860 AT3G28180 AT4G08920 AT4G16250 AT4G20320 AT4G22200 AT4G23750 AT4G26110 AT4G31800 AT4G33430 AT4G34710 AT4G36930 AT4G37770 AT4G38900 AT5G01600…
Molecular	0.0255876	5	8	6.4311	Ferric-chelate reductase activity	http://amigo.geneontology.org/amigo/term/GO:0000293	AT1G01580 AT1G01590 AT1G23020 AT5G23980 AT5G49740
Molecular	0.0255876	5	8	6.4311	Auxin binding	http://amigo.geneontology.org/amigo/term/GO:0010011	AT1G12820 AT3G26810 AT3G62980 AT4G03190 AT5G49980
Molecular	0.0262399	57	373	1.57243	Carbohydrate binding	http://amigo.geneontology.org/amigo/term/GO:0030246	AT1G09340 AT1G10150 AT1G15530 AT1G16120 AT1G16150 AT1G17910 AT1G19390 AT1G33790 AT1G52000 AT1G52050 AT1G52060 AT1G52070 AT1G52110 AT1G52120 AT1G52130 AT1G52310 AT1G57570 AT1G60095 AT1G60110 AT1G61230 AT1G61500 AT1G65800 AT1G66880 AT1G67000 AT1G68560 AT1G69730 AT1G77330 AT1G79680 AT2G16730 AT2G19860 AT2G25980 AT2G40840 AT2G43700 AT2G46850 AT3G09035 AT3G09190 AT3G16470 AT3G53065 AT3G53080 AT3G58100…
Molecular	0.0280925	6	12	5.14488	5 -flap endonuclease activity	http://amigo.geneontology.org/amigo/term/GO:0017108	AT1G01880 AT1G18090 AT2G30350 AT3G05210 AT3G28030 AT5G43210
Molecular	0.0381794	217	1814	1.23091	Transferase activity, transferring phosphorus-containing groups	http://amigo.geneontology.org/amigo/term/GO:0016772	AT1G01453 AT1G01560 AT1G02970 AT1G03930 AT1G04210 AT1G04310 AT1G05610 AT1G09840 AT1G10700 AT1G10850 AT1G11130 AT1G11440 AT1G12970 AT1G13350 AT1G15530 AT1G16120 AT1G16150 AT1G17910 AT1G18270 AT1G18670 AT1G19390 AT1G24650 AT1G25320 AT1G27680 AT1G28440 AT1G30660 AT1G31230 AT1G32380 AT1G33770 AT1G45160 AT1G50610 AT1G50840 AT1G50990 AT1G51805 AT1G52290 AT1G52310 AT1G52540 AT1G53090 AT1G53570 AT1G53700…

## Sheet: O. sativa
Supplementary File 3B: GO enrichment analysis showing the enriched biological process, cellular component and molecular function (FDR < 0.05) derived from lncRNA-associated miRNA-targeted genes in O. sativa
Category	Enrichment FDR	nGenes	Pathway Genes	Fold Enrichment	Pathway	URL	Genes
Biological	7.23819e-09	209	1881	1.59064	Transcription, DNA-templated	http://amigo.geneontology.org/amigo/term/GO:0006351	OS01G0109700 OS01G0111500 OS01G0132700 OS01G0158900 OS01G0159800 OS01G0191300 OS01G0193900 OS01G0195000 OS01G0224100 OS01G0226700 OS01G0254100 OS01G0281100 OS01G0338100 OS01G0510800 OS01G0575400 OS01G0625900 OS01G0708000 OS01G0714800 OS01G0775100 OS01G0812000 OS01G0813300 OS01G0844900 OS01G0851000 OS01G0859100 OS01G0871200 OS01G0899800 OS01G0952800 OS01G0954500 OS01G0968800 OS02G0148500 OS02G0175…
Biological	7.23819e-09	213	1922	1.5865	Regulation of nucleobase-containing compound metabolic process	http://amigo.geneontology.org/amigo/term/GO:0019219	OS01G0109700 OS01G0111500 OS01G0132700 OS01G0158900 OS01G0159800 OS01G0180600 OS01G0191300 OS01G0193900 OS01G0195000 OS01G0224100 OS01G0226700 OS01G0254100 OS01G0281100 OS01G0329800 OS01G0338100 OS01G0510800 OS01G0526100 OS01G0575400 OS01G0625900 OS01G0708000 OS01G0714800 OS01G0812000 OS01G0813300 OS01G0818300 OS01G0844900 OS01G0859100 OS01G0871200 OS01G0899800 OS01G0907900 OS01G0952800 OS01G0954…
Biological	7.23819e-09	210	1892	1.58895	RNA biosynthetic process	http://amigo.geneontology.org/amigo/term/GO:0032774	OS01G0109700 OS01G0111500 OS01G0132700 OS01G0158900 OS01G0159800 OS01G0191300 OS01G0193900 OS01G0195000 OS01G0224100 OS01G0226700 OS01G0254100 OS01G0281100 OS01G0338100 OS01G0510800 OS01G0575400 OS01G0625900 OS01G0708000 OS01G0714800 OS01G0775100 OS01G0812000 OS01G0813300 OS01G0844900 OS01G0851000 OS01G0859100 OS01G0871200 OS01G0899800 OS01G0952800 OS01G0954500 OS01G0968800 OS02G0148500 OS02G0175…
Biological	7.23819e-09	210	1887	1.59317	Nucleic acid-templated transcription	http://amigo.geneontology.org/amigo/term/GO:0097659	OS01G0109700 OS01G0111500 OS01G0132700 OS01G0158900 OS01G0159800 OS01G0191300 OS01G0193900 OS01G0195000 OS01G0224100 OS01G0226700 OS01G0254100 OS01G0281100 OS01G0338100 OS01G0510800 OS01G0575400 OS01G0625900 OS01G0708000 OS01G0714800 OS01G0775100 OS01G0812000 OS01G0813300 OS01G0844900 OS01G0851000 OS01G0859100 OS01G0871200 OS01G0899800 OS01G0952800 OS01G0954500 OS01G0968800 OS02G0148500 OS02G0175…
Biological	1.13825e-08	195	1745	1.59975	Regulation of transcription, DNA-templated	http://amigo.geneontology.org/amigo/term/GO:0006355	OS01G0109700 OS01G0111500 OS01G0132700 OS01G0158900 OS01G0159800 OS01G0191300 OS01G0193900 OS01G0195000 OS01G0224100 OS01G0226700 OS01G0254100 OS01G0281100 OS01G0338100 OS01G0510800 OS01G0575400 OS01G0625900 OS01G0708000 OS01G0714800 OS01G0812000 OS01G0813300 OS01G0844900 OS01G0859100 OS01G0871200 OS01G0899800 OS01G0952800 OS01G0954500 OS01G0968800 OS02G0148500 OS02G0175100 OS02G0182100 OS02G0191…
Biological	1.13825e-08	207	1881	1.57541	Regulation of RNA metabolic process	http://amigo.geneontology.org/amigo/term/GO:0051252	OS01G0109700 OS01G0111500 OS01G0132700 OS01G0158900 OS01G0159800 OS01G0191300 OS01G0193900 OS01G0195000 OS01G0224100 OS01G0226700 OS01G0254100 OS01G0281100 OS01G0329800 OS01G0338100 OS01G0510800 OS01G0526100 OS01G0575400 OS01G0625900 OS01G0708000 OS01G0714800 OS01G0812000 OS01G0813300 OS01G0818300 OS01G0844900 OS01G0859100 OS01G0871200 OS01G0899800 OS01G0907900 OS01G0952800 OS01G0954500 OS01G0968…
Biological	1.13825e-08	195	1745	1.59975	Regulation of nucleic acid-templated transcription	http://amigo.geneontology.org/amigo/term/GO:1903506	OS01G0109700 OS01G0111500 OS01G0132700 OS01G0158900 OS01G0159800 OS01G0191300 OS01G0193900 OS01G0195000 OS01G0224100 OS01G0226700 OS01G0254100 OS01G0281100 OS01G0338100 OS01G0510800 OS01G0575400 OS01G0625900 OS01G0708000 OS01G0714800 OS01G0812000 OS01G0813300 OS01G0844900 OS01G0859100 OS01G0871200 OS01G0899800 OS01G0952800 OS01G0954500 OS01G0968800 OS02G0148500 OS02G0175100 OS02G0182100 OS02G0191…
Biological	1.13825e-08	195	1745	1.59975	Regulation of RNA biosynthetic process	http://amigo.geneontology.org/amigo/term/GO:2001141	OS01G0109700 OS01G0111500 OS01G0132700 OS01G0158900 OS01G0159800 OS01G0191300 OS01G0193900 OS01G0195000 OS01G0224100 OS01G0226700 OS01G0254100 OS01G0281100 OS01G0338100 OS01G0510800 OS01G0575400 OS01G0625900 OS01G0708000 OS01G0714800 OS01G0812000 OS01G0813300 OS01G0844900 OS01G0859100 OS01G0871200 OS01G0899800 OS01G0952800 OS01G0954500 OS01G0968800 OS02G0148500 OS02G0175100 OS02G0182100 OS02G0191…
Biological	4.65691e-08	212	1973	1.53823	Regulation of cellular macromolecule biosynthetic process	http://amigo.geneontology.org/amigo/term/GO:2000112	OS01G0109700 OS01G0111500 OS01G0132700 OS01G0158900 OS01G0159800 OS01G0160800 OS01G0180600 OS01G0191300 OS01G0193900 OS01G0195000 OS01G0224100 OS01G0226700 OS01G0254100 OS01G0281100 OS01G0329800 OS01G0338100 OS01G0510800 OS01G0575400 OS01G0625900 OS01G0708000 OS01G0714800 OS01G0812000 OS01G0813300 OS01G0844800 OS01G0844900 OS01G0859100 OS01G0871200 OS01G0899800 OS01G0952800 OS01G0954500 OS01G0968…
Biological	5.00433e-08	212	1977	1.53512	Regulation of macromolecule biosynthetic process	http://amigo.geneontology.org/amigo/term/GO:0010556	OS01G0109700 OS01G0111500 OS01G0132700 OS01G0158900 OS01G0159800 OS01G0160800 OS01G0180600 OS01G0191300 OS01G0193900 OS01G0195000 OS01G0224100 OS01G0226700 OS01G0254100 OS01G0281100 OS01G0329800 OS01G0338100 OS01G0510800 OS01G0575400 OS01G0625900 OS01G0708000 OS01G0714800 OS01G0812000 OS01G0813300 OS01G0844800 OS01G0844900 OS01G0859100 OS01G0871200 OS01G0899800 OS01G0952800 OS01G0954500 OS01G0968…
Biological	8.21948e-07	13	26	7.15786	Phenylpropanoid catabolic process	http://amigo.geneontology.org/amigo/term/GO:0046271	OS01G0634500 OS01G0842500 OS01G0850550 OS01G0850700 OS01G0850800 OS03G0273200 OS03G0297900 OS05G0458500 OS05G0458600 OS10G0346300 OS11G0641800 OS11G0696900 OS12G0258700
Biological	8.21948e-07	13	26	7.15786	Lignin catabolic process	http://amigo.geneontology.org/amigo/term/GO:0046274	OS01G0634500 OS01G0842500 OS01G0850550 OS01G0850700 OS01G0850800 OS03G0273200 OS03G0297900 OS05G0458500 OS05G0458600 OS10G0346300 OS11G0641800 OS11G0696900 OS12G0258700
Biological	3.1819e-05	132	1203	1.5708	Developmental process	http://amigo.geneontology.org/amigo/term/GO:0032502	OS01G0124900 OS01G0174700 OS01G0182600 OS01G0232700 OS01G0242400 OS01G0305900 OS01G0321300 OS01G0321700 OS01G0338100 OS01G0571500 OS01G0580100 OS01G0683100 OS01G0710200 OS01G0743400 OS01G0812000 OS01G0859100 OS01G0862300 OS01G0871300 OS01G0907900 OS01G0923700 OS01G0923900 OS01G0927500 OS01G0952000 OS01G0958500 OS02G0128800 OS02G0196100 OS02G0274100 OS02G0448000 OS02G0625000 OS02G0649900 OS02G0678…
Biological	0.000811909	15	56	3.83457	Lignin metabolic process	http://amigo.geneontology.org/amigo/term/GO:0009808	OS01G0634500 OS01G0842500 OS01G0850550 OS01G0850700 OS01G0850800 OS03G0273200 OS03G0297900 OS05G0458500 OS05G0458600 OS08G0545200 OS10G0346300 OS11G0641800 OS11G0696900 OS12G0258700 OS12G0632900
Biological	0.00103891	20	94	3.0459	Phenylpropanoid metabolic process	http://amigo.geneontology.org/amigo/term/GO:0009698	OS01G0634500 OS01G0842500 OS01G0850550 OS01G0850700 OS01G0850800 OS02G0177600 OS02G0697400 OS03G0167600 OS03G0273200 OS03G0297900 OS05G0458500 OS05G0458600 OS08G0245200 OS08G0448000 OS08G0545200 OS10G0346300 OS11G0641800 OS11G0696900 OS12G0258700 OS12G0632900
Biological	0.00159925	32	201	2.27912	Flower development	http://amigo.geneontology.org/amigo/term/GO:0009908	OS01G0182600 OS01G0321700 OS01G0743400 OS01G0812000 OS01G0923700 OS01G0927500 OS02G0274100 OS02G0625000 OS02G0793900 OS03G0215400 OS03G0216800 OS03G0307800 OS03G0727000 OS03G0818800 OS04G0636400 OS04G0649100 OS05G0121600 OS05G0370600 OS06G0162800 OS06G0654900 OS06G0712700 OS07G0165000 OS07G0235800 OS07G0613300 OS08G0137250 OS08G0564300 OS09G0306700 OS11G0101200 OS12G0101000 OS12G0163200 OS12G0472…
Biological	0.00159925	181	1898	1.3652	Cellular response to stimulus	http://amigo.geneontology.org/amigo/term/GO:0051716	OS01G0106700 OS01G0174700 OS01G0180600 OS01G0252100 OS01G0266000 OS01G0292200 OS01G0357900 OS01G0526100 OS01G0531200 OS01G0643300 OS01G0665200 OS01G0685500 OS01G0738500 OS01G0757800 OS01G0766200 OS01G0767900 OS01G0824600 OS01G0830200 OS01G0832300 OS01G0835500 OS01G0923700 OS01G0923900 OS01G0952800 OS02G0104800 OS02G0158900 OS02G0175200 OS02G0182100 OS02G0216000 OS02G0281000 OS02G0283800 OS02G0511…
Biological	0.00169631	109	1035	1.50765	Anatomical structure development	http://amigo.geneontology.org/amigo/term/GO:0048856	OS01G0124900 OS01G0174700 OS01G0182600 OS01G0232700 OS01G0242400 OS01G0321300 OS01G0321700 OS01G0338100 OS01G0571500 OS01G0580100 OS01G0683100 OS01G0710200 OS01G0743400 OS01G0812000 OS01G0859100 OS01G0862300 OS01G0871300 OS01G0907900 OS01G0923700 OS01G0923900 OS01G0927500 OS01G0952000 OS01G0958500 OS02G0128800 OS02G0196100 OS02G0274100 OS02G0448000 OS02G0625000 OS02G0649900 OS02G0697400 OS02G0701…
Biological	0.00224334	60	490	1.75295	Post-embryonic development	http://amigo.geneontology.org/amigo/term/GO:0009791	OS01G0174700 OS01G0182600 OS01G0321700 OS01G0338100 OS01G0580100 OS01G0743400 OS01G0812000 OS01G0871300 OS01G0923700 OS01G0927500 OS02G0274100 OS02G0448000 OS02G0625000 OS02G0649900 OS02G0701300 OS02G0738400 OS02G0793900 OS03G0121800 OS03G0175800 OS03G0215400 OS03G0216800 OS03G0218300 OS03G0307800 OS03G0312600 OS03G0449200 OS03G0684500 OS03G0727000 OS03G0800100 OS03G0818800 OS04G0469800 OS04G0636…
Biological	0.00232192	77	678	1.62583	Regulation of biological quality	http://amigo.geneontology.org/amigo/term/GO:0065008	OS01G0169800 OS01G0321700 OS01G0329800 OS01G0530400 OS01G0643300 OS01G0862300 OS01G0968700 OS02G0104800 OS02G0138900 OS02G0238500 OS02G0314300 OS02G0433600 OS02G0625000 OS02G0649900 OS02G0738400 OS02G0767700 OS02G0813500 OS03G0102300 OS03G0107100 OS03G0131200 OS03G0175800 OS03G0284000 OS03G0298700 OS03G0306200 OS03G0405500 OS03G0408600 OS03G0433200 OS03G0694900 OS03G0742800 OS04G0469800 OS04G0496…
Biological	0.00238907	43	315	1.95421	Shoot system development	http://amigo.geneontology.org/amigo/term/GO:0048367	OS01G0174700 OS01G0182600 OS01G0321700 OS01G0743400 OS01G0812000 OS01G0923700 OS01G0923900 OS01G0927500 OS02G0274100 OS02G0625000 OS02G0701300 OS02G0738400 OS02G0793900 OS03G0215400 OS03G0216800 OS03G0284000 OS03G0307800 OS03G0408600 OS03G0433200 OS03G0727000 OS03G0785800 OS03G0818800 OS04G0615000 OS04G0636400 OS04G0649100 OS05G0121600 OS05G0370600 OS06G0162800 OS06G0654900 OS06G0712700 OS07G0152…
Biological	0.00240592	32	208	2.20242	Reproductive shoot system development	http://amigo.geneontology.org/amigo/term/GO:0090567	OS01G0182600 OS01G0321700 OS01G0743400 OS01G0812000 OS01G0923700 OS01G0927500 OS02G0274100 OS02G0625000 OS02G0793900 OS03G0215400 OS03G0216800 OS03G0307800 OS03G0727000 OS03G0818800 OS04G0636400 OS04G0649100 OS05G0121600 OS05G0370600 OS06G0162800 OS06G0654900 OS06G0712700 OS07G0165000 OS07G0235800 OS07G0613300 OS08G0137250 OS08G0564300 OS09G0306700 OS11G0101200 OS12G0101000 OS12G0163200 OS12G0472…
Biological	0.00319177	65	554	1.67964	Transcription by RNA polymerase II	http://amigo.geneontology.org/amigo/term/GO:0006366	OS01G0109700 OS01G0111500 OS01G0132700 OS01G0158900 OS01G0193900 OS01G0338100 OS01G0510800 OS01G0575400 OS01G0775100 OS01G0952800 OS02G0579600 OS02G0603600 OS02G0714300 OS02G0731200 OS02G0739700 OS02G0776400 OS02G0803700 OS03G0174900 OS03G0188900 OS03G0215400 OS03G0236300 OS03G0306200 OS03G0411100 OS03G0647600 OS03G0657000 OS03G0680700 OS03G0680800 OS03G0696300 OS03G0727000 OS04G0321600 OS04G0388…
Biological	0.00319177	50	393	1.82134	Reproductive structure development	http://amigo.geneontology.org/amigo/term/GO:0048608	OS01G0174700 OS01G0182600 OS01G0321700 OS01G0338100 OS01G0580100 OS01G0743400 OS01G0812000 OS01G0871300 OS01G0923700 OS01G0927500 OS02G0274100 OS02G0448000 OS02G0625000 OS02G0649900 OS02G0701300 OS02G0793900 OS03G0121800 OS03G0175800 OS03G0215400 OS03G0216800 OS03G0218300 OS03G0307800 OS03G0312600 OS03G0727000 OS03G0800100 OS03G0818800 OS04G0636400 OS04G0649100 OS05G0121600 OS05G0370600 OS05G0390…
Biological	0.00327551	50	394	1.81672	Reproductive system development	http://amigo.geneontology.org/amigo/term/GO:0061458	OS01G0174700 OS01G0182600 OS01G0321700 OS01G0338100 OS01G0580100 OS01G0743400 OS01G0812000 OS01G0871300 OS01G0923700 OS01G0927500 OS02G0274100 OS02G0448000 OS02G0625000 OS02G0649900 OS02G0701300 OS02G0793900 OS03G0121800 OS03G0175800 OS03G0215400 OS03G0216800 OS03G0218300 OS03G0307800 OS03G0312600 OS03G0727000 OS03G0800100 OS03G0818800 OS04G0636400 OS04G0649100 OS05G0121600 OS05G0370600 OS05G0390…
Biological	0.00489511	33	227	2.08114	Regulation of developmental process	http://amigo.geneontology.org/amigo/term/GO:0050793	OS01G0321700 OS01G0710200 OS01G0923700 OS01G0927500 OS01G0952000 OS02G0625000 OS02G0738400 OS02G0793900 OS03G0121800 OS03G0175800 OS03G0215400 OS03G0284000 OS03G0306200 OS03G0408600 OS03G0449200 OS03G0742800 OS03G0785800 OS03G0818800 OS04G0444300 OS04G0615000 OS04G0649100 OS05G0121600 OS06G0130100 OS06G0654900 OS07G0109400 OS07G0152000 OS07G0235800 OS09G0306700 OS09G0514400 OS09G0525400 OS11G0101…
Biological	0.00566141	58	490	1.69451	Regulation of transcription by RNA polymerase II	http://amigo.geneontology.org/amigo/term/GO:0006357	OS01G0109700 OS01G0111500 OS01G0132700 OS01G0158900 OS01G0193900 OS01G0338100 OS01G0510800 OS01G0575400 OS01G0952800 OS02G0579600 OS02G0603600 OS02G0714300 OS02G0731200 OS02G0739700 OS02G0776400 OS02G0803700 OS03G0174900 OS03G0188900 OS03G0215400 OS03G0236300 OS03G0306200 OS03G0411100 OS03G0647600 OS03G0680700 OS03G0680800 OS03G0696300 OS03G0727000 OS04G0321600 OS04G0388500 OS04G0461300 OS04G0665…
Biological	0.00681723	5	8	8.94733	DNA replication-independent nucleosome organization	http://amigo.geneontology.org/amigo/term/GO:0034724	OS04G0321600 OS05G0553800 OS07G0122400 OS08G0404350 OS09G0567700
Biological	0.00756632	52	431	1.72719	Developmental process involved in reproduction	http://amigo.geneontology.org/amigo/term/GO:0003006	OS01G0174700 OS01G0182600 OS01G0321700 OS01G0338100 OS01G0580100 OS01G0743400 OS01G0812000 OS01G0871300 OS01G0923700 OS01G0927500 OS02G0274100 OS02G0448000 OS02G0625000 OS02G0649900 OS02G0701300 OS02G0793900 OS03G0121800 OS03G0175800 OS03G0215400 OS03G0216800 OS03G0218300 OS03G0307800 OS03G0312600 OS03G0727000 OS03G0800100 OS03G0818800 OS04G0636400 OS04G0649100 OS05G0121600 OS05G0370600 OS05G0390…
Biological	0.00863771	75	691	1.55381	Cellular lipid metabolic process	http://amigo.geneontology.org/amigo/term/GO:0044255	OS01G0355600 OS01G0369900 OS01G0580100 OS01G0716800 OS01G0758400 OS01G0761300 OS02G0120200 OS02G0123600 OS02G0140101 OS02G0173500 OS02G0274100 OS02G0539100 OS02G0569000 OS02G0570400 OS02G0644700 OS02G0655600 OS02G0817700 OS03G0101900 OS03G0220100 OS03G0299800 OS03G0348200 OS03G0391400 OS03G0423200 OS03G0684500 OS03G0705300 OS03G0732000 OS04G0178300 OS04G0340300 OS04G0541500 OS04G0589600 OS04G0691…
Biological	0.00939529	94	915	1.47069	Multicellular organism development	http://amigo.geneontology.org/amigo/term/GO:0007275	OS01G0124900 OS01G0174700 OS01G0182600 OS01G0232700 OS01G0242400 OS01G0321700 OS01G0338100 OS01G0571500 OS01G0580100 OS01G0743400 OS01G0812000 OS01G0862300 OS01G0871300 OS01G0907900 OS01G0923700 OS01G0923900 OS01G0927500 OS01G0952000 OS01G0958500 OS02G0128800 OS02G0274100 OS02G0448000 OS02G0625000 OS02G0649900 OS02G0697400 OS02G0701300 OS02G0714000 OS02G0738400 OS02G0793900 OS03G0121800 OS03G0167…
Biological	0.00960259	7	18	5.56723	Cellular component assembly involved in morphogenesis	http://amigo.geneontology.org/amigo/term/GO:0010927	OS01G0321700 OS02G0697400 OS03G0167600 OS03G0825700 OS08G0515900 OS09G0306700 OS09G0493500
Biological	0.00960259	7	18	5.56723	Cellular component morphogenesis	http://amigo.geneontology.org/amigo/term/GO:0032989	OS01G0321700 OS02G0697400 OS03G0167600 OS03G0825700 OS08G0515900 OS09G0306700 OS09G0493500
Biological	0.00979301	22	133	2.36801	Regulation of multicellular organismal process	http://amigo.geneontology.org/amigo/term/GO:0051239	OS01G0923700 OS01G0927500 OS02G0625000 OS02G0738400 OS02G0793900 OS03G0121800 OS03G0408600 OS03G0785800 OS03G0818800 OS04G0444300 OS04G0649100 OS05G0121600 OS06G0130100 OS06G0654900 OS07G0152000 OS07G0235800 OS09G0306700 OS09G0525400 OS11G0101200 OS12G0101000 OS12G0291000 OS12G0632900
Biological	0.00988062	27	180	2.14736	Secondary metabolic process	http://amigo.geneontology.org/amigo/term/GO:0019748	OS01G0634500 OS01G0842500 OS01G0850550 OS01G0850700 OS01G0850800 OS01G0952800 OS02G0177600 OS02G0569000 OS02G0697400 OS03G0167600 OS03G0273200 OS03G0297900 OS05G0458500 OS05G0458600 OS06G0569500 OS06G0599200 OS08G0122700 OS08G0245200 OS08G0448000 OS08G0545200 OS10G0346300 OS11G0529500 OS11G0529900 OS11G0641800 OS11G0696900 OS12G0258700 OS12G0632900
Biological	0.00993729	109	1100	1.41856	Signal transduction	http://amigo.geneontology.org/amigo/term/GO:0007165	OS01G0106700 OS01G0174700 OS01G0180600 OS01G0252100 OS01G0292200 OS01G0357900 OS01G0531200 OS01G0643300 OS01G0665200 OS01G0738500 OS01G0767900 OS01G0824600 OS01G0832300 OS01G0923700 OS01G0923900 OS01G0952800 OS02G0104800 OS02G0182100 OS02G0216000 OS02G0281000 OS02G0283800 OS02G0555900 OS02G0592600 OS02G0625000 OS02G0625300 OS02G0679500 OS02G0699700 OS02G0738400 OS02G0741500 OS02G0833600 OS03G0110…
Biological	0.00993729	8	24	4.77191	Regulation of auxin mediated signaling pathway	http://amigo.geneontology.org/amigo/term/GO:0010928	OS01G0643300 OS01G0923900 OS03G0175800 OS03G0727000 OS04G0459800 OS05G0370600 OS05G0588500 OS06G0660200
Biological	0.0113177	165	1796	1.3152	Response to stress	http://amigo.geneontology.org/amigo/term/GO:0006950	OS01G0106700 OS01G0149350 OS01G0149500 OS01G0158900 OS01G0160800 OS01G0180600 OS01G0266000 OS01G0308300 OS01G0355600 OS01G0526100 OS01G0547000 OS01G0685500 OS01G0757800 OS01G0766200 OS01G0767900 OS01G0786900 OS01G0830200 OS01G0923700 OS01G0937400 OS01G0952800 OS02G0158900 OS02G0169300 OS02G0276500 OS02G0294600 OS02G0499000 OS02G0511900 OS02G0555900 OS02G0562600 OS02G0569000 OS02G0570400 OS02G0625…
Biological	0.0113177	66	600	1.57473	Organophosphate metabolic process	http://amigo.geneontology.org/amigo/term/GO:0019637	OS01G0355600 OS01G0580100 OS01G0716800 OS01G0747500 OS01G0758400 OS01G0873100 OS02G0120200 OS02G0123600 OS02G0130100 OS02G0140101 OS02G0169300 OS02G0173500 OS02G0625000 OS02G0804600 OS03G0101900 OS03G0167600 OS03G0230500 OS03G0318500 OS03G0391400 OS03G0416500 OS03G0669100 OS03G0705300 OS03G0732000 OS04G0346800 OS04G0662700 OS04G0691900 OS05G0114100 OS05G0171000 OS05G0180600 OS05G0182201 OS05G0367…
Biological	0.0113177	14	67	2.99135	Regulation of shoot system development	http://amigo.geneontology.org/amigo/term/GO:0048831	OS01G0923700 OS01G0927500 OS02G0625000 OS02G0738400 OS02G0793900 OS03G0818800 OS04G0649100 OS05G0121600 OS06G0654900 OS07G0235800 OS09G0306700 OS11G0101200 OS12G0101000 OS12G0632900
Biological	0.0116961	95	940	1.4468	Lipid metabolic process	http://amigo.geneontology.org/amigo/term/GO:0006629	OS01G0210900 OS01G0355600 OS01G0369900 OS01G0531200 OS01G0580100 OS01G0716800 OS01G0738500 OS01G0758400 OS01G0761300 OS02G0120200 OS02G0123600 OS02G0140101 OS02G0173500 OS02G0274100 OS02G0539100 OS02G0569000 OS02G0570400 OS02G0592600 OS02G0644700 OS02G0655600 OS02G0817700 OS03G0101900 OS03G0167600 OS03G0220100 OS03G0299800 OS03G0348200 OS03G0391400 OS03G0423200 OS03G0684500 OS03G0705300 OS03G0732…
Biological	0.012088	8	25	4.58103	Phospholipid catabolic process	http://amigo.geneontology.org/amigo/term/GO:0009395	OS02G0120200 OS03G0391400 OS05G0171000 OS06G0604200 OS06G0604300 OS07G0260400 OS10G0524400 OS11G0593000
Biological	0.012335	109	1111	1.40451	Signaling	http://amigo.geneontology.org/amigo/term/GO:0023052	OS01G0106700 OS01G0174700 OS01G0180600 OS01G0252100 OS01G0292200 OS01G0357900 OS01G0531200 OS01G0643300 OS01G0665200 OS01G0738500 OS01G0767900 OS01G0824600 OS01G0832300 OS01G0923700 OS01G0923900 OS01G0952800 OS02G0104800 OS02G0182100 OS02G0216000 OS02G0281000 OS02G0283800 OS02G0555900 OS02G0592600 OS02G0625000 OS02G0625300 OS02G0679500 OS02G0699700 OS02G0738400 OS02G0741500 OS02G0833600 OS03G0110…
Biological	0.0123755	161	1754	1.31404	Phosphorylation	http://amigo.geneontology.org/amigo/term/GO:0016310	OS01G0106700 OS01G0113800 OS01G0114400 OS01G0116200 OS01G0116800 OS01G0117200 OS01G0174700 OS01G0252100 OS01G0292200 OS01G0310800 OS01G0323000 OS01G0575400 OS01G0601200 OS01G0602800 OS01G0665200 OS01G0690800 OS01G0725800 OS01G0747400 OS01G0748600 OS01G0824600 OS01G0832300 OS01G0923700 OS01G0927500 OS01G0957100 OS02G0153400 OS02G0153700 OS02G0158900 OS02G0169300 OS02G0176100 OS02G0194400 OS02G0216…
Biological	0.0138994	56	494	1.62284	Cellular response to organic substance	http://amigo.geneontology.org/amigo/term/GO:0071310	OS01G0174700 OS01G0643300 OS01G0766200 OS01G0767900 OS01G0830200 OS01G0832300 OS01G0923700 OS01G0923900 OS01G0952800 OS02G0104800 OS02G0182100 OS02G0216000 OS02G0283800 OS02G0625300 OS02G0738400 OS02G0833600 OS03G0110400 OS03G0151800 OS03G0175800 OS03G0224200 OS03G0228800 OS03G0276800 OS03G0366200 OS03G0635800 OS03G0667100 OS03G0727000 OS03G0738400 OS04G0433800 OS04G0442000 OS04G0444300 OS04G0456…
Biological	0.0142705	38	299	1.81939	Regulation of response to stimulus	http://amigo.geneontology.org/amigo/term/GO:0048583	OS01G0106700 OS01G0182600 OS01G0643300 OS01G0767900 OS01G0923900 OS01G0952800 OS02G0104800 OS02G0499000 OS02G0625000 OS03G0175800 OS03G0230500 OS03G0246800 OS03G0307800 OS03G0666100 OS03G0667100 OS03G0727000 OS04G0459800 OS04G0661300 OS05G0316000 OS05G0370600 OS05G0390100 OS05G0588500 OS06G0110100 OS06G0130100 OS06G0603600 OS06G0660200 OS06G0691400 OS07G0246300 OS07G0517300 OS08G0199300 OS09G0306…
Biological	0.0150335	64	587	1.56083	System development	http://amigo.geneontology.org/amigo/term/GO:0048731	OS01G0174700 OS01G0182600 OS01G0321700 OS01G0338100 OS01G0580100 OS01G0743400 OS01G0812000 OS01G0862300 OS01G0871300 OS01G0923700 OS01G0923900 OS01G0927500 OS01G0952000 OS02G0274100 OS02G0448000 OS02G0625000 OS02G0649900 OS02G0701300 OS02G0738400 OS02G0793900 OS03G0121800 OS03G0175800 OS03G0215400 OS03G0216800 OS03G0218300 OS03G0284000 OS03G0307800 OS03G0312600 OS03G0408600 OS03G0433200 OS03G0727…
Biological	0.015332	4	6	9.54382	GDP-mannose biosynthetic process	http://amigo.geneontology.org/amigo/term/GO:0009298	OS01G0127900 OS04G0682300 OS08G0237200 OS11G0600900
Biological	0.015332	75	716	1.49955	Protein transport	http://amigo.geneontology.org/amigo/term/GO:0015031	OS01G0107000 OS01G0321300 OS01G0321700 OS01G0626100 OS01G0706400 OS01G0762400 OS01G0827600 OS01G0862300 OS01G0908100 OS01G0921600 OS01G0925300 OS01G0938900 OS01G0958100 OS02G0106966 OS02G0470600 OS02G0474700 OS02G0505400 OS02G0768200 OS03G0143400 OS03G0151800 OS03G0246800 OS03G0257600 OS03G0262900 OS03G0620800 OS03G0644000 OS03G0701000 OS03G0737800 OS03G0742800 OS03G0783700 OS03G0801600 OS03G0831…
Biological	0.015332	99	1001	1.41584	Macromolecule localization	http://amigo.geneontology.org/amigo/term/GO:0033036	OS01G0107000 OS01G0242600 OS01G0321300 OS01G0321700 OS01G0626100 OS01G0706400 OS01G0762400 OS01G0827600 OS01G0862300 OS01G0908100 OS01G0921600 OS01G0925300 OS01G0938900 OS01G0958100 OS01G0974000 OS02G0106966 OS02G0238500 OS02G0470600 OS02G0474700 OS02G0505400 OS02G0741500 OS02G0768200 OS02G0829200 OS03G0110400 OS03G0143400 OS03G0151800 OS03G0192600 OS03G0246800 OS03G0257600 OS03G0262900 OS03G0620…
Biological	0.015332	4	6	9.54382	Protein retention in Golgi apparatus	http://amigo.geneontology.org/amigo/term/GO:0045053	OS02G0470600 OS08G0116566 OS10G0565300 OS12G0594200
Biological	0.0155165	3	3	14.3157	TRNA wobble position uridine thiolation	http://amigo.geneontology.org/amigo/term/GO:0002143	OS01G0598900 OS02G0762300 OS02G0804600
Biological	0.0155165	6	15	5.72629	Pollen exine formation	http://amigo.geneontology.org/amigo/term/GO:0010584	OS01G0321700 OS02G0697400 OS03G0167600 OS03G0825700 OS08G0515900 OS09G0493500
Biological	0.0155165	3	3	14.3157	Negative regulation of auxin mediated signaling pathway	http://amigo.geneontology.org/amigo/term/GO:0010930	OS03G0727000 OS05G0370600 OS05G0588500
Biological	0.0170998	75	721	1.48915	Establishment of protein localization	http://amigo.geneontology.org/amigo/term/GO:0045184	OS01G0107000 OS01G0321300 OS01G0321700 OS01G0626100 OS01G0706400 OS01G0762400 OS01G0827600 OS01G0862300 OS01G0908100 OS01G0921600 OS01G0925300 OS01G0938900 OS01G0958100 OS02G0106966 OS02G0470600 OS02G0474700 OS02G0505400 OS02G0768200 OS03G0143400 OS03G0151800 OS03G0246800 OS03G0257600 OS03G0262900 OS03G0620800 OS03G0644000 OS03G0701000 OS03G0737800 OS03G0742800 OS03G0783700 OS03G0801600 OS03G0831…
Biological	0.0178698	28	202	1.98436	TRNA metabolic process	http://amigo.geneontology.org/amigo/term/GO:0006399	OS01G0372700 OS01G0598900 OS01G0743400 OS01G0968700 OS02G0672400 OS02G0762300 OS02G0767700 OS02G0804600 OS03G0100500 OS03G0111700 OS03G0143300 OS03G0284000 OS03G0586800 OS03G0694900 OS03G0833200 OS05G0241100 OS06G0342750 OS06G0489500 OS07G0165000 OS07G0613300 OS09G0128600 OS09G0248000 OS09G0378300 OS09G0471900 OS10G0442100 OS11G0101200 OS12G0101000 OS12G0142600
Biological	0.0178698	13	64	2.90788	Response to starvation	http://amigo.geneontology.org/amigo/term/GO:0042594	OS01G0786900 OS01G0923700 OS01G0952800 OS02G0158900 OS02G0738400 OS03G0644000 OS05G0150600 OS05G0557700 OS06G0603600 OS07G0246300 OS10G0392600 OS10G0575200 OS12G0632900
Biological	0.0182636	22	144	2.18712	Regulation of cell communication	http://amigo.geneontology.org/amigo/term/GO:0010646	OS01G0106700 OS01G0643300 OS01G0767900 OS01G0923900 OS01G0952800 OS02G0104800 OS03G0175800 OS03G0246800 OS03G0666100 OS03G0667100 OS03G0727000 OS04G0459800 OS05G0370600 OS05G0588500 OS06G0110100 OS06G0603600 OS06G0660200 OS07G0246300 OS09G0439200 OS09G0514400 OS10G0391400 OS11G0141000
Biological	0.0200832	120	1271	1.3516	Cell communication	http://amigo.geneontology.org/amigo/term/GO:0007154	OS01G0106700 OS01G0174700 OS01G0180600 OS01G0252100 OS01G0292200 OS01G0357900 OS01G0531200 OS01G0643300 OS01G0665200 OS01G0738500 OS01G0767900 OS01G0824600 OS01G0832300 OS01G0923700 OS01G0923900 OS01G0952800 OS02G0104800 OS02G0158900 OS02G0182100 OS02G0216000 OS02G0281000 OS02G0283800 OS02G0555900 OS02G0592600 OS02G0625000 OS02G0625300 OS02G0679500 OS02G0699700 OS02G0738400 OS02G0741500 OS02G0833…
Biological	0.0205582	136	1473	1.32175	Protein phosphorylation	http://amigo.geneontology.org/amigo/term/GO:0006468	OS01G0106700 OS01G0113800 OS01G0114400 OS01G0116200 OS01G0116800 OS01G0117200 OS01G0174700 OS01G0252100 OS01G0292200 OS01G0310800 OS01G0323000 OS01G0575400 OS01G0601200 OS01G0602800 OS01G0665200 OS01G0690800 OS01G0725800 OS01G0747400 OS01G0748600 OS01G0824600 OS01G0832300 OS01G0923700 OS01G0927500 OS01G0957100 OS02G0153400 OS02G0153700 OS02G0158900 OS02G0176100 OS02G0194400 OS02G0216000 OS02G0281…
Biological	0.0205582	22	146	2.15716	Glycerophospholipid metabolic process	http://amigo.geneontology.org/amigo/term/GO:0006650	OS01G0355600 OS01G0580100 OS01G0716800 OS01G0758400 OS02G0123600 OS02G0140101 OS02G0173500 OS03G0101900 OS03G0705300 OS04G0691900 OS05G0114100 OS05G0171000 OS05G0180600 OS06G0604200 OS06G0604300 OS07G0260400 OS07G0270950 OS08G0307400 OS08G0556700 OS09G0402300 OS10G0200800 OS12G0236700
Biological	0.0205582	6	16	5.3684	Pollen wall assembly	http://amigo.geneontology.org/amigo/term/GO:0010208	OS01G0321700 OS02G0697400 OS03G0167600 OS03G0825700 OS08G0515900 OS09G0493500
Biological	0.0205582	113	1187	1.36283	Organic substance transport	http://amigo.geneontology.org/amigo/term/GO:0071702	OS01G0107000 OS01G0242600 OS01G0321300 OS01G0321700 OS01G0626100 OS01G0706400 OS01G0762400 OS01G0827600 OS01G0862300 OS01G0908100 OS01G0921600 OS01G0925300 OS01G0938900 OS01G0958100 OS01G0974000 OS02G0106966 OS02G0238500 OS02G0274900 OS02G0470600 OS02G0474700 OS02G0505400 OS02G0614500 OS02G0689200 OS02G0700500 OS02G0741500 OS02G0768200 OS02G0829200 OS03G0110400 OS03G0143400 OS03G0151800 OS03G0192…
Biological	0.0207345	130	1399	1.33027	Organelle organization	http://amigo.geneontology.org/amigo/term/GO:0006996	OS01G0103000 OS01G0106700 OS01G0107000 OS01G0111200 OS01G0141300 OS01G0180600 OS01G0321300 OS01G0321700 OS01G0348700 OS01G0510800 OS01G0514000 OS01G0514600 OS01G0673500 OS01G0683100 OS01G0708000 OS01G0757400 OS01G0762400 OS01G0773100 OS01G0851000 OS01G0869300 OS01G0921600 OS02G0159900 OS02G0326700 OS02G0457100 OS02G0457300 OS02G0523300 OS02G0598300 OS02G0625000 OS02G0699700 OS02G0728700 OS02G0736…
Biological	0.0209311	34	268	1.81617	Anatomical structure morphogenesis	http://amigo.geneontology.org/amigo/term/GO:0009653	OS01G0321300 OS01G0321700 OS01G0683100 OS01G0923900 OS01G0927500 OS02G0625000 OS02G0697400 OS02G0738400 OS02G0775600 OS03G0121800 OS03G0167600 OS03G0215400 OS03G0218300 OS03G0284000 OS03G0306200 OS03G0408600 OS03G0742800 OS03G0785800 OS03G0825700 OS06G0644500 OS06G0712700 OS07G0109400 OS07G0152000 OS07G0270950 OS07G0613300 OS08G0104100 OS08G0515900 OS09G0306700 OS09G0493500 OS09G0514400 OS10G0561…
Biological	0.0209311	128	1375	1.33266	Cellular catabolic process	http://amigo.geneontology.org/amigo/term/GO:0044248	OS01G0124900 OS01G0321700 OS01G0329800 OS01G0332100 OS01G0629600 OS01G0634500 OS01G0659900 OS01G0761300 OS01G0766200 OS01G0830200 OS01G0842500 OS01G0850550 OS01G0850700 OS01G0850800 OS01G0881900 OS01G0923700 OS01G0923900 OS01G0936900 OS01G0937500 OS01G0966000 OS01G0977600 OS02G0120200 OS02G0128800 OS02G0133800 OS02G0218200 OS02G0274100 OS02G0286700 OS02G0631500 OS02G0634900 OS02G0635200 OS02G0733…
Biological	0.0221959	18	110	2.34257	Cellular response to auxin stimulus	http://amigo.geneontology.org/amigo/term/GO:0071365	OS01G0174700 OS01G0643300 OS01G0923900 OS03G0175800 OS03G0635800 OS03G0727000 OS04G0442000 OS04G0444300 OS04G0459800 OS05G0370600 OS05G0515400 OS05G0588500 OS06G0660200 OS09G0491740 OS10G0479900 OS11G0523800 OS12G0601300 OS12G0601400
Biological	0.022307	71	687	1.4795	Reproduction	http://amigo.geneontology.org/amigo/term/GO:0000003	OS01G0174700 OS01G0180600 OS01G0182600 OS01G0193900 OS01G0321700 OS01G0338100 OS01G0580100 OS01G0743400 OS01G0812000 OS01G0871300 OS01G0923700 OS01G0927500 OS02G0274100 OS02G0448000 OS02G0523300 OS02G0598300 OS02G0625000 OS02G0649900 OS02G0699700 OS02G0701300 OS02G0793900 OS03G0121800 OS03G0175800 OS03G0215400 OS03G0216800 OS03G0218300 OS03G0307800 OS03G0312600 OS03G0422800 OS03G0727000 OS03G0800…
Biological	0.022307	20	129	2.21949	Regulation of hormone levels	http://amigo.geneontology.org/amigo/term/GO:0010817	OS01G0169800 OS01G0643300 OS01G0968700 OS03G0175800 OS03G0284000 OS03G0408600 OS04G0469800 OS04G0517300 OS05G0588500 OS06G0660200 OS07G0247100 OS07G0518500 OS07G0647200 OS08G0460600 OS08G0564300 OS09G0344500 OS09G0420900 OS09G0546700 OS09G0547500 OS10G0378100
Biological	0.022307	125	1343	1.33244	Transmembrane transport	http://amigo.geneontology.org/amigo/term/GO:0055085	OS01G0107000 OS01G0321300 OS01G0356400 OS01G0369300 OS01G0588200 OS01G0593700 OS01G0609000 OS01G0609300 OS01G0615500 OS01G0643300 OS01G0706700 OS01G0762400 OS01G0872000 OS01G0950900 OS02G0106966 OS02G0122200 OS02G0138900 OS02G0160400 OS02G0274900 OS02G0288400 OS02G0314300 OS02G0574500 OS02G0614500 OS02G0649900 OS02G0678200 OS02G0689200 OS02G0700500 OS02G0720700 OS02G0802500 OS03G0107100 OS03G0137…
Biological	0.022307	48	422	1.62833	Cellular response to endogenous stimulus	http://amigo.geneontology.org/amigo/term/GO:0071495	OS01G0174700 OS01G0643300 OS01G0767900 OS01G0832300 OS01G0923700 OS01G0923900 OS01G0952800 OS02G0182100 OS02G0216000 OS02G0283800 OS02G0625300 OS02G0738400 OS02G0833600 OS03G0110400 OS03G0175800 OS03G0224200 OS03G0228800 OS03G0366200 OS03G0635800 OS03G0667100 OS03G0727000 OS03G0738400 OS04G0433800 OS04G0442000 OS04G0444300 OS04G0456900 OS04G0459800 OS05G0370600 OS05G0515400 OS05G0588500 OS06G0547…
Biological	0.0226605	47	412	1.6331	Cellular response to hormone stimulus	http://amigo.geneontology.org/amigo/term/GO:0032870	OS01G0174700 OS01G0643300 OS01G0767900 OS01G0832300 OS01G0923700 OS01G0923900 OS01G0952800 OS02G0182100 OS02G0216000 OS02G0283800 OS02G0625300 OS02G0738400 OS02G0833600 OS03G0110400 OS03G0175800 OS03G0224200 OS03G0228800 OS03G0366200 OS03G0635800 OS03G0667100 OS03G0727000 OS04G0433800 OS04G0442000 OS04G0444300 OS04G0456900 OS04G0459800 OS05G0370600 OS05G0515400 OS05G0588500 OS06G0547900 OS06G0552…
Biological	0.0233641	72	701	1.47037	Response to abiotic stimulus	http://amigo.geneontology.org/amigo/term/GO:0009628	OS01G0158900 OS01G0180600 OS01G0182600 OS01G0232700 OS01G0266000 OS01G0321300 OS01G0355600 OS01G0757800 OS01G0785400 OS01G0814800 OS01G0862300 OS01G0871200 OS01G0923700 OS02G0169300 OS02G0276500 OS02G0294600 OS02G0554100 OS02G0623400 OS02G0625000 OS02G0738400 OS03G0109600 OS03G0131200 OS03G0175800 OS03G0205400 OS03G0230500 OS03G0273200 OS03G0276800 OS03G0307800 OS03G0684500 OS03G0719800 OS03G0738…
Biological	0.0233641	4	7	8.18042	GDP-mannose metabolic process	http://amigo.geneontology.org/amigo/term/GO:0019673	OS01G0127900 OS04G0682300 OS08G0237200 OS11G0600900
Biological	0.023995	29	220	1.88707	Phospholipid metabolic process	http://amigo.geneontology.org/amigo/term/GO:0006644	OS01G0355600 OS01G0580100 OS01G0716800 OS01G0758400 OS02G0120200 OS02G0123600 OS02G0140101 OS02G0173500 OS03G0101900 OS03G0391400 OS03G0705300 OS03G0732000 OS04G0691900 OS05G0114100 OS05G0171000 OS05G0180600 OS06G0604200 OS06G0604300 OS07G0260400 OS07G0270950 OS08G0224800 OS08G0307400 OS08G0556700 OS09G0402300 OS09G0521400 OS10G0200800 OS10G0524400 OS11G0593000 OS12G0236700
Biological	0.023995	21	140	2.14736	Regulation of signal transduction	http://amigo.geneontology.org/amigo/term/GO:0009966	OS01G0106700 OS01G0643300 OS01G0767900 OS01G0923900 OS01G0952800 OS02G0104800 OS03G0175800 OS03G0246800 OS03G0666100 OS03G0667100 OS03G0727000 OS04G0459800 OS05G0370600 OS05G0588500 OS06G0110100 OS06G0660200 OS07G0246300 OS09G0439200 OS09G0514400 OS10G0391400 OS11G0141000
Biological	0.023995	15	85	2.5263	Response to extracellular stimulus	http://amigo.geneontology.org/amigo/term/GO:0009991	OS01G0786900 OS01G0923700 OS01G0952800 OS02G0158900 OS02G0738400 OS03G0644000 OS04G0346800 OS04G0486800 OS05G0150600 OS05G0557700 OS06G0603600 OS07G0246300 OS10G0392600 OS10G0575200 OS12G0632900
Biological	0.024592	12	60	2.86315	Regulation of flower development	http://amigo.geneontology.org/amigo/term/GO:0009909	OS01G0923700 OS01G0927500 OS02G0625000 OS02G0793900 OS03G0818800 OS04G0649100 OS05G0121600 OS06G0654900 OS07G0235800 OS09G0306700 OS11G0101200 OS12G0101000
Biological	0.024592	78	775	1.44081	Response to organic substance	http://amigo.geneontology.org/amigo/term/GO:0010033	OS01G0174700 OS01G0643300 OS01G0766200 OS01G0767900 OS01G0785400 OS01G0830200 OS01G0832300 OS01G0923700 OS01G0923900 OS01G0924000 OS01G0952800 OS02G0104800 OS02G0169300 OS02G0182100 OS02G0216000 OS02G0283800 OS02G0294600 OS02G0625000 OS02G0625300 OS02G0738400 OS02G0775600 OS02G0833600 OS03G0110400 OS03G0131200 OS03G0151800 OS03G0175800 OS03G0224200 OS03G0228800 OS03G0276800 OS03G0366200 OS03G0635…
Biological	0.0246788	21	141	2.13213	Regulation of signaling	http://amigo.geneontology.org/amigo/term/GO:0023051	OS01G0106700 OS01G0643300 OS01G0767900 OS01G0923900 OS01G0952800 OS02G0104800 OS03G0175800 OS03G0246800 OS03G0666100 OS03G0667100 OS03G0727000 OS04G0459800 OS05G0370600 OS05G0588500 OS06G0110100 OS06G0660200 OS07G0246300 OS09G0439200 OS09G0514400 OS10G0391400 OS11G0141000
Biological	0.0246788	139	1527	1.30313	Organic substance catabolic process	http://amigo.geneontology.org/amigo/term/GO:1901575	OS01G0124900 OS01G0329800 OS01G0332100 OS01G0629600 OS01G0634500 OS01G0634600 OS01G0659900 OS01G0710200 OS01G0761300 OS01G0766200 OS01G0830200 OS01G0842500 OS01G0850550 OS01G0850700 OS01G0850800 OS01G0881900 OS01G0923700 OS01G0923900 OS01G0936900 OS01G0937500 OS01G0966000 OS01G0977600 OS02G0120200 OS02G0128800 OS02G0131400 OS02G0133800 OS02G0169300 OS02G0218200 OS02G0274100 OS02G0286700 OS02G0314…
Biological	0.0256147	20	132	2.16905	Phyllome development	http://amigo.geneontology.org/amigo/term/GO:0048827	OS01G0174700 OS01G0321700 OS01G0743400 OS01G0812000 OS01G0923700 OS01G0923900 OS02G0625000 OS02G0701300 OS03G0216800 OS03G0284000 OS03G0433200 OS03G0727000 OS04G0615000 OS04G0636400 OS05G0370600 OS06G0712700 OS07G0165000 OS08G0564300 OS10G0561400 OS12G0472500
Biological	0.0259132	80	802	1.428	Protein localization	http://amigo.geneontology.org/amigo/term/GO:0008104	OS01G0107000 OS01G0321300 OS01G0321700 OS01G0626100 OS01G0706400 OS01G0762400 OS01G0827600 OS01G0862300 OS01G0908100 OS01G0921600 OS01G0925300 OS01G0938900 OS01G0958100 OS02G0106966 OS02G0470600 OS02G0474700 OS02G0505400 OS02G0768200 OS03G0143400 OS03G0151800 OS03G0246800 OS03G0257600 OS03G0262900 OS03G0620800 OS03G0644000 OS03G0701000 OS03G0737800 OS03G0742800 OS03G0783700 OS03G0801600 OS03G0831…
Biological	0.0267657	24	172	1.99754	Tissue development	http://amigo.geneontology.org/amigo/term/GO:0009888	OS01G0321300 OS01G0338100 OS01G0683100 OS01G0710200 OS01G0923700 OS01G0927500 OS02G0625000 OS02G0738400 OS02G0775600 OS03G0215400 OS03G0218300 OS03G0449200 OS03G0635800 OS04G0627300 OS05G0121600 OS06G0130100 OS06G0664800 OS07G0613300 OS08G0137250 OS09G0306700 OS09G0514400 OS11G0199200 OS12G0163200 OS12G0291000
Biological	0.0267657	73	720	1.45146	Intracellular transport	http://amigo.geneontology.org/amigo/term/GO:0046907	OS01G0103000 OS01G0107000 OS01G0141300 OS01G0321300 OS01G0321700 OS01G0626100 OS01G0762400 OS01G0862300 OS01G0908100 OS01G0921600 OS01G0925300 OS01G0938900 OS01G0958100 OS02G0106966 OS02G0159900 OS02G0470600 OS02G0474700 OS02G0741500 OS02G0768200 OS03G0110400 OS03G0143400 OS03G0151800 OS03G0262900 OS03G0372700 OS03G0620800 OS03G0644000 OS03G0701000 OS03G0737800 OS03G0742800 OS03G0783700 OS03G0801…
Biological	0.0267657	14	78	2.56949	Floral organ development	http://amigo.geneontology.org/amigo/term/GO:0048437	OS01G0321700 OS01G0743400 OS01G0812000 OS03G0215400 OS03G0216800 OS03G0727000 OS04G0636400 OS04G0649100 OS05G0370600 OS06G0712700 OS07G0165000 OS08G0564300 OS12G0472500 OS12G0632900
Biological	0.0270047	7	24	4.17542	Cell cycle G2/M phase transition	http://amigo.geneontology.org/amigo/term/GO:0044839	OS01G0180600 OS03G0108800 OS03G0197400 OS04G0486800 OS04G0528400 OS10G0487300 OS12G0291000
Biological	0.0270047	7	24	4.17542	Regulation of cell cycle G2/M phase transition	http://amigo.geneontology.org/amigo/term/GO:1902749	OS01G0180600 OS03G0108800 OS03G0197400 OS04G0486800 OS04G0528400 OS10G0487300 OS12G0291000
Biological	0.0280309	56	523	1.53285	Intracellular protein transport	http://amigo.geneontology.org/amigo/term/GO:0006886	OS01G0107000 OS01G0321300 OS01G0321700 OS01G0626100 OS01G0762400 OS01G0862300 OS01G0908100 OS01G0921600 OS01G0925300 OS01G0938900 OS01G0958100 OS02G0106966 OS02G0470600 OS02G0474700 OS02G0768200 OS03G0143400 OS03G0151800 OS03G0262900 OS03G0620800 OS03G0644000 OS03G0701000 OS03G0742800 OS03G0783700 OS03G0801600 OS03G0831800 OS03G0835800 OS04G0382700 OS04G0562000 OS04G0599900 OS04G0682300 OS04G0691…
Biological	0.0293267	34	278	1.75084	Response to light stimulus	http://amigo.geneontology.org/amigo/term/GO:0009416	OS01G0180600 OS01G0182600 OS01G0232700 OS01G0321300 OS01G0757800 OS01G0785400 OS01G0814800 OS02G0169300 OS02G0294600 OS02G0554100 OS02G0623400 OS02G0625000 OS03G0131200 OS03G0205400 OS03G0307800 OS03G0719800 OS03G0738400 OS03G0752100 OS04G0469800 OS04G0517300 OS05G0150600 OS06G0669400 OS06G0713000 OS06G0715400 OS07G0495900 OS07G0669200 OS08G0163400 OS08G0230300 OS08G0564300 OS09G0306700 OS10G0378…
Biological	0.0294246	35	289	1.73374	Response to radiation	http://amigo.geneontology.org/amigo/term/GO:0009314	OS01G0180600 OS01G0182600 OS01G0232700 OS01G0321300 OS01G0757800 OS01G0785400 OS01G0814800 OS02G0169300 OS02G0294600 OS02G0554100 OS02G0623400 OS02G0625000 OS03G0131200 OS03G0205400 OS03G0307800 OS03G0719800 OS03G0738400 OS03G0752100 OS04G0469800 OS04G0517300 OS05G0150600 OS06G0669400 OS06G0713000 OS06G0715400 OS07G0495900 OS07G0669200 OS08G0163400 OS08G0230300 OS08G0564300 OS09G0306700 OS10G0378…
Biological	0.0321112	75	751	1.42967	Establishment of localization in cell	http://amigo.geneontology.org/amigo/term/GO:0051649	OS01G0103000 OS01G0107000 OS01G0141300 OS01G0321300 OS01G0321700 OS01G0626100 OS01G0762400 OS01G0862300 OS01G0908100 OS01G0921600 OS01G0925300 OS01G0938900 OS01G0958100 OS02G0106966 OS02G0159900 OS02G0470600 OS02G0474700 OS02G0649900 OS02G0741500 OS02G0768200 OS03G0110400 OS03G0143400 OS03G0151800 OS03G0262900 OS03G0372700 OS03G0620800 OS03G0644000 OS03G0701000 OS03G0737800 OS03G0742800 OS03G0783…
Biological	0.0321112	9	39	3.30363	Auxin transport	http://amigo.geneontology.org/amigo/term/GO:0060918	OS01G0643300 OS03G0175800 OS03G0284000 OS04G0517300 OS05G0588500 OS06G0660200 OS08G0564300 OS09G0420900 OS09G0546700
Biological	0.033085	3	4	10.7368	DNA replication-independent nucleosome assembly	http://amigo.geneontology.org/amigo/term/GO:0006336	OS05G0553800 OS07G0122400 OS09G0567700
Biological	0.033085	154	1736	1.26994	Catabolic process	http://amigo.geneontology.org/amigo/term/GO:0009056	OS01G0124900 OS01G0321700 OS01G0329800 OS01G0332100 OS01G0629600 OS01G0634500 OS01G0634600 OS01G0659900 OS01G0710200 OS01G0761300 OS01G0766200 OS01G0830200 OS01G0842500 OS01G0850550 OS01G0850700 OS01G0850800 OS01G0881900 OS01G0923700 OS01G0923900 OS01G0936900 OS01G0937500 OS01G0966000 OS01G0977600 OS02G0120200 OS02G0128800 OS02G0131400 OS02G0133800 OS02G0169300 OS02G0218200 OS02G0274100 OS02G0286…
Biological	0.033085	3	4	10.7368	TRNA thio-modification	http://amigo.geneontology.org/amigo/term/GO:0034227	OS01G0598900 OS02G0762300 OS02G0804600
Biological	0.0335622	4	8	7.15786	Protein localization to Golgi apparatus	http://amigo.geneontology.org/amigo/term/GO:0034067	OS02G0470600 OS08G0116566 OS10G0565300 OS12G0594200
Biological	0.0349026	31	250	1.77515	Protein targeting	http://amigo.geneontology.org/amigo/term/GO:0006605	OS01G0107000 OS01G0321300 OS01G0762400 OS01G0862300 OS01G0921600 OS01G0925300 OS01G0938900 OS01G0958100 OS02G0106966 OS02G0470600 OS03G0143400 OS03G0644000 OS04G0562000 OS04G0599900 OS04G0682300 OS05G0151400 OS05G0583400 OS06G0664300 OS07G0407300 OS07G0409700 OS08G0116566 OS08G0500100 OS08G0524000 OS09G0533400 OS10G0337500 OS10G0565300 OS10G0575200 OS12G0197400 OS12G0480000 OS12G0514900 OS12G0594…
Biological	0.035491	69	684	1.44413	Reproductive process	http://amigo.geneontology.org/amigo/term/GO:0022414	OS01G0174700 OS01G0180600 OS01G0182600 OS01G0321700 OS01G0338100 OS01G0580100 OS01G0743400 OS01G0812000 OS01G0871300 OS01G0923700 OS01G0927500 OS02G0274100 OS02G0448000 OS02G0523300 OS02G0598300 OS02G0625000 OS02G0649900 OS02G0699700 OS02G0701300 OS02G0793900 OS03G0121800 OS03G0175800 OS03G0215400 OS03G0216800 OS03G0218300 OS03G0307800 OS03G0312600 OS03G0422800 OS03G0727000 OS03G0800100 OS03G0818…
Biological	0.0358158	17	109	2.23273	Auxin-activated signaling pathway	http://amigo.geneontology.org/amigo/term/GO:0009734	OS01G0174700 OS01G0643300 OS01G0923900 OS03G0175800 OS03G0635800 OS03G0727000 OS04G0442000 OS04G0459800 OS05G0370600 OS05G0515400 OS05G0588500 OS06G0660200 OS09G0491740 OS10G0479900 OS11G0523800 OS12G0601300 OS12G0601400
Biological	0.0358158	9	40	3.22104	Hormone transport	http://amigo.geneontology.org/amigo/term/GO:0009914	OS01G0643300 OS03G0175800 OS03G0284000 OS04G0517300 OS05G0588500 OS06G0660200 OS08G0564300 OS09G0420900 OS09G0546700
Biological	0.036828	101	1076	1.34376	Multicellular organismal process	http://amigo.geneontology.org/amigo/term/GO:0032501	OS01G0124900 OS01G0174700 OS01G0182600 OS01G0232700 OS01G0242400 OS01G0321700 OS01G0338100 OS01G0571500 OS01G0580100 OS01G0743400 OS01G0812000 OS01G0862300 OS01G0871300 OS01G0907900 OS01G0923700 OS01G0923900 OS01G0927500 OS01G0952000 OS01G0958500 OS02G0128800 OS02G0274100 OS02G0448000 OS02G0625000 OS02G0649900 OS02G0697400 OS02G0701300 OS02G0714000 OS02G0738400 OS02G0793900 OS03G0121800 OS03G0167…
Biological	0.036828	14	82	2.44415	Anatomical structure formation involved in morphogenesis	http://amigo.geneontology.org/amigo/term/GO:0048646	OS01G0321700 OS02G0697400 OS03G0167600 OS03G0215400 OS03G0408600 OS03G0785800 OS03G0825700 OS06G0712700 OS07G0152000 OS08G0515900 OS09G0306700 OS09G0493500 OS12G0472500 OS12G0632900
Biological	0.036828	94	989	1.36065	Nitrogen compound transport	http://amigo.geneontology.org/amigo/term/GO:0071705	OS01G0107000 OS01G0321300 OS01G0321700 OS01G0626100 OS01G0706400 OS01G0762400 OS01G0827600 OS01G0862300 OS01G0908100 OS01G0921600 OS01G0925300 OS01G0938900 OS01G0958100 OS02G0106966 OS02G0470600 OS02G0474700 OS02G0505400 OS02G0614500 OS02G0689200 OS02G0700500 OS02G0741500 OS02G0768200 OS03G0110400 OS03G0143400 OS03G0151800 OS03G0246800 OS03G0257600 OS03G0262900 OS03G0620800 OS03G0644000 OS03G0701…
Biological	0.0381675	44	396	1.59064	Hormone-mediated signaling pathway	http://amigo.geneontology.org/amigo/term/GO:0009755	OS01G0174700 OS01G0643300 OS01G0767900 OS01G0832300 OS01G0923700 OS01G0923900 OS01G0952800 OS02G0182100 OS02G0216000 OS02G0283800 OS02G0625300 OS02G0738400 OS02G0833600 OS03G0110400 OS03G0175800 OS03G0224200 OS03G0228800 OS03G0366200 OS03G0635800 OS03G0667100 OS03G0727000 OS04G0442000 OS04G0456900 OS04G0459800 OS05G0370600 OS05G0515400 OS05G0588500 OS06G0547900 OS06G0552300 OS06G0660200 OS07G0161…
Biological	0.0387321	50	465	1.53933	NcRNA metabolic process	http://amigo.geneontology.org/amigo/term/GO:0034660	OS01G0183100 OS01G0372700 OS01G0598900 OS01G0743400 OS01G0968700 OS02G0149600 OS02G0301000 OS02G0511500 OS02G0672400 OS02G0728700 OS02G0762300 OS02G0767700 OS02G0804600 OS03G0100500 OS03G0111700 OS03G0143300 OS03G0241200 OS03G0284000 OS03G0343300 OS03G0586800 OS03G0598200 OS03G0625900 OS03G0694900 OS03G0699200 OS03G0833200 OS03G0844900 OS04G0548300 OS04G0605900 OS05G0241100 OS05G0346300 OS05G0357…
Biological	0.040737	23	170	1.93683	Glycerolipid metabolic process	http://amigo.geneontology.org/amigo/term/GO:0046486	OS01G0355600 OS01G0580100 OS01G0716800 OS01G0758400 OS02G0123600 OS02G0140101 OS02G0173500 OS03G0101900 OS03G0705300 OS04G0691900 OS05G0114100 OS05G0171000 OS05G0180600 OS06G0604200 OS06G0604300 OS07G0260400 OS07G0270950 OS08G0307400 OS08G0556700 OS09G0402300 OS09G0535000 OS10G0200800 OS12G0236700
Biological	0.0408379	21	150	2.0042	DNA conformation change	http://amigo.geneontology.org/amigo/term/GO:0071103	OS01G0708000 OS02G0457100 OS02G0457300 OS02G0699700 OS03G0423850 OS03G0844900 OS04G0433800 OS04G0459800 OS04G0486800 OS05G0150600 OS05G0539700 OS05G0553800 OS06G0218500 OS07G0113000 OS07G0122400 OS07G0517300 OS07G0581100 OS07G0636200 OS09G0567700 OS10G0487300 OS11G0180600
Biological	0.0410491	111	1206	1.31762	Response to chemical	http://amigo.geneontology.org/amigo/term/GO:0042221	OS01G0174700 OS01G0580100 OS01G0643300 OS01G0766200 OS01G0767900 OS01G0785400 OS01G0830200 OS01G0832300 OS01G0835500 OS01G0871200 OS01G0923700 OS01G0923900 OS01G0924000 OS01G0952800 OS02G0100300 OS02G0104800 OS02G0169300 OS02G0175200 OS02G0182100 OS02G0216000 OS02G0283800 OS02G0294600 OS02G0625000 OS02G0625300 OS02G0635200 OS02G0649900 OS02G0738400 OS02G0775600 OS02G0813500 OS02G0817700 OS02G0833…
Biological	0.0426272	6	20	4.29472	TRNA wobble base modification	http://amigo.geneontology.org/amigo/term/GO:0002097	OS01G0598900 OS02G0762300 OS02G0804600 OS03G0284000 OS06G0489500 OS09G0128600
Biological	0.0429096	8	34	3.36841	Stamen development	http://amigo.geneontology.org/amigo/term/GO:0048443	OS01G0321700 OS01G0812000 OS03G0216800 OS03G0727000 OS05G0370600 OS06G0712700 OS08G0564300 OS12G0472500
Biological	0.0429096	8	34	3.36841	Androecium development	http://amigo.geneontology.org/amigo/term/GO:0048466	OS01G0321700 OS01G0812000 OS03G0216800 OS03G0727000 OS05G0370600 OS06G0712700 OS08G0564300 OS12G0472500
Biological	0.0429096	34	288	1.69005	Cellular developmental process	http://amigo.geneontology.org/amigo/term/GO:0048869	OS01G0182600 OS01G0305900 OS01G0321300 OS01G0321700 OS01G0683100 OS01G0812000 OS01G0927500 OS01G0958500 OS02G0697400 OS02G0714000 OS02G0775600 OS03G0167600 OS03G0215400 OS03G0307800 OS03G0578900 OS03G0825700 OS04G0461000 OS05G0150600 OS05G0490600 OS05G0543600 OS05G0553400 OS06G0110100 OS06G0162800 OS06G0679400 OS06G0712700 OS07G0270950 OS08G0104100 OS08G0137250 OS08G0515900 OS09G0306700 OS09G0401…
Biological	0.0460466	12	67	2.56401	DNA geometric change	http://amigo.geneontology.org/amigo/term/GO:0032392	OS03G0423850 OS03G0844900 OS04G0433800 OS04G0459800 OS04G0486800 OS05G0150600 OS06G0218500 OS07G0113000 OS07G0581100 OS07G0636200 OS10G0487300 OS11G0180600
Biological	0.0460466	45	413	1.55982	Intracellular signal transduction	http://amigo.geneontology.org/amigo/term/GO:0035556	OS01G0106700 OS01G0180600 OS01G0292200 OS01G0357900 OS01G0531200 OS01G0665200 OS01G0738500 OS01G0832300 OS01G0923700 OS01G0952800 OS02G0182100 OS02G0555900 OS02G0592600 OS02G0625300 OS02G0699700 OS02G0738400 OS02G0741500 OS03G0110400 OS03G0224200 OS03G0246800 OS03G0366200 OS03G0666100 OS03G0711800 OS03G0719800 OS03G0752100 OS04G0456900 OS04G0528400 OS05G0127200 OS05G0155200 OS05G0180600 OS05G0203…
Biological	0.0467538	13	76	2.44874	Response to nutrient levels	http://amigo.geneontology.org/amigo/term/GO:0031667	OS01G0786900 OS01G0923700 OS01G0952800 OS02G0158900 OS02G0738400 OS03G0644000 OS05G0150600 OS05G0557700 OS06G0603600 OS07G0246300 OS10G0392600 OS10G0575200 OS12G0632900
Biological	0.0489059	75	770	1.39439	Cellular response to chemical stimulus	http://amigo.geneontology.org/amigo/term/GO:0070887	OS01G0174700 OS01G0643300 OS01G0766200 OS01G0767900 OS01G0830200 OS01G0832300 OS01G0835500 OS01G0923700 OS01G0923900 OS01G0952800 OS02G0104800 OS02G0175200 OS02G0182100 OS02G0216000 OS02G0283800 OS02G0625300 OS02G0738400 OS02G0813500 OS02G0817700 OS02G0833600 OS03G0110400 OS03G0151800 OS03G0175800 OS03G0224200 OS03G0228800 OS03G0276800 OS03G0351500 OS03G0366200 OS03G0368000 OS03G0368300 OS03G0368…
Biological	0.0499538	17	114	2.1348	Regulation of reproductive process	http://amigo.geneontology.org/amigo/term/GO:2000241	OS01G0182600 OS01G0923700 OS01G0927500 OS02G0625000 OS02G0793900 OS03G0121800 OS03G0175800 OS03G0307800 OS03G0818800 OS04G0649100 OS05G0121600 OS06G0654900 OS07G0235800 OS09G0306700 OS11G0101200 OS12G0101000 OS12G0632900
Molecular	1.99592e-06	13	26	7.15786	Hydroquinone:oxygen oxidoreductase activity	http://amigo.geneontology.org/amigo/term/GO:0052716	OS01G0634500 OS01G0842500 OS01G0850550 OS01G0850700 OS01G0850800 OS03G0273200 OS03G0297900 OS05G0458500 OS05G0458600 OS10G0346300 OS11G0641800 OS11G0696900 OS12G0258700
Molecular	1.99592e-06	122	1011	1.72752	Transcription regulator activity	http://amigo.geneontology.org/amigo/term/GO:0140110	OS01G0109700 OS01G0111500 OS01G0132700 OS01G0158900 OS01G0195000 OS01G0224100 OS01G0338100 OS01G0510800 OS01G0714800 OS01G0813300 OS01G0844900 OS01G0859100 OS01G0899800 OS01G0952800 OS01G0968800 OS02G0148500 OS02G0175100 OS02G0182100 OS02G0191600 OS02G0196100 OS02G0274700 OS02G0448000 OS02G0499000 OS02G0579600 OS02G0603600 OS02G0614300 OS02G0648300 OS02G0652100 OS02G0662700 OS02G0663100 OS02G0672…
Molecular	2.07838e-06	110	897	1.75555	DNA-binding transcription factor activity	http://amigo.geneontology.org/amigo/term/GO:0003700	OS01G0111500 OS01G0158900 OS01G0195000 OS01G0224100 OS01G0714800 OS01G0813300 OS01G0844900 OS01G0859100 OS01G0899800 OS01G0952800 OS01G0968800 OS02G0148500 OS02G0175100 OS02G0182100 OS02G0191600 OS02G0196100 OS02G0448000 OS02G0499000 OS02G0579600 OS02G0603600 OS02G0614300 OS02G0648300 OS02G0652100 OS02G0662700 OS02G0663100 OS02G0672100 OS02G0714300 OS02G0731200 OS02G0739700 OS02G0775600 OS02G0776…
Molecular	0.000175756	186	1875	1.42012	Transferase activity, transferring phosphorus-containing groups	http://amigo.geneontology.org/amigo/term/GO:0016772	OS01G0106700 OS01G0113800 OS01G0114400 OS01G0116200 OS01G0116800 OS01G0117200 OS01G0174700 OS01G0210800 OS01G0252100 OS01G0292200 OS01G0310800 OS01G0323000 OS01G0575400 OS01G0601200 OS01G0602800 OS01G0665200 OS01G0690800 OS01G0725800 OS01G0747400 OS01G0748600 OS01G0757800 OS01G0758400 OS01G0824600 OS01G0832300 OS01G0846500 OS01G0851000 OS01G0891700 OS01G0901300 OS01G0923700 OS01G0927500 OS01G0957…
Molecular	0.000263473	13	39	4.77191	Oxidoreductase activity, acting on diphenols and related substances as donors, oxygen as acceptor	http://amigo.geneontology.org/amigo/term/GO:0016682	OS01G0634500 OS01G0842500 OS01G0850550 OS01G0850700 OS01G0850800 OS03G0273200 OS03G0297900 OS05G0458500 OS05G0458600 OS10G0346300 OS11G0641800 OS11G0696900 OS12G0258700
Molecular	0.000399455	14	47	4.26426	Oxidoreductase activity, acting on diphenols and related substances as donors	http://amigo.geneontology.org/amigo/term/GO:0016679	OS01G0634500 OS01G0842500 OS01G0850550 OS01G0850700 OS01G0850800 OS02G0520800 OS03G0273200 OS03G0297900 OS05G0458500 OS05G0458600 OS10G0346300 OS11G0641800 OS11G0696900 OS12G0258700
Molecular	0.000420397	47	331	2.03275	ADP binding	http://amigo.geneontology.org/amigo/term/GO:0043531	OS01G0149350 OS01G0149500 OS01G0308300 OS01G0547000 OS01G0781200 OS01G0798900 OS01G0937400 OS02G0169300 OS02G0282000 OS03G0379801 OS03G0573500 OS03G0689400 OS04G0111900 OS04G0375300 OS04G0378575 OS05G0414200 OS05G0479800 OS06G0158300 OS06G0287500 OS07G0273900 OS07G0521800 OS08G0170700 OS08G0246300 OS08G0265300 OS08G0539700 OS10G0161400 OS10G0442100 OS11G0161000 OS11G0212000 OS11G0224900 OS11G0225…
Molecular	0.00046098	40	266	2.15274	DNA-binding transcription factor activity, RNA polymerase II-specific	http://amigo.geneontology.org/amigo/term/GO:0000981	OS01G0111500 OS01G0158900 OS01G0952800 OS02G0579600 OS02G0603600 OS02G0714300 OS02G0731200 OS02G0739700 OS02G0776400 OS03G0174900 OS03G0188900 OS03G0215400 OS03G0236300 OS03G0411100 OS03G0647600 OS03G0680700 OS03G0680800 OS03G0696300 OS03G0727000 OS04G0388500 OS04G0461300 OS04G0665500 OS05G0196500 OS05G0228400 OS06G0162800 OS06G0496400 OS06G0712700 OS07G0108900 OS07G0158500 OS07G0608200 OS08G0431…
Molecular	0.00046098	14	49	4.09021	Oxidoreductase activity, acting on metal ions	http://amigo.geneontology.org/amigo/term/GO:0016722	OS01G0634500 OS01G0842500 OS01G0850550 OS01G0850700 OS01G0850800 OS03G0273200 OS03G0297900 OS05G0458500 OS05G0458600 OS10G0346300 OS11G0641800 OS11G0696900 OS11G0708100 OS12G0258700
Molecular	0.000506689	36	232	2.22141	RNA polymerase II transcription regulatory region sequence-specific DNA binding	http://amigo.geneontology.org/amigo/term/GO:0000977	OS01G0111500 OS01G0158900 OS01G0952800 OS02G0579600 OS02G0603600 OS02G0714300 OS02G0731200 OS02G0739700 OS02G0776400 OS03G0174900 OS03G0215400 OS03G0236300 OS03G0411100 OS03G0647600 OS03G0657000 OS03G0680700 OS03G0680800 OS03G0696300 OS03G0727000 OS04G0461300 OS05G0228400 OS06G0162800 OS06G0496400 OS06G0712700 OS07G0108900 OS07G0158500 OS07G0608200 OS08G0431900 OS08G0494100 OS08G0506700 OS10G0350…
Molecular	0.000506689	33	204	2.31578	RNA polymerase II cis-regulatory region sequence-specific DNA binding	http://amigo.geneontology.org/amigo/term/GO:0000978	OS01G0111500 OS02G0579600 OS02G0603600 OS02G0731200 OS02G0739700 OS02G0776400 OS03G0174900 OS03G0215400 OS03G0236300 OS03G0411100 OS03G0647600 OS03G0657000 OS03G0680700 OS03G0680800 OS03G0696300 OS03G0727000 OS04G0461300 OS05G0228400 OS06G0162800 OS06G0496400 OS06G0712700 OS07G0108900 OS07G0158500 OS07G0608200 OS08G0431900 OS08G0494100 OS08G0506700 OS10G0350200 OS11G0158600 OS12G0158800 OS12G0160…
Molecular	0.000514369	164	1672	1.40417	Kinase activity	http://amigo.geneontology.org/amigo/term/GO:0016301	OS01G0106700 OS01G0113800 OS01G0114400 OS01G0116200 OS01G0116800 OS01G0117200 OS01G0174700 OS01G0252100 OS01G0292200 OS01G0310800 OS01G0323000 OS01G0575400 OS01G0601200 OS01G0602800 OS01G0665200 OS01G0690800 OS01G0725800 OS01G0747400 OS01G0748600 OS01G0824600 OS01G0832300 OS01G0851000 OS01G0891700 OS01G0923700 OS01G0927500 OS01G0957100 OS02G0153400 OS02G0153700 OS02G0169300 OS02G0176100 OS02G0194…
Molecular	0.000949597	33	212	2.22839	Cis-regulatory region sequence-specific DNA binding	http://amigo.geneontology.org/amigo/term/GO:0000987	OS01G0111500 OS02G0579600 OS02G0603600 OS02G0731200 OS02G0739700 OS02G0776400 OS03G0174900 OS03G0215400 OS03G0236300 OS03G0411100 OS03G0647600 OS03G0657000 OS03G0680700 OS03G0680800 OS03G0696300 OS03G0727000 OS04G0461300 OS05G0228400 OS06G0162800 OS06G0496400 OS06G0712700 OS07G0108900 OS07G0158500 OS07G0608200 OS08G0431900 OS08G0494100 OS08G0506700 OS10G0350200 OS11G0158600 OS12G0158800 OS12G0160…
Molecular	0.000949597	150	1525	1.4081	Phosphotransferase activity, alcohol group as acceptor	http://amigo.geneontology.org/amigo/term/GO:0016773	OS01G0106700 OS01G0113800 OS01G0114400 OS01G0116200 OS01G0116800 OS01G0117200 OS01G0174700 OS01G0252100 OS01G0292200 OS01G0310800 OS01G0323000 OS01G0575400 OS01G0601200 OS01G0602800 OS01G0665200 OS01G0690800 OS01G0725800 OS01G0747400 OS01G0748600 OS01G0824600 OS01G0832300 OS01G0851000 OS01G0923700 OS01G0927500 OS01G0957100 OS02G0153400 OS02G0153700 OS02G0176100 OS02G0194400 OS02G0216000 OS02G0281…
Molecular	0.00208402	7	15	6.68067	Phospholipase D activity	http://amigo.geneontology.org/amigo/term/GO:0004630	OS02G0120200 OS03G0391400 OS05G0171000 OS06G0604200 OS06G0604300 OS07G0260400 OS10G0524400
Molecular	0.0021402	120	1191	1.44239	Transition metal ion binding	http://amigo.geneontology.org/amigo/term/GO:0046914	OS01G0124900 OS01G0127900 OS01G0158900 OS01G0192300 OS01G0210900 OS01G0227400 OS01G0232700 OS01G0321700 OS01G0544200 OS01G0634500 OS01G0715700 OS01G0728300 OS01G0842500 OS01G0850200 OS01G0850550 OS01G0850700 OS01G0850800 OS01G0894600 OS01G0952000 OS01G0977400 OS01G0977600 OS02G0128800 OS02G0148500 OS02G0168000 OS02G0218200 OS02G0467600 OS02G0569000 OS02G0569900 OS02G0577100 OS02G0731700 OS02G0824…
Molecular	0.00252222	135	1378	1.40248	Protein kinase activity	http://amigo.geneontology.org/amigo/term/GO:0004672	OS01G0106700 OS01G0113800 OS01G0114400 OS01G0116200 OS01G0116800 OS01G0117200 OS01G0174700 OS01G0252100 OS01G0292200 OS01G0310800 OS01G0323000 OS01G0575400 OS01G0601200 OS01G0602800 OS01G0665200 OS01G0690800 OS01G0725800 OS01G0747400 OS01G0748600 OS01G0824600 OS01G0832300 OS01G0923700 OS01G0927500 OS01G0957100 OS02G0153400 OS02G0153700 OS02G0176100 OS02G0194400 OS02G0216000 OS02G0281000 OS02G0283…
Molecular	0.00408681	6	12	7.15786	N-acylphosphatidylethanolamine-specific phospholipase D activity	http://amigo.geneontology.org/amigo/term/GO:0070290	OS03G0391400 OS05G0171000 OS06G0604200 OS06G0604300 OS07G0260400 OS10G0524400
Molecular	0.00587917	4	5	11.4526	4-coumarate-CoA ligase activity	http://amigo.geneontology.org/amigo/term/GO:0016207	OS02G0177600 OS02G0697400 OS08G0245200 OS08G0448000
Molecular	0.00760884	78	734	1.52129	ATP-dependent activity	http://amigo.geneontology.org/amigo/term/GO:0140657	OS01G0141300 OS01G0172200 OS01G0180600 OS01G0180800 OS01G0321300 OS01G0356400 OS01G0590700 OS01G0609000 OS01G0609300 OS01G0615500 OS01G0636700 OS01G0673500 OS01G0683100 OS01G0757400 OS01G0761300 OS02G0159900 OS02G0288400 OS02G0699700 OS02G0803700 OS02G0810300 OS03G0107100 OS03G0121800 OS03G0142800 OS03G0143400 OS03G0151800 OS03G0276800 OS03G0344700 OS03G0387000 OS03G0597200 OS03G0827700 OS03G0860…
Molecular	0.00805096	46	377	1.74675	MRNA binding	http://amigo.geneontology.org/amigo/term/GO:0003729	OS01G0111200 OS01G0120800 OS01G0266000 OS01G0267100 OS01G0306100 OS01G0329800 OS01G0818300 OS01G0844800 OS01G0907900 OS01G0958500 OS02G0147300 OS02G0274100 OS02G0602600 OS02G0714000 OS03G0284900 OS03G0387000 OS03G0670700 OS03G0699200 OS03G0738400 OS03G0836200 OS03G0844900 OS03G0856500 OS04G0372800 OS04G0394300 OS04G0602600 OS04G0659100 OS05G0243100 OS05G0319800 OS05G0373400 OS06G0148000 OS06G0308…
Molecular	0.00816001	73	680	1.53684	Hydrolase activity, acting on acid anhydrides, in phosphorus-containing anhydrides	http://amigo.geneontology.org/amigo/term/GO:0016818	OS01G0141300 OS01G0180800 OS01G0356400 OS01G0609300 OS01G0615500 OS01G0673500 OS01G0683100 OS01G0748000 OS01G0757400 OS01G0958100 OS01G0974800 OS02G0159900 OS02G0288400 OS02G0802500 OS02G0803700 OS02G0810300 OS03G0107100 OS03G0142800 OS03G0143400 OS03G0151800 OS03G0191400 OS03G0276800 OS03G0312600 OS03G0344700 OS03G0646100 OS03G0669100 OS03G0714400 OS03G0827700 OS04G0346800 OS04G0397100 OS04G0403…
Molecular	0.00890541	73	683	1.53008	Hydrolase activity, acting on acid anhydrides	http://amigo.geneontology.org/amigo/term/GO:0016817	OS01G0141300 OS01G0180800 OS01G0356400 OS01G0609300 OS01G0615500 OS01G0673500 OS01G0683100 OS01G0748000 OS01G0757400 OS01G0958100 OS01G0974800 OS02G0159900 OS02G0288400 OS02G0802500 OS02G0803700 OS02G0810300 OS03G0107100 OS03G0142800 OS03G0143400 OS03G0151800 OS03G0191400 OS03G0276800 OS03G0312600 OS03G0344700 OS03G0646100 OS03G0669100 OS03G0714400 OS03G0827700 OS04G0346800 OS04G0397100 OS04G0403…
Molecular	0.0106865	39	309	1.80684	Signaling receptor activity	http://amigo.geneontology.org/amigo/term/GO:0038023	OS01G0310800 OS01G0323000 OS01G0601200 OS01G0602800 OS01G0927500 OS02G0176100 OS02G0283800 OS02G0513000 OS02G0554100 OS02G0625000 OS02G0738400 OS02G0833000 OS03G0130900 OS03G0719800 OS03G0719850 OS03G0752100 OS03G0839900 OS04G0109400 OS04G0430000 OS05G0135800 OS05G0155200 OS05G0371600 OS06G0130100 OS06G0190700 OS06G0680500 OS07G0107800 OS07G0130200 OS07G0283050 OS07G0522600 OS07G0618400 OS08G0123…
Molecular	0.0117275	30	218	1.97005	Ligase activity	http://amigo.geneontology.org/amigo/term/GO:0016874	OS01G0372700 OS01G0685500 OS01G0743400 OS01G0761300 OS01G0785400 OS02G0177600 OS02G0697400 OS02G0767700 OS02G0804600 OS02G0823300 OS03G0111700 OS03G0143300 OS03G0586800 OS03G0694900 OS03G0737200 OS04G0659100 OS05G0241100 OS05G0295300 OS06G0646500 OS06G0714700 OS07G0165000 OS07G0167100 OS07G0577700 OS08G0245200 OS08G0326600 OS08G0448000 OS09G0323100 OS09G0378300 OS12G0168700 OS12G0596000
Molecular	0.0126457	17	96	2.53508	Copper ion binding	http://amigo.geneontology.org/amigo/term/GO:0005507	OS01G0634500 OS01G0842500 OS01G0850550 OS01G0850700 OS01G0850800 OS03G0273200 OS03G0297900 OS03G0351500 OS04G0136200 OS05G0458500 OS05G0458600 OS10G0346300 OS10G0378300 OS11G0641800 OS11G0696900 OS11G0708100 OS12G0258700
Molecular	0.0128124	71	672	1.51252	Pyrophosphatase activity	http://amigo.geneontology.org/amigo/term/GO:0016462	OS01G0141300 OS01G0180800 OS01G0356400 OS01G0609300 OS01G0615500 OS01G0673500 OS01G0683100 OS01G0748000 OS01G0757400 OS01G0958100 OS01G0974800 OS02G0159900 OS02G0288400 OS02G0802500 OS02G0803700 OS02G0810300 OS03G0107100 OS03G0142800 OS03G0143400 OS03G0151800 OS03G0191400 OS03G0276800 OS03G0312600 OS03G0344700 OS03G0646100 OS03G0669100 OS03G0714400 OS03G0827700 OS04G0346800 OS04G0397100 OS04G0459…
Molecular	0.0144044	39	316	1.76681	Molecular transducer activity	http://amigo.geneontology.org/amigo/term/GO:0060089	OS01G0310800 OS01G0323000 OS01G0601200 OS01G0602800 OS01G0927500 OS02G0176100 OS02G0283800 OS02G0513000 OS02G0554100 OS02G0625000 OS02G0738400 OS02G0833000 OS03G0130900 OS03G0719800 OS03G0719850 OS03G0752100 OS03G0839900 OS04G0109400 OS04G0430000 OS05G0135800 OS05G0155200 OS05G0371600 OS06G0130100 OS06G0190700 OS06G0680500 OS07G0107800 OS07G0130200 OS07G0283050 OS07G0522600 OS07G0618400 OS08G0123…
Molecular	0.0173825	103	1064	1.38583	Protein serine/threonine kinase activity	http://amigo.geneontology.org/amigo/term/GO:0004674	OS01G0106700 OS01G0116800 OS01G0174700 OS01G0252100 OS01G0292200 OS01G0310800 OS01G0323000 OS01G0575400 OS01G0601200 OS01G0602800 OS01G0665200 OS01G0690800 OS01G0747400 OS01G0748600 OS01G0824600 OS01G0832300 OS01G0927500 OS02G0153400 OS02G0153700 OS02G0176100 OS02G0194400 OS02G0216000 OS02G0281000 OS02G0283800 OS02G0513000 OS02G0555900 OS02G0591900 OS02G0608500 OS02G0625300 OS02G0650500 OS02G0654…
Molecular	0.022371	12	59	2.91167	Phosphoric diester hydrolase activity	http://amigo.geneontology.org/amigo/term/GO:0008081	OS01G0531200 OS01G0738500 OS02G0120200 OS02G0592600 OS03G0391400 OS04G0403400 OS05G0127200 OS05G0171000 OS06G0604200 OS06G0604300 OS07G0260400 OS10G0524400
Molecular	0.0224969	4	7	8.18042	Phosphatidylinositol phospholipase C activity	http://amigo.geneontology.org/amigo/term/GO:0004435	OS01G0531200 OS01G0738500 OS02G0592600 OS05G0127200
Molecular	0.0226454	7	23	4.35696	Acid-thiol ligase activity	http://amigo.geneontology.org/amigo/term/GO:0016878	OS01G0761300 OS02G0177600 OS02G0697400 OS07G0577700 OS08G0245200 OS08G0448000 OS12G0168700
Molecular	0.0228795	84	846	1.42142	Sequence-specific DNA binding	http://amigo.geneontology.org/amigo/term/GO:0043565	OS01G0111500 OS01G0158900 OS01G0305900 OS01G0714800 OS01G0812000 OS01G0952800 OS02G0148500 OS02G0433600 OS02G0579600 OS02G0603600 OS02G0648300 OS02G0652100 OS02G0662700 OS02G0663100 OS02G0714300 OS02G0731200 OS02G0739700 OS02G0776400 OS03G0174900 OS03G0188900 OS03G0215400 OS03G0236300 OS03G0321700 OS03G0408600 OS03G0411100 OS03G0433200 OS03G0578900 OS03G0647600 OS03G0657000 OS03G0680700 OS03G0680…
Molecular	0.0356766	5	13	5.50605	Phosphorelay sensor kinase activity	http://amigo.geneontology.org/amigo/term/GO:0000155	OS01G0923700 OS02G0738400 OS03G0719800 OS03G0752100 OS05G0155200
Molecular	0.0356766	4	8	7.15786	Four-way junction helicase activity	http://amigo.geneontology.org/amigo/term/GO:0009378	OS04G0433800 OS04G0486800 OS05G0150600 OS11G0180600
Molecular	0.0356766	63	611	1.47609	Nucleoside-triphosphatase activity	http://amigo.geneontology.org/amigo/term/GO:0017111	OS01G0141300 OS01G0180800 OS01G0356400 OS01G0609300 OS01G0615500 OS01G0673500 OS01G0683100 OS01G0748000 OS01G0757400 OS01G0958100 OS02G0159900 OS02G0288400 OS02G0803700 OS02G0810300 OS03G0107100 OS03G0142800 OS03G0143400 OS03G0151800 OS03G0191400 OS03G0276800 OS03G0312600 OS03G0344700 OS03G0646100 OS03G0714400 OS03G0827700 OS04G0397100 OS04G0459800 OS04G0538800 OS04G0584800 OS04G0680700 OS04G0691…
Molecular	0.0356766	5	13	5.50605	Small molecule sensor activity	http://amigo.geneontology.org/amigo/term/GO:0140299	OS01G0923700 OS02G0738400 OS03G0719800 OS03G0752100 OS05G0155200
Molecular	0.035999	41	360	1.6304	Transcription cis-regulatory region binding	http://amigo.geneontology.org/amigo/term/GO:0000976	OS01G0111500 OS01G0158900 OS01G0952800 OS02G0433600 OS02G0579600 OS02G0603600 OS02G0714300 OS02G0731200 OS02G0739700 OS02G0776400 OS03G0174900 OS03G0215400 OS03G0236300 OS03G0411100 OS03G0647600 OS03G0657000 OS03G0680700 OS03G0680800 OS03G0696300 OS03G0727000 OS04G0461300 OS05G0228400 OS06G0162800 OS06G0496400 OS06G0712700 OS07G0108900 OS07G0158500 OS07G0608200 OS08G0431900 OS08G0494100 OS08G0506…
Molecular	0.035999	41	360	1.6304	Transcription regulatory region nucleic acid binding	http://amigo.geneontology.org/amigo/term/GO:0001067	OS01G0111500 OS01G0158900 OS01G0952800 OS02G0433600 OS02G0579600 OS02G0603600 OS02G0714300 OS02G0731200 OS02G0739700 OS02G0776400 OS03G0174900 OS03G0215400 OS03G0236300 OS03G0411100 OS03G0647600 OS03G0657000 OS03G0680700 OS03G0680800 OS03G0696300 OS03G0727000 OS04G0461300 OS05G0228400 OS06G0162800 OS06G0496400 OS06G0712700 OS07G0108900 OS07G0158500 OS07G0608200 OS08G0431900 OS08G0494100 OS08G0506…
Molecular	0.035999	31	251	1.76808	Transmembrane signaling receptor activity	http://amigo.geneontology.org/amigo/term/GO:0004888	OS01G0310800 OS01G0323000 OS01G0601200 OS01G0602800 OS01G0927500 OS02G0176100 OS02G0283800 OS02G0513000 OS02G0738400 OS02G0833000 OS03G0130900 OS03G0719850 OS03G0839900 OS04G0109400 OS04G0430000 OS05G0135800 OS05G0371600 OS06G0130100 OS06G0190700 OS06G0680500 OS07G0130200 OS07G0283050 OS07G0522600 OS07G0618400 OS08G0123900 OS08G0442700 OS09G0429400 OS09G0531701 OS10G0104800 OS11G0194900 OS11G0644…
Molecular	0.035999	48	439	1.56527	ATP hydrolysis activity	http://amigo.geneontology.org/amigo/term/GO:0016887	OS01G0141300 OS01G0180800 OS01G0356400 OS01G0609300 OS01G0615500 OS01G0673500 OS01G0683100 OS01G0757400 OS02G0159900 OS02G0288400 OS02G0803700 OS02G0810300 OS03G0107100 OS03G0142800 OS03G0143400 OS03G0151800 OS03G0276800 OS03G0344700 OS03G0827700 OS04G0397100 OS04G0459800 OS04G0538800 OS04G0680700 OS04G0691900 OS05G0181000 OS05G0319800 OS05G0458400 OS05G0584600 OS06G0173100 OS06G0218500 OS06G0538…
Molecular	0.0378311	69	687	1.43782	Catalytic activity, acting on a nucleic acid	http://amigo.geneontology.org/amigo/term/GO:0140640	OS01G0160800 OS01G0172200 OS01G0180600 OS01G0372700 OS01G0636700 OS01G0685500 OS01G0743400 OS01G0757800 OS01G0846500 OS01G0968700 OS02G0511900 OS02G0699700 OS02G0767700 OS02G0780600 OS03G0100500 OS03G0111700 OS03G0121800 OS03G0143300 OS03G0205400 OS03G0227300 OS03G0387000 OS03G0586800 OS03G0597200 OS03G0683500 OS03G0694900 OS03G0827700 OS03G0833200 OS04G0403400 OS04G0433800 OS04G0459800 OS04G0465…
Molecular	0.0410733	125	1381	1.29578	Transporter activity	http://amigo.geneontology.org/amigo/term/GO:0005215	OS01G0321300 OS01G0356400 OS01G0369300 OS01G0588200 OS01G0593700 OS01G0609000 OS01G0609300 OS01G0615500 OS01G0643300 OS01G0706700 OS01G0872000 OS01G0950900 OS01G0974000 OS02G0106966 OS02G0122200 OS02G0138900 OS02G0160400 OS02G0238500 OS02G0274900 OS02G0288400 OS02G0314300 OS02G0520800 OS02G0574500 OS02G0614500 OS02G0649900 OS02G0678200 OS02G0689200 OS02G0700500 OS02G0720700 OS02G0802500 OS03G0107…
Molecular	0.042123	51	479	1.52422	Double-stranded DNA binding	http://amigo.geneontology.org/amigo/term/GO:0003690	OS01G0111500 OS01G0158900 OS01G0180600 OS01G0708000 OS01G0952800 OS02G0433600 OS02G0579600 OS02G0603600 OS02G0714300 OS02G0731200 OS02G0739700 OS02G0776400 OS02G0783100 OS03G0174900 OS03G0215400 OS03G0236300 OS03G0411100 OS03G0647600 OS03G0657000 OS03G0680700 OS03G0680800 OS03G0696300 OS03G0727000 OS04G0388500 OS04G0403400 OS04G0461300 OS04G0680700 OS05G0228400 OS06G0162800 OS06G0218500 OS06G0496…
Molecular	0.0497908	4	9	6.36255	Phospholipase C activity	http://amigo.geneontology.org/amigo/term/GO:0004629	OS01G0531200 OS01G0738500 OS02G0592600 OS05G0127200

## Sheet: Z.mays
Supplementary File 3C: GO enrichment analysis showing the enriched biological process, cellular component and molecular function (FDR < 0.05) derived from lncRNA-associated miRNA-targeted genes in Z. mays
Category	Enrichment FDR	nGenes	Pathway Genes	Fold Enrichment	Pathway	URL	Genes
Biological	0.000256313	10	40	7.29736	Telomere maintenance via telomere lengthening	http://amigo.geneontology.org/amigo/term/GO:0010833	ZM00001EB026950 ZM00001EB044680 ZM00001EB139940 ZM00001EB217250 ZM00001EB245660 ZM00001EB246300 ZM00001EB308200 ZM00001EB349940 ZM00001EB407200 ZM00001EB412220
Biological	0.000256313	68	1063	1.86724	Developmental process	http://amigo.geneontology.org/amigo/term/GO:0032502	ZM00001EB001570 ZM00001EB002100 ZM00001EB008680 ZM00001EB017910 ZM00001EB044560 ZM00001EB046390 ZM00001EB052070 ZM00001EB056050 ZM00001EB059830 ZM00001EB059920 ZM00001EB062460 ZM00001EB063130 ZM00001EB071830 ZM00001EB079590 ZM00001EB096280 ZM00001EB099640 ZM00001EB102710 ZM00001EB113470 ZM00001EB113950 ZM00001EB117380 ZM00001EB117560 ZM00001EB122110 ZM00001EB139700 ZM00001EB141160 ZM00001EB150140…
Biological	0.000256313	67	1036	1.88773	Cellular response to stress	http://amigo.geneontology.org/amigo/term/GO:0033554	ZM00001EB009210 ZM00001EB012470 ZM00001EB015450 ZM00001EB024430 ZM00001EB024500 ZM00001EB024520 ZM00001EB026950 ZM00001EB028400 ZM00001EB031780 ZM00001EB039000 ZM00001EB044680 ZM00001EB062110 ZM00001EB066510 ZM00001EB084670 ZM00001EB088460 ZM00001EB104330 ZM00001EB126710 ZM00001EB130470 ZM00001EB132380 ZM00001EB136560 ZM00001EB139940 ZM00001EB141330 ZM00001EB146450 ZM00001EB148470 ZM00001EB160270…
Biological	0.000256313	8	22	10.6143	Phenylpropanoid catabolic process	http://amigo.geneontology.org/amigo/term/GO:0046271	ZM00001EB012250 ZM00001EB148240 ZM00001EB148270 ZM00001EB148280 ZM00001EB194370 ZM00001EB195100 ZM00001EB289630 ZM00001EB367900
Biological	0.000256313	8	22	10.6143	Lignin catabolic process	http://amigo.geneontology.org/amigo/term/GO:0046274	ZM00001EB012250 ZM00001EB148240 ZM00001EB148270 ZM00001EB148280 ZM00001EB194370 ZM00001EB195100 ZM00001EB289630 ZM00001EB367900
Biological	0.000256313	10	39	7.48447	Telomere maintenance via telomerase	http://amigo.geneontology.org/amigo/term/GO:0007004	ZM00001EB026950 ZM00001EB044680 ZM00001EB139940 ZM00001EB217250 ZM00001EB245660 ZM00001EB246300 ZM00001EB308200 ZM00001EB349940 ZM00001EB407200 ZM00001EB412220
Biological	0.000630992	48	678	2.06651	Reproduction	http://amigo.geneontology.org/amigo/term/GO:0000003	ZM00001EB001570 ZM00001EB008680 ZM00001EB026950 ZM00001EB044560 ZM00001EB044680 ZM00001EB046390 ZM00001EB062460 ZM00001EB072330 ZM00001EB073760 ZM00001EB096280 ZM00001EB121680 ZM00001EB121690 ZM00001EB122110 ZM00001EB139940 ZM00001EB141330 ZM00001EB150140 ZM00001EB160270 ZM00001EB165440 ZM00001EB193840 ZM00001EB214930 ZM00001EB217250 ZM00001EB219400 ZM00001EB220640 ZM00001EB222170 ZM00001EB230130…
Biological	0.000699985	10	46	6.34553	RNA-dependent DNA biosynthetic process	http://amigo.geneontology.org/amigo/term/GO:0006278	ZM00001EB026950 ZM00001EB044680 ZM00001EB139940 ZM00001EB217250 ZM00001EB245660 ZM00001EB246300 ZM00001EB308200 ZM00001EB349940 ZM00001EB407200 ZM00001EB412220
Biological	0.00114263	10	49	5.95703	DNA unwinding involved in DNA replication	http://amigo.geneontology.org/amigo/term/GO:0006268	ZM00001EB026950 ZM00001EB028400 ZM00001EB044680 ZM00001EB139940 ZM00001EB217250 ZM00001EB245660 ZM00001EB308200 ZM00001EB349940 ZM00001EB407200 ZM00001EB412220
Biological	0.00160898	9	41	6.40744	Lignin metabolic process	http://amigo.geneontology.org/amigo/term/GO:0009808	ZM00001EB012250 ZM00001EB071040 ZM00001EB148240 ZM00001EB148270 ZM00001EB148280 ZM00001EB194370 ZM00001EB195100 ZM00001EB289630 ZM00001EB367900
Biological	0.00160898	46	673	1.99512	Reproductive process	http://amigo.geneontology.org/amigo/term/GO:0022414	ZM00001EB001570 ZM00001EB008680 ZM00001EB026950 ZM00001EB044560 ZM00001EB044680 ZM00001EB046390 ZM00001EB062460 ZM00001EB072330 ZM00001EB073760 ZM00001EB096280 ZM00001EB122110 ZM00001EB139940 ZM00001EB141330 ZM00001EB150140 ZM00001EB160270 ZM00001EB165440 ZM00001EB193840 ZM00001EB214930 ZM00001EB217250 ZM00001EB219400 ZM00001EB220640 ZM00001EB222170 ZM00001EB230130 ZM00001EB241410 ZM00001EB245660…
Biological	0.00181294	13	90	4.21625	Nucleotide-excision repair	http://amigo.geneontology.org/amigo/term/GO:0006289	ZM00001EB026950 ZM00001EB044680 ZM00001EB088460 ZM00001EB139940 ZM00001EB208710 ZM00001EB217250 ZM00001EB245660 ZM00001EB297320 ZM00001EB308200 ZM00001EB312260 ZM00001EB349940 ZM00001EB407200 ZM00001EB412220
Biological	0.00181294	13	90	4.21625	RNA localization	http://amigo.geneontology.org/amigo/term/GO:0006403	ZM00001EB012950 ZM00001EB016760 ZM00001EB110560 ZM00001EB157740 ZM00001EB163070 ZM00001EB322610 ZM00001EB326270 ZM00001EB326280 ZM00001EB341370 ZM00001EB360880 ZM00001EB399630 ZM00001EB402160 ZM00001EB412490
Biological	0.0019656	54	859	1.83496	Response to organic substance	http://amigo.geneontology.org/amigo/term/GO:0010033	ZM00001EB012470 ZM00001EB031700 ZM00001EB039000 ZM00001EB044560 ZM00001EB045640 ZM00001EB059860 ZM00001EB076420 ZM00001EB085030 ZM00001EB100180 ZM00001EB102710 ZM00001EB104130 ZM00001EB104160 ZM00001EB104170 ZM00001EB124350 ZM00001EB130470 ZM00001EB140730 ZM00001EB141160 ZM00001EB154930 ZM00001EB154940 ZM00001EB163600 ZM00001EB185290 ZM00001EB193840 ZM00001EB196240 ZM00001EB209330 ZM00001EB216610…
Biological	0.0019656	19	181	3.06408	Meiotic cell cycle	http://amigo.geneontology.org/amigo/term/GO:0051321	ZM00001EB026950 ZM00001EB044680 ZM00001EB072330 ZM00001EB073760 ZM00001EB139940 ZM00001EB141330 ZM00001EB160270 ZM00001EB217250 ZM00001EB241410 ZM00001EB245660 ZM00001EB248620 ZM00001EB308200 ZM00001EB333320 ZM00001EB349940 ZM00001EB379530 ZM00001EB404350 ZM00001EB407200 ZM00001EB410230 ZM00001EB412220
Biological	0.0019656	39	545	2.08878	Cellular response to organic substance	http://amigo.geneontology.org/amigo/term/GO:0071310	ZM00001EB012470 ZM00001EB031700 ZM00001EB039000 ZM00001EB044560 ZM00001EB045640 ZM00001EB076420 ZM00001EB085030 ZM00001EB102710 ZM00001EB130470 ZM00001EB141160 ZM00001EB154930 ZM00001EB154940 ZM00001EB163600 ZM00001EB185290 ZM00001EB196240 ZM00001EB209330 ZM00001EB216610 ZM00001EB221620 ZM00001EB225570 ZM00001EB239550 ZM00001EB247720 ZM00001EB258320 ZM00001EB273840 ZM00001EB274910 ZM00001EB289670…
Biological	0.0019656	46	685	1.96017	Cell cycle	http://amigo.geneontology.org/amigo/term/GO:0007049	ZM00001EB001290 ZM00001EB001570 ZM00001EB026950 ZM00001EB028400 ZM00001EB044640 ZM00001EB044680 ZM00001EB049060 ZM00001EB051460 ZM00001EB062110 ZM00001EB072330 ZM00001EB073760 ZM00001EB097100 ZM00001EB113470 ZM00001EB121680 ZM00001EB121690 ZM00001EB139940 ZM00001EB141330 ZM00001EB160220 ZM00001EB160270 ZM00001EB184560 ZM00001EB217250 ZM00001EB225020 ZM00001EB241410 ZM00001EB245660 ZM00001EB248620…
Biological	0.0021252	46	694	1.93475	DNA repair	http://amigo.geneontology.org/amigo/term/GO:0006281	ZM00001EB009210 ZM00001EB015450 ZM00001EB024430 ZM00001EB024500 ZM00001EB024520 ZM00001EB026950 ZM00001EB028400 ZM00001EB031780 ZM00001EB044680 ZM00001EB088460 ZM00001EB104330 ZM00001EB126710 ZM00001EB132380 ZM00001EB136560 ZM00001EB139940 ZM00001EB141330 ZM00001EB146450 ZM00001EB148470 ZM00001EB160270 ZM00001EB175090 ZM00001EB184560 ZM00001EB185320 ZM00001EB191750 ZM00001EB202980 ZM00001EB208710…
Biological	0.00221161	15	123	3.55969	Double-strand break repair via homologous recombination	http://amigo.geneontology.org/amigo/term/GO:0000724	ZM00001EB026950 ZM00001EB028400 ZM00001EB044680 ZM00001EB139940 ZM00001EB141330 ZM00001EB146450 ZM00001EB160270 ZM00001EB217250 ZM00001EB245660 ZM00001EB295840 ZM00001EB308200 ZM00001EB330170 ZM00001EB349940 ZM00001EB407200 ZM00001EB412220
Biological	0.00228813	47	720	1.90542	Cellular response to DNA damage stimulus	http://amigo.geneontology.org/amigo/term/GO:0006974	ZM00001EB009210 ZM00001EB015450 ZM00001EB024430 ZM00001EB024500 ZM00001EB024520 ZM00001EB026950 ZM00001EB028400 ZM00001EB031780 ZM00001EB044680 ZM00001EB062110 ZM00001EB088460 ZM00001EB104330 ZM00001EB126710 ZM00001EB132380 ZM00001EB136560 ZM00001EB139940 ZM00001EB141330 ZM00001EB146450 ZM00001EB148470 ZM00001EB160270 ZM00001EB175090 ZM00001EB184560 ZM00001EB185320 ZM00001EB191750 ZM00001EB202980…
Biological	0.00235148	10	58	5.03266	MRNA transport	http://amigo.geneontology.org/amigo/term/GO:0051028	ZM00001EB012950 ZM00001EB016760 ZM00001EB110560 ZM00001EB163070 ZM00001EB326270 ZM00001EB326280 ZM00001EB360880 ZM00001EB399630 ZM00001EB402160 ZM00001EB412490
Biological	0.00242235	23	256	2.62249	Telomere maintenance	http://amigo.geneontology.org/amigo/term/GO:0000723	ZM00001EB009210 ZM00001EB015450 ZM00001EB024500 ZM00001EB024520 ZM00001EB026950 ZM00001EB044680 ZM00001EB136560 ZM00001EB139940 ZM00001EB148470 ZM00001EB175090 ZM00001EB185320 ZM00001EB217250 ZM00001EB245660 ZM00001EB246300 ZM00001EB260660 ZM00001EB286510 ZM00001EB302790 ZM00001EB308200 ZM00001EB349940 ZM00001EB375320 ZM00001EB399760 ZM00001EB407200 ZM00001EB412220
Biological	0.00242235	23	256	2.62249	Telomere organization	http://amigo.geneontology.org/amigo/term/GO:0032200	ZM00001EB009210 ZM00001EB015450 ZM00001EB024500 ZM00001EB024520 ZM00001EB026950 ZM00001EB044680 ZM00001EB136560 ZM00001EB139940 ZM00001EB148470 ZM00001EB175090 ZM00001EB185320 ZM00001EB217250 ZM00001EB245660 ZM00001EB246300 ZM00001EB260660 ZM00001EB286510 ZM00001EB302790 ZM00001EB308200 ZM00001EB349940 ZM00001EB375320 ZM00001EB399760 ZM00001EB407200 ZM00001EB412220
Biological	0.0026496	15	128	3.42064	Recombinational repair	http://amigo.geneontology.org/amigo/term/GO:0000725	ZM00001EB026950 ZM00001EB028400 ZM00001EB044680 ZM00001EB139940 ZM00001EB141330 ZM00001EB146450 ZM00001EB160270 ZM00001EB217250 ZM00001EB245660 ZM00001EB295840 ZM00001EB308200 ZM00001EB330170 ZM00001EB349940 ZM00001EB407200 ZM00001EB412220
Biological	0.0026496	9	49	5.36132	MRNA 3 -end processing	http://amigo.geneontology.org/amigo/term/GO:0031124	ZM00001EB034750 ZM00001EB034770 ZM00001EB052460 ZM00001EB104080 ZM00001EB126480 ZM00001EB161150 ZM00001EB195940 ZM00001EB237990 ZM00001EB364010
Biological	0.0026496	11	73	4.39841	Nucleic acid transport	http://amigo.geneontology.org/amigo/term/GO:0050657	ZM00001EB012950 ZM00001EB016760 ZM00001EB110560 ZM00001EB163070 ZM00001EB326270 ZM00001EB326280 ZM00001EB341370 ZM00001EB360880 ZM00001EB399630 ZM00001EB402160 ZM00001EB412490
Biological	0.0026496	11	73	4.39841	RNA transport	http://amigo.geneontology.org/amigo/term/GO:0050658	ZM00001EB012950 ZM00001EB016760 ZM00001EB110560 ZM00001EB163070 ZM00001EB326270 ZM00001EB326280 ZM00001EB341370 ZM00001EB360880 ZM00001EB399630 ZM00001EB402160 ZM00001EB412490
Biological	0.0026496	11	73	4.39841	Establishment of RNA localization	http://amigo.geneontology.org/amigo/term/GO:0051236	ZM00001EB012950 ZM00001EB016760 ZM00001EB110560 ZM00001EB163070 ZM00001EB326270 ZM00001EB326280 ZM00001EB341370 ZM00001EB360880 ZM00001EB399630 ZM00001EB402160 ZM00001EB412490
Biological	0.00337381	31	415	2.18042	DNA recombination	http://amigo.geneontology.org/amigo/term/GO:0006310	ZM00001EB009210 ZM00001EB015450 ZM00001EB024500 ZM00001EB024520 ZM00001EB026950 ZM00001EB028400 ZM00001EB044680 ZM00001EB072330 ZM00001EB136560 ZM00001EB139940 ZM00001EB141330 ZM00001EB146450 ZM00001EB148470 ZM00001EB160270 ZM00001EB175090 ZM00001EB185320 ZM00001EB217250 ZM00001EB241410 ZM00001EB245660 ZM00001EB248620 ZM00001EB260660 ZM00001EB286510 ZM00001EB295840 ZM00001EB302790 ZM00001EB308200…
Biological	0.00371929	97	1893	1.49571	Organelle organization	http://amigo.geneontology.org/amigo/term/GO:0006996	ZM00001EB000630 ZM00001EB009210 ZM00001EB015420 ZM00001EB015450 ZM00001EB024500 ZM00001EB024520 ZM00001EB025020 ZM00001EB026950 ZM00001EB028400 ZM00001EB042080 ZM00001EB044640 ZM00001EB044680 ZM00001EB045250 ZM00001EB049060 ZM00001EB051460 ZM00001EB053330 ZM00001EB055400 ZM00001EB055410 ZM00001EB062140 ZM00001EB063300 ZM00001EB066510 ZM00001EB072330 ZM00001EB073760 ZM00001EB099480 ZM00001EB103510…
Biological	0.00435687	32	442	2.11326	Hormone-mediated signaling pathway	http://amigo.geneontology.org/amigo/term/GO:0009755	ZM00001EB031700 ZM00001EB044560 ZM00001EB045640 ZM00001EB076420 ZM00001EB085030 ZM00001EB102710 ZM00001EB141160 ZM00001EB154930 ZM00001EB154940 ZM00001EB163600 ZM00001EB185290 ZM00001EB196240 ZM00001EB209330 ZM00001EB216610 ZM00001EB221620 ZM00001EB225570 ZM00001EB239550 ZM00001EB247720 ZM00001EB273840 ZM00001EB274910 ZM00001EB289670 ZM00001EB294260 ZM00001EB295840 ZM00001EB307070 ZM00001EB336890…
Biological	0.00470408	23	273	2.45918	Protein phosphopantetheinylation	http://amigo.geneontology.org/amigo/term/GO:0018215	ZM00001EB007140 ZM00001EB007960 ZM00001EB015090 ZM00001EB062550 ZM00001EB079590 ZM00001EB096340 ZM00001EB102710 ZM00001EB124340 ZM00001EB124350 ZM00001EB132880 ZM00001EB169400 ZM00001EB186330 ZM00001EB205190 ZM00001EB227790 ZM00001EB230860 ZM00001EB249260 ZM00001EB274940 ZM00001EB310400 ZM00001EB336890 ZM00001EB340870 ZM00001EB374670 ZM00001EB400970 ZM00001EB433300
Biological	0.00502729	16	155	3.0131	Auxin-activated signaling pathway	http://amigo.geneontology.org/amigo/term/GO:0009734	ZM00001EB031700 ZM00001EB045640 ZM00001EB076420 ZM00001EB085030 ZM00001EB154930 ZM00001EB154940 ZM00001EB185290 ZM00001EB196240 ZM00001EB221620 ZM00001EB225570 ZM00001EB239550 ZM00001EB247720 ZM00001EB273840 ZM00001EB336890 ZM00001EB421340 ZM00001EB426740
Biological	0.00502729	32	449	2.08032	Cellular response to hormone stimulus	http://amigo.geneontology.org/amigo/term/GO:0032870	ZM00001EB031700 ZM00001EB044560 ZM00001EB045640 ZM00001EB076420 ZM00001EB085030 ZM00001EB102710 ZM00001EB141160 ZM00001EB154930 ZM00001EB154940 ZM00001EB163600 ZM00001EB185290 ZM00001EB196240 ZM00001EB209330 ZM00001EB216610 ZM00001EB221620 ZM00001EB225570 ZM00001EB239550 ZM00001EB247720 ZM00001EB273840 ZM00001EB274910 ZM00001EB289670 ZM00001EB294260 ZM00001EB295840 ZM00001EB307070 ZM00001EB336890…
Biological	0.00502729	53	891	1.7363	DNA metabolic process	http://amigo.geneontology.org/amigo/term/GO:0006259	ZM00001EB009210 ZM00001EB015450 ZM00001EB024430 ZM00001EB024500 ZM00001EB024520 ZM00001EB026950 ZM00001EB028400 ZM00001EB031780 ZM00001EB044680 ZM00001EB072330 ZM00001EB088460 ZM00001EB104330 ZM00001EB126710 ZM00001EB132380 ZM00001EB136560 ZM00001EB139940 ZM00001EB141330 ZM00001EB146450 ZM00001EB148470 ZM00001EB160270 ZM00001EB175090 ZM00001EB184560 ZM00001EB185320 ZM00001EB191750 ZM00001EB202980…
Biological	0.00502729	16	155	3.0131	Cellular response to auxin stimulus	http://amigo.geneontology.org/amigo/term/GO:0071365	ZM00001EB031700 ZM00001EB045640 ZM00001EB076420 ZM00001EB085030 ZM00001EB154930 ZM00001EB154940 ZM00001EB185290 ZM00001EB196240 ZM00001EB221620 ZM00001EB225570 ZM00001EB239550 ZM00001EB247720 ZM00001EB273840 ZM00001EB336890 ZM00001EB421340 ZM00001EB426740
Biological	0.00516257	9	55	4.77645	RNA export from nucleus	http://amigo.geneontology.org/amigo/term/GO:0006405	ZM00001EB012950 ZM00001EB016760 ZM00001EB110560 ZM00001EB163070 ZM00001EB326270 ZM00001EB326280 ZM00001EB341370 ZM00001EB399630 ZM00001EB412490
Biological	0.0057102	11	82	3.91565	Nuclear export	http://amigo.geneontology.org/amigo/term/GO:0051168	ZM00001EB012950 ZM00001EB016760 ZM00001EB110560 ZM00001EB122260 ZM00001EB163070 ZM00001EB216140 ZM00001EB326270 ZM00001EB326280 ZM00001EB341370 ZM00001EB399630 ZM00001EB412490
Biological	0.00641861	32	457	2.0439	Cellular response to endogenous stimulus	http://amigo.geneontology.org/amigo/term/GO:0071495	ZM00001EB031700 ZM00001EB044560 ZM00001EB045640 ZM00001EB076420 ZM00001EB085030 ZM00001EB102710 ZM00001EB141160 ZM00001EB154930 ZM00001EB154940 ZM00001EB163600 ZM00001EB185290 ZM00001EB196240 ZM00001EB209330 ZM00001EB216610 ZM00001EB221620 ZM00001EB225570 ZM00001EB239550 ZM00001EB247720 ZM00001EB273840 ZM00001EB274910 ZM00001EB289670 ZM00001EB294260 ZM00001EB295840 ZM00001EB307070 ZM00001EB336890…
Biological	0.0073073	10	71	4.11119	Phenylpropanoid metabolic process	http://amigo.geneontology.org/amigo/term/GO:0009698	ZM00001EB012250 ZM00001EB071040 ZM00001EB111630 ZM00001EB148240 ZM00001EB148270 ZM00001EB148280 ZM00001EB194370 ZM00001EB195100 ZM00001EB289630 ZM00001EB367900
Biological	0.00814597	9	59	4.45262	Cleavage involved in rRNA processing	http://amigo.geneontology.org/amigo/term/GO:0000469	ZM00001EB045710 ZM00001EB056920 ZM00001EB122260 ZM00001EB157740 ZM00001EB209610 ZM00001EB229850 ZM00001EB253410 ZM00001EB322610 ZM00001EB353740
Biological	0.00838402	72	1355	1.55102	Macromolecule localization	http://amigo.geneontology.org/amigo/term/GO:0033036	ZM00001EB000860 ZM00001EB000870 ZM00001EB007140 ZM00001EB012950 ZM00001EB015420 ZM00001EB016760 ZM00001EB019130 ZM00001EB028310 ZM00001EB038690 ZM00001EB042570 ZM00001EB044640 ZM00001EB059860 ZM00001EB066510 ZM00001EB082290 ZM00001EB099480 ZM00001EB103510 ZM00001EB110560 ZM00001EB110650 ZM00001EB116280 ZM00001EB126680 ZM00001EB139700 ZM00001EB148470 ZM00001EB151630 ZM00001EB157740 ZM00001EB163070…
Biological	0.00869429	7	36	5.67572	MRNA polyadenylation	http://amigo.geneontology.org/amigo/term/GO:0006378	ZM00001EB034750 ZM00001EB034770 ZM00001EB052460 ZM00001EB104080 ZM00001EB126480 ZM00001EB161150 ZM00001EB237990
Biological	0.00883759	22	274	2.34368	Response to auxin	http://amigo.geneontology.org/amigo/term/GO:0009733	ZM00001EB031700 ZM00001EB045640 ZM00001EB076420 ZM00001EB085030 ZM00001EB104130 ZM00001EB104160 ZM00001EB104170 ZM00001EB124350 ZM00001EB154930 ZM00001EB154940 ZM00001EB185290 ZM00001EB196240 ZM00001EB221620 ZM00001EB225570 ZM00001EB239550 ZM00001EB247720 ZM00001EB273840 ZM00001EB317820 ZM00001EB321090 ZM00001EB336890 ZM00001EB421340 ZM00001EB426740
Biological	0.00883759	13	118	3.21578	RNA 3 -end processing	http://amigo.geneontology.org/amigo/term/GO:0031123	ZM00001EB034750 ZM00001EB034770 ZM00001EB052460 ZM00001EB104080 ZM00001EB126480 ZM00001EB157740 ZM00001EB161150 ZM00001EB195940 ZM00001EB237990 ZM00001EB247190 ZM00001EB322610 ZM00001EB364010 ZM00001EB408070
Biological	0.00883759	15	150	2.91894	Nuclear transport	http://amigo.geneontology.org/amigo/term/GO:0051169	ZM00001EB012950 ZM00001EB016760 ZM00001EB110560 ZM00001EB122260 ZM00001EB163070 ZM00001EB216140 ZM00001EB221820 ZM00001EB286470 ZM00001EB326270 ZM00001EB326280 ZM00001EB341370 ZM00001EB399630 ZM00001EB402160 ZM00001EB405260 ZM00001EB412490
Biological	0.00883759	43	703	1.78541	Chromosome organization	http://amigo.geneontology.org/amigo/term/GO:0051276	ZM00001EB009210 ZM00001EB015450 ZM00001EB024500 ZM00001EB024520 ZM00001EB025020 ZM00001EB026950 ZM00001EB028400 ZM00001EB044640 ZM00001EB044680 ZM00001EB051460 ZM00001EB062140 ZM00001EB110560 ZM00001EB136560 ZM00001EB139940 ZM00001EB148470 ZM00001EB163070 ZM00001EB175090 ZM00001EB184560 ZM00001EB185320 ZM00001EB215110 ZM00001EB217250 ZM00001EB219310 ZM00001EB224940 ZM00001EB245660 ZM00001EB246300…
Biological	0.00883759	15	150	2.91894	Nucleocytoplasmic transport	http://amigo.geneontology.org/amigo/term/GO:0006913	ZM00001EB012950 ZM00001EB016760 ZM00001EB110560 ZM00001EB122260 ZM00001EB163070 ZM00001EB216140 ZM00001EB221820 ZM00001EB286470 ZM00001EB326270 ZM00001EB326280 ZM00001EB341370 ZM00001EB399630 ZM00001EB402160 ZM00001EB405260 ZM00001EB412490
Biological	0.0092759	14	135	3.02705	Lipid transport	http://amigo.geneontology.org/amigo/term/GO:0006869	ZM00001EB028310 ZM00001EB042570 ZM00001EB059860 ZM00001EB082290 ZM00001EB172630 ZM00001EB178670 ZM00001EB203260 ZM00001EB277390 ZM00001EB281600 ZM00001EB338660 ZM00001EB341830 ZM00001EB341840 ZM00001EB355910 ZM00001EB382180
Biological	0.00928712	75	1440	1.52028	Cell communication	http://amigo.geneontology.org/amigo/term/GO:0007154	ZM00001EB031700 ZM00001EB044560 ZM00001EB045640 ZM00001EB045940 ZM00001EB051840 ZM00001EB062110 ZM00001EB066510 ZM00001EB076420 ZM00001EB076960 ZM00001EB077270 ZM00001EB077310 ZM00001EB077740 ZM00001EB081200 ZM00001EB082280 ZM00001EB084670 ZM00001EB085030 ZM00001EB094770 ZM00001EB097290 ZM00001EB102710 ZM00001EB117300 ZM00001EB140730 ZM00001EB141160 ZM00001EB141330 ZM00001EB154930 ZM00001EB154940…
Biological	0.00928712	69	1298	1.55167	Signal transduction	http://amigo.geneontology.org/amigo/term/GO:0007165	ZM00001EB031700 ZM00001EB044560 ZM00001EB045640 ZM00001EB045940 ZM00001EB051840 ZM00001EB062110 ZM00001EB076420 ZM00001EB076960 ZM00001EB077270 ZM00001EB077310 ZM00001EB077740 ZM00001EB081200 ZM00001EB082280 ZM00001EB085030 ZM00001EB094770 ZM00001EB097290 ZM00001EB102710 ZM00001EB117300 ZM00001EB140730 ZM00001EB141160 ZM00001EB141330 ZM00001EB154930 ZM00001EB154940 ZM00001EB160220 ZM00001EB163600…
Biological	0.00957308	60	1091	1.60528	RNA processing	http://amigo.geneontology.org/amigo/term/GO:0006396	ZM00001EB001570 ZM00001EB033230 ZM00001EB034750 ZM00001EB034770 ZM00001EB045710 ZM00001EB047610 ZM00001EB049910 ZM00001EB052460 ZM00001EB056920 ZM00001EB062790 ZM00001EB063300 ZM00001EB067600 ZM00001EB073170 ZM00001EB082300 ZM00001EB087200 ZM00001EB096610 ZM00001EB102500 ZM00001EB104080 ZM00001EB116440 ZM00001EB122260 ZM00001EB126480 ZM00001EB139980 ZM00001EB157740 ZM00001EB161150 ZM00001EB162910…
Biological	0.00960471	42	688	1.78191	Response to hormone	http://amigo.geneontology.org/amigo/term/GO:0009725	ZM00001EB031700 ZM00001EB044560 ZM00001EB045640 ZM00001EB076420 ZM00001EB085030 ZM00001EB100180 ZM00001EB102710 ZM00001EB104130 ZM00001EB104160 ZM00001EB104170 ZM00001EB124350 ZM00001EB140730 ZM00001EB141160 ZM00001EB154930 ZM00001EB154940 ZM00001EB163600 ZM00001EB185290 ZM00001EB193840 ZM00001EB196240 ZM00001EB209330 ZM00001EB216610 ZM00001EB221620 ZM00001EB225570 ZM00001EB234170 ZM00001EB239550…
Biological	0.00960471	16	170	2.74724	Double-strand break repair	http://amigo.geneontology.org/amigo/term/GO:0006302	ZM00001EB026950 ZM00001EB028400 ZM00001EB044680 ZM00001EB139940 ZM00001EB141330 ZM00001EB146450 ZM00001EB160270 ZM00001EB217250 ZM00001EB219310 ZM00001EB245660 ZM00001EB295840 ZM00001EB308200 ZM00001EB330170 ZM00001EB349940 ZM00001EB407200 ZM00001EB412220
Biological	0.0106052	20	243	2.40242	Regulation of developmental process	http://amigo.geneontology.org/amigo/term/GO:0050793	ZM00001EB001570 ZM00001EB002100 ZM00001EB046390 ZM00001EB059920 ZM00001EB062460 ZM00001EB102710 ZM00001EB117560 ZM00001EB162890 ZM00001EB165440 ZM00001EB213430 ZM00001EB222170 ZM00001EB238590 ZM00001EB295840 ZM00001EB296150 ZM00001EB300090 ZM00001EB303810 ZM00001EB319010 ZM00001EB328570 ZM00001EB337970 ZM00001EB370850
Biological	0.0110948	69	1311	1.53629	Signaling	http://amigo.geneontology.org/amigo/term/GO:0023052	ZM00001EB031700 ZM00001EB044560 ZM00001EB045640 ZM00001EB045940 ZM00001EB051840 ZM00001EB062110 ZM00001EB076420 ZM00001EB076960 ZM00001EB077270 ZM00001EB077310 ZM00001EB077740 ZM00001EB081200 ZM00001EB082280 ZM00001EB085030 ZM00001EB094770 ZM00001EB097290 ZM00001EB102710 ZM00001EB117300 ZM00001EB140730 ZM00001EB141160 ZM00001EB141330 ZM00001EB154930 ZM00001EB154940 ZM00001EB160220 ZM00001EB163600…
Biological	0.0112539	42	696	1.76143	Response to endogenous stimulus	http://amigo.geneontology.org/amigo/term/GO:0009719	ZM00001EB031700 ZM00001EB044560 ZM00001EB045640 ZM00001EB076420 ZM00001EB085030 ZM00001EB100180 ZM00001EB102710 ZM00001EB104130 ZM00001EB104160 ZM00001EB104170 ZM00001EB124350 ZM00001EB140730 ZM00001EB141160 ZM00001EB154930 ZM00001EB154940 ZM00001EB163600 ZM00001EB185290 ZM00001EB193840 ZM00001EB196240 ZM00001EB209330 ZM00001EB216610 ZM00001EB221620 ZM00001EB225570 ZM00001EB234170 ZM00001EB239550…
Biological	0.0112539	41	674	1.77562	Regulation of biological quality	http://amigo.geneontology.org/amigo/term/GO:0065008	ZM00001EB000210 ZM00001EB002100 ZM00001EB034750 ZM00001EB037570 ZM00001EB042570 ZM00001EB044380 ZM00001EB065450 ZM00001EB099640 ZM00001EB102710 ZM00001EB132880 ZM00001EB139980 ZM00001EB141560 ZM00001EB154930 ZM00001EB157740 ZM00001EB162890 ZM00001EB193030 ZM00001EB196240 ZM00001EB199590 ZM00001EB201710 ZM00001EB217740 ZM00001EB218410 ZM00001EB220880 ZM00001EB238590 ZM00001EB240990 ZM00001EB242890…
Biological	0.0114093	33	504	1.91121	System development	http://amigo.geneontology.org/amigo/term/GO:0048731	ZM00001EB001570 ZM00001EB008680 ZM00001EB017910 ZM00001EB044560 ZM00001EB046390 ZM00001EB059920 ZM00001EB062460 ZM00001EB096280 ZM00001EB099640 ZM00001EB117560 ZM00001EB122110 ZM00001EB139700 ZM00001EB141160 ZM00001EB150140 ZM00001EB165440 ZM00001EB193840 ZM00001EB213430 ZM00001EB219400 ZM00001EB220640 ZM00001EB222170 ZM00001EB251820 ZM00001EB284850 ZM00001EB289670 ZM00001EB295840 ZM00001EB300090…
Biological	0.0132899	69	1323	1.52235	Response to chemical	http://amigo.geneontology.org/amigo/term/GO:0042221	ZM00001EB005960 ZM00001EB012470 ZM00001EB031700 ZM00001EB039000 ZM00001EB044560 ZM00001EB045640 ZM00001EB059860 ZM00001EB076420 ZM00001EB085030 ZM00001EB100180 ZM00001EB102710 ZM00001EB104130 ZM00001EB104160 ZM00001EB104170 ZM00001EB124350 ZM00001EB126640 ZM00001EB130470 ZM00001EB140730 ZM00001EB141160 ZM00001EB144400 ZM00001EB154930 ZM00001EB154940 ZM00001EB163600 ZM00001EB170930 ZM00001EB185290…
Biological	0.0144215	89	1811	1.43449	Organic substance catabolic process	http://amigo.geneontology.org/amigo/term/GO:1901575	ZM00001EB001570 ZM00001EB005960 ZM00001EB012250 ZM00001EB015090 ZM00001EB021510 ZM00001EB022400 ZM00001EB024520 ZM00001EB034750 ZM00001EB064750 ZM00001EB070310 ZM00001EB072220 ZM00001EB073170 ZM00001EB094520 ZM00001EB095920 ZM00001EB101780 ZM00001EB103510 ZM00001EB110990 ZM00001EB126510 ZM00001EB126710 ZM00001EB130470 ZM00001EB132880 ZM00001EB137200 ZM00001EB140720 ZM00001EB141560 ZM00001EB143020…
Biological	0.0147271	22	290	2.21437	DNA duplex unwinding	http://amigo.geneontology.org/amigo/term/GO:0032508	ZM00001EB009210 ZM00001EB015450 ZM00001EB024500 ZM00001EB024520 ZM00001EB026950 ZM00001EB028400 ZM00001EB044680 ZM00001EB136560 ZM00001EB139940 ZM00001EB148470 ZM00001EB175090 ZM00001EB185320 ZM00001EB217250 ZM00001EB245660 ZM00001EB260660 ZM00001EB286510 ZM00001EB302790 ZM00001EB308200 ZM00001EB349940 ZM00001EB399760 ZM00001EB407200 ZM00001EB412220
Biological	0.0147271	5	20	7.29736	Phosphate ion transport	http://amigo.geneontology.org/amigo/term/GO:0006817	ZM00001EB002860 ZM00001EB004100 ZM00001EB038730 ZM00001EB087690 ZM00001EB222510
Biological	0.0148131	14	145	2.81829	Lipid localization	http://amigo.geneontology.org/amigo/term/GO:0010876	ZM00001EB028310 ZM00001EB042570 ZM00001EB059860 ZM00001EB082290 ZM00001EB172630 ZM00001EB178670 ZM00001EB203260 ZM00001EB277390 ZM00001EB281600 ZM00001EB338660 ZM00001EB341830 ZM00001EB341840 ZM00001EB355910 ZM00001EB382180
Biological	0.0149528	22	291	2.20676	DNA geometric change	http://amigo.geneontology.org/amigo/term/GO:0032392	ZM00001EB009210 ZM00001EB015450 ZM00001EB024500 ZM00001EB024520 ZM00001EB026950 ZM00001EB028400 ZM00001EB044680 ZM00001EB136560 ZM00001EB139940 ZM00001EB148470 ZM00001EB175090 ZM00001EB185320 ZM00001EB217250 ZM00001EB245660 ZM00001EB260660 ZM00001EB286510 ZM00001EB302790 ZM00001EB308200 ZM00001EB349940 ZM00001EB399760 ZM00001EB407200 ZM00001EB412220
Biological	0.0153103	7	42	4.8649	RNA polyadenylation	http://amigo.geneontology.org/amigo/term/GO:0043631	ZM00001EB034750 ZM00001EB034770 ZM00001EB052460 ZM00001EB104080 ZM00001EB126480 ZM00001EB161150 ZM00001EB237990
Biological	0.015949	4	12	9.72981	Transcription-dependent tethering of RNA polymerase II gene DNA at nuclear periphery	http://amigo.geneontology.org/amigo/term/GO:0000972	ZM00001EB110560 ZM00001EB163070 ZM00001EB399630 ZM00001EB412490
Biological	0.015949	12	114	3.07257	DNA biosynthetic process	http://amigo.geneontology.org/amigo/term/GO:0071897	ZM00001EB026950 ZM00001EB044680 ZM00001EB139940 ZM00001EB217250 ZM00001EB226110 ZM00001EB245660 ZM00001EB246300 ZM00001EB308200 ZM00001EB330170 ZM00001EB349940 ZM00001EB407200 ZM00001EB412220
Biological	0.0160873	9	69	3.80732	Regulation of shoot system development	http://amigo.geneontology.org/amigo/term/GO:0048831	ZM00001EB046390 ZM00001EB059920 ZM00001EB062460 ZM00001EB117560 ZM00001EB165440 ZM00001EB213430 ZM00001EB222170 ZM00001EB300090 ZM00001EB303810
Biological	0.0161547	30	456	1.92036	Cell cycle process	http://amigo.geneontology.org/amigo/term/GO:0022402	ZM00001EB001570 ZM00001EB028400 ZM00001EB044640 ZM00001EB049060 ZM00001EB051460 ZM00001EB062110 ZM00001EB072330 ZM00001EB073760 ZM00001EB097100 ZM00001EB113470 ZM00001EB141330 ZM00001EB160220 ZM00001EB160270 ZM00001EB184560 ZM00001EB241410 ZM00001EB248620 ZM00001EB271770 ZM00001EB280900 ZM00001EB286860 ZM00001EB295840 ZM00001EB307070 ZM00001EB320140 ZM00001EB333320 ZM00001EB339350 ZM00001EB379530…
Biological	0.0169359	8	56	4.16992	Positive regulation of protein catabolic process	http://amigo.geneontology.org/amigo/term/GO:0045732	ZM00001EB072220 ZM00001EB094520 ZM00001EB101780 ZM00001EB235880 ZM00001EB258170 ZM00001EB285000 ZM00001EB316530 ZM00001EB336460
Biological	0.0190627	9	71	3.70007	Regulation of anatomical structure morphogenesis	http://amigo.geneontology.org/amigo/term/GO:0022603	ZM00001EB002100 ZM00001EB059920 ZM00001EB102710 ZM00001EB117560 ZM00001EB162890 ZM00001EB213430 ZM00001EB238590 ZM00001EB300090 ZM00001EB328570
Biological	0.0194464	51	928	1.60416	Multicellular organismal process	http://amigo.geneontology.org/amigo/term/GO:0032501	ZM00001EB001570 ZM00001EB008680 ZM00001EB017910 ZM00001EB044560 ZM00001EB046390 ZM00001EB059830 ZM00001EB059920 ZM00001EB062460 ZM00001EB063130 ZM00001EB079590 ZM00001EB081200 ZM00001EB096280 ZM00001EB099640 ZM00001EB117380 ZM00001EB117560 ZM00001EB122110 ZM00001EB139700 ZM00001EB141160 ZM00001EB150140 ZM00001EB154930 ZM00001EB160220 ZM00001EB160270 ZM00001EB165440 ZM00001EB193840 ZM00001EB213430…
Biological	0.0195789	12	118	2.96842	Protein deubiquitination	http://amigo.geneontology.org/amigo/term/GO:0016579	ZM00001EB007960 ZM00001EB132880 ZM00001EB186330 ZM00001EB227790 ZM00001EB249260 ZM00001EB274940 ZM00001EB310400 ZM00001EB336890 ZM00001EB340870 ZM00001EB374670 ZM00001EB400970 ZM00001EB407650
Biological	0.0195789	5	22	6.63396	Lipid translocation	http://amigo.geneontology.org/amigo/term/GO:0034204	ZM00001EB042570 ZM00001EB277390 ZM00001EB281600 ZM00001EB355910 ZM00001EB382180
Biological	0.0195789	45	792	1.65849	Multicellular organism development	http://amigo.geneontology.org/amigo/term/GO:0007275	ZM00001EB001570 ZM00001EB008680 ZM00001EB017910 ZM00001EB044560 ZM00001EB046390 ZM00001EB059830 ZM00001EB059920 ZM00001EB062460 ZM00001EB063130 ZM00001EB079590 ZM00001EB096280 ZM00001EB099640 ZM00001EB117380 ZM00001EB117560 ZM00001EB122110 ZM00001EB139700 ZM00001EB141160 ZM00001EB150140 ZM00001EB154930 ZM00001EB160220 ZM00001EB165440 ZM00001EB193840 ZM00001EB213430 ZM00001EB214930 ZM00001EB219400…
Biological	0.022231	51	936	1.59045	Anatomical structure development	http://amigo.geneontology.org/amigo/term/GO:0048856	ZM00001EB001570 ZM00001EB002100 ZM00001EB008680 ZM00001EB017910 ZM00001EB044560 ZM00001EB046390 ZM00001EB059830 ZM00001EB059920 ZM00001EB062460 ZM00001EB063130 ZM00001EB079590 ZM00001EB096280 ZM00001EB099640 ZM00001EB102710 ZM00001EB117380 ZM00001EB117560 ZM00001EB122110 ZM00001EB139700 ZM00001EB141160 ZM00001EB150140 ZM00001EB154930 ZM00001EB160220 ZM00001EB162890 ZM00001EB165440 ZM00001EB193840…
Biological	0.0233622	5	23	6.34553	Regulation of morphogenesis of a branching structure	http://amigo.geneontology.org/amigo/term/GO:0060688	ZM00001EB059920 ZM00001EB117560 ZM00001EB213430 ZM00001EB300090 ZM00001EB328570
Biological	0.0233622	5	23	6.34553	Regulation of secondary shoot formation	http://amigo.geneontology.org/amigo/term/GO:2000032	ZM00001EB059920 ZM00001EB117560 ZM00001EB213430 ZM00001EB300090 ZM00001EB328570
Biological	0.0233622	11	105	3.05794	Regulation of reproductive process	http://amigo.geneontology.org/amigo/term/GO:2000241	ZM00001EB001570 ZM00001EB044560 ZM00001EB046390 ZM00001EB062460 ZM00001EB122110 ZM00001EB165440 ZM00001EB193840 ZM00001EB222170 ZM00001EB303810 ZM00001EB370850 ZM00001EB379530
Biological	0.0233622	26	387	1.96105	Protein dephosphorylation	http://amigo.geneontology.org/amigo/term/GO:0006470	ZM00001EB051840 ZM00001EB067610 ZM00001EB088070 ZM00001EB097290 ZM00001EB120830 ZM00001EB147420 ZM00001EB148930 ZM00001EB176750 ZM00001EB181960 ZM00001EB204210 ZM00001EB205250 ZM00001EB212620 ZM00001EB272240 ZM00001EB297310 ZM00001EB304930 ZM00001EB326280 ZM00001EB329360 ZM00001EB331410 ZM00001EB354380 ZM00001EB368330 ZM00001EB384150 ZM00001EB385910 ZM00001EB413940 ZM00001EB419870 ZM00001EB422510…
Biological	0.0238342	21	287	2.13581	Regulation of response to stimulus	http://amigo.geneontology.org/amigo/term/GO:0048583	ZM00001EB044560 ZM00001EB051840 ZM00001EB102710 ZM00001EB111590 ZM00001EB122110 ZM00001EB141160 ZM00001EB154930 ZM00001EB160220 ZM00001EB193840 ZM00001EB196240 ZM00001EB219310 ZM00001EB285000 ZM00001EB294260 ZM00001EB295840 ZM00001EB307070 ZM00001EB336460 ZM00001EB370850 ZM00001EB385910 ZM00001EB397760 ZM00001EB422510 ZM00001EB425460
Biological	0.023943	12	122	2.87109	Secondary metabolic process	http://amigo.geneontology.org/amigo/term/GO:0019748	ZM00001EB012250 ZM00001EB071040 ZM00001EB098370 ZM00001EB111630 ZM00001EB148240 ZM00001EB148270 ZM00001EB148280 ZM00001EB194370 ZM00001EB195100 ZM00001EB289630 ZM00001EB367900 ZM00001EB386540
Biological	0.0258619	6	35	5.0039	Phospholipid transport	http://amigo.geneontology.org/amigo/term/GO:0015914	ZM00001EB042570 ZM00001EB059860 ZM00001EB277390 ZM00001EB281600 ZM00001EB355910 ZM00001EB382180
Biological	0.0260802	25	371	1.96694	Developmental process involved in reproduction	http://amigo.geneontology.org/amigo/term/GO:0003006	ZM00001EB001570 ZM00001EB008680 ZM00001EB044560 ZM00001EB046390 ZM00001EB062460 ZM00001EB096280 ZM00001EB122110 ZM00001EB150140 ZM00001EB165440 ZM00001EB193840 ZM00001EB214930 ZM00001EB219400 ZM00001EB220640 ZM00001EB222170 ZM00001EB251820 ZM00001EB284850 ZM00001EB289670 ZM00001EB303810 ZM00001EB336890 ZM00001EB337970 ZM00001EB370850 ZM00001EB390320 ZM00001EB404350 ZM00001EB410230 ZM00001EB426330
Biological	0.0260802	5	24	6.08113	Histone H3-K4 methylation	http://amigo.geneontology.org/amigo/term/GO:0051568	ZM00001EB160220 ZM00001EB165440 ZM00001EB294550 ZM00001EB342540 ZM00001EB380670
Biological	0.0260802	78	1596	1.42655	Organic substance transport	http://amigo.geneontology.org/amigo/term/GO:0071702	ZM00001EB000240 ZM00001EB000860 ZM00001EB000870 ZM00001EB007140 ZM00001EB012950 ZM00001EB015420 ZM00001EB016760 ZM00001EB019130 ZM00001EB028310 ZM00001EB042570 ZM00001EB059860 ZM00001EB066510 ZM00001EB082290 ZM00001EB099480 ZM00001EB103510 ZM00001EB108220 ZM00001EB110560 ZM00001EB110650 ZM00001EB116280 ZM00001EB119200 ZM00001EB126680 ZM00001EB139700 ZM00001EB144010 ZM00001EB147480 ZM00001EB148470…
Biological	0.0264609	22	311	2.06485	Proteasomal protein catabolic process	http://amigo.geneontology.org/amigo/term/GO:0010498	ZM00001EB005960 ZM00001EB072220 ZM00001EB094520 ZM00001EB101780 ZM00001EB110990 ZM00001EB130470 ZM00001EB137200 ZM00001EB143020 ZM00001EB235880 ZM00001EB258170 ZM00001EB258320 ZM00001EB285000 ZM00001EB297320 ZM00001EB312260 ZM00001EB316530 ZM00001EB336460 ZM00001EB340170 ZM00001EB364210 ZM00001EB399150 ZM00001EB410120 ZM00001EB415500 ZM00001EB421340
Biological	0.0278203	23	333	2.01609	Aromatic compound catabolic process	http://amigo.geneontology.org/amigo/term/GO:0019439	ZM00001EB001570 ZM00001EB012250 ZM00001EB034750 ZM00001EB126510 ZM00001EB148240 ZM00001EB148270 ZM00001EB148280 ZM00001EB157740 ZM00001EB193030 ZM00001EB194370 ZM00001EB195100 ZM00001EB205930 ZM00001EB218410 ZM00001EB247190 ZM00001EB278690 ZM00001EB289630 ZM00001EB322610 ZM00001EB334290 ZM00001EB367900 ZM00001EB377430 ZM00001EB379530 ZM00001EB398440 ZM00001EB405620
Biological	0.0278203	3	7	12.5098	Protein retention in Golgi apparatus	http://amigo.geneontology.org/amigo/term/GO:0045053	ZM00001EB203070 ZM00001EB203090 ZM00001EB390790
Biological	0.0302951	5	25	5.83789	Regulation of plant organ formation	http://amigo.geneontology.org/amigo/term/GO:1905428	ZM00001EB059920 ZM00001EB117560 ZM00001EB213430 ZM00001EB300090 ZM00001EB328570
Biological	0.0319024	35	594	1.71992	Dephosphorylation	http://amigo.geneontology.org/amigo/term/GO:0016311	ZM00001EB040940 ZM00001EB042920 ZM00001EB051840 ZM00001EB067610 ZM00001EB088070 ZM00001EB097290 ZM00001EB120830 ZM00001EB147420 ZM00001EB148930 ZM00001EB154830 ZM00001EB161360 ZM00001EB176750 ZM00001EB181960 ZM00001EB204210 ZM00001EB205250 ZM00001EB212620 ZM00001EB243810 ZM00001EB272240 ZM00001EB297310 ZM00001EB304930 ZM00001EB326280 ZM00001EB329360 ZM00001EB331410 ZM00001EB354380 ZM00001EB361250…
Biological	0.0352718	23	340	1.97458	Organic cyclic compound catabolic process	http://amigo.geneontology.org/amigo/term/GO:1901361	ZM00001EB001570 ZM00001EB012250 ZM00001EB034750 ZM00001EB126510 ZM00001EB148240 ZM00001EB148270 ZM00001EB148280 ZM00001EB157740 ZM00001EB193030 ZM00001EB194370 ZM00001EB195100 ZM00001EB205930 ZM00001EB218410 ZM00001EB247190 ZM00001EB278690 ZM00001EB289630 ZM00001EB322610 ZM00001EB334290 ZM00001EB367900 ZM00001EB377430 ZM00001EB379530 ZM00001EB398440 ZM00001EB405620
Biological	0.035296	5	26	5.61335	Regulation of membrane lipid distribution	http://amigo.geneontology.org/amigo/term/GO:0097035	ZM00001EB042570 ZM00001EB277390 ZM00001EB281600 ZM00001EB355910 ZM00001EB382180
Biological	0.0368219	20	281	2.07754	Regulation of phosphorus metabolic process	http://amigo.geneontology.org/amigo/term/GO:0051174	ZM00001EB001290 ZM00001EB051840 ZM00001EB084670 ZM00001EB097290 ZM00001EB233940 ZM00001EB249100 ZM00001EB274430 ZM00001EB297310 ZM00001EB304930 ZM00001EB315000 ZM00001EB320140 ZM00001EB325830 ZM00001EB326280 ZM00001EB339350 ZM00001EB384150 ZM00001EB387030 ZM00001EB393310 ZM00001EB418170 ZM00001EB422510 ZM00001EB431180
Biological	0.0368219	4	16	7.29736	Very long-chain fatty acid metabolic process	http://amigo.geneontology.org/amigo/term/GO:0000038	ZM00001EB017910 ZM00001EB124340 ZM00001EB338660 ZM00001EB351400
Biological	0.0371125	8	66	3.53811	Anatomical structure formation involved in morphogenesis	http://amigo.geneontology.org/amigo/term/GO:0048646	ZM00001EB044560 ZM00001EB059920 ZM00001EB063130 ZM00001EB117560 ZM00001EB213430 ZM00001EB300090 ZM00001EB328570 ZM00001EB386540
Biological	0.0381107	3	8	10.946	Protein geranylgeranylation	http://amigo.geneontology.org/amigo/term/GO:0018344	ZM00001EB102710 ZM00001EB124340 ZM00001EB124350
Biological	0.0381107	13	149	2.54673	Regulation of multicellular organismal process	http://amigo.geneontology.org/amigo/term/GO:0051239	ZM00001EB001570 ZM00001EB046390 ZM00001EB059920 ZM00001EB062460 ZM00001EB117560 ZM00001EB165440 ZM00001EB213430 ZM00001EB222170 ZM00001EB300090 ZM00001EB303810 ZM00001EB319010 ZM00001EB328570 ZM00001EB370850
Biological	0.0381107	6	39	4.49068	MRNA-containing ribonucleoprotein complex export from nucleus	http://amigo.geneontology.org/amigo/term/GO:0071427	ZM00001EB012950 ZM00001EB016760 ZM00001EB326270 ZM00001EB326280 ZM00001EB399630 ZM00001EB412490
Biological	0.0381107	6	39	4.49068	MRNA export from nucleus	http://amigo.geneontology.org/amigo/term/GO:0006406	ZM00001EB012950 ZM00001EB016760 ZM00001EB326270 ZM00001EB326280 ZM00001EB399630 ZM00001EB412490
Biological	0.0381107	3	8	10.946	Protein kinase C-activating G protein-coupled receptor signaling pathway	http://amigo.geneontology.org/amigo/term/GO:0007205	ZM00001EB411260 ZM00001EB412830 ZM00001EB413000
Biological	0.0385179	8	67	3.4853	Regulation of protein catabolic process	http://amigo.geneontology.org/amigo/term/GO:0042176	ZM00001EB072220 ZM00001EB094520 ZM00001EB101780 ZM00001EB235880 ZM00001EB258170 ZM00001EB285000 ZM00001EB316530 ZM00001EB336460
Biological	0.0415585	8	68	3.43405	Protein-containing complex localization	http://amigo.geneontology.org/amigo/term/GO:0031503	ZM00001EB012950 ZM00001EB016760 ZM00001EB122260 ZM00001EB326270 ZM00001EB326280 ZM00001EB399630 ZM00001EB410230 ZM00001EB412490
Biological	0.0415585	42	768	1.5963	Transcription by RNA polymerase II	http://amigo.geneontology.org/amigo/term/GO:0006366	ZM00001EB001290 ZM00001EB005690 ZM00001EB019630 ZM00001EB019780 ZM00001EB021970 ZM00001EB032000 ZM00001EB050320 ZM00001EB053830 ZM00001EB062110 ZM00001EB087200 ZM00001EB087220 ZM00001EB088460 ZM00001EB099360 ZM00001EB108930 ZM00001EB113470 ZM00001EB121680 ZM00001EB121690 ZM00001EB126480 ZM00001EB147420 ZM00001EB177940 ZM00001EB183200 ZM00001EB193330 ZM00001EB208710 ZM00001EB209780 ZM00001EB214750…
Biological	0.0416301	52	1003	1.51331	Intracellular transport	http://amigo.geneontology.org/amigo/term/GO:0046907	ZM00001EB000860 ZM00001EB000870 ZM00001EB007140 ZM00001EB012950 ZM00001EB015420 ZM00001EB016760 ZM00001EB019130 ZM00001EB045250 ZM00001EB066510 ZM00001EB099480 ZM00001EB100550 ZM00001EB103510 ZM00001EB110560 ZM00001EB110650 ZM00001EB116280 ZM00001EB122260 ZM00001EB126680 ZM00001EB139700 ZM00001EB163070 ZM00001EB203070 ZM00001EB203090 ZM00001EB215130 ZM00001EB216140 ZM00001EB221820 ZM00001EB238390…
Biological	0.0421876	26	412	1.84205	DNA conformation change	http://amigo.geneontology.org/amigo/term/GO:0071103	ZM00001EB009210 ZM00001EB015450 ZM00001EB024500 ZM00001EB024520 ZM00001EB026950 ZM00001EB028400 ZM00001EB044640 ZM00001EB044680 ZM00001EB136560 ZM00001EB139940 ZM00001EB148470 ZM00001EB175090 ZM00001EB185320 ZM00001EB217250 ZM00001EB245660 ZM00001EB260660 ZM00001EB286510 ZM00001EB302790 ZM00001EB308200 ZM00001EB349940 ZM00001EB365740 ZM00001EB379890 ZM00001EB399760 ZM00001EB407200 ZM00001EB410230…
Biological	0.0421996	5	28	5.2124	Secondary shoot formation	http://amigo.geneontology.org/amigo/term/GO:0010223	ZM00001EB059920 ZM00001EB117560 ZM00001EB213430 ZM00001EB300090 ZM00001EB328570
Biological	0.0421996	7	54	3.78381	Vegetative to reproductive phase transition of meristem	http://amigo.geneontology.org/amigo/term/GO:0010228	ZM00001EB001570 ZM00001EB044560 ZM00001EB062460 ZM00001EB122110 ZM00001EB193840 ZM00001EB303810 ZM00001EB370850
Biological	0.0421996	5	28	5.2124	Shoot axis formation	http://amigo.geneontology.org/amigo/term/GO:0010346	ZM00001EB059920 ZM00001EB117560 ZM00001EB213430 ZM00001EB300090 ZM00001EB328570
Biological	0.0421996	83	1765	1.37265	Proteolysis	http://amigo.geneontology.org/amigo/term/GO:0006508	ZM00001EB005960 ZM00001EB007960 ZM00001EB009210 ZM00001EB015450 ZM00001EB017910 ZM00001EB017920 ZM00001EB022400 ZM00001EB024500 ZM00001EB024520 ZM00001EB044680 ZM00001EB072220 ZM00001EB072240 ZM00001EB089480 ZM00001EB094520 ZM00001EB098370 ZM00001EB101780 ZM00001EB103510 ZM00001EB108310 ZM00001EB110990 ZM00001EB113330 ZM00001EB124680 ZM00001EB128690 ZM00001EB130470 ZM00001EB132880 ZM00001EB137200…
Biological	0.0427325	52	1007	1.5073	Organonitrogen compound catabolic process	http://amigo.geneontology.org/amigo/term/GO:1901565	ZM00001EB005960 ZM00001EB022400 ZM00001EB070310 ZM00001EB072220 ZM00001EB094520 ZM00001EB101780 ZM00001EB103510 ZM00001EB110990 ZM00001EB126510 ZM00001EB130470 ZM00001EB132880 ZM00001EB137200 ZM00001EB143020 ZM00001EB167240 ZM00001EB185320 ZM00001EB186330 ZM00001EB205930 ZM00001EB224720 ZM00001EB235880 ZM00001EB236990 ZM00001EB238390 ZM00001EB248720 ZM00001EB249260 ZM00001EB258170 ZM00001EB258320…
Biological	0.0433183	14	172	2.37588	Nucleobase-containing compound transport	http://amigo.geneontology.org/amigo/term/GO:0015931	ZM00001EB012950 ZM00001EB016760 ZM00001EB108220 ZM00001EB110560 ZM00001EB163070 ZM00001EB184070 ZM00001EB252870 ZM00001EB326270 ZM00001EB326280 ZM00001EB341370 ZM00001EB360880 ZM00001EB399630 ZM00001EB402160 ZM00001EB412490
Biological	0.0433183	50	961	1.5187	Protein modification by small protein conjugation or removal	http://amigo.geneontology.org/amigo/term/GO:0070647	ZM00001EB007960 ZM00001EB028060 ZM00001EB037170 ZM00001EB047610 ZM00001EB062550 ZM00001EB072220 ZM00001EB094520 ZM00001EB099640 ZM00001EB101780 ZM00001EB130470 ZM00001EB132880 ZM00001EB143020 ZM00001EB144430 ZM00001EB169400 ZM00001EB176850 ZM00001EB186330 ZM00001EB186880 ZM00001EB204900 ZM00001EB227790 ZM00001EB238390 ZM00001EB249260 ZM00001EB252120 ZM00001EB260120 ZM00001EB273100 ZM00001EB274940…
Biological	0.0457075	22	332	1.93424	Reproductive structure development	http://amigo.geneontology.org/amigo/term/GO:0048608	ZM00001EB001570 ZM00001EB008680 ZM00001EB044560 ZM00001EB046390 ZM00001EB062460 ZM00001EB096280 ZM00001EB122110 ZM00001EB150140 ZM00001EB165440 ZM00001EB193840 ZM00001EB219400 ZM00001EB220640 ZM00001EB222170 ZM00001EB251820 ZM00001EB284850 ZM00001EB289670 ZM00001EB303810 ZM00001EB336890 ZM00001EB337970 ZM00001EB370850 ZM00001EB390320 ZM00001EB426330
Biological	0.0464361	4	18	6.48654	Peptidyl-threonine phosphorylation	http://amigo.geneontology.org/amigo/term/GO:0018107	ZM00001EB033230 ZM00001EB055450 ZM00001EB056920 ZM00001EB216010
Biological	0.0464361	5	29	5.03266	Morphogenesis of a branching structure	http://amigo.geneontology.org/amigo/term/GO:0001763	ZM00001EB059920 ZM00001EB117560 ZM00001EB213430 ZM00001EB300090 ZM00001EB328570
Biological	0.0464361	4	18	6.48654	Peptidyl-threonine modification	http://amigo.geneontology.org/amigo/term/GO:0018210	ZM00001EB033230 ZM00001EB055450 ZM00001EB056920 ZM00001EB216010
Biological	0.0464361	3	9	9.72981	Very long-chain fatty acid biosynthetic process	http://amigo.geneontology.org/amigo/term/GO:0042761	ZM00001EB017910 ZM00001EB124340 ZM00001EB351400
Biological	0.0464361	4	18	6.48654	Phospholipid translocation	http://amigo.geneontology.org/amigo/term/GO:0045332	ZM00001EB042570 ZM00001EB277390 ZM00001EB281600 ZM00001EB382180
Biological	0.0464361	22	334	1.92266	Reproductive system development	http://amigo.geneontology.org/amigo/term/GO:0061458	ZM00001EB001570 ZM00001EB008680 ZM00001EB044560 ZM00001EB046390 ZM00001EB062460 ZM00001EB096280 ZM00001EB122110 ZM00001EB150140 ZM00001EB165440 ZM00001EB193840 ZM00001EB219400 ZM00001EB220640 ZM00001EB222170 ZM00001EB251820 ZM00001EB284850 ZM00001EB289670 ZM00001EB303810 ZM00001EB336890 ZM00001EB337970 ZM00001EB370850 ZM00001EB390320 ZM00001EB426330
Biological	0.0464361	23	354	1.89649	Nucleic acid phosphodiester bond hydrolysis	http://amigo.geneontology.org/amigo/term/GO:0090305	ZM00001EB001570 ZM00001EB022860 ZM00001EB028060 ZM00001EB032720 ZM00001EB045710 ZM00001EB056920 ZM00001EB088460 ZM00001EB122260 ZM00001EB132380 ZM00001EB139430 ZM00001EB141330 ZM00001EB157740 ZM00001EB176850 ZM00001EB203130 ZM00001EB209610 ZM00001EB223190 ZM00001EB229850 ZM00001EB247190 ZM00001EB253410 ZM00001EB322610 ZM00001EB330170 ZM00001EB353740 ZM00001EB426330
Cellular	1.93486e-05	71	1048	1.97753	Nuclear protein-containing complex	http://amigo.geneontology.org/amigo/term/GO:0140513	ZM00001EB000870 ZM00001EB001290 ZM00001EB005690 ZM00001EB016760 ZM00001EB019630 ZM00001EB019780 ZM00001EB026950 ZM00001EB032000 ZM00001EB044560 ZM00001EB044680 ZM00001EB049910 ZM00001EB053830 ZM00001EB062140 ZM00001EB085220 ZM00001EB087200 ZM00001EB088460 ZM00001EB093290 ZM00001EB096610 ZM00001EB099340 ZM00001EB099350 ZM00001EB099360 ZM00001EB108930 ZM00001EB110560 ZM00001EB111630 ZM00001EB116440…
Cellular	5.63866e-05	59	849	2.02848	Nuclear lumen	http://amigo.geneontology.org/amigo/term/GO:0031981	ZM00001EB000870 ZM00001EB001290 ZM00001EB001570 ZM00001EB016760 ZM00001EB019630 ZM00001EB026950 ZM00001EB028170 ZM00001EB044680 ZM00001EB049910 ZM00001EB056920 ZM00001EB062140 ZM00001EB067600 ZM00001EB082300 ZM00001EB087200 ZM00001EB088460 ZM00001EB093290 ZM00001EB099340 ZM00001EB099350 ZM00001EB099360 ZM00001EB102610 ZM00001EB113690 ZM00001EB121680 ZM00001EB121690 ZM00001EB122260 ZM00001EB139940…
Cellular	0.000248015	66	1065	1.80892	Membrane-enclosed lumen	http://amigo.geneontology.org/amigo/term/GO:0031974	ZM00001EB000870 ZM00001EB001290 ZM00001EB001570 ZM00001EB016760 ZM00001EB019630 ZM00001EB026950 ZM00001EB028170 ZM00001EB044680 ZM00001EB049910 ZM00001EB056920 ZM00001EB062140 ZM00001EB067600 ZM00001EB082300 ZM00001EB087200 ZM00001EB088460 ZM00001EB093290 ZM00001EB099340 ZM00001EB099350 ZM00001EB099360 ZM00001EB102610 ZM00001EB103510 ZM00001EB113690 ZM00001EB121680 ZM00001EB121690 ZM00001EB122260…
Cellular	0.000248015	66	1065	1.80892	Organelle lumen	http://amigo.geneontology.org/amigo/term/GO:0043233	ZM00001EB000870 ZM00001EB001290 ZM00001EB001570 ZM00001EB016760 ZM00001EB019630 ZM00001EB026950 ZM00001EB028170 ZM00001EB044680 ZM00001EB049910 ZM00001EB056920 ZM00001EB062140 ZM00001EB067600 ZM00001EB082300 ZM00001EB087200 ZM00001EB088460 ZM00001EB093290 ZM00001EB099340 ZM00001EB099350 ZM00001EB099360 ZM00001EB102610 ZM00001EB103510 ZM00001EB113690 ZM00001EB121680 ZM00001EB121690 ZM00001EB122260…
Cellular	0.000248015	66	1065	1.80892	Intracellular organelle lumen	http://amigo.geneontology.org/amigo/term/GO:0070013	ZM00001EB000870 ZM00001EB001290 ZM00001EB001570 ZM00001EB016760 ZM00001EB019630 ZM00001EB026950 ZM00001EB028170 ZM00001EB044680 ZM00001EB049910 ZM00001EB056920 ZM00001EB062140 ZM00001EB067600 ZM00001EB082300 ZM00001EB087200 ZM00001EB088460 ZM00001EB093290 ZM00001EB099340 ZM00001EB099350 ZM00001EB099360 ZM00001EB102610 ZM00001EB103510 ZM00001EB113690 ZM00001EB121680 ZM00001EB121690 ZM00001EB122260…
Cellular	0.000517901	9	41	6.40744	DNA replication factor A complex	http://amigo.geneontology.org/amigo/term/GO:0005662	ZM00001EB026950 ZM00001EB044680 ZM00001EB139940 ZM00001EB217250 ZM00001EB245660 ZM00001EB308200 ZM00001EB349940 ZM00001EB407200 ZM00001EB412220
Cellular	0.00115072	30	378	2.31662	Nucleoplasm	http://amigo.geneontology.org/amigo/term/GO:0005654	ZM00001EB000870 ZM00001EB001290 ZM00001EB001570 ZM00001EB019630 ZM00001EB028170 ZM00001EB082300 ZM00001EB087200 ZM00001EB088460 ZM00001EB093290 ZM00001EB099340 ZM00001EB099350 ZM00001EB099360 ZM00001EB113690 ZM00001EB121680 ZM00001EB121690 ZM00001EB160220 ZM00001EB165440 ZM00001EB177940 ZM00001EB182330 ZM00001EB195940 ZM00001EB208710 ZM00001EB209780 ZM00001EB294550 ZM00001EB296150 ZM00001EB312260…
Cellular	0.00117871	20	203	2.87581	Transcription regulator complex	http://amigo.geneontology.org/amigo/term/GO:0005667	ZM00001EB005690 ZM00001EB019630 ZM00001EB019780 ZM00001EB032000 ZM00001EB053830 ZM00001EB087200 ZM00001EB099340 ZM00001EB099350 ZM00001EB099360 ZM00001EB108930 ZM00001EB113470 ZM00001EB121680 ZM00001EB121690 ZM00001EB121700 ZM00001EB121710 ZM00001EB208710 ZM00001EB243600 ZM00001EB288690 ZM00001EB327230 ZM00001EB362800
Cellular	0.00150419	74	1331	1.62285	Catalytic complex	http://amigo.geneontology.org/amigo/term/GO:1902494	ZM00001EB000870 ZM00001EB001290 ZM00001EB002100 ZM00001EB005960 ZM00001EB019630 ZM00001EB028060 ZM00001EB048120 ZM00001EB062140 ZM00001EB068110 ZM00001EB072220 ZM00001EB084670 ZM00001EB085220 ZM00001EB085340 ZM00001EB087200 ZM00001EB088460 ZM00001EB096280 ZM00001EB097290 ZM00001EB099340 ZM00001EB099350 ZM00001EB099360 ZM00001EB102710 ZM00001EB119350 ZM00001EB124340 ZM00001EB124350 ZM00001EB137200…
Cellular	0.00151266	3	3	29.1894	CAAX-protein geranylgeranyltransferase complex	http://amigo.geneontology.org/amigo/term/GO:0005953	ZM00001EB102710 ZM00001EB124340 ZM00001EB124350
Cellular	0.00294607	4	8	14.5947	Transcription repressor complex	http://amigo.geneontology.org/amigo/term/GO:0017053	ZM00001EB121680 ZM00001EB121690 ZM00001EB121700 ZM00001EB121710
Cellular	0.0056203	12	101	3.46805	Replication fork	http://amigo.geneontology.org/amigo/term/GO:0005657	ZM00001EB024430 ZM00001EB026950 ZM00001EB044680 ZM00001EB139940 ZM00001EB146450 ZM00001EB160270 ZM00001EB217250 ZM00001EB245660 ZM00001EB308200 ZM00001EB349940 ZM00001EB407200 ZM00001EB412220
Cellular	0.00591313	47	789	1.73879	Transferase complex	http://amigo.geneontology.org/amigo/term/GO:1990234	ZM00001EB000870 ZM00001EB001290 ZM00001EB002100 ZM00001EB019630 ZM00001EB028060 ZM00001EB068110 ZM00001EB072220 ZM00001EB084670 ZM00001EB085340 ZM00001EB087200 ZM00001EB088460 ZM00001EB096280 ZM00001EB099340 ZM00001EB099350 ZM00001EB099360 ZM00001EB102710 ZM00001EB119350 ZM00001EB124340 ZM00001EB124350 ZM00001EB137200 ZM00001EB160220 ZM00001EB162890 ZM00001EB165440 ZM00001EB176850 ZM00001EB177940…
Cellular	0.00727258	13	121	3.13605	RNA polymerase II transcription regulator complex	http://amigo.geneontology.org/amigo/term/GO:0090575	ZM00001EB005690 ZM00001EB019630 ZM00001EB019780 ZM00001EB032000 ZM00001EB053830 ZM00001EB087200 ZM00001EB099340 ZM00001EB099350 ZM00001EB099360 ZM00001EB108930 ZM00001EB208710 ZM00001EB327230 ZM00001EB362800
Cellular	0.00953562	9	66	3.98038	Replisome	http://amigo.geneontology.org/amigo/term/GO:0030894	ZM00001EB026950 ZM00001EB044680 ZM00001EB139940 ZM00001EB217250 ZM00001EB245660 ZM00001EB308200 ZM00001EB349940 ZM00001EB407200 ZM00001EB412220
Cellular	0.00953562	9	66	3.98038	Nuclear replisome	http://amigo.geneontology.org/amigo/term/GO:0043601	ZM00001EB026950 ZM00001EB044680 ZM00001EB139940 ZM00001EB217250 ZM00001EB245660 ZM00001EB308200 ZM00001EB349940 ZM00001EB407200 ZM00001EB412220
Cellular	0.0139026	15	167	2.6218	DNA-directed RNA polymerase complex	http://amigo.geneontology.org/amigo/term/GO:0000428	ZM00001EB000870 ZM00001EB019630 ZM00001EB087200 ZM00001EB088460 ZM00001EB099340 ZM00001EB099350 ZM00001EB099360 ZM00001EB119350 ZM00001EB165440 ZM00001EB195940 ZM00001EB207920 ZM00001EB208710 ZM00001EB269100 ZM00001EB364010 ZM00001EB388810
Cellular	0.0139026	14	149	2.74263	Nuclear DNA-directed RNA polymerase complex	http://amigo.geneontology.org/amigo/term/GO:0055029	ZM00001EB000870 ZM00001EB019630 ZM00001EB087200 ZM00001EB088460 ZM00001EB099340 ZM00001EB099350 ZM00001EB099360 ZM00001EB119350 ZM00001EB165440 ZM00001EB195940 ZM00001EB207920 ZM00001EB208710 ZM00001EB269100 ZM00001EB364010
Cellular	0.0153801	9	72	3.64868	Nuclear replication fork	http://amigo.geneontology.org/amigo/term/GO:0043596	ZM00001EB026950 ZM00001EB044680 ZM00001EB139940 ZM00001EB217250 ZM00001EB245660 ZM00001EB308200 ZM00001EB349940 ZM00001EB407200 ZM00001EB412220
Cellular	0.016185	75	1506	1.45366	Cytosol	http://amigo.geneontology.org/amigo/term/GO:0005829	ZM00001EB013520 ZM00001EB017910 ZM00001EB022400 ZM00001EB028310 ZM00001EB040940 ZM00001EB042680 ZM00001EB044380 ZM00001EB059830 ZM00001EB059860 ZM00001EB067610 ZM00001EB076960 ZM00001EB088070 ZM00001EB100180 ZM00001EB102500 ZM00001EB113140 ZM00001EB114320 ZM00001EB132880 ZM00001EB139980 ZM00001EB141560 ZM00001EB148830 ZM00001EB165440 ZM00001EB172630 ZM00001EB185220 ZM00001EB191550 ZM00001EB192860…
Cellular	0.0189644	6	35	5.0039	CCAAT-binding factor complex	http://amigo.geneontology.org/amigo/term/GO:0016602	ZM00001EB005690 ZM00001EB019780 ZM00001EB032000 ZM00001EB053830 ZM00001EB108930 ZM00001EB327230
Cellular	0.0189644	15	175	2.50195	RNA polymerase complex	http://amigo.geneontology.org/amigo/term/GO:0030880	ZM00001EB000870 ZM00001EB019630 ZM00001EB087200 ZM00001EB088460 ZM00001EB099340 ZM00001EB099350 ZM00001EB099360 ZM00001EB119350 ZM00001EB165440 ZM00001EB195940 ZM00001EB207920 ZM00001EB208710 ZM00001EB269100 ZM00001EB364010 ZM00001EB388810
Cellular	0.0195459	45	811	1.61964	Intracellular protein-containing complex	http://amigo.geneontology.org/amigo/term/GO:0140535	ZM00001EB000870 ZM00001EB005960 ZM00001EB019630 ZM00001EB028060 ZM00001EB048120 ZM00001EB051600 ZM00001EB072220 ZM00001EB084670 ZM00001EB087200 ZM00001EB088460 ZM00001EB097290 ZM00001EB099340 ZM00001EB099350 ZM00001EB099360 ZM00001EB102710 ZM00001EB110990 ZM00001EB119350 ZM00001EB124340 ZM00001EB124350 ZM00001EB137200 ZM00001EB165440 ZM00001EB176850 ZM00001EB177940 ZM00001EB185320 ZM00001EB193030…
Cellular	0.0276076	11	113	2.84145	RNA polymerase II, holoenzyme	http://amigo.geneontology.org/amigo/term/GO:0016591	ZM00001EB000870 ZM00001EB019630 ZM00001EB087200 ZM00001EB088460 ZM00001EB099340 ZM00001EB099350 ZM00001EB099360 ZM00001EB165440 ZM00001EB195940 ZM00001EB208710 ZM00001EB364010
Cellular	0.0307472	20	284	2.05559	Intrinsic component of plasma membrane	http://amigo.geneontology.org/amigo/term/GO:0031226	ZM00001EB008170 ZM00001EB011280 ZM00001EB033440 ZM00001EB035840 ZM00001EB054700 ZM00001EB075000 ZM00001EB106410 ZM00001EB120180 ZM00001EB186300 ZM00001EB196380 ZM00001EB233610 ZM00001EB249210 ZM00001EB251350 ZM00001EB274910 ZM00001EB289670 ZM00001EB315650 ZM00001EB322450 ZM00001EB380140 ZM00001EB389570 ZM00001EB424060
Cellular	0.033103	4	17	6.8681	Set1C/COMPASS complex	http://amigo.geneontology.org/amigo/term/GO:0048188	ZM00001EB160220 ZM00001EB294550 ZM00001EB342540 ZM00001EB380670
Cellular	0.0350974	3	9	9.72981	Integral component of cytoplasmic side of endoplasmic reticulum membrane	http://amigo.geneontology.org/amigo/term/GO:0071458	ZM00001EB209380 ZM00001EB209390 ZM00001EB230050
Cellular	0.0350974	3	9	9.72981	Integral component of lumenal side of endoplasmic reticulum membrane	http://amigo.geneontology.org/amigo/term/GO:0071556	ZM00001EB209380 ZM00001EB209390 ZM00001EB230050
Cellular	0.0350974	3	9	9.72981	Lumenal side of endoplasmic reticulum membrane	http://amigo.geneontology.org/amigo/term/GO:0098553	ZM00001EB209380 ZM00001EB209390 ZM00001EB230050
Cellular	0.0350974	3	9	9.72981	Cytoplasmic side of endoplasmic reticulum membrane	http://amigo.geneontology.org/amigo/term/GO:0098554	ZM00001EB209380 ZM00001EB209390 ZM00001EB230050
Cellular	0.0350974	3	9	9.72981	Lumenal side of membrane	http://amigo.geneontology.org/amigo/term/GO:0098576	ZM00001EB209380 ZM00001EB209390 ZM00001EB230050
Cellular	0.0392799	2	3	19.4596	Riboflavin synthase complex	http://amigo.geneontology.org/amigo/term/GO:0009349	ZM00001EB068110 ZM00001EB432360
Cellular	0.0392799	2	3	19.4596	VCB complex	http://amigo.geneontology.org/amigo/term/GO:0030891	ZM00001EB028060 ZM00001EB176850
Cellular	0.0420029	8	74	3.15561	Nuclear pore	http://amigo.geneontology.org/amigo/term/GO:0005643	ZM00001EB016760 ZM00001EB110560 ZM00001EB163070 ZM00001EB360880 ZM00001EB399630 ZM00001EB402160 ZM00001EB405260 ZM00001EB412490
Molecular	1.32579e-05	75	1101	1.98838	Sequence-specific DNA binding	http://amigo.geneontology.org/amigo/term/GO:0043565	ZM00001EB000470 ZM00001EB002990 ZM00001EB005690 ZM00001EB009170 ZM00001EB011560 ZM00001EB019780 ZM00001EB021970 ZM00001EB023010 ZM00001EB026950 ZM00001EB028400 ZM00001EB032000 ZM00001EB044680 ZM00001EB050320 ZM00001EB052210 ZM00001EB053830 ZM00001EB059920 ZM00001EB062440 ZM00001EB071780 ZM00001EB074460 ZM00001EB099360 ZM00001EB108930 ZM00001EB113470 ZM00001EB117560 ZM00001EB125520 ZM00001EB126480…
Molecular	0.000149257	8	22	10.6143	Hydroquinone:oxygen oxidoreductase activity	http://amigo.geneontology.org/amigo/term/GO:0052716	ZM00001EB012250 ZM00001EB148240 ZM00001EB148270 ZM00001EB148280 ZM00001EB194370 ZM00001EB195100 ZM00001EB289630 ZM00001EB367900
Molecular	0.00073421	7	20	10.2163	Polynucleotide adenylyltransferase activity	http://amigo.geneontology.org/amigo/term/GO:0004652	ZM00001EB034770 ZM00001EB052460 ZM00001EB104080 ZM00001EB126480 ZM00001EB161150 ZM00001EB237990 ZM00001EB408070
Molecular	0.000744663	79	1357	1.69931	ATP-dependent activity	http://amigo.geneontology.org/amigo/term/GO:0140657	ZM00001EB000210 ZM00001EB001570 ZM00001EB009210 ZM00001EB012470 ZM00001EB015450 ZM00001EB016560 ZM00001EB019420 ZM00001EB024430 ZM00001EB024500 ZM00001EB024520 ZM00001EB026030 ZM00001EB026950 ZM00001EB028400 ZM00001EB035840 ZM00001EB042570 ZM00001EB044680 ZM00001EB045250 ZM00001EB063300 ZM00001EB066510 ZM00001EB070400 ZM00001EB072240 ZM00001EB083880 ZM00001EB096310 ZM00001EB096320 ZM00001EB096340…
Molecular	0.00118037	10	51	5.72342	Oxidoreductase activity, acting on diphenols and related substances as donors, oxygen as acceptor	http://amigo.geneontology.org/amigo/term/GO:0016682	ZM00001EB012250 ZM00001EB071870 ZM00001EB071880 ZM00001EB148240 ZM00001EB148270 ZM00001EB148280 ZM00001EB194370 ZM00001EB195100 ZM00001EB289630 ZM00001EB367900
Molecular	0.00118059	10	52	5.61335	Telomeric DNA binding	http://amigo.geneontology.org/amigo/term/GO:0042162	ZM00001EB026950 ZM00001EB044680 ZM00001EB139940 ZM00001EB217250 ZM00001EB245660 ZM00001EB246300 ZM00001EB308200 ZM00001EB349940 ZM00001EB407200 ZM00001EB412220
Molecular	0.00138724	11	67	4.79229	Oxidoreductase activity, acting on diphenols and related substances as donors	http://amigo.geneontology.org/amigo/term/GO:0016679	ZM00001EB012250 ZM00001EB071870 ZM00001EB071880 ZM00001EB084760 ZM00001EB148240 ZM00001EB148270 ZM00001EB148280 ZM00001EB194370 ZM00001EB195100 ZM00001EB289630 ZM00001EB367900
Molecular	0.00138724	9	44	5.97056	Single-stranded telomeric DNA binding	http://amigo.geneontology.org/amigo/term/GO:0043047	ZM00001EB026950 ZM00001EB044680 ZM00001EB139940 ZM00001EB217250 ZM00001EB245660 ZM00001EB308200 ZM00001EB349940 ZM00001EB407200 ZM00001EB412220
Molecular	0.00138724	9	44	5.97056	Sequence-specific single stranded DNA binding	http://amigo.geneontology.org/amigo/term/GO:0098847	ZM00001EB026950 ZM00001EB044680 ZM00001EB139940 ZM00001EB217250 ZM00001EB245660 ZM00001EB308200 ZM00001EB349940 ZM00001EB407200 ZM00001EB412220
Molecular	0.00164879	70	1223	1.67069	Hydrolase activity, acting on acid anhydrides	http://amigo.geneontology.org/amigo/term/GO:0016817	ZM00001EB000210 ZM00001EB006850 ZM00001EB009210 ZM00001EB010290 ZM00001EB012470 ZM00001EB015450 ZM00001EB016560 ZM00001EB019420 ZM00001EB024500 ZM00001EB024520 ZM00001EB026950 ZM00001EB028400 ZM00001EB044680 ZM00001EB063300 ZM00001EB066510 ZM00001EB070400 ZM00001EB072240 ZM00001EB083880 ZM00001EB096310 ZM00001EB096320 ZM00001EB096340 ZM00001EB103510 ZM00001EB104330 ZM00001EB111230 ZM00001EB114320…
Molecular	0.00164879	70	1220	1.6748	Hydrolase activity, acting on acid anhydrides, in phosphorus-containing anhydrides	http://amigo.geneontology.org/amigo/term/GO:0016818	ZM00001EB000210 ZM00001EB006850 ZM00001EB009210 ZM00001EB010290 ZM00001EB012470 ZM00001EB015450 ZM00001EB016560 ZM00001EB019420 ZM00001EB024500 ZM00001EB024520 ZM00001EB026950 ZM00001EB028400 ZM00001EB044680 ZM00001EB063300 ZM00001EB066510 ZM00001EB070400 ZM00001EB072240 ZM00001EB083880 ZM00001EB096310 ZM00001EB096320 ZM00001EB096340 ZM00001EB103510 ZM00001EB104330 ZM00001EB111230 ZM00001EB114320…
Molecular	0.00168894	11	71	4.52231	Lipid transporter activity	http://amigo.geneontology.org/amigo/term/GO:0005319	ZM00001EB028310 ZM00001EB042570 ZM00001EB059860 ZM00001EB082290 ZM00001EB172630 ZM00001EB178670 ZM00001EB277390 ZM00001EB281600 ZM00001EB338660 ZM00001EB355910 ZM00001EB382180
Molecular	0.00168894	69	1205	1.67143	Pyrophosphatase activity	http://amigo.geneontology.org/amigo/term/GO:0016462	ZM00001EB000210 ZM00001EB006850 ZM00001EB009210 ZM00001EB010290 ZM00001EB012470 ZM00001EB015450 ZM00001EB016560 ZM00001EB019420 ZM00001EB024500 ZM00001EB024520 ZM00001EB026950 ZM00001EB028400 ZM00001EB044680 ZM00001EB063300 ZM00001EB066510 ZM00001EB070400 ZM00001EB072240 ZM00001EB083880 ZM00001EB096310 ZM00001EB096320 ZM00001EB096340 ZM00001EB103510 ZM00001EB104330 ZM00001EB111230 ZM00001EB114320…
Molecular	0.00179484	12	85	4.12086	Damaged DNA binding	http://amigo.geneontology.org/amigo/term/GO:0003684	ZM00001EB026950 ZM00001EB044680 ZM00001EB139940 ZM00001EB217250 ZM00001EB226110 ZM00001EB245660 ZM00001EB297320 ZM00001EB308200 ZM00001EB312260 ZM00001EB349940 ZM00001EB407200 ZM00001EB412220
Molecular	0.00206235	3	3	29.1894	CAAX-protein geranylgeranyltransferase activity	http://amigo.geneontology.org/amigo/term/GO:0004662	ZM00001EB102710 ZM00001EB124340 ZM00001EB124350
Molecular	0.00220672	10	62	4.70797	Adenylyltransferase activity	http://amigo.geneontology.org/amigo/term/GO:0070566	ZM00001EB034770 ZM00001EB052460 ZM00001EB056910 ZM00001EB061200 ZM00001EB104080 ZM00001EB126480 ZM00001EB161150 ZM00001EB215080 ZM00001EB237990 ZM00001EB408070
Molecular	0.00296753	50	816	1.78857	ATP hydrolysis activity	http://amigo.geneontology.org/amigo/term/GO:0016887	ZM00001EB000210 ZM00001EB009210 ZM00001EB012470 ZM00001EB015450 ZM00001EB016560 ZM00001EB019420 ZM00001EB024500 ZM00001EB024520 ZM00001EB026950 ZM00001EB028400 ZM00001EB044680 ZM00001EB063300 ZM00001EB066510 ZM00001EB070400 ZM00001EB072240 ZM00001EB083880 ZM00001EB096310 ZM00001EB096320 ZM00001EB096340 ZM00001EB103510 ZM00001EB104330 ZM00001EB111230 ZM00001EB114320 ZM00001EB136560 ZM00001EB148470…
Molecular	0.00339404	63	1112	1.65372	Nucleoside-triphosphatase activity	http://amigo.geneontology.org/amigo/term/GO:0017111	ZM00001EB000210 ZM00001EB006850 ZM00001EB009210 ZM00001EB010290 ZM00001EB012470 ZM00001EB015450 ZM00001EB016560 ZM00001EB019420 ZM00001EB024500 ZM00001EB024520 ZM00001EB026950 ZM00001EB028400 ZM00001EB044680 ZM00001EB063300 ZM00001EB066510 ZM00001EB070400 ZM00001EB072240 ZM00001EB083880 ZM00001EB096310 ZM00001EB096320 ZM00001EB096340 ZM00001EB103510 ZM00001EB104330 ZM00001EB111230 ZM00001EB114320…
Molecular	0.00734881	79	1521	1.51608	Transcription regulator activity	http://amigo.geneontology.org/amigo/term/GO:0140110	ZM00001EB000470 ZM00001EB002990 ZM00001EB005690 ZM00001EB009170 ZM00001EB011560 ZM00001EB019630 ZM00001EB019780 ZM00001EB021970 ZM00001EB023010 ZM00001EB032000 ZM00001EB037730 ZM00001EB038670 ZM00001EB050320 ZM00001EB052210 ZM00001EB053830 ZM00001EB059920 ZM00001EB062440 ZM00001EB062460 ZM00001EB068520 ZM00001EB071780 ZM00001EB074460 ZM00001EB085220 ZM00001EB087220 ZM00001EB108930 ZM00001EB117560…
Molecular	0.00866522	71	1342	1.5443	DNA-binding transcription factor activity	http://amigo.geneontology.org/amigo/term/GO:0003700	ZM00001EB000470 ZM00001EB002990 ZM00001EB005690 ZM00001EB009170 ZM00001EB011560 ZM00001EB019780 ZM00001EB021970 ZM00001EB023010 ZM00001EB032000 ZM00001EB037730 ZM00001EB050320 ZM00001EB052210 ZM00001EB053830 ZM00001EB059920 ZM00001EB062460 ZM00001EB068520 ZM00001EB071780 ZM00001EB074460 ZM00001EB087220 ZM00001EB108930 ZM00001EB117560 ZM00001EB139470 ZM00001EB152350 ZM00001EB158000 ZM00001EB169130…
Molecular	0.0101482	5	18	8.10817	ATPase-coupled intramembrane lipid transporter activity	http://amigo.geneontology.org/amigo/term/GO:0140326	ZM00001EB042570 ZM00001EB277390 ZM00001EB281600 ZM00001EB355910 ZM00001EB382180
Molecular	0.0127767	5	19	7.68143	Inorganic phosphate transmembrane transporter activity	http://amigo.geneontology.org/amigo/term/GO:0005315	ZM00001EB002860 ZM00001EB004100 ZM00001EB038730 ZM00001EB087690 ZM00001EB222510
Molecular	0.0129187	25	344	2.12132	Nucleotidyltransferase activity	http://amigo.geneontology.org/amigo/term/GO:0016779	ZM00001EB034770 ZM00001EB051600 ZM00001EB052460 ZM00001EB056910 ZM00001EB061200 ZM00001EB088460 ZM00001EB093120 ZM00001EB093130 ZM00001EB104080 ZM00001EB119350 ZM00001EB126480 ZM00001EB161150 ZM00001EB207920 ZM00001EB215080 ZM00001EB226110 ZM00001EB237990 ZM00001EB238600 ZM00001EB247190 ZM00001EB269100 ZM00001EB330170 ZM00001EB367780 ZM00001EB370580 ZM00001EB388810 ZM00001EB408070 ZM00001EB413790
Molecular	0.0193603	5	21	6.94986	Intramembrane lipid transporter activity	http://amigo.geneontology.org/amigo/term/GO:0140303	ZM00001EB042570 ZM00001EB277390 ZM00001EB281600 ZM00001EB355910 ZM00001EB382180
Molecular	0.019738	3	6	14.5947	Protein geranylgeranyltransferase activity	http://amigo.geneontology.org/amigo/term/GO:0004661	ZM00001EB102710 ZM00001EB124340 ZM00001EB124350
Molecular	0.019738	3	6	14.5947	Very-long-chain 3-hydroxyacyl-CoA dehydratase activity	http://amigo.geneontology.org/amigo/term/GO:0102158	ZM00001EB124340 ZM00001EB124350 ZM00001EB351400
Molecular	0.019738	3	6	14.5947	3-hydroxy-arachidoyl-CoA dehydratase activity	http://amigo.geneontology.org/amigo/term/GO:0102343	ZM00001EB124340 ZM00001EB124350 ZM00001EB351400
Molecular	0.019738	3	6	14.5947	3-hydroxy-behenoyl-CoA dehydratase activity	http://amigo.geneontology.org/amigo/term/GO:0102344	ZM00001EB124340 ZM00001EB124350 ZM00001EB351400
Molecular	0.019738	3	6	14.5947	3-hydroxy-lignoceroyl-CoA dehydratase activity	http://amigo.geneontology.org/amigo/term/GO:0102345	ZM00001EB124340 ZM00001EB124350 ZM00001EB351400
