# Supplementary material for: Deciphering shared attributes of plant long non-coding RNAs through a comparative computational approach
Source: Sci Rep. 2023 Sep 12;13:15101. doi: 10.1038/s41598-023-42420-7 (PMC10497521; doi:10.1038/s41598-023-42420-7)
Supplement: Supplementary file 6 — Supplementary Information 6. [file 41598_2023_42420_MOESM6_ESM.xls]

## Sheet: A. thaliana
Supplementary File 4: Prediction of TFs binding sites in lncRNA target by miRNA.
#pattern name	Family	sequence name	start	stop	strand	score	p-value	q-value	matched sequence
AT4G38910	BBR-BPC	URS0000A772EB_3702.56214	2809	2838	+	35.6962	3.22e-14	3.53e-08	GGAGAGATAAAGAGAGAGAGAGAAAGAGAG
AT3G20310	ERF	URS0000A76706_3702.45523	1291	1311	-	33.1094	9.9e-14	1.1e-07	CCGCCGTCGCCGCCGCCGTCA
AT5G47220	ERF	URS0000A76706_3702.45523	1291	1311	-	32.8906	2.2e-13	2.42e-07	CCGCCGTCGCCGCCGCCGTCA
AT4G38910	BBR-BPC	URS0000A772EB_3702.56214	2811	2840	+	29.5063	3.49e-13	1.91e-07	AGAGATAAAGAGAGAGAGAGAAAGAGAGAG
AT2G01930	BBR-BPC	URS0000A76EB6_3702.108794	1580	1603	+	37.5	3.64e-13	2.01e-07	GGGAGACAGAGAGAGAGAGAGAGA
AT2G01930	BBR-BPC	URS0000A7671B_3702.108795	1702	1725	+	37.5	3.64e-13	2.01e-07	GGGAGACAGAGAGAGAGAGAGAGA
AT5G61600	ERF	URS0000A76706_3702.45523	1292	1310	-	32.1875	5.77e-13	6.16e-07	CGCCGTCGCCGCCGCCGTC
AT1G03800	ERF	URS0000A76706_3702.45523	1292	1312	-	31.7188	6.79e-13	7.25e-07	ACCGCCGTCGCCGCCGCCGTC
AT1G18960	MYB_related	URS0000A77367_3702.117128	665	686	-	22.3973	7.29e-13	8.22e-07	CACCACCAACACCAACACCACC
AT5G63090	LBD	URS0000A76706_3702.45523	1292	1312	-	33.5469	8.54e-13	9.02e-07	ACCGCCGTCGCCGCCGCCGTC
AT5G49300	GATA	URS0000A76C05_3702.56719	1678	1704	-	36.4943	8.86e-13	5.54e-07	CATCATCATCATCATCGTCATCGTCAA
AT5G47220	ERF	URS0000A76706_3702.45523	1294	1314	-	31.7656	1.13e-12	6.21e-07	CGACCGCCGTCGCCGCCGCCG
AT4G28140	ERF	URS0000A76706_3702.45523	1292	1311	+	28.4531	1.4e-12	7.69e-07	GACGGCGGCGGCGACGGCGG
AT3G20310	ERF	URS0000A76706_3702.45523	1294	1314	-	31.3125	1.42e-12	7.9e-07	CGACCGCCGTCGCCGCCGCCG
AT4G28140	ERF	URS0000A76706_3702.45523	1295	1314	+	28.3906	1.58e-12	7.69e-07	GGCGGCGGCGACGGCGGTCG
AT5G42520	BBR-BPC	URS0000A76EB6_3702.108794	1582	1602	-	35.4795	1.76e-12	7.89e-07	CTCTCTCTCTCTCTCTGTCTC
AT5G42520	BBR-BPC	URS0000A7671B_3702.108795	1704	1724	-	35.4795	1.76e-12	7.89e-07	CTCTCTCTCTCTCTCTGTCTC
AT5G49300	GATA	URS0000A774F1_3702.44339	185	211	-	35.4598	1.93e-12	5.54e-07	CCACTTCATCATCATCATCATCATCAT
AT5G49300	GATA	URS0000A77116_3702.44340	185	211	-	35.4598	1.93e-12	5.54e-07	CCACTTCATCATCATCATCATCATCAT
AT5G49300	GATA	URS0000A76866_3702.44341	791	817	-	35.4598	1.93e-12	5.54e-07	CCACTTCATCATCATCATCATCATCAT
AT5G42520	BBR-BPC	URS0000A772EB_3702.56214	2820	2840	-	35.0959	2.1e-12	7.89e-07	CTCTCTCTTTCTCTCTCTCTC
AT5G25390	ERF	URS0000A76706_3702.45523	1292	1312	-	34.1304	2.55e-12	2.72e-06	ACCGCCGTCGCCGCCGCCGTC
AT1G71450	ERF	URS0000A76706_3702.45523	1291	1310	-	30.7969	3.11e-12	3.34e-06	CGCCGTCGCCGCCGCCGTCA
AT2G01930	BBR-BPC	URS0000A772EB_3702.56214	2818	2841	+	34.375	3.69e-12	1.36e-06	AAGAGAGAGAGAGAAAGAGAGAGT
AT5G49300	GATA	URS0000A76706_3702.45523	267	293	-	34.4483	3.97e-12	7.83e-07	GATCCTCACCATCATCATCATCATCAT
AT5G49300	GATA	URS0000A768BF_3702.7456	39	65	+	34.4023	4.09e-12	7.83e-07	CACCATCATCACCACCATCATCATCAT
AT4G38910	BBR-BPC	URS0000A772EB_3702.56214	2813	2842	+	22.038	4.75e-12	1.74e-06	AGATAAAGAGAGAGAGAGAAAGAGAGAGTT
AT3G06740	GATA	URS0000A774F1_3702.44339	184	202	-	32.5362	6.76e-12	9.81e-07	CATCATCATCATCATCATC
AT3G06740	GATA	URS0000A77116_3702.44340	184	202	-	32.5362	6.76e-12	9.81e-07	CATCATCATCATCATCATC
AT3G06740	GATA	URS0000A77116_3702.44340	187	205	-	32.5362	6.76e-12	9.81e-07	CATCATCATCATCATCATC
AT3G06740	GATA	URS0000A774F1_3702.44339	187	205	-	32.5362	6.76e-12	9.81e-07	CATCATCATCATCATCATC
AT3G06740	GATA	URS0000A76706_3702.45523	266	284	-	32.5362	6.76e-12	9.81e-07	CATCATCATCATCATCATC
AT3G06740	GATA	URS0000A76866_3702.44341	790	808	-	32.5362	6.76e-12	9.81e-07	CATCATCATCATCATCATC
AT3G06740	GATA	URS0000A76866_3702.44341	793	811	-	32.5362	6.76e-12	9.81e-07	CATCATCATCATCATCATC
AT3G06740	GATA	URS0000A76E6A_3702.229627	1341	1359	-	32.5362	6.76e-12	9.81e-07	CATCATCATCATCATCATC
AT1G51600	GATA	URS0000A77116_3702.44340	184	202	-	33.7397	6.76e-12	9.7e-07	CATCATCATCATCATCATC
AT1G51600	GATA	URS0000A774F1_3702.44339	184	202	-	33.7397	6.76e-12	9.7e-07	CATCATCATCATCATCATC
AT1G51600	GATA	URS0000A77116_3702.44340	187	205	-	33.7397	6.76e-12	9.7e-07	CATCATCATCATCATCATC
AT1G51600	GATA	URS0000A774F1_3702.44339	187	205	-	33.7397	6.76e-12	9.7e-07	CATCATCATCATCATCATC
AT1G51600	GATA	URS0000A76706_3702.45523	266	284	-	33.7397	6.76e-12	9.7e-07	CATCATCATCATCATCATC
AT1G51600	GATA	URS0000A76866_3702.44341	790	808	-	33.7397	6.76e-12	9.7e-07	CATCATCATCATCATCATC
AT1G51600	GATA	URS0000A76866_3702.44341	793	811	-	33.7397	6.76e-12	9.7e-07	CATCATCATCATCATCATC
AT1G51600	GATA	URS0000A76E6A_3702.229627	1341	1359	-	33.7397	6.76e-12	9.7e-07	CATCATCATCATCATCATC
AT2G01930	BBR-BPC	URS0000A76F5E_3702.110110	1064	1087	+	33.3594	7.66e-12	1.96e-06	AAGAGAAAGAGAGAGAGAGAGATA
AT1G03800	ERF	URS0000A76706_3702.45523	1295	1315	-	29.9062	8.91e-12	4.76e-06	ACGACCGCCGTCGCCGCCGCC
AT2G01930	BBR-BPC	URS0000A772EB_3702.56214	2814	2837	+	33.0625	9.42e-12	1.96e-06	GATAAAGAGAGAGAGAGAAAGAGA
AT1G65620	LBD	URS0000A76C85_3702.2240	564	584	+	30.3438	9.6e-12	4.96e-06	CCTCCGCCTCCGTCCCCGCCG
AT1G65620	LBD	URS0000A7724A_3702.2241	564	584	+	30.3438	9.6e-12	4.96e-06	CCTCCGCCTCCGTCCCCGCCG
AT5G42520	BBR-BPC	URS0000A775F7_3702.54446	1567	1587	+	33.1781	9.63e-12	2.72e-06	ATCTCTCCCTCTCTCTCTCTC
AT1G51600	GATA	At5NC089020	173	191	-	31.7671	1.02e-11	1.17e-06	CATCATCATCATCATCACC
AT1G51600	GATA	URS0000A76410_3702.298012	1263	1281	-	31.7671	1.02e-11	1.17e-06	CATCATCATCATCATCACC
AT3G11020	ERF	URS0000A76706_3702.45523	801	821	+	25.3281	1.22e-11	1.31e-05	CGGTTGTGGCGGTGGCGGAGA
AT4G17490	ERF	URS0000A76706_3702.45523	1291	1311	-	30.5156	1.25e-11	1.24e-05	CCGCCGTCGCCGCCGCCGTCA
AT1G71450	ERF	URS0000A76706_3702.45523	1294	1313	-	29.625	1.27e-11	6.83e-06	GACCGCCGTCGCCGCCGCCG
AT4G18450	ERF	URS0000A76706_3702.45523	1293	1309	+	29.7812	1.29e-11	1.36e-05	ACGGCGGCGGCGACGGC
AT5G42520	BBR-BPC	URS0000A772EB_3702.56214	2818	2838	-	32.7808	1.31e-11	2.96e-06	CTCTCTTTCTCTCTCTCTCTT
AT5G49300	GATA	URS0000A77116_3702.44340	182	208	-	32.6092	1.38e-11	1.76e-06	CTTCATCATCATCATCATCATCATCAG
AT5G49300	GATA	URS0000A774F1_3702.44339	182	208	-	32.6092	1.38e-11	1.76e-06	CTTCATCATCATCATCATCATCATCAG
AT5G49300	GATA	URS0000A76866_3702.44341	788	814	-	32.6092	1.38e-11	1.76e-06	CTTCATCATCATCATCATCATCATCAG
AT2G01930	BBR-BPC	URS0000A771C7_3702.296353	1861	1884	+	32.4062	1.51e-11	1.96e-06	GAGAAAGTGAGAGAAAGAGAGAGA
AT2G01930	BBR-BPC	URS0000A7734C_3702.296354	2081	2104	+	32.4062	1.51e-11	1.96e-06	GAGAAAGTGAGAGAAAGAGAGAGA
AT5G25390	ERF	URS0000A76706_3702.45523	1295	1315	-	31.971	1.58e-11	8.47e-06	ACGACCGCCGTCGCCGCCGCC
AT2G01930	BBR-BPC	URS0000A775F7_3702.54446	1566	1589	-	32.2656	1.65e-11	1.96e-06	AAGAGAGAGAGAGAGGGAGAGATC
AT1G65620	LBD	URS0000A76706_3702.45523	1294	1314	-	29.8438	1.74e-11	5.99e-06	CGACCGCCGTCGCCGCCGCCG
AT2G01930	BBR-BPC	URS0000A76EB6_3702.108794	1582	1605	+	32.1562	1.77e-11	1.96e-06	GAGACAGAGAGAGAGAGAGAGATC
AT2G01930	BBR-BPC	URS0000A7671B_3702.108795	1704	1727	+	32.1562	1.77e-11	1.96e-06	GAGACAGAGAGAGAGAGAGAGATC
AT2G45660	MIKC_MADS	URS0000A772EB_3702.56214	2819	2839	-	21.1014	2e-11	2.15e-05	TCTCTCTTTCTCTCTCTCTCT
AT1G51600	GATA	URS0000A76706_3702.45523	269	287	-	31.2055	2.04e-11	2.13e-06	CACCATCATCATCATCATC
AT5G61600	ERF	URS0000A76706_3702.45523	1295	1313	-	29.375	2.44e-11	1.3e-05	GACCGCCGTCGCCGCCGCC
AT2G01930	BBR-BPC	URS0000A775F7_3702.54446	1570	1593	-	31.6406	2.49e-11	2.51e-06	AAGGAAGAGAGAGAGAGAGGGAGA
AT5G07310	ERF	URS0000A76706_3702.45523	1297	1311	-	28.8906	2.55e-11	2.79e-05	CCGCCGTCGCCGCCG
AT2G01930	BBR-BPC	URS0000A772EB_3702.56214	2812	2835	+	31.4531	2.82e-11	2.6e-06	GAGATAAAGAGAGAGAGAGAAAGA
AT1G18960	MYB_related	URS0000A77367_3702.117128	635	656	-	21.4932	2.89e-11	1.24e-05	CACCTCCAACACCAACACCACC
AT1G51600	GATA	URS0000A76C05_3702.56719	1683	1701	-	31.0959	3.06e-11	2.93e-06	CATCATCATCATCGTCATC
AT2G40340	ERF	URS0000A76706_3702.45523	1292	1312	+	29.9265	3.07e-11	3.33e-05	GACGGCGGCGGCGACGGCGGT
AT2G01930	BBR-BPC	URS0000A772EB_3702.56214	2808	2831	+	31.2969	3.11e-11	2.64e-06	GGGAGAGATAAAGAGAGAGAGAGA
AT1G18960	MYB_related	URS0000A77367_3702.117128	785	806	-	21.4521	3.31e-11	1.24e-05	CACCGCCAACACCAACCCCACC
AT2G01930	BBR-BPC	URS0000A76E6A_3702.229627	1689	1712	+	31.0625	3.58e-11	2.64e-06	AAGAGAAAGAGAGAGAGAGAGAAG
AT2G01930	BBR-BPC	URS0000A76E6A_3702.229627	1691	1714	+	31.0625	3.58e-11	2.64e-06	GAGAAAGAGAGAGAGAGAGAAGCA
AT4G18450	ERF	URS0000A76706_3702.45523	1296	1312	+	28.9844	3.77e-11	2e-05	GCGGCGGCGACGGCGGT
AT2G01930	BBR-BPC	URS0000A772EB_3702.56214	2810	2833	+	30.8906	3.98e-11	2.75e-06	GAGAGATAAAGAGAGAGAGAGAAA
AT1G51600	GATA	URS0000A76EEA_3702.179344	297	315	+	30.9178	4.42e-11	3.62e-06	CATCATCATCAGCATCATC
AT1G51600	GATA	At3NC085180	297	315	+	30.9178	4.42e-11	3.62e-06	CATCATCATCAGCATCATC
AT5G42520	BBR-BPC	URS0000A775F7_3702.54446	1569	1589	+	30.9863	4.51e-11	6.96e-06	CTCTCCCTCTCTCTCTCTCTT
AT1G12630	ERF	URS0000A76706_3702.45523	1290	1310	-	24.8125	4.79e-11	4.96e-05	CGCCGTCGCCGCCGCCGTCAT
AT5G49300	GATA	URS0000A77116_3702.44340	176	202	-	30.6322	4.81e-11	4.6e-06	CATCATCATCATCATCATCAGAATCAT
AT5G49300	GATA	URS0000A774F1_3702.44339	176	202	-	30.6322	4.81e-11	4.6e-06	CATCATCATCATCATCATCAGAATCAT
AT5G49300	GATA	URS0000A76866_3702.44341	782	808	-	30.6322	4.81e-11	4.6e-06	CATCATCATCATCATCATCAGAATCAT
AT3G23240	ERF	URS0000A76706_3702.45523	1284	1311	-	28.2344	4.9e-11	4.91e-05	CCGCCGTCGCCGCCGCCGTCATAATCCA
AT5G42520	BBR-BPC	URS0000A76F5E_3702.110110	1064	1084	-	30.863	4.93e-11	6.96e-06	CTCTCTCTCTCTCTTTCTCTT
AT5G42520	BBR-BPC	URS0000A76E6A_3702.229627	1689	1709	-	30.863	4.93e-11	6.96e-06	CTCTCTCTCTCTCTTTCTCTT
AT2G01930	BBR-BPC	URS0000A775F7_3702.54446	1568	1591	-	30.5156	5.03e-11	3.04e-06	GGAAGAGAGAGAGAGAGGGAGAGA
AT3G06740	GATA	URS0000A774E9_3702.57042	865	883	-	29.7391	5.08e-11	4.21e-06	CATCATCATCATCATCGTC
AT3G06740	GATA	URS0000A77070_3702.57040	1425	1443	-	29.7391	5.08e-11	4.21e-06	CATCATCATCATCATCGTC
AT3G06740	GATA	URS0000A772EA_3702.57041	1528	1546	-	29.7391	5.08e-11	4.21e-06	CATCATCATCATCATCGTC
AT3G06740	GATA	URS0000A76C05_3702.56719	1686	1704	-	29.7391	5.08e-11	4.21e-06	CATCATCATCATCATCGTC
AT3G06740	GATA	URS0000A7682B_3702.57043	1714	1732	-	29.7391	5.08e-11	4.21e-06	CATCATCATCATCATCGTC
AT3G06740	GATA	URS0000A76BEC_3702.57039	1945	1963	-	29.7391	5.08e-11	4.21e-06	CATCATCATCATCATCGTC
AT2G01930	BBR-BPC	URS0000A76F5E_3702.110110	1062	1085	+	30.4531	5.23e-11	3.04e-06	AAAAGAGAAAGAGAGAGAGAGAGA
AT2G01930	BBR-BPC	URS0000A76E6A_3702.229627	1687	1710	+	30.4531	5.23e-11	3.04e-06	AAAAGAGAAAGAGAGAGAGAGAGA
AT5G44210	ERF	URS0000A76706_3702.45523	1294	1314	+	29.3281	5.38e-11	3.41e-05	CGGCGGCGGCGACGGCGGTCG
AT4G38910	BBR-BPC	URS0000A77357_3702.291693	3299	3328	-	14.1646	5.7e-11	1.19e-05	AGAGAGAGAGAGAGAAAAAAAAAGAAAGAA
AT5G47230	ERF	URS0000A76706_3702.45523	1294	1308	-	28.3594	5.77e-11	6.32e-05	CCGTCGCCGCCGCCG
AT4G38910	BBR-BPC	URS0000A76F5E_3702.110110	1059	1088	+	14.038	5.89e-11	1.19e-05	GGAAAAAGAGAAAGAGAGAGAGAGAGATAA
AT1G28160	ERF	URS0000A76706_3702.45523	1294	1308	+	27.2656	6e-11	6.14e-05	CGGCGGCGGCGACGG
AT5G42520	BBR-BPC	URS0000A76E6A_3702.229627	1691	1711	-	30.5342	6e-11	7.53e-06	TTCTCTCTCTCTCTCTTTCTC
AT3G06740	GATA	URS0000A76C05_3702.56719	1683	1701	-	29.4493	6.1e-11	4.72e-06	CATCATCATCATCGTCATC
AT1G51600	GATA	URS0000A774E9_3702.57042	865	883	-	30.274	6.46e-11	3.71e-06	CATCATCATCATCATCGTC
AT1G51600	GATA	URS0000A77070_3702.57040	1425	1443	-	30.274	6.46e-11	3.71e-06	CATCATCATCATCATCGTC
AT1G51600	GATA	URS0000A772EA_3702.57041	1528	1546	-	30.274	6.46e-11	3.71e-06	CATCATCATCATCATCGTC
AT1G51600	GATA	URS0000A76C05_3702.56719	1686	1704	-	30.274	6.46e-11	3.71e-06	CATCATCATCATCATCGTC
AT1G51600	GATA	URS0000A7682B_3702.57043	1714	1732	-	30.274	6.46e-11	3.71e-06	CATCATCATCATCATCGTC
AT1G51600	GATA	URS0000A76BEC_3702.57039	1945	1963	-	30.274	6.46e-11	3.71e-06	CATCATCATCATCATCGTC
AT1G72360	ERF	URS0000A76706_3702.45523	1291	1311	-	28.375	6.59e-11	7.03e-05	CCGCCGTCGCCGCCGCCGTCA
AT2G01930	BBR-BPC	URS0000A772EB_3702.56214	2820	2843	+	30.0625	6.67e-11	3.69e-06	GAGAGAGAGAGAAAGAGAGAGTTT
AT5G42520	BBR-BPC	URS0000A76F5E_3702.110110	1066	1086	-	30.3014	6.89e-11	7.77e-06	ATCTCTCTCTCTCTCTTTCTC
AT3G06740	GATA	URS0000A76706_3702.45523	269	287	-	29.1884	7.46e-11	5.41e-06	CACCATCATCATCATCATC
AT4G38910	BBR-BPC	URS0000A771C7_3702.296353	1856	1885	+	13.2152	7.56e-11	1.19e-05	GAATAGAGAAAGTGAGAGAAAGAGAGAGAT
AT4G38910	BBR-BPC	URS0000A7734C_3702.296354	2076	2105	+	13.2152	7.56e-11	1.19e-05	GAATAGAGAAAGTGAGAGAAAGAGAGAGAT
AT5G18560	ERF	URS0000A76706_3702.45523	1294	1308	-	26.6562	8.06e-11	8.82e-05	CCGTCGCCGCCGCCG
AT1G68550	ERF	URS0000A76706_3702.45523	1294	1308	-	27.5312	8.08e-11	8.62e-05	CCGTCGCCGCCGCCG
AT5G42520	BBR-BPC	URS0000A772EB_3702.56214	2816	2836	-	30.0959	8.11e-11	8.32e-06	CTCTTTCTCTCTCTCTCTTTA
AT1G50640	ERF	URS0000A76706_3702.45523	1294	1308	+	26.9062	8.75e-11	9.29e-05	CGGCGGCGGCGACGG
AT5G42520	BBR-BPC	URS0000A772EB_3702.56214	2822	2842	-	29.8904	9.22e-11	8.67e-06	AACTCTCTCTTTCTCTCTCTC
AT5G44210	ERF	URS0000A7724A_3702.2241	564	584	-	28.75	9.38e-11	3.41e-05	CGGCGGGGACGGAGGCGGAGG
AT5G44210	ERF	URS0000A76C85_3702.2240	564	584	-	28.75	9.38e-11	3.41e-05	CGGCGGGGACGGAGGCGGAGG
AT2G01930	BBR-BPC	URS0000A77357_3702.291693	3304	3327	-	29.4844	9.52e-11	4.83e-06	GAGAGAGAGAGAGAAAAAAAAAGA
AT2G01930	BBR-BPC	URS0000A76F5E_3702.110110	1060	1083	+	29.4688	9.6e-11	4.83e-06	GAAAAAGAGAAAGAGAGAGAGAGA
AT4G38910	BBR-BPC	URS0000A772EB_3702.56214	2803	2832	+	12.1392	1.05e-10	1.44e-05	AAAATGGGAGAGATAAAGAGAGAGAGAGAA
AT2G40340	ERF	URS0000A76706_3702.45523	1295	1315	+	28.6471	1.05e-10	5.73e-05	GGCGGCGGCGACGGCGGTCGT
AT1G72050	C2H2	At1NC003310	427	445	+	28.2185	1.07e-10	0.000116	CCATCTCCTCCTCCTCCTC
AT1G53170	ERF	URS0000A76706_3702.45523	1295	1309	-	26.75	1.08e-10	0.000116	GCCGTCGCCGCCGCC
AT5G63090	LBD	URS0000A76C85_3702.2240	566	586	+	28.7031	1.16e-10	4.09e-05	TCCGCCTCCGTCCCCGCCGTT
AT5G63090	LBD	URS0000A7724A_3702.2241	566	586	+	28.7031	1.16e-10	4.09e-05	TCCGCCTCCGTCCCCGCCGTT
AT3G06740	GATA	URS0000A776A6_3702.116872	1664	1682	-	28.7391	1.22e-10	6.74e-06	CATCACCATCATCATCATC
AT3G06740	GATA	URS0000A766A6_3702.116869	2263	2281	-	28.7391	1.22e-10	6.74e-06	CATCACCATCATCATCATC
AT3G06740	GATA	URS0000A772BC_3702.116871	2263	2281	-	28.7391	1.22e-10	6.74e-06	CATCACCATCATCATCATC
AT3G06740	GATA	URS0000A776FB_3702.116868	2263	2281	-	28.7391	1.22e-10	6.74e-06	CATCACCATCATCATCATC
AT3G06740	GATA	URS0000A7778B_3702.116870	2263	2281	-	28.7391	1.22e-10	6.74e-06	CATCACCATCATCATCATC
AT2G31230	ERF	URS0000A76706_3702.45523	1296	1310	-	26.875	1.22e-10	0.000135	CGCCGTCGCCGCCGC
AT5G44210	ERF	URS0000A76706_3702.45523	1291	1311	+	28.4531	1.24e-10	3.41e-05	TGACGGCGGCGGCGACGGCGG
AT2G33710	ERF	URS0000A76706_3702.45523	1294	1308	-	27.2031	1.24e-10	0.000126	CCGTCGCCGCCGCCG
AT1G51600	GATA	URS0000A76706_3702.45523	263	281	-	29.4521	1.27e-10	6.95e-06	CATCATCATCATCATCAGC
AT2G45660	MIKC_MADS	URS0000A76E6A_3702.229627	1692	1712	-	20.7246	1.3e-10	5.95e-05	CTTCTCTCTCTCTCTCTTTCT
AT5G49300	GATA	URS0000A774F1_3702.44339	179	205	-	28.8966	1.35e-10	1.03e-05	CATCATCATCATCATCATCATCAGAAT
AT5G49300	GATA	URS0000A77116_3702.44340	179	205	-	28.8966	1.35e-10	1.03e-05	CATCATCATCATCATCATCATCAGAAT
AT5G49300	GATA	URS0000A76866_3702.44341	785	811	-	28.8966	1.35e-10	1.03e-05	CATCATCATCATCATCATCATCAGAAT
AT4G38910	BBR-BPC	URS0000A772EB_3702.56214	2801	2830	+	11.2532	1.4e-10	1.71e-05	AAAAAATGGGAGAGATAAAGAGAGAGAGAG
AT1G51600	GATA	At2NC005851	42	60	-	29.274	1.42e-10	7.11e-06	CATCCTCATCATCATCATC
AT1G51600	GATA	At2NC005850	264	282	+	29.274	1.42e-10	7.11e-06	CATCCTCATCATCATCATC
AT1G43160	ERF	URS0000A76706_3702.45523	1294	1308	+	26.7812	1.52e-10	0.000151	CGGCGGCGGCGACGG
AT5G25190	ERF	URS0000A76706_3702.45523	801	819	+	27.3594	1.52e-10	0.000162	CGGTTGTGGCGGTGGCGGA
AT5G13910	ERF	URS0000A76706_3702.45523	1292	1312	-	27.7344	1.54e-10	0.000164	ACCGCCGTCGCCGCCGCCGTC
AT5G49300	GATA	URS0000A76706_3702.45523	264	290	-	28.6552	1.55e-10	1.11e-05	CCTCACCATCATCATCATCATCATCAG
AT2G01930	BBR-BPC	URS0000A772EB_3702.56214	2816	2839	+	28.3906	1.87e-10	8.98e-06	TAAAGAGAGAGAGAGAAAGAGAGA
AT4G38910	BBR-BPC	URS00005ECFE6_3702.229242	791	820	+	10.3038	1.88e-10	2.06e-05	GGAGAGAAGAAGAGAGAGACAGAGGAAGAA
AT3G06740	GATA	At5NC089020	173	191	-	28.3478	1.93e-10	9.73e-06	CATCATCATCATCATCACC
AT3G06740	GATA	URS0000A76410_3702.298012	1263	1281	-	28.3478	1.93e-10	9.73e-06	CATCATCATCATCATCACC
AT4G17490	ERF	URS0000A76706_3702.45523	1288	1308	-	28.0312	2e-10	9.97e-05	CCGTCGCCGCCGCCGTCATAA
AT1G72360	ERF	URS0000A76706_3702.45523	1288	1308	-	27.4375	2.03e-10	0.000108	CCGTCGCCGCCGCCGTCATAA
AT5G19790	ERF	URS0000A76706_3702.45523	1294	1308	-	24.5156	2.03e-10	0.000212	CCGTCGCCGCCGCCG
AT2G01930	BBR-BPC	URS0000A775F7_3702.54446	1564	1587	-	28.25	2.04e-10	9.39e-06	GAGAGAGAGAGAGGGAGAGATCAA
AT3G23220	ERF	URS0000A76706_3702.45523	1294	1308	+	27.0156	2.1e-10	0.000215	CGGCGGCGGCGACGG
AT1G28370	ERF	URS0000A76706_3702.45523	1294	1308	-	26.4219	2.15e-10	0.000233	CCGTCGCCGCCGCCG
AT3G06740	GATA	URS0000A76EEA_3702.179344	297	315	+	28.0725	2.2e-10	1e-05	CATCATCATCAGCATCATC
AT3G06740	GATA	At3NC085180	297	315	+	28.0725	2.2e-10	1e-05	CATCATCATCAGCATCATC
AT2G01930	BBR-BPC	URS0000A76F5E_3702.110110	1066	1089	+	28.125	2.2e-10	9.73e-06	GAGAAAGAGAGAGAGAGAGATAAG
AT2G45660	MIKC_MADS	URS0000A77357_3702.291693	3302	3322	+	20.5942	2.31e-10	5.95e-05	TTTCTTTTTTTTTCTCTCTCT
AT5G49300	GATA	URS0000A76880_3702.288288	326	352	+	27.8621	2.42e-10	1.64e-05	AAAGACCATCATCATCATCATCACGAT
AT3G06740	GATA	URS0000A77116_3702.44340	190	208	-	28.0145	2.5e-10	1e-05	CTTCATCATCATCATCATC
AT3G06740	GATA	URS0000A774F1_3702.44339	190	208	-	28.0145	2.5e-10	1e-05	CTTCATCATCATCATCATC
AT3G06740	GATA	URS0000A76866_3702.44341	796	814	-	28.0145	2.5e-10	1e-05	CTTCATCATCATCATCATC
AT3G06740	GATA	URS0000A76410_3702.298012	1266	1284	-	28.0145	2.5e-10	1e-05	CTTCATCATCATCATCATC
AT1G18960	MYB_related	URS0000A77367_3702.117128	695	716	-	20.7671	2.57e-10	7.25e-05	CACCACCAACACCAACTCCACC
AT2G45660	MIKC_MADS	URS0000A77357_3702.291693	3306	3326	+	20.5652	2.61e-10	5.95e-05	TTTTTTTTTCTCTCTCTCTCT
AT5G63090	LBD	URS0000A76557_3702.108333	176	196	-	27.75	2.67e-10	7.04e-05	TCTGCCGCCACCGCCGCAGCT
AT2G45660	MIKC_MADS	At1NC003310	254	274	-	20.5507	2.77e-10	5.95e-05	TTTTTTTTTCTCTCTCTTTTT
AT4G38910	BBR-BPC	URS0000A77357_3702.291693	3297	3326	-	8.86076	2.78e-10	2.34e-05	AGAGAGAGAGAGAAAAAAAAAGAAAGAAAC
AT4G38910	BBR-BPC	URS0000A771C7_3702.296353	1860	1889	+	8.79747	2.83e-10	2.34e-05	AGAGAAAGTGAGAGAAAGAGAGAGATAAGG
AT4G38910	BBR-BPC	URS0000A7734C_3702.296354	2080	2109	+	8.79747	2.83e-10	2.34e-05	AGAGAAAGTGAGAGAAAGAGAGAGATAAGG
AT4G38910	BBR-BPC	URS0000A76E6A_3702.229627	1686	1715	+	8.65823	2.99e-10	2.34e-05	GAAAAGAGAAAGAGAGAGAGAGAGAAGCAT
AT5G49300	GATA	URS0000A77116_3702.44340	188	214	-	27.3448	3.22e-10	1.85e-05	AAACCACTTCATCATCATCATCATCAT
AT5G49300	GATA	URS0000A774F1_3702.44339	188	214	-	27.3448	3.22e-10	1.85e-05	AAACCACTTCATCATCATCATCATCAT
AT5G49300	GATA	URS0000A76866_3702.44341	794	820	-	27.3448	3.22e-10	1.85e-05	AAACCACTTCATCATCATCATCATCAT
AT5G42520	BBR-BPC	URS0000A76F5E_3702.110110	1068	1088	-	27.8904	3.24e-10	2.82e-05	TTATCTCTCTCTCTCTCTTTC
AT2G01930	BBR-BPC	URS0000A77357_3702.291693	3248	3271	-	27.3906	3.39e-10	1.44e-05	GAGAGAAAGAGAGAAGGAAAAAGA
AT1G51600	GATA	URS0000A776A6_3702.116872	1664	1682	-	28.1233	3.4e-10	1.39e-05	CATCACCATCATCATCATC
AT1G51600	GATA	URS0000A766A6_3702.116869	2263	2281	-	28.1233	3.4e-10	1.39e-05	CATCACCATCATCATCATC
AT1G51600	GATA	URS0000A7778B_3702.116870	2263	2281	-	28.1233	3.4e-10	1.39e-05	CATCACCATCATCATCATC
AT1G51600	GATA	URS0000A776FB_3702.116868	2263	2281	-	28.1233	3.4e-10	1.39e-05	CATCACCATCATCATCATC
AT1G51600	GATA	URS0000A772BC_3702.116871	2263	2281	-	28.1233	3.4e-10	1.39e-05	CATCACCATCATCATCATC
AT3G06740	GATA	URS0000A76880_3702.288288	329	347	+	27.7101	3.52e-10	1.07e-05	GACCATCATCATCATCATC
AT4G27950	ERF	URS0000A7724A_3702.2241	564	584	+	27.5147	3.73e-10	0.000201	CCTCCGCCTCCGTCCCCGCCG
AT4G27950	ERF	URS0000A76C85_3702.2240	564	584	+	27.5147	3.73e-10	0.000201	CCTCCGCCTCCGTCCCCGCCG
AT5G65130	ERF	URS0000A76706_3702.45523	1294	1308	-	26.4531	3.8e-10	0.000405	CCGTCGCCGCCGCCG
AT3G06740	GATA	URS0000A774E9_3702.57042	868	886	-	27.5652	3.86e-10	1.07e-05	TATCATCATCATCATCATC
AT3G06740	GATA	URS0000A76DF7_3702.9949	1024	1042	+	27.5652	3.86e-10	1.07e-05	TATCATCATCATCATCATC
AT3G06740	GATA	URS0000A76E7D_3702.9950	1024	1042	+	27.5652	3.86e-10	1.07e-05	TATCATCATCATCATCATC
AT3G06740	GATA	URS0000A76450_3702.9947	1141	1159	+	27.5652	3.86e-10	1.07e-05	TATCATCATCATCATCATC
AT3G06740	GATA	URS0000A77070_3702.57040	1428	1446	-	27.5652	3.86e-10	1.07e-05	TATCATCATCATCATCATC
AT3G06740	GATA	URS0000A772EA_3702.57041	1531	1549	-	27.5652	3.86e-10	1.07e-05	TATCATCATCATCATCATC
AT3G06740	GATA	URS0000A7682B_3702.57043	1717	1735	-	27.5652	3.86e-10	1.07e-05	TATCATCATCATCATCATC
AT3G06740	GATA	URS0000A77329_3702.9948	1761	1779	+	27.5652	3.86e-10	1.07e-05	TATCATCATCATCATCATC
AT3G06740	GATA	URS0000A76BEC_3702.57039	1948	1966	-	27.5652	3.86e-10	1.07e-05	TATCATCATCATCATCATC
AT3G06740	GATA	URS0000A77486_3702.9946	2011	2029	+	27.5652	3.86e-10	1.07e-05	TATCATCATCATCATCATC
AT3G06740	GATA	URS0000A77572_3702.9945	2022	2040	+	27.5652	3.86e-10	1.07e-05	TATCATCATCATCATCATC
AT3G06740	GATA	EL0107	3807	3825	+	27.5652	3.86e-10	1.07e-05	TATCATCATCATCATCATC
AT1G51600	GATA	URS000105ABD9_3702.107702	327	345	+	27.9589	4.04e-10	1.45e-05	CATCGTCATCATCTTCATC
AT4G38910	BBR-BPC	URS0000A772EB_3702.56214	2817	2846	+	7.51899	4.05e-10	2.96e-05	AAAGAGAGAGAGAGAAAGAGAGAGTTTACA
AT5G49300	GATA	URS0000A76410_3702.298012	1261	1287	-	26.8276	4.27e-10	2.34e-05	TTTCTTCATCATCATCATCATCACCAT
AT1G03800	ERF	URS0000A76F5E_3702.110110	611	631	+	26.5625	4.33e-10	0.000154	TCTTCTTCCTCCGCCGCCGCG
AT1G51600	GATA	URS0000A76C05_3702.56719	1680	1698	-	27.8082	4.36e-10	1.45e-05	CATCATCATCGTCATCGTC
AT3G23240	ERF	URS0000A76706_3702.45523	1281	1308	-	26.375	4.53e-10	0.000227	CCGTCGCCGCCGCCGTCATAATCCAACC
AT5G25390	ERF	URS0000A76557_3702.108333	176	196	-	27.5072	4.56e-10	0.000162	TCTGCCGCCACCGCCGCAGCT
AT4G38000	Dof	At3NC061810	115	142	+	22.0469	4.69e-10	0.000533	TTTTTTTCTTTTTTTTTTCTCCTTTTTA
AT2G01930	BBR-BPC	At5NC103230	209	232	+	26.8125	4.74e-10	1.87e-05	TAGAGAGAAAGAGGGAGAGGGAGT
AT2G01930	BBR-BPC	URS0000A765A9_3702.300333	209	232	+	26.8125	4.74e-10	1.87e-05	TAGAGAGAAAGAGGGAGAGGGAGT
AT1G51600	GATA	URS0000A768BF_3702.7456	42	60	+	27.7123	4.77e-10	1.45e-05	CATCATCACCACCATCATC
AT5G05550	Trihelix	URS00003C3608_3702.11313	1067	1081	+	22.2344	4.83e-10	0.000501	TTTCTCCGGCGACGG
AT1G18960	MYB_related	URS0000A77367_3702.117128	755	776	-	20.5068	5.15e-10	0.000116	CTCCACCAACACCAACCCCACC
AT5G47220	ERF	URS0000A76F5E_3702.110110	612	632	+	26.5156	5.18e-10	0.00019	CTTCTTCCTCCGCCGCCGCGA
AT5G42520	BBR-BPC	At5NC019800	3	23	+	27.0411	5.27e-10	4.21e-05	CATTCTCTCTTTCTCTCTCTC
AT2G40340	ERF	URS0000A7724A_3702.2241	563	583	-	26.8235	5.39e-10	0.000147	GGCGGGGACGGAGGCGGAGGA
AT2G40340	ERF	URS0000A76C85_3702.2240	563	583	-	26.8235	5.39e-10	0.000147	GGCGGGGACGGAGGCGGAGGA
AT2G01930	BBR-BPC	URS0000A776F3_3702.108430	44	67	+	26.5781	5.41e-10	1.99e-05	GACAGATAGAGAGAGAAAGAAAGA
AT2G01930	BBR-BPC	At2NC071520	45	68	+	26.5781	5.41e-10	1.99e-05	GACAGATAGAGAGAGAAAGAAAGA
AT1G51600	GATA	URS0000A76E7D_3702.9950	1027	1045	+	27.4521	5.44e-10	1.45e-05	CATCATCATCATCATCGAC
AT1G51600	GATA	URS0000A76DF7_3702.9949	1027	1045	+	27.4521	5.44e-10	1.45e-05	CATCATCATCATCATCGAC
AT1G51600	GATA	URS0000A76450_3702.9947	1144	1162	+	27.4521	5.44e-10	1.45e-05	CATCATCATCATCATCGAC
AT1G51600	GATA	URS0000A77329_3702.9948	1764	1782	+	27.4521	5.44e-10	1.45e-05	CATCATCATCATCATCGAC
AT1G51600	GATA	URS0000A77486_3702.9946	2014	2032	+	27.4521	5.44e-10	1.45e-05	CATCATCATCATCATCGAC
AT1G51600	GATA	URS0000A77572_3702.9945	2025	2043	+	27.4521	5.44e-10	1.45e-05	CATCATCATCATCATCGAC
AT1G51600	GATA	EL0107	3810	3828	+	27.4521	5.44e-10	1.45e-05	CATCATCATCATCATCGAC
AT5G42520	BBR-BPC	URS0000A772EB_3702.56214	2812	2832	-	26.9452	5.59e-10	4.21e-05	TTCTCTCTCTCTCTTTATCTC
AT1G51600	GATA	EL1111	1847	1865	+	27.3562	5.74e-10	1.45e-05	CATCATCATCATCTTCTTC
AT4G38910	BBR-BPC	URS0000A76E6A_3702.229627	1682	1711	+	6.26582	5.75e-10	3.48e-05	ATAGGAAAAGAGAAAGAGAGAGAGAGAGAA
AT2G30340	LBD	URS0000A76706_3702.45523	1294	1310	+	25.2031	5.86e-10	0.000632	CGGCGGCGGCGACGGCG
AT2G01930	BBR-BPC	URS0000A771C7_3702.296353	1869	1892	+	26.4375	5.86e-10	2.01e-05	GAGAGAAAGAGAGAGATAAGGGGA
AT2G01930	BBR-BPC	URS0000A7734C_3702.296354	2089	2112	+	26.4375	5.86e-10	2.01e-05	GAGAGAAAGAGAGAGATAAGGGGA
AT4G27950	ERF	URS0000A76706_3702.45523	801	821	-	26.9559	5.93e-10	0.000213	TCTCCGCCACCGCCACAACCG
AT5G19790	ERF	URS0000A76706_3702.45523	1297	1311	-	23.9688	5.94e-10	0.00031	CCGCCGTCGCCGCCG
AT1G21910	ERF	URS0000A77548_3702.172834	558	577	+	24.9219	5.97e-10	0.000506	CCTGCTCCTCCGCCACCGTC
AT2G01930	BBR-BPC	URS0000A76E6A_3702.229627	1685	1708	+	26.3906	6.02e-10	2.01e-05	GGAAAAGAGAAAGAGAGAGAGAGA
AT4G28140	ERF	URS0000A77548_3702.172834	558	577	-	24.5781	6.07e-10	0.000197	GACGGTGGCGGAGGAGCAGG
AT3G06740	GATA	URS0000A76E7D_3702.9950	1027	1045	+	26.9855	6.21e-10	1.47e-05	CATCATCATCATCATCGAC
AT3G06740	GATA	URS0000A76DF7_3702.9949	1027	1045	+	26.9855	6.21e-10	1.47e-05	CATCATCATCATCATCGAC
AT3G06740	GATA	URS0000A76450_3702.9947	1144	1162	+	26.9855	6.21e-10	1.47e-05	CATCATCATCATCATCGAC
AT3G06740	GATA	URS0000A77329_3702.9948	1764	1782	+	26.9855	6.21e-10	1.47e-05	CATCATCATCATCATCGAC
AT3G06740	GATA	URS0000A77486_3702.9946	2014	2032	+	26.9855	6.21e-10	1.47e-05	CATCATCATCATCATCGAC
AT3G06740	GATA	URS0000A77572_3702.9945	2025	2043	+	26.9855	6.21e-10	1.47e-05	CATCATCATCATCATCGAC
AT3G06740	GATA	EL0107	3810	3828	+	26.9855	6.21e-10	1.47e-05	CATCATCATCATCATCGAC
AT2G01930	BBR-BPC	At5NC089020	92	115	+	26.3125	6.29e-10	2.04e-05	GAGAGACAGAGAGAGAGAAGAATA
AT1G22810	ERF	URS0000A765F1_3702.232289	209	223	-	24.875	6.32e-10	0.000177	GGCGGCGACGGTGGA
AT1G22810	ERF	At5NC011401	210	224	-	24.875	6.32e-10	0.000177	GGCGGCGACGGTGGA
AT1G22810	ERF	URS0000A770B5_3702.232290	314	328	+	24.875	6.32e-10	0.000177	GGCGGCGACGGTGGA
AT1G22810	ERF	At5NC011400	340	354	+	24.875	6.32e-10	0.000177	GGCGGCGACGGTGGA
AT1G53170	ERF	URS0000A76706_3702.45523	1292	1306	-	25.4062	6.43e-10	0.000343	GTCGCCGCCGCCGTC
AT1G51600	GATA	URS0000A774E9_3702.57042	868	886	-	27.2329	6.44e-10	1.45e-05	TATCATCATCATCATCATC
AT1G51600	GATA	URS0000A76E7D_3702.9950	1024	1042	+	27.2329	6.44e-10	1.45e-05	TATCATCATCATCATCATC
AT1G51600	GATA	URS0000A76DF7_3702.9949	1024	1042	+	27.2329	6.44e-10	1.45e-05	TATCATCATCATCATCATC
AT1G51600	GATA	URS0000A76450_3702.9947	1141	1159	+	27.2329	6.44e-10	1.45e-05	TATCATCATCATCATCATC
AT1G51600	GATA	URS0000A77070_3702.57040	1428	1446	-	27.2329	6.44e-10	1.45e-05	TATCATCATCATCATCATC
AT1G51600	GATA	URS0000A772EA_3702.57041	1531	1549	-	27.2329	6.44e-10	1.45e-05	TATCATCATCATCATCATC
AT1G51600	GATA	URS0000A7682B_3702.57043	1717	1735	-	27.2329	6.44e-10	1.45e-05	TATCATCATCATCATCATC
AT1G51600	GATA	URS0000A77329_3702.9948	1761	1779	+	27.2329	6.44e-10	1.45e-05	TATCATCATCATCATCATC
AT1G51600	GATA	URS0000A76BEC_3702.57039	1948	1966	-	27.2329	6.44e-10	1.45e-05	TATCATCATCATCATCATC
AT1G51600	GATA	URS0000A77486_3702.9946	2011	2029	+	27.2329	6.44e-10	1.45e-05	TATCATCATCATCATCATC
AT1G51600	GATA	URS0000A77572_3702.9945	2022	2040	+	27.2329	6.44e-10	1.45e-05	TATCATCATCATCATCATC
AT1G51600	GATA	EL0107	3807	3825	+	27.2329	6.44e-10	1.45e-05	TATCATCATCATCATCATC
AT5G42520	BBR-BPC	URS0000A775F7_3702.54446	1571	1591	+	26.6986	6.45e-10	4.55e-05	CTCCCTCTCTCTCTCTCTTCC
AT1G03800	ERF	URS0000A76557_3702.108333	176	196	-	26.1562	6.55e-10	0.000175	TCTGCCGCCACCGCCGCAGCT
AT1G51600	GATA	At4NC032820	161	179	+	27.2192	6.57e-10	1.45e-05	CATCATCATCATCTTCATT
AT4G38910	BBR-BPC	URS0000A771C7_3702.296353	1862	1891	+	5.78481	6.64e-10	3.48e-05	AGAAAGTGAGAGAAAGAGAGAGATAAGGGG
AT4G38910	BBR-BPC	URS0000A7734C_3702.296354	2082	2111	+	5.78481	6.64e-10	3.48e-05	AGAAAGTGAGAGAAAGAGAGAGATAAGGGG
AT5G13910	ERF	URS0000A76706_3702.45523	1295	1315	-	26.2656	6.69e-10	0.000356	ACGACCGCCGTCGCCGCCGCC
AT4G18450	ERF	URS0000A76F5E_3702.110110	614	630	-	26.3906	6.71e-10	0.000237	GCGGCGGCGGAGGAAGA
AT2G01930	BBR-BPC	URS0000A77357_3702.291693	3252	3275	-	26.1406	6.93e-10	2.19e-05	AAGAGAGAGAAAGAGAGAAGGAAA
AT3G06740	GATA	URS0000A768BF_3702.7456	42	60	+	26.7826	6.95e-10	1.61e-05	CATCATCACCACCATCATC
AT1G71450	ERF	URS0000A76706_3702.45523	1297	1316	-	25.7656	7.03e-10	0.000252	AACGACCGCCGTCGCCGCCG
AT2G01930	BBR-BPC	URS0000A77357_3702.291693	3306	3329	-	26.0781	7.17e-10	2.2e-05	AAGAGAGAGAGAGAGAAAAAAAAA
AT5G17430	AP2	At1NC105560	156	175	-	21.5443	7.33e-10	0.000413	AAGAAAAAGAAGAAGAGAAG
AT5G17430	AP2	URS0000A775F7_3702.54446	1574	1593	-	21.5443	7.33e-10	0.000413	AAGGAAGAGAGAGAGAGAGG
AT4G38910	BBR-BPC	URS0000A772EB_3702.56214	2807	2836	+	5.4557	7.34e-10	3.48e-05	TGGGAGAGATAAAGAGAGAGAGAGAAAGAG
AT3G23220	ERF	URS0000A76F5E_3702.110110	618	632	-	25.9531	7.44e-10	0.000382	TCGCGGCGGCGGAGG
AT1G68550	ERF	URS0000A76F5E_3702.110110	618	632	+	25.7188	7.59e-10	0.000405	CCTCCGCCGCCGCGA
AT4G38910	BBR-BPC	URS0000A775F7_3702.54446	1565	1594	-	5.32911	7.6e-10	3.48e-05	GAAGGAAGAGAGAGAGAGAGGGAGAGATCA
AT2G31230	ERF	URS0000A76706_3702.45523	1293	1307	-	25.4688	7.71e-10	0.000426	CGTCGCCGCCGCCGT
AT4G31060	ERF	URS0000A76706_3702.45523	1292	1311	-	23.7969	7.87e-10	0.000811	CCGCCGTCGCCGCCGCCGTC
AT5G49300	GATA	URS0000A76410_3702.298012	1264	1290	-	25.6667	7.92e-10	4.14e-05	CTGTTTCTTCATCATCATCATCATCAC
AT1G51600	GATA	URS0000A76880_3702.288288	329	347	+	27	8e-10	1.73e-05	GACCATCATCATCATCATC
AT2G01930	BBR-BPC	URS0000A76F5E_3702.110110	1058	1081	+	25.7188	8.77e-10	2.62e-05	CGGAAAAAGAGAAAGAGAGAGAGA
AT4G38910	BBR-BPC	URS0000A76DF7_3702.9949	1583	1612	-	4.72152	9.13e-10	3.48e-05	AGAGAGAAGAGAAGAGAGAGAGAGATAGAG
AT4G38910	BBR-BPC	URS0000A76E7D_3702.9950	1690	1719	-	4.72152	9.13e-10	3.48e-05	AGAGAGAAGAGAAGAGAGAGAGAGATAGAG
AT4G38910	BBR-BPC	URS0000A76450_3702.9947	1886	1915	-	4.72152	9.13e-10	3.48e-05	AGAGAGAAGAGAAGAGAGAGAGAGATAGAG
AT4G38910	BBR-BPC	URS0000A77329_3702.9948	2427	2456	-	4.72152	9.13e-10	3.48e-05	AGAGAGAAGAGAAGAGAGAGAGAGATAGAG
AT4G38910	BBR-BPC	URS0000A77486_3702.9946	2570	2599	-	4.72152	9.13e-10	3.48e-05	AGAGAGAAGAGAAGAGAGAGAGAGATAGAG
AT4G38910	BBR-BPC	URS0000A77572_3702.9945	2767	2796	-	4.72152	9.13e-10	3.48e-05	AGAGAGAAGAGAAGAGAGAGAGAGATAGAG
AT4G38910	BBR-BPC	EL0107	4552	4581	-	4.72152	9.13e-10	3.48e-05	AGAGAGAAGAGAAGAGAGAGAGAGATAGAG
AT1G75490	ERF	URS0000A76706_3702.45523	1294	1308	-	24.6094	9.15e-10	0.000533	CCGTCGCCGCCGCCG
AT4G38910	BBR-BPC	URS0000A77357_3702.291693	3301	3330	-	4.62025	9.38e-10	3.48e-05	GAAGAGAGAGAGAGAGAAAAAAAAAGAAAG
AT1G21910	ERF	URS0000A76706_3702.45523	1292	1311	-	24.5469	9.53e-10	0.000506	CCGCCGTCGCCGCCGCCGTC
AT1G18960	MYB_related	URS0000A772EB_3702.56214	1603	1624	-	20.2603	9.59e-10	0.00018	CAACAACAACAACAACAACAGC
AT1G75490	ERF	URS0000A76557_3702.108333	181	195	-	24.5781	9.62e-10	0.000533	CTGCCGCCACCGCCG
AT1G46768	ERF	URS0000A76706_3702.45523	806	818	+	22.3906	9.71e-10	0.00103	GTGGCGGTGGCGG
AT3G06740	GATA	URS0000A76706_3702.45523	263	281	-	26.3623	9.8e-10	2.23e-05	CATCATCATCATCATCAGC
AT2G45660	MIKC_MADS	URS0000A76F5E_3702.110110	1061	1081	-	20.2029	9.87e-10	0.000157	TCTCTCTCTCTTTCTCTTTTT
AT3G06740	GATA	URS0000A76410_3702.298012	1260	1278	-	26.2899	1.02e-09	2.26e-05	CATCATCATCATCACCATG
AT2G45660	MIKC_MADS	URS0000A77357_3702.291693	3304	3324	+	20.1884	1.02e-09	0.000157	TCTTTTTTTTTCTCTCTCTCT
AT5G42520	BBR-BPC	URS0000A776F3_3702.108430	50	70	-	25.8767	1.02e-09	6.43e-05	CTATCTTTCTTTCTCTCTCTA
AT5G42520	BBR-BPC	At2NC071520	51	71	-	25.8767	1.02e-09	6.43e-05	CTATCTTTCTTTCTCTCTCTA
AT4G38910	BBR-BPC	URS0000A76F5E_3702.110110	1061	1090	+	4.22785	1.03e-09	3.48e-05	AAAAAGAGAAAGAGAGAGAGAGAGATAAGA
AT3G06740	GATA	At5NC004280	146	164	+	26.2754	1.03e-09	2.26e-05	CATCATCATCCTCATCATC
AT1G50640	ERF	URS0000A76706_3702.45523	1291	1305	+	25.2344	1.07e-09	0.000567	TGACGGCGGCGGCGA
AT2G01930	BBR-BPC	URS0000A771C7_3702.296353	1859	1882	+	25.3438	1.08e-09	3.06e-05	TAGAGAAAGTGAGAGAAAGAGAGA
AT2G01930	BBR-BPC	URS0000A7734C_3702.296354	2079	2102	+	25.3438	1.08e-09	3.06e-05	TAGAGAAAGTGAGAGAAAGAGAGA
AT1G44830	ERF	URS0000A76706_3702.45523	807	821	-	24.9219	1.1e-09	0.00119	TCTCCGCCACCGCCA
AT3G23220	ERF	URS0000A76706_3702.45523	1291	1305	+	25.5312	1.12e-09	0.000384	TGACGGCGGCGGCGA
AT3G06740	GATA	URS0000A768BF_3702.7456	45	63	+	26.1739	1.15e-09	2.45e-05	CATCACCACCATCATCATC
AT1G69570	Dof	URS0000A77194_3702.104663	321	347	+	22.1875	1.15e-09	0.00129	CTTGCTCTTTTTCTTTTTCTTCTTCTT
AT4G38910	BBR-BPC	URS0000A76DF7_3702.9949	1581	1610	-	3.87342	1.15e-09	3.48e-05	AGAGAAGAGAAGAGAGAGAGAGATAGAGAT
AT4G38910	BBR-BPC	URS0000A76E7D_3702.9950	1688	1717	-	3.87342	1.15e-09	3.48e-05	AGAGAAGAGAAGAGAGAGAGAGATAGAGAT
AT4G38910	BBR-BPC	URS0000A76450_3702.9947	1884	1913	-	3.87342	1.15e-09	3.48e-05	AGAGAAGAGAAGAGAGAGAGAGATAGAGAT
AT4G38910	BBR-BPC	URS0000A77329_3702.9948	2425	2454	-	3.87342	1.15e-09	3.48e-05	AGAGAAGAGAAGAGAGAGAGAGATAGAGAT
AT4G38910	BBR-BPC	URS0000A77486_3702.9946	2568	2597	-	3.87342	1.15e-09	3.48e-05	AGAGAAGAGAAGAGAGAGAGAGATAGAGAT
AT4G38910	BBR-BPC	URS0000A77572_3702.9945	2765	2794	-	3.87342	1.15e-09	3.48e-05	AGAGAAGAGAAGAGAGAGAGAGATAGAGAT
AT4G38910	BBR-BPC	EL0107	4550	4579	-	3.87342	1.15e-09	3.48e-05	AGAGAAGAGAAGAGAGAGAGAGATAGAGAT
AT3G06740	GATA	URS0000A76C05_3702.56719	1680	1698	-	26.1594	1.16e-09	2.45e-05	CATCATCATCGTCATCGTC
AT4G38910	BBR-BPC	URS0000A76E6A_3702.229627	1680	1709	+	3.81013	1.17e-09	3.48e-05	ATATAGGAAAAGAGAAAGAGAGAGAGAGAG
AT5G42520	BBR-BPC	At5NC019780	187	207	+	25.6027	1.19e-09	7.05e-05	CACAGTCTCTTTCTCTCTCTC
AT1G43160	ERF	URS0000A7779F_3702.300497	629	643	+	25.125	1.19e-09	0.000387	TTGCGGCGGAGGAGG
AT1G43160	ERF	URS0000A76B59_3702.300499	634	648	+	25.125	1.19e-09	0.000387	TTGCGGCGGAGGAGG
AT5G49300	GATA	At4NC054790	530	556	-	24.8621	1.2e-09	5.85e-05	CATCAACATCATTATGGTCATCACAAT
AT1G28370	ERF	URS0000A76706_3702.45523	1291	1305	-	25.0156	1.21e-09	0.000654	TCGCCGCCGCCGTCA
AT5G49300	GATA	URS0000A768BF_3702.7456	45	71	+	24.8276	1.22e-09	5.85e-05	CATCACCACCATCATCATCATGGTCAG
AT2G01930	BBR-BPC	URS0000A77357_3702.291693	3302	3325	-	25.0625	1.26e-09	3.48e-05	GAGAGAGAGAGAAAAAAAAAGAAA
AT1G72050	C2H2	URS0000A77548_3702.172834	135	153	+	25.4454	1.26e-09	0.000322	TTTCTCCCTCCTCCTCCTC
AT2G33710	ERF	URS0000A76706_3702.45523	1291	1305	-	25.1719	1.29e-09	0.000654	TCGCCGCCGCCGTCA
AT2G45660	MIKC_MADS	URS0000A772EB_3702.56214	2817	2837	-	20.1159	1.32e-09	0.000172	TCTCTTTCTCTCTCTCTCTTT
AT3G06740	GATA	URS0000A77481_3702.225395	50	68	+	26	1.33e-09	2.62e-05	CTTCATCATCATCATGATC
AT3G06740	GATA	At4NC050770	51	69	+	26	1.33e-09	2.62e-05	CTTCATCATCATCATGATC
AT3G06740	GATA	At4NC050760	207	225	-	26	1.33e-09	2.62e-05	CTTCATCATCATCATGATC
AT3G06740	GATA	URS0000A775E6_3702.225394	207	225	-	26	1.33e-09	2.62e-05	CTTCATCATCATCATGATC
AT1G53910	ERF	URS0000A76706_3702.45523	1294	1314	+	25.25	1.35e-09	0.000841	CGGCGGCGGCGACGGCGGTCG
AT1G65620	LBD	URS0000A768BE_3702.286745	165	185	-	25.4844	1.38e-09	0.000238	CCTCCGCCGTTATCGCCGGAG
AT1G65620	LBD	URS0000A76BCB_3702.286744	294	314	-	25.4844	1.38e-09	0.000238	CCTCCGCCGTTATCGCCGGAG
AT1G65620	LBD	URS0000A771E3_3702.286743	295	315	-	25.4844	1.38e-09	0.000238	CCTCCGCCGTTATCGCCGGAG
AT5G18560	ERF	URS0000A76706_3702.45523	1291	1305	-	24.6562	1.39e-09	0.000601	TCGCCGCCGCCGTCA
AT4G38910	BBR-BPC	URS0000A76E6A_3702.229627	1678	1707	+	3.12658	1.4e-09	4.04e-05	ATATATAGGAAAAGAGAAAGAGAGAGAGAG
AT5G25190	ERF	URS0000A772EB_3702.56214	1027	1045	+	25.2188	1.41e-09	0.000469	AGGAGGTTGCGGTGGAGGA
AT1G51600	GATA	EL0140	2737	2755	+	26.0959	1.42e-09	3.02e-05	CATCATCATCATCATCTTT
AT5G25390	ERF	URS0000A76706_3702.45523	802	822	-	25.8261	1.43e-09	0.000381	TTCTCCGCCACCGCCACAACC
AT1G18960	MYB_related	URS0000A77367_3702.117128	821	842	-	20.0959	1.43e-09	0.00023	CACCACCAACACCAACGCCGAC
AT2G31230	ERF	URS0000A76F5E_3702.110110	616	630	+	24.8906	1.46e-09	0.000536	TTCCTCCGCCGCCGC
AT5G51190	ERF	URS0000A76706_3702.45523	1290	1304	+	25.125	1.46e-09	0.0016	ATGACGGCGGCGGCG
AT5G17430	AP2	URS0000A76F5E_3702.110110	1060	1079	+	21.2911	1.47e-09	0.000448	GAAAAAGAGAAAGAGAGAGA
AT1G72050	C2H2	URS0000A77627_3702.173420	790	808	+	25.2773	1.47e-09	0.000322	CCTCCCCTTCTTCCTCCAC
AT1G21910	ERF	URS0000A76557_3702.108333	182	201	-	24.1406	1.51e-09	0.000509	GCCACTCTGCCGCCACCGCC
AT1G72050	C2H2	At1NC003310	430	448	+	25.2353	1.52e-09	0.000322	TCTCCTCCTCCTCCTCCAT
AT1G51600	GATA	EL1111	1844	1862	+	26.0137	1.53e-09	3.16e-05	CGTCATCATCATCATCTTC
AT2G01930	BBR-BPC	URS0000A76969_3702.11578	236	259	+	24.7031	1.54e-09	4.05e-05	GAGTGAAAGAGAAAGAGAGAGATT
AT2G01930	BBR-BPC	At1NC037090	237	260	+	24.7031	1.54e-09	4.05e-05	GAGTGAAAGAGAAAGAGAGAGATT
AT1G51600	GATA	URS0000A76880_3702.288288	332	350	+	26	1.54e-09	3.16e-05	CATCATCATCATCATCACG
AT4G27950	ERF	URS0000A76557_3702.108333	175	195	-	25.7353	1.57e-09	0.000376	CTGCCGCCACCGCCGCAGCTT
AT5G49300	GATA	URS0000A774F1_3702.44339	173	199	-	24.3218	1.58e-09	6.71e-05	CATCATCATCATCATCAGAATCATCTC
AT5G49300	GATA	URS0000A77116_3702.44340	173	199	-	24.3218	1.58e-09	6.71e-05	CATCATCATCATCATCAGAATCATCTC
AT5G49300	GATA	URS0000A76866_3702.44341	779	805	-	24.3218	1.58e-09	6.71e-05	CATCATCATCATCATCAGAATCATCTC
AT5G42520	BBR-BPC	URS0000A76969_3702.11578	236	256	-	25.0822	1.58e-09	7.66e-05	CTCTCTCTTTCTCTTTCACTC
AT5G42520	BBR-BPC	At1NC037090	237	257	-	25.0822	1.58e-09	7.66e-05	CTCTCTCTTTCTCTTTCACTC
AT1G53910	ERF	URS0000A76557_3702.108333	169	189	+	25.0781	1.62e-09	0.000841	CGGCTCAAGCTGCGGCGGTGG
AT5G18560	ERF	URS0000A76F5E_3702.110110	618	632	+	24.5312	1.65e-09	0.000601	CCTCCGCCGCCGCGA
AT3G12720	MYB	URS0000A77367_3702.117128	1000	1020	+	20.6406	1.65e-09	0.00192	GTGGGGGTGAGGTTTGGTGGG
AT4G17490	ERF	URS0000A76F5E_3702.110110	615	635	+	25.7969	1.65e-09	0.000549	CTTCCTCCGCCGCCGCGAGAC
AT4G01680	MYB	EL0089	125	138	+	21.5625	1.66e-09	0.00142	CCCCAACCACCGCC
AT3G58630	Trihelix	URS00003C3608_3702.11313	1066	1080	+	22.3906	1.68e-09	0.00169	CTTTCTCCGGCGACG
AT4G38910	BBR-BPC	URS0000A775F7_3702.54446	1561	1590	-	2.43038	1.68e-09	4.73e-05	GAAGAGAGAGAGAGAGGGAGAGATCAAAAA
AT2G40340	ERF	URS0000A76706_3702.45523	802	822	+	25.4559	1.68e-09	0.000303	GGTTGTGGCGGTGGCGGAGAA
AT1G71450	ERF	URS0000A76557_3702.108333	181	200	-	24.8125	1.69e-09	0.000357	CCACTCTGCCGCCACCGCCG
AT5G42520	BBR-BPC	At5NC103230	211	231	-	24.9041	1.75e-09	7.66e-05	CTCCCTCTCCCTCTTTCTCTC
AT5G42520	BBR-BPC	URS0000A765A9_3702.300333	211	231	-	24.9041	1.75e-09	7.66e-05	CTCCCTCTCCCTCTTTCTCTC
AT2G45660	MIKC_MADS	URS0000A76F5E_3702.110110	1065	1085	-	20.029	1.76e-09	0.000172	TCTCTCTCTCTCTCTTTCTCT
AT2G45660	MIKC_MADS	URS0000A76E6A_3702.229627	1690	1710	-	20.029	1.76e-09	0.000172	TCTCTCTCTCTCTCTTTCTCT
AT2G45660	MIKC_MADS	URS0000A775F7_3702.54446	1568	1588	+	20.029	1.76e-09	0.000172	TCTCTCCCTCTCTCTCTCTCT
AT4G16750	ERF	URS0000A76706_3702.45523	806	820	-	22.0156	1.77e-09	0.00194	CTCCGCCACCGCCAC
AT1G72050	C2H2	At5NC056820	379	397	+	25.0336	1.78e-09	0.000322	ATTCCTCCTCCTCCCCCTC
AT1G72050	C2H2	EL0205	379	397	+	25.0336	1.78e-09	0.000322	ATTCCTCCTCCTCCCCCTC
AT5G42520	BBR-BPC	URS0000A76F5E_3702.110110	1060	1080	-	24.8356	1.81e-09	7.66e-05	CTCTCTCTCTTTCTCTTTTTC
AT1G28160	ERF	URS0000A76706_3702.45523	1291	1305	+	24.6875	1.81e-09	0.000572	TGACGGCGGCGGCGA
AT3G06740	GATA	At4NC032820	161	179	+	25.5942	1.82e-09	3.51e-05	CATCATCATCATCTTCATT
AT1G53170	ERF	URS0000A76F5E_3702.110110	617	631	+	24.5625	1.85e-09	0.000657	TCCTCCGCCGCCGCG
AT5G42520	BBR-BPC	URS0000A771C7_3702.296353	1863	1883	-	24.7945	1.85e-09	7.66e-05	CTCTCTCTTTCTCTCACTTTC
AT5G42520	BBR-BPC	URS0000A7734C_3702.296354	2083	2103	-	24.7945	1.85e-09	7.66e-05	CTCTCTCTTTCTCTCACTTTC
AT3G20310	ERF	URS0000A76F5E_3702.110110	612	632	+	24.8125	1.89e-09	0.000416	CTTCTTCCTCCGCCGCCGCGA
AT1G18960	MYB_related	URS0000A772EB_3702.56214	1600	1621	-	19.9726	1.9e-09	0.000268	CAACAACAACAACAACAGCTCC
AT2G40340	ERF	URS0000A77367_3702.117128	824	844	+	25.2941	1.92e-09	0.000303	GGCGTTGGTGTTGGTGGTGGG
AT1G43160	ERF	URS0000A76F5E_3702.110110	618	632	-	24.6719	1.92e-09	0.000387	TCGCGGCGGCGGAGG
AT2G01930	BBR-BPC	At5NC019800	2	25	-	24.2969	1.92e-09	4.94e-05	TTGAGAGAGAGAAAGAGAGAATGA
AT1G43160	ERF	URS0000A76706_3702.45523	1291	1305	+	24.6562	1.94e-09	0.000387	TGACGGCGGCGGCGA
AT4G38910	BBR-BPC	At5NC086350	426	455	+	1.83544	1.96e-09	5.25e-05	GAAAATTGAGCGAGAAACAGAGAGAAAGAG
AT1G22810	ERF	URS0000A76706_3702.45523	802	816	+	24.0469	1.96e-09	0.00044	GGTTGTGGCGGTGGC
AT2G01930	BBR-BPC	URS000105ABD9_3702.107702	3	26	-	24.25	1.97e-09	4.95e-05	GAGAGACAGAGAGAGAGAGTCGAA
AT5G17430	AP2	URS0000A76F5E_3702.110110	1066	1085	+	21.1899	1.99e-09	0.000448	GAGAAAGAGAGAGAGAGAGA
AT5G17430	AP2	URS0000A76E6A_3702.229627	1691	1710	+	21.1899	1.99e-09	0.000448	GAGAAAGAGAGAGAGAGAGA
AT2G45660	MIKC_MADS	URS0000A77357_3702.291693	3308	3328	+	19.9855	1.99e-09	0.000178	TTTTTTTCTCTCTCTCTCTCT
AT1G71450	ERF	URS0000A7724A_3702.2241	565	584	+	24.625	2e-09	0.000357	CTCCGCCTCCGTCCCCGCCG
AT1G71450	ERF	URS0000A76C85_3702.2240	565	584	+	24.625	2e-09	0.000357	CTCCGCCTCCGTCCCCGCCG
AT4G38910	BBR-BPC	URS0000A76EB6_3702.108794	1573	1602	+	1.74684	2.01e-09	5.25e-05	ACTAATTGGGAGACAGAGAGAGAGAGAGAG
AT4G38910	BBR-BPC	URS0000A7671B_3702.108795	1695	1724	+	1.74684	2.01e-09	5.25e-05	ACTAATTGGGAGACAGAGAGAGAGAGAGAG
AT5G47230	ERF	URS0000A76706_3702.45523	1297	1311	-	24.9531	2.02e-09	0.000603	CCGCCGTCGCCGCCG
AT3G06740	GATA	EL1111	1847	1865	+	25.4638	2.02e-09	3.85e-05	CATCATCATCATCTTCTTC
AT3G20310	ERF	URS0000A76C85_3702.2240	567	587	+	24.7344	2.03e-09	0.000416	CCGCCTCCGTCCCCGCCGTTG
AT3G20310	ERF	URS0000A7724A_3702.2241	567	587	+	24.7344	2.03e-09	0.000416	CCGCCTCCGTCCCCGCCGTTG
AT5G61600	ERF	URS0000A76706_3702.45523	1289	1307	-	25.0938	2.04e-09	0.000346	CGTCGCCGCCGCCGTCATA
AT5G49300	GATA	URS0000A768BF_3702.7456	42	68	+	23.7931	2.05e-09	8.43e-05	CATCATCACCACCATCATCATCATGGT
AT4G28140	ERF	URS0000A76557_3702.108333	182	201	+	23.5938	2.07e-09	0.000506	GGCGGTGGCGGCAGAGTGGC
AT4G38910	BBR-BPC	URS0000A76EB6_3702.108794	1575	1604	+	1.50633	2.12e-09	5.3e-05	TAATTGGGAGACAGAGAGAGAGAGAGAGAT
AT4G38910	BBR-BPC	URS0000A7671B_3702.108795	1697	1726	+	1.50633	2.12e-09	5.3e-05	TAATTGGGAGACAGAGAGAGAGAGAGAGAT
AT5G47230	ERF	URS0000A76F5E_3702.110110	618	632	+	24.9219	2.13e-09	0.000603	CCTCCGCCGCCGCGA
AT2G01930	BBR-BPC	URS0000A77357_3702.291693	3300	3323	-	24.0938	2.14e-09	5.27e-05	GAGAGAGAGAAAAAAAAAGAAAGA
AT3G06740	GATA	URS0000A774F1_3702.44339	178	196	-	25.3768	2.15e-09	3.91e-05	CATCATCATCATCAGAATC
AT3G06740	GATA	URS0000A77116_3702.44340	178	196	-	25.3768	2.15e-09	3.91e-05	CATCATCATCATCAGAATC
AT3G06740	GATA	URS0000A76866_3702.44341	784	802	-	25.3768	2.15e-09	3.91e-05	CATCATCATCATCAGAATC
AT1G28160	ERF	URS0000A76F5E_3702.110110	618	632	-	24.5469	2.16e-09	0.000572	TCGCGGCGGCGGAGG
AT5G63090	LBD	URS0000A76706_3702.45523	1295	1315	-	25.1719	2.16e-09	0.000457	ACGACCGCCGTCGCCGCCGCC
AT3G21175	GATA	URS0000A7749A_3702.234906	170	184	+	27.6094	2.18e-09	7.06e-05	TCATCATCATCATCA
AT3G21175	GATA	At5NC023780	170	184	+	27.6094	2.18e-09	7.06e-05	TCATCATCATCATCA
AT3G21175	GATA	At5NC089020	175	189	-	27.6094	2.18e-09	7.06e-05	TCATCATCATCATCA
AT3G21175	GATA	At5NC089020	178	192	-	27.6094	2.18e-09	7.06e-05	TCATCATCATCATCA
AT3G21175	GATA	URS0000A77116_3702.44340	183	197	-	27.6094	2.18e-09	7.06e-05	TCATCATCATCATCA
AT3G21175	GATA	URS0000A774F1_3702.44339	183	197	-	27.6094	2.18e-09	7.06e-05	TCATCATCATCATCA
AT3G21175	GATA	URS0000A774F1_3702.44339	186	200	-	27.6094	2.18e-09	7.06e-05	TCATCATCATCATCA
AT3G21175	GATA	URS0000A77116_3702.44340	186	200	-	27.6094	2.18e-09	7.06e-05	TCATCATCATCATCA
AT3G21175	GATA	URS0000A774F1_3702.44339	189	203	-	27.6094	2.18e-09	7.06e-05	TCATCATCATCATCA
AT3G21175	GATA	URS0000A77116_3702.44340	189	203	-	27.6094	2.18e-09	7.06e-05	TCATCATCATCATCA
AT3G21175	GATA	URS0000A77116_3702.44340	192	206	-	27.6094	2.18e-09	7.06e-05	TCATCATCATCATCA
AT3G21175	GATA	URS0000A774F1_3702.44339	192	206	-	27.6094	2.18e-09	7.06e-05	TCATCATCATCATCA
AT3G21175	GATA	URS0000A76EE1_3702.213232	241	255	+	27.6094	2.18e-09	7.06e-05	TCATCATCATCATCA
AT3G21175	GATA	URS0000A76706_3702.45523	265	279	-	27.6094	2.18e-09	7.06e-05	TCATCATCATCATCA
AT3G21175	GATA	URS0000A76706_3702.45523	268	282	-	27.6094	2.18e-09	7.06e-05	TCATCATCATCATCA
AT3G21175	GATA	URS0000A76880_3702.288288	334	348	+	27.6094	2.18e-09	7.06e-05	TCATCATCATCATCA
AT3G21175	GATA	URS0000A76866_3702.44341	789	803	-	27.6094	2.18e-09	7.06e-05	TCATCATCATCATCA
AT3G21175	GATA	URS0000A76866_3702.44341	792	806	-	27.6094	2.18e-09	7.06e-05	TCATCATCATCATCA
AT3G21175	GATA	URS0000A76866_3702.44341	795	809	-	27.6094	2.18e-09	7.06e-05	TCATCATCATCATCA
AT3G21175	GATA	URS0000A76866_3702.44341	798	812	-	27.6094	2.18e-09	7.06e-05	TCATCATCATCATCA
AT3G21175	GATA	URS0000A774E9_3702.57042	870	884	-	27.6094	2.18e-09	7.06e-05	TCATCATCATCATCA
AT3G21175	GATA	URS0000A76DF7_3702.9949	1026	1040	+	27.6094	2.18e-09	7.06e-05	TCATCATCATCATCA
AT3G21175	GATA	URS0000A76E7D_3702.9950	1026	1040	+	27.6094	2.18e-09	7.06e-05	TCATCATCATCATCA
AT3G21175	GATA	URS0000A76450_3702.9947	1143	1157	+	27.6094	2.18e-09	7.06e-05	TCATCATCATCATCA
AT3G21175	GATA	URS0000A76410_3702.298012	1265	1279	-	27.6094	2.18e-09	7.06e-05	TCATCATCATCATCA
AT3G21175	GATA	URS0000A76410_3702.298012	1268	1282	-	27.6094	2.18e-09	7.06e-05	TCATCATCATCATCA
AT3G21175	GATA	URS0000A76E6A_3702.229627	1343	1357	-	27.6094	2.18e-09	7.06e-05	TCATCATCATCATCA
AT3G21175	GATA	URS0000A76E6A_3702.229627	1346	1360	-	27.6094	2.18e-09	7.06e-05	TCATCATCATCATCA
AT3G21175	GATA	URS0000A77070_3702.57040	1430	1444	-	27.6094	2.18e-09	7.06e-05	TCATCATCATCATCA
AT3G21175	GATA	URS0000A772EA_3702.57041	1533	1547	-	27.6094	2.18e-09	7.06e-05	TCATCATCATCATCA
AT3G21175	GATA	URS0000A7682B_3702.57043	1719	1733	-	27.6094	2.18e-09	7.06e-05	TCATCATCATCATCA
AT3G21175	GATA	URS0000A77329_3702.9948	1763	1777	+	27.6094	2.18e-09	7.06e-05	TCATCATCATCATCA
AT3G21175	GATA	URS0000A76BEC_3702.57039	1950	1964	-	27.6094	2.18e-09	7.06e-05	TCATCATCATCATCA
AT3G21175	GATA	URS0000A77486_3702.9946	2013	2027	+	27.6094	2.18e-09	7.06e-05	TCATCATCATCATCA
AT3G21175	GATA	URS0000A77572_3702.9945	2024	2038	+	27.6094	2.18e-09	7.06e-05	TCATCATCATCATCA
AT3G21175	GATA	EL0107	3809	3823	+	27.6094	2.18e-09	7.06e-05	TCATCATCATCATCA
AT1G68550	ERF	URS0000A76557_3702.108333	178	192	-	24.6719	2.18e-09	0.000581	CCGCCACCGCCGCAG
AT4G38910	BBR-BPC	URS0000A772EB_3702.56214	2805	2834	+	1.37975	2.2e-09	5.36e-05	AATGGGAGAGATAAAGAGAGAGAGAGAAAG
AT5G47230	ERF	URS0000A76706_3702.45523	1291	1305	-	24.8906	2.2e-09	0.000603	TCGCCGCCGCCGTCA
AT2G40340	ERF	URS0000A7779F_3702.300497	515	535	-	25.1029	2.23e-09	0.000303	GGAGAAGGTGGTGGAGGTGGA
AT2G40340	ERF	URS0000A76B59_3702.300499	520	540	-	25.1029	2.23e-09	0.000303	GGAGAAGGTGGTGGAGGTGGA
AT1G28160	ERF	URS0000A76F5E_3702.110110	615	629	-	24.5	2.23e-09	0.000572	CGGCGGCGGAGGAAG
AT5G49300	GATA	URS000105ABD9_3702.107702	327	353	+	23.6207	2.24e-09	8.86e-05	CATCGTCATCATCTTCATCACCACAAC
AT3G20310	ERF	URS0000A76557_3702.108333	178	198	-	24.625	2.24e-09	0.000416	ACTCTGCCGCCACCGCCGCAG
AT2G01930	BBR-BPC	URS0000A76E6A_3702.229627	1683	1706	+	24	2.26e-09	5.42e-05	TAGGAAAAGAGAAAGAGAGAGAGA
AT5G42520	BBR-BPC	URS0000A771C7_3702.296353	1865	1885	-	24.411	2.29e-09	7.66e-05	ATCTCTCTCTTTCTCTCACTT
AT5G42520	BBR-BPC	URS0000A7734C_3702.296354	2085	2105	-	24.411	2.29e-09	7.66e-05	ATCTCTCTCTTTCTCTCACTT
AT1G03800	ERF	URS0000A76706_3702.45523	1289	1309	-	24.8438	2.31e-09	0.000495	GCCGTCGCCGCCGCCGTCATA
AT5G42520	BBR-BPC	At5NC019800	7	27	+	24.3836	2.32e-09	7.66e-05	CTCTCTTTCTCTCTCTCAATA
AT1G72050	C2H2	URS00003C3608_3702.11313	1081	1099	-	24.6975	2.32e-09	0.00036	ACTCCTCCTCCTCTTCCAC
AT5G44210	ERF	URS0000A768BE_3702.286745	165	185	+	25.0469	2.34e-09	0.000329	CTCCGGCGATAACGGCGGAGG
AT5G44210	ERF	URS0000A76BCB_3702.286744	294	314	+	25.0469	2.34e-09	0.000329	CTCCGGCGATAACGGCGGAGG
AT5G44210	ERF	URS0000A771E3_3702.286743	295	315	+	25.0469	2.34e-09	0.000329	CTCCGGCGATAACGGCGGAGG
AT1G21910	ERF	URS00003C3608_3702.11313	1077	1096	-	23.75	2.36e-09	0.000509	CCTCCTCCTCTTCCACCGTC
AT5G47220	ERF	URS0000A76557_3702.108333	178	198	-	24.8906	2.37e-09	0.00065	ACTCTGCCGCCACCGCCGCAG
AT5G61600	ERF	URS0000A765F1_3702.232289	208	226	+	24.9219	2.38e-09	0.000346	CTCCACCGTCGCCGCCATG
AT5G61600	ERF	At5NC011401	209	227	+	24.9219	2.38e-09	0.000346	CTCCACCGTCGCCGCCATG
AT5G61600	ERF	URS0000A770B5_3702.232290	311	329	-	24.9219	2.38e-09	0.000346	CTCCACCGTCGCCGCCATG
AT5G61600	ERF	At5NC011400	337	355	-	24.9219	2.38e-09	0.000346	CTCCACCGTCGCCGCCATG
AT1G21910	ERF	URS0000A76706_3702.45523	1295	1314	-	23.7344	2.4e-09	0.000509	CGACCGCCGTCGCCGCCGCC
AT1G51600	GATA	EL1111	1850	1868	+	25.3836	2.41e-09	4.75e-05	CATCATCATCTTCTTCAAC
AT5G42520	BBR-BPC	URS0000A76DF7_3702.9949	1579	1599	+	24.2877	2.45e-09	7.66e-05	TTATCTCTATCTCTCTCTCTC
AT5G42520	BBR-BPC	URS0000A76E7D_3702.9950	1686	1706	+	24.2877	2.45e-09	7.66e-05	TTATCTCTATCTCTCTCTCTC
AT5G42520	BBR-BPC	URS0000A76450_3702.9947	1882	1902	+	24.2877	2.45e-09	7.66e-05	TTATCTCTATCTCTCTCTCTC
AT5G42520	BBR-BPC	URS0000A77329_3702.9948	2423	2443	+	24.2877	2.45e-09	7.66e-05	TTATCTCTATCTCTCTCTCTC
AT5G42520	BBR-BPC	URS0000A77486_3702.9946	2566	2586	+	24.2877	2.45e-09	7.66e-05	TTATCTCTATCTCTCTCTCTC
AT5G42520	BBR-BPC	URS0000A77572_3702.9945	2763	2783	+	24.2877	2.45e-09	7.66e-05	TTATCTCTATCTCTCTCTCTC
AT5G42520	BBR-BPC	EL0107	4548	4568	+	24.2877	2.45e-09	7.66e-05	TTATCTCTATCTCTCTCTCTC
AT4G24470	GATA	At4NC041370	63	77	+	23.625	2.45e-09	0.00287	TCTCAGCCGTTCGAT
AT1G51600	GATA	URS0000A76416_3702.287463	213	231	+	25.3699	2.46e-09	4.75e-05	CATCATCATCACAATCATC
AT1G51600	GATA	At5NC060930	213	231	+	25.3699	2.46e-09	4.75e-05	CATCATCATCACAATCATC
AT3G06740	GATA	At1NC010810	64	82	+	25.1739	2.52e-09	4.49e-05	GATCATCATCATCATGATT
AT5G07310	ERF	URS0000A76706_3702.45523	1294	1308	-	24.5	2.52e-09	0.0012	CCGTCGCCGCCGCCG
AT1G77640	ERF	At5NC082880	19	39	-	23.5156	2.52e-09	0.00265	CGTGCCGCAAGTGTCGGTGGC
AT4G01680	MYB	URS0000A76706_3702.45523	1138	1151	+	21.25	2.52e-09	0.00142	CCGCAACCACCACC
AT1G51600	GATA	URS0000A7749A_3702.234906	171	189	+	25.3288	2.52e-09	4.75e-05	CATCATCATCATCATTATC
AT1G51600	GATA	At5NC023780	171	189	+	25.3288	2.52e-09	4.75e-05	CATCATCATCATCATTATC
AT1G44830	ERF	URS0000A76557_3702.108333	181	195	-	24.2812	2.55e-09	0.00138	CTGCCGCCACCGCCG
AT1G71450	ERF	URS0000A76557_3702.108333	178	197	-	24.3438	2.56e-09	0.000393	CTCTGCCGCCACCGCCGCAG
AT5G25190	ERF	URS0000A768BE_3702.286745	168	186	+	24.5938	2.58e-09	0.000469	CGGCGATAACGGCGGAGGA
AT5G25190	ERF	URS0000A76BCB_3702.286744	297	315	+	24.5938	2.58e-09	0.000469	CGGCGATAACGGCGGAGGA
AT5G25190	ERF	URS0000A771E3_3702.286743	298	316	+	24.5938	2.58e-09	0.000469	CGGCGATAACGGCGGAGGA
AT5G44210	ERF	URS0000A76706_3702.45523	801	821	+	24.9219	2.59e-09	0.000329	CGGTTGTGGCGGTGGCGGAGA
AT5G61600	ERF	URS0000A76557_3702.108333	179	197	-	24.8281	2.59e-09	0.000346	CTCTGCCGCCACCGCCGCA
AT1G68550	ERF	URS0000A76706_3702.45523	1291	1305	-	24.5156	2.6e-09	0.000581	TCGCCGCCGCCGTCA
AT1G18960	MYB_related	URS0000A77367_3702.117128	605	626	-	19.8356	2.61e-09	0.000272	CACCACCAACACCAACTCCTCC
AT5G22990	C2H2	URS0000A76758_3702.177214	54	68	-	19.1562	2.61e-09	0.000424	TCGTCGTCGTCTTCG
AT5G22990	C2H2	URS0000A76850_3702.177215	54	68	-	19.1562	2.61e-09	0.000424	TCGTCGTCGTCTTCG
AT5G22990	C2H2	URS0000A76F61_3702.177218	56	70	-	19.1562	2.61e-09	0.000424	TCGTCGTCGTCTTCG
AT5G22990	C2H2	URS0000A771C8_3702.177217	63	77	-	19.1562	2.61e-09	0.000424	TCGTCGTCGTCTTCG
AT5G22990	C2H2	URS0000A76903_3702.177212	153	167	-	19.1562	2.61e-09	0.000424	TCGTCGTCGTCTTCG
AT5G22990	C2H2	URS0000A7775C_3702.177213	153	167	-	19.1562	2.61e-09	0.000424	TCGTCGTCGTCTTCG
AT5G22990	C2H2	EL0158	153	167	-	19.1562	2.61e-09	0.000424	TCGTCGTCGTCTTCG
AT3G20310	ERF	URS0000A76F5E_3702.110110	609	629	+	24.4531	2.62e-09	0.000416	CTTCTTCTTCCTCCGCCGCCG
AT4G38910	BBR-BPC	URS0000A772EB_3702.56214	2815	2844	+	0.670886	2.66e-09	6.16e-05	ATAAAGAGAGAGAGAGAAAGAGAGAGTTTA
AT4G38910	BBR-BPC	URS0000A775F7_3702.54446	1563	1592	-	0.658228	2.66e-09	6.16e-05	AGGAAGAGAGAGAGAGAGGGAGAGATCAAA
AT1G51600	GATA	URS0000A77116_3702.44340	175	193	-	25.2466	2.69e-09	4.82e-05	CATCATCATCAGAATCATC
AT1G51600	GATA	URS0000A774F1_3702.44339	175	193	-	25.2466	2.69e-09	4.82e-05	CATCATCATCAGAATCATC
AT1G51600	GATA	URS0000A76866_3702.44341	781	799	-	25.2466	2.69e-09	4.82e-05	CATCATCATCAGAATCATC
AT5G44210	ERF	URS0000A76557_3702.108333	169	189	+	24.875	2.69e-09	0.000329	CGGCTCAAGCTGCGGCGGTGG
AT4G38910	BBR-BPC	At5NC086350	428	457	+	0.594937	2.69e-09	6.16e-05	AAATTGAGCGAGAAACAGAGAGAAAGAGAA
AT4G27950	ERF	URS0000A77548_3702.172834	561	581	+	25.0294	2.7e-09	0.000376	GCTCCTCCGCCACCGTCTTCG
AT1G28370	ERF	URS0000A76F5E_3702.110110	618	632	+	24.2656	2.7e-09	0.000856	CCTCCGCCGCCGCGA
AT2G01930	BBR-BPC	URS00005ECFE6_3702.229242	792	815	+	23.6562	2.72e-09	6.31e-05	GAGAGAAGAAGAGAGAGACAGAGG
AT4G27950	ERF	URS0000A7779F_3702.300497	623	643	-	25.0147	2.73e-09	0.000376	CCTCCTCCGCCGCAAGCTCCA
AT4G27950	ERF	URS0000A76B59_3702.300499	628	648	-	25.0147	2.73e-09	0.000376	CCTCCTCCGCCGCAAGCTCCA
AT2G01930	BBR-BPC	URS0000A77357_3702.291693	3250	3273	-	23.6406	2.74e-09	6.31e-05	GAGAGAGAAAGAGAGAAGGAAAAA
AT2G45660	MIKC_MADS	URS0000A76453_3702.8588	10	30	+	19.8696	2.78e-09	0.000213	CTTCTTCTTTTTTCTCTTTTT
AT2G45660	MIKC_MADS	At1NC029200	10	30	+	19.8696	2.78e-09	0.000213	CTTCTTCTTTTTTCTCTTTTT
AT2G40340	ERF	URS0000A772EB_3702.56214	1022	1042	+	24.8235	2.78e-09	0.000336	GGAGCAGGAGGTTGCGGTGGA
AT5G25390	ERF	URS00003C3608_3702.11313	1077	1097	-	24.7971	2.79e-09	0.000596	TCCTCCTCCTCTTCCACCGTC
AT4G27950	ERF	URS0000A76557_3702.108333	169	189	-	24.9853	2.79e-09	0.000376	CCACCGCCGCAGCTTGAGCCG
AT3G23240	ERF	URS0000A76F5E_3702.110110	615	642	+	24.6562	2.8e-09	0.000933	CTTCCTCCGCCGCCGCGAGACGTATCGG
AT1G10120	bHLH	URS0000A76C05_3702.56719	1490	1510	+	22.6986	2.84e-09	0.00304	CGTGAGGGCCACGTGATTGGA
AT5G42520	BBR-BPC	URS0000A77357_3702.291693	3255	3275	+	24	2.85e-09	8.59e-05	CCTTCTCTCTTTCTCTCTCTT
AT5G42520	BBR-BPC	URS0000A77357_3702.291693	3307	3327	+	23.9726	2.89e-09	8.59e-05	TTTTTTTTCTCTCTCTCTCTC
AT1G53170	ERF	URS0000A76557_3702.108333	179	193	-	24.0781	2.92e-09	0.000781	GCCGCCACCGCCGCA
AT5G49300	GATA	URS0000A7749A_3702.234906	165	191	+	23.023	2.99e-09	0.000111	CCTTATCATCATCATCATCATTATCAC
AT5G49300	GATA	At5NC023780	165	191	+	23.023	2.99e-09	0.000111	CCTTATCATCATCATCATCATTATCAC
AT3G06740	GATA	URS000105ABD9_3702.107702	327	345	+	24.8986	3e-09	5.27e-05	CATCGTCATCATCTTCATC
AT1G65620	LBD	At1NC021200	157	177	+	24.5625	3.05e-09	0.000341	TCTCCGGCGATTTCTCCGGCG
AT1G65620	LBD	URS0000A77017_3702.5723	157	177	+	24.5625	3.05e-09	0.000341	TCTCCGGCGATTTCTCCGGCG
AT5G02460	Dof	URS0000A76A81_3702.90947	921	941	+	19.9062	3.08e-09	0.00356	AAAAAAGAAAAAAAGAAAAAA
AT1G65620	LBD	URS0000A76557_3702.108333	178	198	-	24.5469	3.09e-09	0.000341	ACTCTGCCGCCACCGCCGCAG
AT1G43160	ERF	URS0000A76557_3702.108333	178	192	+	24.2188	3.13e-09	0.000514	CTGCGGCGGTGGCGG
AT1G18960	MYB_related	URS0000A772EB_3702.56214	1606	1627	-	19.7534	3.14e-09	0.000272	CAACAACAACAACAACAACAAC
AT1G18960	MYB_related	URS0000A772EB_3702.56214	1609	1630	-	19.7534	3.14e-09	0.000272	CAACAACAACAACAACAACAAC
AT1G18960	MYB_related	URS0000A772EB_3702.56214	1612	1633	-	19.7534	3.14e-09	0.000272	CAACAACAACAACAACAACAAC
AT1G18960	MYB_related	URS0000A772EB_3702.56214	1615	1636	-	19.7534	3.14e-09	0.000272	CAACAACAACAACAACAACAAC
AT5G42520	BBR-BPC	URS0000A775F7_3702.54446	1573	1593	+	23.7945	3.18e-09	8.82e-05	CCCTCTCTCTCTCTCTTCCTT
AT5G42520	BBR-BPC	URS0000A76EB6_3702.108794	1584	1604	-	23.7808	3.21e-09	8.82e-05	ATCTCTCTCTCTCTCTCTGTC
AT5G42520	BBR-BPC	URS0000A7671B_3702.108795	1706	1726	-	23.7808	3.21e-09	8.82e-05	ATCTCTCTCTCTCTCTCTGTC
AT5G64060	NAC	At4NC014380	170	190	+	23.8438	3.23e-09	0.00375	GGAAACTTGGAGAGCAAGTTT
AT1G72360	ERF	URS0000A7779F_3702.300497	623	643	-	24.7188	3.24e-09	0.000856	CCTCCTCCGCCGCAAGCTCCA
AT1G72360	ERF	URS0000A76B59_3702.300499	628	648	-	24.7188	3.24e-09	0.000856	CCTCCTCCGCCGCAAGCTCCA
AT3G21175	GATA	URS0000A76706_3702.45523	271	285	-	24.6406	3.28e-09	9.56e-05	CCATCATCATCATCA
AT3G21175	GATA	URS0000A76880_3702.288288	331	345	+	24.6406	3.28e-09	9.56e-05	CCATCATCATCATCA
AT3G21175	GATA	URS0000A76C05_3702.56719	1691	1705	-	24.6406	3.28e-09	9.56e-05	CCATCATCATCATCA
AT3G21175	GATA	EL0140	2736	2750	+	24.6406	3.28e-09	9.56e-05	CCATCATCATCATCA
AT5G07310	ERF	URS0000A76557_3702.108333	181	195	-	24.2031	3.29e-09	0.0012	CTGCCGCCACCGCCG
AT1G65620	LBD	URS0000A76B1F_3702.109017	416	436	+	24.4688	3.3e-09	0.000341	TCTCCGCCGTATCTAGCGCCG
AT1G51600	GATA	URS000105ABD9_3702.107702	330	348	+	24.8904	3.34e-09	5.9e-05	CGTCATCATCTTCATCACC
AT4G38000	Dof	At3NC022100	51	78	+	20.8594	3.36e-09	0.00178	ATTTTCTCTTCTTGCTTTTTACTTTTTT
AT5G42520	BBR-BPC	At5NC019800	5	25	+	23.6849	3.37e-09	9.07e-05	TTCTCTCTTTCTCTCTCTCAA
AT3G20310	ERF	URS0000A76EB6_3702.108794	330	350	+	24.1562	3.41e-09	0.000421	TCCACCACTCCTCCGCCGTCA
AT3G20310	ERF	URS0000A7671B_3702.108795	330	350	+	24.1562	3.41e-09	0.000421	TCCACCACTCCTCCGCCGTCA
AT3G24050	GATA	URS0000A768BF_3702.7456	42	56	-	22.4265	3.43e-09	0.000528	ATGGTGGTGATGATG
AT5G66940	Dof	At1NC000020	225	253	+	20.5156	3.45e-09	0.0034	CTACCTTTTCTTTCTACTTTTTTCTTTTG
AT2G01930	BBR-BPC	URS0000A76DF7_3702.9949	1586	1609	-	23.1875	3.49e-09	7.01e-05	GAGAAGAGAAGAGAGAGAGAGATA
AT2G01930	BBR-BPC	URS0000A76E7D_3702.9950	1693	1716	-	23.1875	3.49e-09	7.01e-05	GAGAAGAGAAGAGAGAGAGAGATA
AT2G01930	BBR-BPC	URS0000A76450_3702.9947	1889	1912	-	23.1875	3.49e-09	7.01e-05	GAGAAGAGAAGAGAGAGAGAGATA
AT2G01930	BBR-BPC	URS0000A77329_3702.9948	2430	2453	-	23.1875	3.49e-09	7.01e-05	GAGAAGAGAAGAGAGAGAGAGATA
AT2G01930	BBR-BPC	URS0000A77486_3702.9946	2573	2596	-	23.1875	3.49e-09	7.01e-05	GAGAAGAGAAGAGAGAGAGAGATA
AT2G01930	BBR-BPC	URS0000A77572_3702.9945	2770	2793	-	23.1875	3.49e-09	7.01e-05	GAGAAGAGAAGAGAGAGAGAGATA
AT2G01930	BBR-BPC	EL0107	4555	4578	-	23.1875	3.49e-09	7.01e-05	GAGAAGAGAAGAGAGAGAGAGATA
AT5G65130	ERF	URS0000A76557_3702.108333	181	195	-	24.1562	3.5e-09	0.000699	CTGCCGCCACCGCCG
AT1G72050	C2H2	At3NC063730	524	542	+	24.1765	3.51e-09	0.000476	CCTCCTCCTGCTCCACCAC
AT1G75490	ERF	URS0000A76706_3702.45523	807	821	-	23.5938	3.56e-09	0.00132	TCTCCGCCACCGCCA
AT1G51600	GATA	URS0000A768BF_3702.7456	45	63	+	24.7945	3.58e-09	6.22e-05	CATCACCACCATCATCATC
AT3G06740	GATA	EL0140	2737	2755	+	24.6667	3.59e-09	6.21e-05	CATCATCATCATCATCTTT
AT1G43160	ERF	URS0000A76F5E_3702.110110	615	629	-	24.0781	3.6e-09	0.000514	CGGCGGCGGAGGAAG
AT5G51190	ERF	URS0000A76706_3702.45523	1293	1307	+	24.2812	3.63e-09	0.00199	ACGGCGGCGGCGACG
AT4G32800	ERF	At5NC082880	18	33	+	21.8906	3.66e-09	0.00412	AGCCACCGACACTTGC
AT1G68550	ERF	URS0000A76F5E_3702.110110	615	629	+	24.1094	3.68e-09	0.000581	CTTCCTCCGCCGCCG
AT5G42520	BBR-BPC	URS0000A77357_3702.291693	3309	3329	+	23.5205	3.68e-09	9.66e-05	TTTTTTCTCTCTCTCTCTCTT
AT3G06740	GATA	At5NC023780	171	189	+	24.6522	3.69e-09	6.21e-05	CATCATCATCATCATTATC
AT3G06740	GATA	URS0000A7749A_3702.234906	171	189	+	24.6522	3.69e-09	6.21e-05	CATCATCATCATCATTATC
AT1G51600	GATA	URS0000A76706_3702.45523	272	290	-	24.7397	3.71e-09	6.35e-05	CCTCACCATCATCATCATC
AT4G27950	ERF	EL0089	131	151	+	24.5882	3.75e-09	0.000449	CCACCGCCGTCGTCTTCACCT
AT5G13910	ERF	URS0000A7724A_3702.2241	563	583	+	24.3594	3.76e-09	0.000939	TCCTCCGCCTCCGTCCCCGCC
AT5G13910	ERF	URS0000A76C85_3702.2240	563	583	+	24.3594	3.76e-09	0.000939	TCCTCCGCCTCCGTCCCCGCC
AT4G31060	ERF	At5NC082880	20	39	+	22.7188	3.76e-09	0.00194	CCACCGACACTTGCGGCACG
AT2G33710	ERF	URS0000A7779F_3702.300497	629	643	-	24.1406	3.76e-09	0.00075	CCTCCTCCGCCGCAA
AT2G33710	ERF	URS0000A76B59_3702.300499	634	648	-	24.1406	3.76e-09	0.00075	CCTCCTCCGCCGCAA
AT3G06740	GATA	URS0000A76880_3702.288288	332	350	+	24.6087	3.77e-09	6.25e-05	CATCATCATCATCATCACG
AT5G25190	ERF	URS0000A76557_3702.108333	175	193	+	24.1719	3.78e-09	0.000469	AAGCTGCGGCGGTGGCGGC
AT2G33710	ERF	URS0000A76F5E_3702.110110	618	632	+	24.125	3.8e-09	0.00075	CCTCCGCCGCCGCGA
AT1G68550	ERF	URS0000A7779F_3702.300497	629	643	-	24.0781	3.81e-09	0.000581	CCTCCTCCGCCGCAA
AT1G68550	ERF	URS0000A76B59_3702.300499	634	648	-	24.0781	3.81e-09	0.000581	CCTCCTCCGCCGCAA
AT1G22810	ERF	URS0000A76706_3702.45523	1298	1312	+	23.5	3.82e-09	0.000712	GGCGGCGACGGCGGT
AT4G38910	BBR-BPC	URS0000A771C7_3702.296353	1858	1887	+	-0.708861	3.84e-09	8.42e-05	ATAGAGAAAGTGAGAGAAAGAGAGAGATAA
AT4G38910	BBR-BPC	URS0000A7734C_3702.296354	2078	2107	+	-0.708861	3.84e-09	8.42e-05	ATAGAGAAAGTGAGAGAAAGAGAGAGATAA
AT3G24050	GATA	URS0000A768BF_3702.7456	39	53	-	22.3824	3.85e-09	0.000528	GTGGTGATGATGGTG
AT5G42520	BBR-BPC	URS0000A772EB_3702.56214	2808	2828	-	23.411	3.9e-09	0.0001	CTCTCTCTCTTTATCTCTCCC
AT1G71450	ERF	URS0000A76706_3702.45523	801	820	-	23.8438	3.96e-09	0.000407	CTCCGCCACCGCCACAACCG
AT2G01930	BBR-BPC	URS0000A76EB6_3702.108794	1584	1607	+	22.9219	4.01e-09	7.39e-05	GACAGAGAGAGAGAGAGAGATCAG
AT2G01930	BBR-BPC	URS0000A7671B_3702.108795	1706	1729	+	22.9219	4.01e-09	7.39e-05	GACAGAGAGAGAGAGAGAGATCAG
AT1G51600	GATA	URS0000A7749A_3702.234906	165	183	+	24.6164	4.01e-09	6.65e-05	CCTTATCATCATCATCATC
AT1G51600	GATA	At5NC023780	165	183	+	24.6164	4.01e-09	6.65e-05	CCTTATCATCATCATCATC
AT5G44210	ERF	EL0089	131	151	-	24.3594	4.02e-09	0.000443	AGGTGAAGACGACGGCGGTGG
AT1G72050	C2H2	URS0000A76E53_3702.226911	332	350	-	24	4.05e-09	0.000489	CCTCACCGTCCTCCTCCTC
AT2G01930	BBR-BPC	URS0000A776F3_3702.108430	46	69	+	22.9062	4.05e-09	7.39e-05	CAGATAGAGAGAGAAAGAAAGATA
AT2G01930	BBR-BPC	At2NC071520	47	70	+	22.9062	4.05e-09	7.39e-05	CAGATAGAGAGAGAAAGAAAGATA
AT1G01250	ERF	At5NC082880	19	33	-	21.5625	4.06e-09	0.0043	GCAAGTGTCGGTGGC
AT2G40340	ERF	URS0000A76706_3702.45523	799	819	+	24.3382	4.06e-09	0.000442	TCCGGTTGTGGCGGTGGCGGA
AT2G01930	BBR-BPC	URS0000A765A9_3702.300333	207	230	+	22.8906	4.08e-09	7.39e-05	CGTAGAGAGAAAGAGGGAGAGGGA
AT2G01930	BBR-BPC	At5NC103230	207	230	+	22.8906	4.08e-09	7.39e-05	CGTAGAGAGAAAGAGGGAGAGGGA
AT5G47230	ERF	URS0000A76F5E_3702.110110	615	629	+	24.1406	4.15e-09	0.000799	CTTCCTCCGCCGCCG
AT1G51600	GATA	URS0000A77116_3702.44340	181	199	-	24.5616	4.17e-09	6.65e-05	CATCATCATCATCATCAGA
AT1G51600	GATA	URS0000A774F1_3702.44339	181	199	-	24.5616	4.17e-09	6.65e-05	CATCATCATCATCATCAGA
AT1G51600	GATA	URS0000A76866_3702.44341	787	805	-	24.5616	4.17e-09	6.65e-05	CATCATCATCATCATCAGA
AT5G65130	ERF	URS0000A76706_3702.45523	1297	1311	-	23.9844	4.17e-09	0.000699	CCGCCGTCGCCGCCG
AT5G18560	ERF	URS0000A76F5E_3702.110110	615	629	+	23.7344	4.17e-09	0.000838	CTTCCTCCGCCGCCG
AT2G45660	MIKC_MADS	At3NC059460	27	47	+	19.7246	4.19e-09	0.000301	TTTTTTTCTTTTTCTCTTTCT
AT5G49300	GATA	URS0000A76706_3702.45523	270	296	-	22.3103	4.22e-09	0.000134	TTTGATCCTCACCATCATCATCATCAT
AT5G17430	AP2	URS0000A772EB_3702.56214	2292	2311	+	20.8354	4.24e-09	0.000797	AGAGAAGAAAAAAAGAGAGA
AT2G01930	BBR-BPC	URS0000A776F3_3702.108430	48	71	+	22.8125	4.25e-09	7.46e-05	GATAGAGAGAGAAAGAAAGATAGG
AT2G01930	BBR-BPC	At2NC071520	49	72	+	22.8125	4.25e-09	7.46e-05	GATAGAGAGAGAAAGAAAGATAGG
AT1G69010	bHLH	URS0000A76706_3702.45523	1037	1051	-	22.1562	4.27e-09	0.00481	CACGTGACCGGCGCG
AT5G49300	GATA	URS0000A774E9_3702.57042	863	889	-	22.2644	4.31e-09	0.000134	CTTTATCATCATCATCATCATCGTCCA
AT5G49300	GATA	URS0000A77070_3702.57040	1423	1449	-	22.2644	4.31e-09	0.000134	CTTTATCATCATCATCATCATCGTCCA
AT5G49300	GATA	URS0000A772EA_3702.57041	1526	1552	-	22.2644	4.31e-09	0.000134	CTTTATCATCATCATCATCATCGTCCA
AT5G49300	GATA	URS0000A7682B_3702.57043	1712	1738	-	22.2644	4.31e-09	0.000134	CTTTATCATCATCATCATCATCGTCCA
AT5G49300	GATA	URS0000A76BEC_3702.57039	1943	1969	-	22.2644	4.31e-09	0.000134	CTTTATCATCATCATCATCATCGTCCA
AT5G67190	ERF	URS0000A76706_3702.45523	807	821	-	22.2969	4.32e-09	0.00268	TCTCCGCCACCGCCA
AT5G18450	ERF	URS0000A76706_3702.45523	802	816	+	23.4844	4.35e-09	0.00241	GGTTGTGGCGGTGGC
AT1G28370	ERF	URS0000A76F5E_3702.110110	615	629	+	23.875	4.37e-09	0.000856	CTTCCTCCGCCGCCG
AT3G21175	GATA	URS0000A774E9_3702.57042	867	881	-	24.5469	4.38e-09	9.64e-05	TCATCATCATCATCG
AT3G21175	GATA	URS0000A76E7D_3702.9950	1029	1043	+	24.5469	4.38e-09	9.64e-05	TCATCATCATCATCG
AT3G21175	GATA	URS0000A76DF7_3702.9949	1029	1043	+	24.5469	4.38e-09	9.64e-05	TCATCATCATCATCG
AT3G21175	GATA	URS0000A76450_3702.9947	1146	1160	+	24.5469	4.38e-09	9.64e-05	TCATCATCATCATCG
AT3G21175	GATA	URS0000A77070_3702.57040	1427	1441	-	24.5469	4.38e-09	9.64e-05	TCATCATCATCATCG
AT3G21175	GATA	URS0000A772EA_3702.57041	1530	1544	-	24.5469	4.38e-09	9.64e-05	TCATCATCATCATCG
AT3G21175	GATA	URS0000A76C05_3702.56719	1688	1702	-	24.5469	4.38e-09	9.64e-05	TCATCATCATCATCG
AT3G21175	GATA	URS0000A7682B_3702.57043	1716	1730	-	24.5469	4.38e-09	9.64e-05	TCATCATCATCATCG
AT3G21175	GATA	URS0000A77329_3702.9948	1766	1780	+	24.5469	4.38e-09	9.64e-05	TCATCATCATCATCG
AT3G21175	GATA	URS0000A76BEC_3702.57039	1947	1961	-	24.5469	4.38e-09	9.64e-05	TCATCATCATCATCG
AT3G21175	GATA	URS0000A77486_3702.9946	2016	2030	+	24.5469	4.38e-09	9.64e-05	TCATCATCATCATCG
AT3G21175	GATA	URS0000A77572_3702.9945	2027	2041	+	24.5469	4.38e-09	9.64e-05	TCATCATCATCATCG
AT3G21175	GATA	EL0107	3812	3826	+	24.5469	4.38e-09	9.64e-05	TCATCATCATCATCG
AT5G47230	ERF	URS0000A76557_3702.108333	181	195	-	24.0781	4.38e-09	0.000799	CTGCCGCCACCGCCG
AT1G50640	ERF	URS0000A76F5E_3702.110110	615	629	-	23.875	4.39e-09	0.00101	CGGCGGCGGAGGAAG
AT5G13910	ERF	URS0000A76557_3702.108333	170	190	-	24.1719	4.41e-09	0.000939	GCCACCGCCGCAGCTTGAGCC
AT3G06740	GATA	URS0000A768BF_3702.7456	51	69	+	24.3768	4.44e-09	7.25e-05	CACCATCATCATCATGGTC
AT1G53910	ERF	URS0000A76706_3702.45523	1285	1305	+	24.0469	4.46e-09	0.00154	GGATTATGACGGCGGCGGCGA
AT2G45660	MIKC_MADS	URS0000A77357_3702.291693	3250	3270	+	19.6957	4.48e-09	0.000301	TTTTTCCTTCTCTCTTTCTCT
AT5G49300	GATA	URS0000A76410_3702.298012	1258	1284	-	22.1724	4.5e-09	0.000135	CTTCATCATCATCATCATCACCATGGA
AT1G72360	ERF	URS0000A76557_3702.108333	172	192	-	24.3438	4.52e-09	0.000856	CCGCCACCGCCGCAGCTTGAG
AT3G15210	ERF	URS0000A76706_3702.45523	1291	1305	-	23.8906	4.54e-09	0.00485	TCGCCGCCGCCGTCA
AT2G40340	ERF	EL0089	130	150	-	24.1912	4.55e-09	0.00045	GGTGAAGACGACGGCGGTGGT
AT4G38910	BBR-BPC	URS0000A775F7_3702.54446	1559	1588	-	-1.36709	4.59e-09	9.05e-05	AGAGAGAGAGAGAGGGAGAGATCAAAAAAA
AT3G50410	Dof	At3NC061810	121	141	+	18.125	4.59e-09	0.00519	TCTTTTTTTTTTCTCCTTTTT
AT5G63090	LBD	URS0000A768BE_3702.286745	166	186	-	24.1719	4.61e-09	0.000609	TCCTCCGCCGTTATCGCCGGA
AT5G63090	LBD	URS0000A76BCB_3702.286744	295	315	-	24.1719	4.61e-09	0.000609	TCCTCCGCCGTTATCGCCGGA
AT5G63090	LBD	URS0000A771E3_3702.286743	296	316	-	24.1719	4.61e-09	0.000609	TCCTCCGCCGTTATCGCCGGA
AT5G64750	ERF	URS0000A7671B_3702.108795	353	371	-	23.7188	4.61e-09	0.00228	TGAGGTGATTGCGGCGGAG
AT5G64750	ERF	URS0000A76EB6_3702.108794	353	371	-	23.7188	4.61e-09	0.00228	TGAGGTGATTGCGGCGGAG
AT5G25190	ERF	URS0000A7724A_3702.2241	566	584	-	23.9375	4.64e-09	0.000469	CGGCGGGGACGGAGGCGGA
AT5G25190	ERF	URS0000A76C85_3702.2240	566	584	-	23.9375	4.64e-09	0.000469	CGGCGGGGACGGAGGCGGA
AT5G65130	ERF	URS0000A76706_3702.45523	807	821	-	23.8594	4.65e-09	0.000699	TCTCCGCCACCGCCA
AT3G50260	ERF	URS0000A76706_3702.45523	807	821	-	22.4062	4.66e-09	0.00321	TCTCCGCCACCGCCA
AT1G03800	ERF	URS0000A765F1_3702.232289	206	226	+	24.0625	4.67e-09	0.000555	CTCTCCACCGTCGCCGCCATG
AT1G03800	ERF	At5NC011401	207	227	+	24.0625	4.67e-09	0.000555	CTCTCCACCGTCGCCGCCATG
AT1G03800	ERF	URS0000A770B5_3702.232290	311	331	-	24.0625	4.67e-09	0.000555	CTCTCCACCGTCGCCGCCATG
AT1G03800	ERF	At5NC011400	337	357	-	24.0625	4.67e-09	0.000555	CTCTCCACCGTCGCCGCCATG
AT5G61600	ERF	EL0089	126	144	+	24.1406	4.67e-09	0.000555	CCCAACCACCGCCGTCGTC
AT2G01930	BBR-BPC	URS0000A771C7_3702.296353	1857	1880	+	22.625	4.69e-09	7.93e-05	AATAGAGAAAGTGAGAGAAAGAGA
AT2G01930	BBR-BPC	URS0000A7734C_3702.296354	2077	2100	+	22.625	4.69e-09	7.93e-05	AATAGAGAAAGTGAGAGAAAGAGA
AT4G38000	Dof	At1NC043290	121	148	+	20.6406	4.69e-09	0.00178	TTCTTCTTTTTTTTGTTATTACTTTTTT
AT1G51600	GATA	URS0000A77116_3702.44340	178	196	-	24.3562	4.73e-09	7.23e-05	CATCATCATCATCAGAATC
AT1G51600	GATA	URS0000A774F1_3702.44339	178	196	-	24.3562	4.73e-09	7.23e-05	CATCATCATCATCAGAATC
AT1G51600	GATA	URS0000A76866_3702.44341	784	802	-	24.3562	4.73e-09	7.23e-05	CATCATCATCATCAGAATC
AT3G06740	GATA	URS0000A77481_3702.225395	53	71	+	24.2899	4.73e-09	7.33e-05	CATCATCATCATGATCCTC
AT3G06740	GATA	At4NC050770	54	72	+	24.2899	4.73e-09	7.33e-05	CATCATCATCATGATCCTC
AT3G06740	GATA	At4NC050760	204	222	-	24.2899	4.73e-09	7.33e-05	CATCATCATCATGATCCTC
AT3G06740	GATA	URS0000A775E6_3702.225394	204	222	-	24.2899	4.73e-09	7.33e-05	CATCATCATCATGATCCTC
AT2G43000	NAC	URS0000A76C33_3702.56012	282	301	+	22.2812	4.75e-09	0.00244	CGCCGTCTTGTCAACGGCAC
AT2G43000	NAC	At1NC106200	283	302	+	22.2812	4.75e-09	0.00244	CGCCGTCTTGTCAACGGCAC
AT1G28370	ERF	URS0000A7779F_3702.300497	629	643	-	23.7969	4.75e-09	0.000856	CCTCCTCCGCCGCAA
AT1G28370	ERF	URS0000A76B59_3702.300499	634	648	-	23.7969	4.75e-09	0.000856	CCTCCTCCGCCGCAA
AT1G71450	ERF	URS0000A77548_3702.172834	559	578	+	23.625	4.77e-09	0.000407	CTGCTCCTCCGCCACCGTCT
AT4G38910	BBR-BPC	URS0000A76DF7_3702.9949	1589	1618	-	-1.50633	4.78e-09	9.05e-05	ATACATAGAGAGAAGAGAAGAGAGAGAGAG
AT4G38910	BBR-BPC	URS0000A76E7D_3702.9950	1696	1725	-	-1.50633	4.78e-09	9.05e-05	ATACATAGAGAGAAGAGAAGAGAGAGAGAG
AT4G38910	BBR-BPC	URS0000A76450_3702.9947	1892	1921	-	-1.50633	4.78e-09	9.05e-05	ATACATAGAGAGAAGAGAAGAGAGAGAGAG
AT4G38910	BBR-BPC	URS0000A77329_3702.9948	2433	2462	-	-1.50633	4.78e-09	9.05e-05	ATACATAGAGAGAAGAGAAGAGAGAGAGAG
AT4G38910	BBR-BPC	URS0000A77486_3702.9946	2576	2605	-	-1.50633	4.78e-09	9.05e-05	ATACATAGAGAGAAGAGAAGAGAGAGAGAG
AT4G38910	BBR-BPC	URS0000A77572_3702.9945	2773	2802	-	-1.50633	4.78e-09	9.05e-05	ATACATAGAGAGAAGAGAAGAGAGAGAGAG
AT4G38910	BBR-BPC	EL0107	4558	4587	-	-1.50633	4.78e-09	9.05e-05	ATACATAGAGAGAAGAGAAGAGAGAGAGAG
AT1G28470	NAC	URS0000A7713E_3702.292791	87	101	-	20.0625	4.8e-09	0.00281	TGCGTGTGGCACAAG
AT1G28470	NAC	At5NC075300	88	102	-	20.0625	4.8e-09	0.00281	TGCGTGTGGCACAAG
AT5G25390	ERF	At3NC063730	523	543	+	23.913	4.88e-09	0.000746	GCCTCCTCCTGCTCCACCACC
AT5G49300	GATA	URS0000A77481_3702.225395	47	73	+	21.977	4.93e-09	0.000135	CAGCTTCATCATCATCATGATCCTCTT
AT5G49300	GATA	At4NC050770	48	74	+	21.977	4.93e-09	0.000135	CAGCTTCATCATCATCATGATCCTCTT
AT5G49300	GATA	At4NC050760	202	228	-	21.977	4.93e-09	0.000135	CAGCTTCATCATCATCATGATCCTCTT
AT5G49300	GATA	URS0000A775E6_3702.225394	202	228	-	21.977	4.93e-09	0.000135	CAGCTTCATCATCATCATGATCCTCTT
AT1G71450	ERF	URS0000A765F1_3702.232289	205	224	+	23.5781	4.97e-09	0.000407	ACTCTCCACCGTCGCCGCCA
AT1G71450	ERF	At5NC011401	206	225	+	23.5781	4.97e-09	0.000407	ACTCTCCACCGTCGCCGCCA
AT1G71450	ERF	URS0000A770B5_3702.232290	313	332	-	23.5781	4.97e-09	0.000407	ACTCTCCACCGTCGCCGCCA
AT1G71450	ERF	At5NC011400	339	358	-	23.5781	4.97e-09	0.000407	ACTCTCCACCGTCGCCGCCA
AT3G26790	B3	EL0140	3775	3789	-	19.6719	4.97e-09	0.00579	AAATGCATGCATGCA
AT2G45660	MIKC_MADS	URS0000A76E6A_3702.229627	1686	1706	-	19.6522	5.02e-09	0.000317	TCTCTCTCTCTTTCTCTTTTC
AT4G16750	ERF	URS0000A76706_3702.45523	1296	1310	-	21.4844	5.03e-09	0.00276	CGCCGTCGCCGCCGC
AT5G61270	bHLH	At4NC057710	59	73	+	22.5205	5.06e-09	0.00554	GAGGAAGCCACGTGG
AT3G10800	bZIP	URS0000A76DC7_3702.227957	263	277	-	21.125	5.14e-09	0.00298	AGCGGTGACGTGGCA
AT3G10800	bZIP	At4NC062390	264	278	-	21.125	5.14e-09	0.00298	AGCGGTGACGTGGCA
AT2G33710	ERF	URS0000A76557_3702.108333	178	192	-	23.8906	5.17e-09	0.00075	CCGCCACCGCCGCAG
AT2G33710	ERF	URS0000A76F5E_3702.110110	615	629	+	23.8906	5.17e-09	0.00075	CTTCCTCCGCCGCCG
AT4G27950	ERF	URS0000A76557_3702.108333	178	198	-	24.1471	5.17e-09	0.000558	ACTCTGCCGCCACCGCCGCAG
AT5G52020	ERF	At4NC042400	357	371	-	19.7812	5.19e-09	0.00548	ATGTGTCGGCGACGG
AT1G50640	ERF	URS0000A76706_3702.45523	1297	1311	+	23.7344	5.22e-09	0.00101	CGGCGGCGACGGCGG
AT5G25190	ERF	URS0000A7779F_3702.300497	623	641	+	23.7969	5.24e-09	0.000469	TGGAGCTTGCGGCGGAGGA
AT5G25190	ERF	URS0000A76B59_3702.300499	628	646	+	23.7969	5.24e-09	0.000469	TGGAGCTTGCGGCGGAGGA
AT5G65130	ERF	URS0000A765F1_3702.232289	210	224	+	23.7812	5.24e-09	0.000699	CCACCGTCGCCGCCA
AT5G65130	ERF	At5NC011401	211	225	+	23.7812	5.24e-09	0.000699	CCACCGTCGCCGCCA
AT5G65130	ERF	URS0000A770B5_3702.232290	313	327	-	23.7812	5.24e-09	0.000699	CCACCGTCGCCGCCA
AT5G65130	ERF	At5NC011400	339	353	-	23.7812	5.24e-09	0.000699	CCACCGTCGCCGCCA
AT1G72360	ERF	URS0000A76706_3702.45523	801	821	-	24.1719	5.25e-09	0.000856	TCTCCGCCACCGCCACAACCG
AT1G71450	ERF	URS00003C3608_3702.11313	1076	1095	-	23.5	5.3e-09	0.000407	CTCCTCCTCTTCCACCGTCG
AT5G47230	ERF	URS0000A76557_3702.108333	178	192	-	23.875	5.31e-09	0.00083	CCGCCACCGCCGCAG
AT5G42520	BBR-BPC	URS0000A771C7_3702.296353	1859	1879	-	22.8082	5.31e-09	0.000128	CTCTTTCTCTCACTTTCTCTA
AT5G42520	BBR-BPC	URS0000A7734C_3702.296354	2079	2099	-	22.8082	5.31e-09	0.000128	CTCTTTCTCTCACTTTCTCTA
AT5G42520	BBR-BPC	URS000105ABD9_3702.107702	4	24	+	22.8082	5.31e-09	0.000128	TCGACTCTCTCTCTCTGTCTC
AT1G72050	C2H2	URS0000A772EB_3702.56214	399	417	+	23.6807	5.31e-09	0.000578	CTTCATTCTCCTCTTCCTC
AT3G23220	ERF	URS0000A76557_3702.108333	178	192	+	23.9688	5.33e-09	0.00137	CTGCGGCGGTGGCGG
AT5G63090	LBD	URS0000A772EB_3702.56214	1010	1030	-	23.9688	5.36e-09	0.000629	TCCTGCTCCGCTTCCGCAGCC
AT5G18560	ERF	URS0000A76557_3702.108333	178	192	-	23.5156	5.36e-09	0.000838	CCGCCACCGCCGCAG
AT5G18560	ERF	URS0000A7779F_3702.300497	629	643	-	23.5156	5.36e-09	0.000838	CCTCCTCCGCCGCAA
AT5G18560	ERF	URS0000A76B59_3702.300499	634	648	-	23.5156	5.36e-09	0.000838	CCTCCTCCGCCGCAA
AT1G51600	GATA	At2NC008860	280	298	+	24.1644	5.36e-09	8.1e-05	CATCATCATCATCTCCACC
AT1G50640	ERF	URS0000A76F5E_3702.110110	618	632	-	23.6875	5.39e-09	0.00101	TCGCGGCGGCGGAGG
AT5G61600	ERF	URS0000A76F5E_3702.110110	613	631	+	23.9531	5.48e-09	0.000585	TTCTTCCTCCGCCGCCGCG
AT5G17430	AP2	URS0000A76E6A_3702.229627	1685	1704	+	20.6835	5.5e-09	0.000802	GGAAAAGAGAAAGAGAGAGA
AT2G01930	BBR-BPC	URS0000A76DF7_3702.9949	1580	1603	-	22.3125	5.52e-09	7.93e-05	AGAAGAGAGAGAGAGATAGAGATA
AT2G01930	BBR-BPC	URS0000A76E7D_3702.9950	1687	1710	-	22.3125	5.52e-09	7.93e-05	AGAAGAGAGAGAGAGATAGAGATA
AT2G01930	BBR-BPC	URS0000A76450_3702.9947	1883	1906	-	22.3125	5.52e-09	7.93e-05	AGAAGAGAGAGAGAGATAGAGATA
AT2G01930	BBR-BPC	URS0000A77329_3702.9948	2424	2447	-	22.3125	5.52e-09	7.93e-05	AGAAGAGAGAGAGAGATAGAGATA
AT2G01930	BBR-BPC	URS0000A77486_3702.9946	2567	2590	-	22.3125	5.52e-09	7.93e-05	AGAAGAGAGAGAGAGATAGAGATA
AT2G01930	BBR-BPC	URS0000A77572_3702.9945	2764	2787	-	22.3125	5.52e-09	7.93e-05	AGAAGAGAGAGAGAGATAGAGATA
AT2G01930	BBR-BPC	EL0107	4549	4572	-	22.3125	5.52e-09	7.93e-05	AGAAGAGAGAGAGAGATAGAGATA
AT5G46590	NAC	At4NC000360	236	251	-	20.2031	5.57e-09	0.00651	CTTGCGGGGGAAGCAA
AT1G51600	GATA	At2NC005851	45	63	-	24.0822	5.61e-09	8.25e-05	AATCATCCTCATCATCATC
AT1G51600	GATA	At2NC005850	261	279	+	24.0822	5.61e-09	8.25e-05	AATCATCCTCATCATCATC
AT1G72360	ERF	URS0000A76706_3702.45523	1294	1314	-	24.0938	5.62e-09	0.000856	CGACCGCCGTCGCCGCCGCCG
AT3G06740	GATA	URS0000A76416_3702.287463	213	231	+	24.058	5.66e-09	8.31e-05	CATCATCATCACAATCATC
AT3G06740	GATA	At5NC060930	213	231	+	24.058	5.66e-09	8.31e-05	CATCATCATCACAATCATC
AT3G06740	GATA	At3NC085180	294	312	+	24.058	5.66e-09	8.31e-05	TATCATCATCATCAGCATC
AT3G06740	GATA	URS0000A76EEA_3702.179344	294	312	+	24.058	5.66e-09	8.31e-05	TATCATCATCATCAGCATC
AT2G01930	BBR-BPC	URS0000A76DF7_3702.9949	1578	1601	-	22.25	5.7e-09	7.93e-05	AAGAGAGAGAGAGATAGAGATAAC
AT2G01930	BBR-BPC	URS0000A76E7D_3702.9950	1685	1708	-	22.25	5.7e-09	7.93e-05	AAGAGAGAGAGAGATAGAGATAAC
AT2G01930	BBR-BPC	URS0000A76450_3702.9947	1881	1904	-	22.25	5.7e-09	7.93e-05	AAGAGAGAGAGAGATAGAGATAAC
AT2G01930	BBR-BPC	URS0000A77329_3702.9948	2422	2445	-	22.25	5.7e-09	7.93e-05	AAGAGAGAGAGAGATAGAGATAAC
AT2G01930	BBR-BPC	URS0000A77486_3702.9946	2565	2588	-	22.25	5.7e-09	7.93e-05	AAGAGAGAGAGAGATAGAGATAAC
AT2G01930	BBR-BPC	URS0000A77572_3702.9945	2762	2785	-	22.25	5.7e-09	7.93e-05	AAGAGAGAGAGAGATAGAGATAAC
AT2G01930	BBR-BPC	EL0107	4547	4570	-	22.25	5.7e-09	7.93e-05	AAGAGAGAGAGAGATAGAGATAAC
AT2G01930	BBR-BPC	URS00005ECFE6_3702.229242	794	817	+	22.2344	5.74e-09	7.93e-05	GAGAAGAAGAGAGAGACAGAGGAA
AT5G44210	ERF	URS0000A76557_3702.108333	178	198	+	23.8906	5.76e-09	0.000578	CTGCGGCGGTGGCGGCAGAGT
AT3G57600	ERF	URS0000A76557_3702.108333	182	192	-	23.9219	5.85e-09	0.00319	CCGCCACCGCC
AT3G57600	ERF	URS0000A76706_3702.45523	808	818	-	23.9219	5.85e-09	0.00319	CCGCCACCGCC
AT3G12720	MYB	URS0000A77367_3702.117128	922	942	+	20.0156	5.86e-09	0.0034	GGACGGGGGAGGTTTGGTGGG
AT5G67190	ERF	URS0000A76557_3702.108333	181	195	-	22.0781	5.9e-09	0.00268	CTGCCGCCACCGCCG
AT5G66940	Dof	At3NC059460	18	46	+	20.1875	6e-09	0.0034	TTTTTCCTTTTTTTTTCTTTTTCTCTTTC
AT1G51600	GATA	URS0000A768BF_3702.7456	51	69	+	23.9726	6.01e-09	8.73e-05	CACCATCATCATCATGGTC
AT5G25190	ERF	URS0000A770B5_3702.232290	313	331	+	23.6094	6.15e-09	0.000469	TGGCGGCGACGGTGGAGAG
AT5G25190	ERF	At5NC011400	339	357	+	23.6094	6.15e-09	0.000469	TGGCGGCGACGGTGGAGAG
AT5G25190	ERF	URS0000A765F1_3702.232289	206	224	-	23.6094	6.15e-09	0.000469	TGGCGGCGACGGTGGAGAG
AT5G25190	ERF	At5NC011401	207	225	-	23.6094	6.15e-09	0.000469	TGGCGGCGACGGTGGAGAG
AT5G63090	LBD	URS00003C3608_3702.11313	1074	1094	-	23.7656	6.22e-09	0.000657	TCCTCCTCTTCCACCGTCGCC
AT5G25390	ERF	URS0000A7779F_3702.300497	515	535	+	23.5217	6.22e-09	0.000746	TCCACCTCCACCACCTTCTCC
AT5G25390	ERF	URS0000A76B59_3702.300499	520	540	+	23.5217	6.22e-09	0.000746	TCCACCTCCACCACCTTCTCC
AT5G42520	BBR-BPC	URS0000A776F3_3702.108430	48	68	-	22.4658	6.33e-09	0.000146	ATCTTTCTTTCTCTCTCTATC
AT5G42520	BBR-BPC	At2NC071520	49	69	-	22.4658	6.33e-09	0.000146	ATCTTTCTTTCTCTCTCTATC
AT5G18560	ERF	URS0000A76706_3702.45523	1297	1311	-	23.3438	6.35e-09	0.000869	CCGCCGTCGCCGCCG
AT4G27950	ERF	URS0000A76C85_3702.2240	561	581	+	23.8529	6.4e-09	0.000575	ACTCCTCCGCCTCCGTCCCCG
AT4G27950	ERF	URS0000A7724A_3702.2241	561	581	+	23.8529	6.4e-09	0.000575	ACTCCTCCGCCTCCGTCCCCG
AT3G55370	Dof	At1NC031600	43	63	+	19.6562	6.41e-09	0.00364	CTTTCTTTTTTTTTTTTTTTT
AT3G55370	Dof	URS0000A765F4_3702.9717	43	63	+	19.6562	6.41e-09	0.00364	CTTTCTTTTTTTTTTTTTTTT
AT5G47220	ERF	URS0000A77548_3702.172834	558	578	+	23.7188	6.49e-09	0.000923	CCTGCTCCTCCGCCACCGTCT
AT3G20310	ERF	URS0000A7750A_3702.228748	420	440	+	23.4062	6.52e-09	0.00066	CGATCGCTACCTCCGCCGCTA
AT3G20310	ERF	URS0000A76D77_3702.228747	456	476	+	23.4062	6.52e-09	0.00066	CGATCGCTACCTCCGCCGCTA
AT5G44210	ERF	URS0000A76706_3702.45523	798	818	+	23.7188	6.56e-09	0.000603	TTCCGGTTGTGGCGGTGGCGG
AT3G21175	GATA	At2NC048540	79	93	+	24.25	6.57e-09	0.000142	TCATCATCATCATCC
AT4G38910	BBR-BPC	URS0000A77357_3702.291693	3245	3274	-	-2.74684	6.58e-09	0.000122	AGAGAGAGAAAGAGAGAAGGAAAAAGATCT
AT1G22810	ERF	URS0000A76D4F_3702.53593	136	150	+	22.9688	6.6e-09	0.00106	GGTTGTGGCGGTGGT
AT1G50640	ERF	URS0000A7779F_3702.300497	629	643	+	23.4844	6.66e-09	0.00101	TTGCGGCGGAGGAGG
AT1G50640	ERF	URS0000A76B59_3702.300499	634	648	+	23.4844	6.66e-09	0.00101	TTGCGGCGGAGGAGG
AT5G49300	GATA	At3NC085180	297	323	+	21.3218	6.7e-09	0.000173	CATCATCATCAGCATCATCATAATTGT
AT5G49300	GATA	URS0000A76EEA_3702.179344	297	323	+	21.3218	6.7e-09	0.000173	CATCATCATCAGCATCATCATAATTGT
AT4G38910	BBR-BPC	URS0000A76F5E_3702.110110	1053	1082	+	-2.81013	6.72e-09	0.000123	AGAATCGGAAAAAGAGAAAGAGAGAGAGAG
AT1G02250	NAC	URS0000A7750A_3702.228748	1334	1352	+	20.5156	6.79e-09	0.00395	TACCTTCTTTTACAAGTTT
AT1G02250	NAC	URS0000A76D77_3702.228747	1530	1548	+	20.5156	6.79e-09	0.00395	TACCTTCTTTTACAAGTTT
AT2G45660	MIKC_MADS	URS0000A777C0_3702.179312	133	153	-	19.5362	6.83e-09	0.000333	CTTTTTCTTCTTTCTCTTTTT
AT2G45660	MIKC_MADS	At3NC084730	133	153	-	19.5362	6.83e-09	0.000333	CTTTTTCTTCTTTCTCTTTTT
AT5G42520	BBR-BPC	URS0000A772EB_3702.56214	2810	2830	-	22.3014	6.88e-09	0.000155	CTCTCTCTCTCTTTATCTCTC
AT5G65130	ERF	URS0000A76706_3702.45523	1291	1305	-	23.4844	6.91e-09	0.000819	TCGCCGCCGCCGTCA
AT5G49300	GATA	URS0000A7749A_3702.234906	171	197	+	21.2529	6.92e-09	0.000173	CATCATCATCATCATTATCACGGTCCC
AT5G49300	GATA	At5NC023780	171	197	+	21.2529	6.92e-09	0.000173	CATCATCATCATCATTATCACGGTCCC
AT5G25390	ERF	URS0000A7724A_3702.2241	566	586	+	23.3333	6.98e-09	0.000746	TCCGCCTCCGTCCCCGCCGTT
AT5G25390	ERF	URS0000A76C85_3702.2240	566	586	+	23.3333	6.98e-09	0.000746	TCCGCCTCCGTCCCCGCCGTT
AT1G72050	C2H2	URS0000A77367_3702.117128	1288	1306	-	23.3445	7.01e-09	0.000693	CTTTCTCGTCCTCCTCCTC
AT3G24050	GATA	URS0000A76410_3702.298012	1261	1275	+	22.0588	7.09e-09	0.000528	ATGGTGATGATGATG
AT2G01930	BBR-BPC	URS0000A76EB6_3702.108794	1576	1599	+	21.8125	7.12e-09	9.6e-05	AATTGGGAGACAGAGAGAGAGAGA
AT2G01930	BBR-BPC	URS0000A7671B_3702.108795	1698	1721	+	21.8125	7.12e-09	9.6e-05	AATTGGGAGACAGAGAGAGAGAGA
AT2G45660	MIKC_MADS	URS0000A76F5E_3702.110110	1059	1079	-	19.5217	7.13e-09	0.000333	TCTCTCTCTTTCTCTTTTTCC
AT2G45660	MIKC_MADS	At1NC080260	4	24	+	19.5217	7.13e-09	0.000333	TTTCTTTTTTTCTCTCTTTCA
AT2G45660	MIKC_MADS	At3NC059460	21	41	+	19.5217	7.13e-09	0.000333	TTCCTTTTTTTTTCTTTTTCT
AT2G45660	MIKC_MADS	URS0000A77357_3702.291693	3312	3332	+	19.5217	7.13e-09	0.000333	TTTCTCTCTCTCTCTCTTCTG
AT4G38910	BBR-BPC	URS0000A77357_3702.291693	3247	3276	-	-3.10127	7.23e-09	0.00013	CAAGAGAGAGAAAGAGAGAAGGAAAAAGAT
AT1G03800	ERF	URS0000A76557_3702.108333	179	199	-	23.5469	7.29e-09	0.000708	CACTCTGCCGCCACCGCCGCA
AT1G03800	ERF	URS0000A77548_3702.172834	557	577	+	23.5469	7.29e-09	0.000708	CCCTGCTCCTCCGCCACCGTC
AT3G20310	ERF	EL0089	122	142	+	23.25	7.44e-09	0.000666	TTTCCCCAACCACCGCCGTCG
AT3G06740	GATA	URS0000A7749A_3702.234906	168	186	+	23.6957	7.52e-09	0.000105	TATCATCATCATCATCATT
AT3G06740	GATA	At5NC023780	168	186	+	23.6957	7.52e-09	0.000105	TATCATCATCATCATCATT
AT3G06740	GATA	At1NC080750	283	301	+	23.6957	7.52e-09	0.000105	CATCATCATCGTCACCAAC
AT3G06740	GATA	URS0000A77715_3702.48192	283	301	+	23.6957	7.52e-09	0.000105	CATCATCATCGTCACCAAC
AT4G28140	ERF	URS00003C3608_3702.11313	1077	1096	+	22.4688	7.53e-09	0.00147	GACGGTGGAAGAGGAGGAGG
AT5G42520	BBR-BPC	URS0000A771C7_3702.296353	1869	1889	-	22.1096	7.56e-09	0.000164	CCTTATCTCTCTCTTTCTCTC
AT5G42520	BBR-BPC	URS0000A7734C_3702.296354	2089	2109	-	22.1096	7.56e-09	0.000164	CCTTATCTCTCTCTTTCTCTC
AT1G75490	ERF	URS0000A77548_3702.172834	564	578	+	22.9688	7.56e-09	0.0021	CCTCCGCCACCGTCT
AT4G38910	BBR-BPC	URS0000A76EB6_3702.108794	1577	1606	+	-3.40506	7.71e-09	0.000134	ATTGGGAGACAGAGAGAGAGAGAGAGATCA
AT4G38910	BBR-BPC	URS0000A7671B_3702.108795	1699	1728	+	-3.40506	7.71e-09	0.000134	ATTGGGAGACAGAGAGAGAGAGAGAGATCA
AT5G18090	B3	URS0000A77777_3702.233895	2226	2240	-	17	7.72e-09	0.00295	GAAGATGAAGCAGAG
AT5G18090	B3	URS0000A7667F_3702.233893	2276	2290	-	17	7.72e-09	0.00295	GAAGATGAAGCAGAG
AT5G18090	B3	URS0000A76EC1_3702.233894	2364	2378	-	17	7.72e-09	0.00295	GAAGATGAAGCAGAG
AT5G42520	BBR-BPC	URS0000A76E6A_3702.229627	1695	1715	-	22.0548	7.77e-09	0.000165	ATGCTTCTCTCTCTCTCTCTT
AT1G06280	LBD	URS00002183DF_3702.114179	53	67	+	20.1094	7.77e-09	0.00853	CCGAAGAAGGCGGCG
AT1G51600	GATA	URS0000A768BF_3702.7456	39	57	+	23.5342	7.79e-09	0.000111	CACCATCATCACCACCATC
AT3G15170	NAC	URS0000A7713E_3702.292791	84	99	-	20.2969	7.81e-09	0.00457	CGTGTGGCACAAGTCA
AT3G15170	NAC	At5NC075300	85	100	-	20.2969	7.81e-09	0.00457	CGTGTGGCACAAGTCA
AT5G65130	ERF	URS0000A76F5E_3702.110110	615	629	+	23.2969	7.88e-09	0.000841	CTTCCTCCGCCGCCG
AT4G18450	ERF	URS0000A76557_3702.108333	180	196	+	23.6875	7.89e-09	0.00105	GCGGCGGTGGCGGCAGA
AT4G18450	ERF	URS0000A765F1_3702.232289	209	225	-	23.6875	7.89e-09	0.00105	ATGGCGGCGACGGTGGA
AT4G18450	ERF	At5NC011401	210	226	-	23.6875	7.89e-09	0.00105	ATGGCGGCGACGGTGGA
AT4G18450	ERF	URS0000A770B5_3702.232290	312	328	+	23.6875	7.89e-09	0.00105	ATGGCGGCGACGGTGGA
AT4G18450	ERF	At5NC011400	338	354	+	23.6875	7.89e-09	0.00105	ATGGCGGCGACGGTGGA
AT2G01930	BBR-BPC	URS0000A76DF7_3702.9949	1588	1611	-	21.6094	7.9e-09	9.81e-05	GAGAGAAGAGAAGAGAGAGAGAGA
AT2G01930	BBR-BPC	URS0000A76E7D_3702.9950	1695	1718	-	21.6094	7.9e-09	9.81e-05	GAGAGAAGAGAAGAGAGAGAGAGA
AT2G01930	BBR-BPC	URS0000A76450_3702.9947	1891	1914	-	21.6094	7.9e-09	9.81e-05	GAGAGAAGAGAAGAGAGAGAGAGA
AT2G01930	BBR-BPC	URS0000A77329_3702.9948	2432	2455	-	21.6094	7.9e-09	9.81e-05	GAGAGAAGAGAAGAGAGAGAGAGA
AT2G01930	BBR-BPC	URS0000A77486_3702.9946	2575	2598	-	21.6094	7.9e-09	9.81e-05	GAGAGAAGAGAAGAGAGAGAGAGA
AT2G01930	BBR-BPC	URS0000A77572_3702.9945	2772	2795	-	21.6094	7.9e-09	9.81e-05	GAGAGAAGAGAAGAGAGAGAGAGA
AT2G01930	BBR-BPC	EL0107	4557	4580	-	21.6094	7.9e-09	9.81e-05	GAGAGAAGAGAAGAGAGAGAGAGA
AT2G45660	MIKC_MADS	URS0000A77357_3702.291693	3256	3276	+	19.4783	7.92e-09	0.000355	CTTCTCTCTTTCTCTCTCTTG
AT3G20310	ERF	URS00003C3608_3702.11313	1076	1096	-	23.1719	7.95e-09	0.000666	CCTCCTCCTCTTCCACCGTCG
AT1G51600	GATA	At4NC032820	158	176	+	23.4795	8.03e-09	0.000111	TATCATCATCATCATCTTC
AT1G51600	GATA	At1NC080750	283	301	+	23.4795	8.03e-09	0.000111	CATCATCATCGTCACCAAC
AT1G51600	GATA	URS0000A77715_3702.48192	283	301	+	23.4795	8.03e-09	0.000111	CATCATCATCGTCACCAAC
AT1G12630	ERF	URS0000A76706_3702.45523	1293	1313	-	21.5312	8.03e-09	0.00416	GACCGCCGTCGCCGCCGCCGT
AT3G23240	ERF	URS0000A772EB_3702.56214	2614	2641	+	23.5469	8.09e-09	0.00202	CGGTTGTAGCCGCCGCTGTAGTGGTCGG
AT1G51700	Dof	At1NC000020	232	252	-	17.9219	8.12e-09	0.00932	AAAAGAAAAAAGTAGAAAGAA
AT3G06740	GATA	At4NC032820	158	176	+	23.5652	8.14e-09	0.000112	TATCATCATCATCATCTTC
AT1G68550	ERF	URS0000A76706_3702.45523	1297	1311	-	23.3125	8.14e-09	0.00109	CCGCCGTCGCCGCCG
AT5G47220	ERF	URS0000A765F1_3702.232289	207	227	+	23.4375	8.19e-09	0.000923	TCTCCACCGTCGCCGCCATGT
AT5G47220	ERF	At5NC011401	208	228	+	23.4375	8.19e-09	0.000923	TCTCCACCGTCGCCGCCATGT
AT5G47220	ERF	URS0000A770B5_3702.232290	310	330	-	23.4375	8.19e-09	0.000923	TCTCCACCGTCGCCGCCATGT
AT5G47220	ERF	At5NC011400	336	356	-	23.4375	8.19e-09	0.000923	TCTCCACCGTCGCCGCCATGT
AT2G31220	bHLH	At5NC082880	20	33	-	20.4531	8.23e-09	0.00891	GCAAGTGTCGGTGG
AT1G77200	ERF	At5NC082880	20	33	+	20.5781	8.3e-09	0.009	CCACCGACACTTGC
AT1G51600	GATA	URS0000A76EE1_3702.213232	239	257	+	23.4247	8.35e-09	0.000113	AATCATCATCATCATCAAC
AT3G20310	ERF	URS0000A77548_3702.172834	555	575	+	23.1094	8.38e-09	0.000666	CTCCCTGCTCCTCCGCCACCG
AT1G53910	ERF	EL0089	131	151	-	23.3594	8.38e-09	0.00218	AGGTGAAGACGACGGCGGTGG
AT5G47220	ERF	URS0000A76706_3702.45523	1288	1308	-	23.4062	8.4e-09	0.000923	CCGTCGCCGCCGCCGTCATAA
AT2G33710	ERF	URS0000A76706_3702.45523	1297	1311	-	23.2969	8.41e-09	0.00107	CCGCCGTCGCCGCCG
AT1G69570	Dof	URS0000A76DD8_3702.55345	208	234	+	20.7812	8.43e-09	0.00315	TTTTCTCTTTATCTTCTTCTTTTTTTC
AT1G44830	ERF	URS0000A77548_3702.172834	564	578	+	23.0625	8.43e-09	0.00187	CCTCCGCCACCGTCT
AT5G47230	ERF	URS0000A765F1_3702.232289	210	224	+	23.3438	8.43e-09	0.00084	CCACCGTCGCCGCCA
AT5G47230	ERF	At5NC011401	211	225	+	23.3438	8.43e-09	0.00084	CCACCGTCGCCGCCA
AT5G47230	ERF	URS0000A770B5_3702.232290	313	327	-	23.3438	8.43e-09	0.00084	CCACCGTCGCCGCCA
AT5G47230	ERF	At5NC011400	339	353	-	23.3438	8.43e-09	0.00084	CCACCGTCGCCGCCA
AT3G06740	GATA	EL1111	1844	1862	+	23.5072	8.46e-09	0.000115	CGTCATCATCATCATCTTC
AT5G49300	GATA	At2NC008860	265	291	+	20.7931	8.54e-09	0.000208	TAGGCTCATGATTGTCATCATCATCAT
AT5G18450	ERF	At5NC033040	535	549	+	22.9062	8.56e-09	0.00241	GGAGGAAGCGGTGGT
AT3G06740	GATA	URS0000A768BF_3702.7456	39	57	+	23.4928	8.58e-09	0.000116	CACCATCATCACCACCATC
AT1G72050	C2H2	URS0000A772EB_3702.56214	408	426	+	23.084	8.6e-09	0.000712	CCTCTTCCTCATCTTCATC
AT2G40340	ERF	URS0000A7779F_3702.300497	624	644	+	23.3382	8.64e-09	0.000723	GGAGCTTGCGGCGGAGGAGGT
AT2G40340	ERF	URS0000A76B59_3702.300499	629	649	+	23.3382	8.64e-09	0.000723	GGAGCTTGCGGCGGAGGAGGT
AT1G51600	GATA	At4NC050760	204	222	-	23.3699	8.64e-09	0.000113	CATCATCATCATGATCCTC
AT1G51600	GATA	URS0000A775E6_3702.225394	204	222	-	23.3699	8.64e-09	0.000113	CATCATCATCATGATCCTC
AT1G51600	GATA	URS0000A77481_3702.225395	53	71	+	23.3699	8.64e-09	0.000113	CATCATCATCATGATCCTC
AT1G51600	GATA	At4NC050770	54	72	+	23.3699	8.64e-09	0.000113	CATCATCATCATGATCCTC
AT4G27950	ERF	URS0000A7724A_3702.2241	567	587	+	23.4265	8.66e-09	0.000668	CCGCCTCCGTCCCCGCCGTTG
AT4G27950	ERF	URS0000A76C85_3702.2240	567	587	+	23.4265	8.66e-09	0.000668	CCGCCTCCGTCCCCGCCGTTG
AT1G72360	ERF	URS0000A76F5E_3702.110110	615	635	+	23.5781	8.67e-09	0.00116	CTTCCTCCGCCGCCGCGAGAC
AT5G49300	GATA	URS0000A76706_3702.45523	261	287	-	20.7586	8.67e-09	0.000208	CACCATCATCATCATCATCATCAGCAG
AT5G44210	ERF	URS0000A76B1F_3702.109017	416	436	-	23.3438	8.69e-09	0.000686	CGGCGCTAGATACGGCGGAGA
AT1G44830	ERF	URS0000A76706_3702.45523	1294	1308	-	23.0312	8.76e-09	0.00187	CCGTCGCCGCCGCCG
AT3G50260	ERF	URS0000A76557_3702.108333	181	195	-	21.9531	8.78e-09	0.00321	CTGCCGCCACCGCCG
AT1G51600	GATA	URS0000A7749A_3702.234906	168	186	+	23.3425	8.82e-09	0.000113	TATCATCATCATCATCATT
AT1G51600	GATA	At5NC023780	168	186	+	23.3425	8.82e-09	0.000113	TATCATCATCATCATCATT
AT1G72050	C2H2	URS00003C3608_3702.11313	1084	1102	-	23.042	8.88e-09	0.000712	TCTACTCCTCCTCCTCTTC
AT3G11020	ERF	URS0000A76D4F_3702.53593	135	155	+	21.5156	8.96e-09	0.00479	AGGTTGTGGCGGTGGTTGTGT
AT5G42520	BBR-BPC	URS0000A77357_3702.291693	3305	3325	+	21.7534	9.04e-09	0.000174	CTTTTTTTTTCTCTCTCTCTC
AT3G20310	ERF	URS0000A77548_3702.172834	558	578	+	23.0156	9.06e-09	0.000673	CCTGCTCCTCCGCCACCGTCT
AT5G42520	BBR-BPC	URS0000A76EB6_3702.108794	1580	1600	-	21.7397	9.1e-09	0.000174	CTCTCTCTCTCTCTGTCTCCC
AT5G42520	BBR-BPC	URS0000A7671B_3702.108795	1702	1722	-	21.7397	9.1e-09	0.000174	CTCTCTCTCTCTCTGTCTCCC
AT4G38910	BBR-BPC	At5NC089020	81	110	+	-4.06329	9.13e-09	0.000156	ACAATGAGGTTGAGAGACAGAGAGAGAGAA
AT3G28910	MYB	EL0089	124	138	+	20.6094	9.15e-09	0.00885	TCCCCAACCACCGCC
AT1G72050	C2H2	URS0000A76E53_3702.226911	326	344	-	23	9.17e-09	0.000712	CGTCCTCCTCCTCCTTCTT
AT3G17730	NAC	URS0000A7713E_3702.292791	85	101	-	20.5781	9.2e-09	0.00537	TGCGTGTGGCACAAGTC
AT3G17730	NAC	At5NC075300	86	102	-	20.5781	9.2e-09	0.00537	TGCGTGTGGCACAAGTC
AT1G03800	ERF	URS0000A77548_3702.172834	554	574	+	23.2656	9.24e-09	0.000779	CCTCCCTGCTCCTCCGCCACC
AT3G24050	GATA	URS0000A768BE_3702.286745	209	223	-	21.8088	9.32e-09	0.000528	ACGGTGGTGATGATG
AT3G24050	GATA	URS0000A76BCB_3702.286744	338	352	-	21.8088	9.32e-09	0.000528	ACGGTGGTGATGATG
AT3G24050	GATA	URS0000A771E3_3702.286743	339	353	-	21.8088	9.32e-09	0.000528	ACGGTGGTGATGATG
AT2G45660	MIKC_MADS	URS0000A76F5E_3702.110110	1063	1083	-	19.4058	9.33e-09	0.000384	TCTCTCTCTCTCTTTCTCTTT
AT2G45660	MIKC_MADS	URS0000A76E6A_3702.229627	1688	1708	-	19.4058	9.33e-09	0.000384	TCTCTCTCTCTCTTTCTCTTT
AT2G44840	ERF	URS0000A76706_3702.45523	1290	1304	-	22.1719	9.35e-09	0.00972	CGCCGCCGCCGTCAT
AT5G25190	ERF	URS0000A76706_3702.45523	1294	1312	+	23.1094	9.42e-09	0.00067	CGGCGGCGGCGACGGCGGT
AT2G40340	ERF	URS0000A772EB_3702.56214	1025	1045	+	23.2206	9.42e-09	0.000732	GCAGGAGGTTGCGGTGGAGGA
AT5G49300	GATA	At3NC001410	488	514	-	20.5747	9.43e-09	0.000217	CTTCCTCATGATGATGATGACCATGAA
AT5G49300	GATA	URS0000A776B4_3702.109935	488	514	-	20.5747	9.43e-09	0.000217	CTTCCTCATGATGATGATGACCATGAA
AT5G13910	ERF	EL0089	130	150	+	23.25	9.44e-09	0.00117	ACCACCGCCGTCGTCTTCACC
AT5G17430	AP2	At5NC082670	178	197	-	20.3924	9.47e-09	0.000802	AAAAAAAAGAAGAAAAGAGA
AT1G03800	ERF	EL0089	124	144	+	23.2344	9.48e-09	0.000779	TCCCCAACCACCGCCGTCGTC
AT5G42520	BBR-BPC	URS0000A772EB_3702.56214	2814	2834	-	21.6575	9.49e-09	0.000174	CTTTCTCTCTCTCTCTTTATC
AT2G42430	LBD	At1NC005700	155	169	-	21.125	9.54e-09	0.0105	CCGGAAAAAGCGGCG
AT1G28160	ERF	URS0000A7779F_3702.300497	629	643	+	23.0938	9.55e-09	0.00145	TTGCGGCGGAGGAGG
AT1G28160	ERF	URS0000A76B59_3702.300499	634	648	+	23.0938	9.55e-09	0.00145	TTGCGGCGGAGGAGG
AT5G66300	NAC	URS0000A76D4F_3702.53593	681	696	+	20.1406	9.59e-09	0.0112	CTTGAAGAACAAGCAA
AT2G45660	MIKC_MADS	URS0000A76E6A_3702.229627	1684	1704	-	19.3913	9.64e-09	0.000384	TCTCTCTCTTTCTCTTTTCCT
AT5G25390	ERF	URS0000A772EB_3702.56214	1010	1030	-	22.7971	9.69e-09	0.000863	TCCTGCTCCGCTTCCGCAGCC
AT5G25390	ERF	URS0000A77548_3702.172834	557	577	+	22.7971	9.69e-09	0.000863	CCCTGCTCCTCCGCCACCGTC
AT5G07310	ERF	URS0000A76557_3702.108333	178	192	-	22.9531	9.75e-09	0.00174	CCGCCACCGCCGCAG
AT3G21175	GATA	At2NC005851	41	55	-	23.9531	9.85e-09	0.000189	TCATCATCATCATCT
AT3G21175	GATA	At4NC032820	160	174	+	23.9531	9.85e-09	0.000189	TCATCATCATCATCT
AT3G21175	GATA	At2NC005850	269	283	+	23.9531	9.85e-09	0.000189	TCATCATCATCATCT
AT3G21175	GATA	At2NC008860	279	293	+	23.9531	9.85e-09	0.000189	TCATCATCATCATCT
AT3G21175	GATA	URS0000A76E6A_3702.229627	1340	1354	-	23.9531	9.85e-09	0.000189	TCATCATCATCATCT
AT3G21175	GATA	EL1111	1846	1860	+	23.9531	9.85e-09	0.000189	TCATCATCATCATCT
AT3G21175	GATA	EL0140	2739	2753	+	23.9531	9.85e-09	0.000189	TCATCATCATCATCT
AT3G30210	MYB	At5NC066580	1215	1228	-	16.6875	9.86e-09	0.0116	AAAGTTAGGTACGA
AT3G12730	G2-like	URS0000A775D7_3702.185623	1846	1859	-	20.6027	9.86e-09	0.00385	GAAGGGAATATTCC
AT3G12730	G2-like	URS0000A773A1_3702.185624	1847	1860	-	20.6027	9.86e-09	0.00385	GAAGGGAATATTCC
AT3G12730	G2-like	URS0000A76DE3_3702.185621	1961	1974	-	20.6027	9.86e-09	0.00385	GAAGGGAATATTCC
AT5G64750	ERF	URS0000A76706_3702.45523	1295	1313	+	22.9062	9.87e-09	0.0024	GGCGGCGGCGACGGCGGTC
AT5G42520	BBR-BPC	URS0000A76DF7_3702.9949	1583	1603	+	21.5753	9.87e-09	0.000174	CTCTATCTCTCTCTCTCTTCT
AT5G42520	BBR-BPC	URS0000A76E7D_3702.9950	1690	1710	+	21.5753	9.87e-09	0.000174	CTCTATCTCTCTCTCTCTTCT
AT5G42520	BBR-BPC	URS0000A76450_3702.9947	1886	1906	+	21.5753	9.87e-09	0.000174	CTCTATCTCTCTCTCTCTTCT
AT5G42520	BBR-BPC	URS0000A77329_3702.9948	2427	2447	+	21.5753	9.87e-09	0.000174	CTCTATCTCTCTCTCTCTTCT
AT5G42520	BBR-BPC	URS0000A77486_3702.9946	2570	2590	+	21.5753	9.87e-09	0.000174	CTCTATCTCTCTCTCTCTTCT
AT5G42520	BBR-BPC	URS0000A77572_3702.9945	2767	2787	+	21.5753	9.87e-09	0.000174	CTCTATCTCTCTCTCTCTTCT
AT5G42520	BBR-BPC	EL0107	4552	4572	+	21.5753	9.87e-09	0.000174	CTCTATCTCTCTCTCTCTTCT
AT3G24050	GATA	URS0000A768BF_3702.7456	45	59	-	21.7794	9.87e-09	0.000528	ATGATGGTGGTGATG
AT3G24050	GATA	URS0000A76E7D_3702.9950	955	969	-	21.7794	9.87e-09	0.000528	ATGATGGTGGTGATG
AT3G24050	GATA	URS0000A76DF7_3702.9949	955	969	-	21.7794	9.87e-09	0.000528	ATGATGGTGGTGATG
AT3G24050	GATA	URS0000A76450_3702.9947	1072	1086	-	21.7794	9.87e-09	0.000528	ATGATGGTGGTGATG
AT3G24050	GATA	URS0000A77329_3702.9948	1692	1706	-	21.7794	9.87e-09	0.000528	ATGATGGTGGTGATG
AT3G24050	GATA	URS0000A77486_3702.9946	1942	1956	-	21.7794	9.87e-09	0.000528	ATGATGGTGGTGATG
AT3G24050	GATA	URS0000A77572_3702.9945	1953	1967	-	21.7794	9.87e-09	0.000528	ATGATGGTGGTGATG
AT3G24050	GATA	EL0107	3738	3752	-	21.7794	9.87e-09	0.000528	ATGATGGTGGTGATG
AT5G13910	ERF	URS0000A7779F_3702.300497	621	641	-	23.1875	9.93e-09	0.00117	TCCTCCGCCGCAAGCTCCATC
AT5G13910	ERF	URS0000A76B59_3702.300499	626	646	-	23.1875	9.93e-09	0.00117	TCCTCCGCCGCAAGCTCCATC
AT5G13910	ERF	URS0000A76706_3702.45523	1289	1309	-	23.1875	9.93e-09	0.00117	GCCGTCGCCGCCGCCGTCATA
AT1G28160	ERF	URS0000A76706_3702.45523	1297	1311	+	23.0469	9.93e-09	0.00145	CGGCGGCGACGGCGG

## Sheet: O. sativa
Supplementary File 4: Prediction of TFs binding sites in lncRNA target by miRNA.
#pattern name	Family	sequence name	start	stop	strand	score	p-value	q-value	matched sequence
LOC_Os01g74540	GATA	URS00008FAF24_39947.6508	378	404	-	43.8242	2.13e-15	1.53e-09	CATCATCATCATCATCATCATCATCAA
LOC_Os10g02584	BBR-BPC	URS00008EF8A4_39947.4084	39	62	+	43.3485	3.41e-15	1.03e-10	GAGAGAGAGAGAGAGAGAGAGAGA
LOC_Os10g02584	BBR-BPC	URS00008EF8A4_39947.4084	41	64	+	43.3485	3.41e-15	1.03e-10	GAGAGAGAGAGAGAGAGAGAGAGA
LOC_Os10g02584	BBR-BPC	URS00008EF8A4_39947.4084	43	66	+	43.3485	3.41e-15	1.03e-10	GAGAGAGAGAGAGAGAGAGAGAGA
LOC_Os10g02584	BBR-BPC	URS00008EF8A4_39947.4084	45	68	+	43.3485	3.41e-15	1.03e-10	GAGAGAGAGAGAGAGAGAGAGAGA
LOC_Os10g02584	BBR-BPC	URS00008EF8A4_39947.4084	47	70	+	43.3485	3.41e-15	1.03e-10	GAGAGAGAGAGAGAGAGAGAGAGA
LOC_Os10g02584	BBR-BPC	URS00008EF8A4_39947.4084	49	72	+	43.3485	3.41e-15	1.03e-10	GAGAGAGAGAGAGAGAGAGAGAGA
LOC_Os10g02584	BBR-BPC	URS00008EF8A4_39947.4084	51	74	+	43.3485	3.41e-15	1.03e-10	GAGAGAGAGAGAGAGAGAGAGAGA
LOC_Os10g02584	BBR-BPC	URS00008EF8A4_39947.4084	53	76	+	43.3485	3.41e-15	1.03e-10	GAGAGAGAGAGAGAGAGAGAGAGA
LOC_Os10g02584	BBR-BPC	URS00008EF8A4_39947.4084	55	78	+	43.3485	3.41e-15	1.03e-10	GAGAGAGAGAGAGAGAGAGAGAGA
LOC_Os10g02584	BBR-BPC	URS00008EF8A4_39947.4084	57	80	+	43.3485	3.41e-15	1.03e-10	GAGAGAGAGAGAGAGAGAGAGAGA
LOC_Os10g02584	BBR-BPC	URS00008E706E_39947.4085	498	521	+	43.3485	3.41e-15	1.03e-10	GAGAGAGAGAGAGAGAGAGAGAGA
LOC_Os10g02584	BBR-BPC	URS00008E706E_39947.4085	500	523	+	43.3485	3.41e-15	1.03e-10	GAGAGAGAGAGAGAGAGAGAGAGA
LOC_Os10g02584	BBR-BPC	URS00008E706E_39947.4085	502	525	+	43.3485	3.41e-15	1.03e-10	GAGAGAGAGAGAGAGAGAGAGAGA
LOC_Os10g02584	BBR-BPC	URS00008E706E_39947.4085	504	527	+	43.3485	3.41e-15	1.03e-10	GAGAGAGAGAGAGAGAGAGAGAGA
LOC_Os10g02584	BBR-BPC	URS00008E706E_39947.4085	506	529	+	43.3485	3.41e-15	1.03e-10	GAGAGAGAGAGAGAGAGAGAGAGA
LOC_Os10g02584	BBR-BPC	URS00008E706E_39947.4085	508	531	+	43.3485	3.41e-15	1.03e-10	GAGAGAGAGAGAGAGAGAGAGAGA
LOC_Os10g02584	BBR-BPC	URS00008E706E_39947.4085	510	533	+	43.3485	3.41e-15	1.03e-10	GAGAGAGAGAGAGAGAGAGAGAGA
LOC_Os10g02584	BBR-BPC	URS00008E706E_39947.4085	512	535	+	43.3485	3.41e-15	1.03e-10	GAGAGAGAGAGAGAGAGAGAGAGA
LOC_Os10g02584	BBR-BPC	URS00008E706E_39947.4085	514	537	+	43.3485	3.41e-15	1.03e-10	GAGAGAGAGAGAGAGAGAGAGAGA
LOC_Os10g02584	BBR-BPC	URS00008E706E_39947.4085	516	539	+	43.3485	3.41e-15	1.03e-10	GAGAGAGAGAGAGAGAGAGAGAGA
LOC_Os10g02584	BBR-BPC	URS00008F7A78_39947.202	991	1014	+	43.3485	3.41e-15	1.03e-10	GAGAGAGAGAGAGAGAGAGAGAGA
LOC_Os10g02584	BBR-BPC	URS00008F7A78_39947.202	993	1016	+	43.3485	3.41e-15	1.03e-10	GAGAGAGAGAGAGAGAGAGAGAGA
LOC_Os10g02584	BBR-BPC	URS00008F7A78_39947.202	995	1018	+	43.3485	3.41e-15	1.03e-10	GAGAGAGAGAGAGAGAGAGAGAGA
LOC_Os10g02584	BBR-BPC	URS00008FBACA_39947.7231	1789	1812	-	43.3485	3.41e-15	1.03e-10	GAGAGAGAGAGAGAGAGAGAGAGA
LOC_Os10g02584	BBR-BPC	URS00008F7A78_39947.202	989	1012	+	40.8182	7.24e-15	2.1e-10	AAGAGAGAGAGAGAGAGAGAGAGA
LOC_Os10g02584	BBR-BPC	URS00008F7A78_39947.202	997	1020	+	40.1818	3.17e-14	8.48e-10	GAGAGAGAGAGAGAGAGAGAGAGG
LOC_Os10g02584	BBR-BPC	URS00008FBACA_39947.7231	1787	1810	-	40.1818	3.17e-14	8.48e-10	GAGAGAGAGAGAGAGAGAGAGAGG
LOC_Os01g74540	GATA	URS00008FCA57_39947.9687	15	41	-	39.5055	9.36e-14	3.35e-08	CCTCATCATCATCATCCTCATCATCAT
LOC_Os10g02584	BBR-BPC	URS00008FBACA_39947.7231	1791	1814	-	38.9545	9.41e-14	2.43e-09	GTGAGAGAGAGAGAGAGAGAGAGA
LOC_Os10g02584	BBR-BPC	URS00008EF8A4_39947.4084	37	60	+	38.803	1.12e-13	2.69e-09	CAGAGAGAGAGAGAGAGAGAGAGA
LOC_Os10g02584	BBR-BPC	URS00008E706E_39947.4085	496	519	+	38.803	1.12e-13	2.69e-09	CAGAGAGAGAGAGAGAGAGAGAGA
LOC_Os01g46870	ERF	URS00008F97EA_39947.3	503	523	-	30.0714	1.34e-13	5.24e-08	CCGCCGCCGCCGCCGCCGCCG
LOC_Os01g46870	ERF	URS00008F97EA_39947.3	506	526	-	30.0714	1.34e-13	5.24e-08	CCGCCGCCGCCGCCGCCGCCG
LOC_Os01g12440	ERF	URS00008F97EA_39947.3	503	523	-	30.0714	1.34e-13	5.25e-08	CCGCCGCCGCCGCCGCCGCCG
LOC_Os01g12440	ERF	URS00008F97EA_39947.3	506	526	-	30.0714	1.34e-13	5.25e-08	CCGCCGCCGCCGCCGCCGCCG
LOC_Os06g04010	BBR-BPC	URS00008EF8A4_39947.4084	39	59	-	38.4605	2.07e-13	4.86e-09	CTCTCTCTCTCTCTCTCTCTC
LOC_Os06g04010	BBR-BPC	URS00008EF8A4_39947.4084	41	61	-	38.4605	2.07e-13	4.86e-09	CTCTCTCTCTCTCTCTCTCTC
LOC_Os06g04010	BBR-BPC	URS00008EF8A4_39947.4084	43	63	-	38.4605	2.07e-13	4.86e-09	CTCTCTCTCTCTCTCTCTCTC
LOC_Os06g04010	BBR-BPC	URS00008EF8A4_39947.4084	45	65	-	38.4605	2.07e-13	4.86e-09	CTCTCTCTCTCTCTCTCTCTC
LOC_Os06g04010	BBR-BPC	URS00008EF8A4_39947.4084	47	67	-	38.4605	2.07e-13	4.86e-09	CTCTCTCTCTCTCTCTCTCTC
LOC_Os06g04010	BBR-BPC	URS00008EF8A4_39947.4084	49	69	-	38.4605	2.07e-13	4.86e-09	CTCTCTCTCTCTCTCTCTCTC
LOC_Os06g04010	BBR-BPC	URS00008EF8A4_39947.4084	51	71	-	38.4605	2.07e-13	4.86e-09	CTCTCTCTCTCTCTCTCTCTC
LOC_Os06g04010	BBR-BPC	URS00008EF8A4_39947.4084	53	73	-	38.4605	2.07e-13	4.86e-09	CTCTCTCTCTCTCTCTCTCTC
LOC_Os06g04010	BBR-BPC	URS00008EF8A4_39947.4084	55	75	-	38.4605	2.07e-13	4.86e-09	CTCTCTCTCTCTCTCTCTCTC
LOC_Os06g04010	BBR-BPC	URS00008EF8A4_39947.4084	57	77	-	38.4605	2.07e-13	4.86e-09	CTCTCTCTCTCTCTCTCTCTC
LOC_Os06g04010	BBR-BPC	URS00008EF8A4_39947.4084	59	79	-	38.4605	2.07e-13	4.86e-09	CTCTCTCTCTCTCTCTCTCTC
LOC_Os06g04010	BBR-BPC	URS00008E706E_39947.4085	498	518	-	38.4605	2.07e-13	4.86e-09	CTCTCTCTCTCTCTCTCTCTC
LOC_Os06g04010	BBR-BPC	URS00008E706E_39947.4085	500	520	-	38.4605	2.07e-13	4.86e-09	CTCTCTCTCTCTCTCTCTCTC
LOC_Os06g04010	BBR-BPC	URS00008E706E_39947.4085	502	522	-	38.4605	2.07e-13	4.86e-09	CTCTCTCTCTCTCTCTCTCTC
LOC_Os06g04010	BBR-BPC	URS00008E706E_39947.4085	504	524	-	38.4605	2.07e-13	4.86e-09	CTCTCTCTCTCTCTCTCTCTC
LOC_Os06g04010	BBR-BPC	URS00008E706E_39947.4085	506	526	-	38.4605	2.07e-13	4.86e-09	CTCTCTCTCTCTCTCTCTCTC
LOC_Os06g04010	BBR-BPC	URS00008E706E_39947.4085	508	528	-	38.4605	2.07e-13	4.86e-09	CTCTCTCTCTCTCTCTCTCTC
LOC_Os06g04010	BBR-BPC	URS00008E706E_39947.4085	510	530	-	38.4605	2.07e-13	4.86e-09	CTCTCTCTCTCTCTCTCTCTC
LOC_Os06g04010	BBR-BPC	URS00008E706E_39947.4085	512	532	-	38.4605	2.07e-13	4.86e-09	CTCTCTCTCTCTCTCTCTCTC
LOC_Os06g04010	BBR-BPC	URS00008E706E_39947.4085	514	534	-	38.4605	2.07e-13	4.86e-09	CTCTCTCTCTCTCTCTCTCTC
LOC_Os06g04010	BBR-BPC	URS00008E706E_39947.4085	516	536	-	38.4605	2.07e-13	4.86e-09	CTCTCTCTCTCTCTCTCTCTC
LOC_Os06g04010	BBR-BPC	URS00008E706E_39947.4085	518	538	-	38.4605	2.07e-13	4.86e-09	CTCTCTCTCTCTCTCTCTCTC
LOC_Os06g04010	BBR-BPC	URS00008F7A78_39947.202	991	1011	-	38.4605	2.07e-13	4.86e-09	CTCTCTCTCTCTCTCTCTCTC
LOC_Os06g04010	BBR-BPC	URS00008F7A78_39947.202	993	1013	-	38.4605	2.07e-13	4.86e-09	CTCTCTCTCTCTCTCTCTCTC
LOC_Os06g04010	BBR-BPC	URS00008F7A78_39947.202	995	1015	-	38.4605	2.07e-13	4.86e-09	CTCTCTCTCTCTCTCTCTCTC
LOC_Os06g04010	BBR-BPC	URS00008F7A78_39947.202	997	1017	-	38.4605	2.07e-13	4.86e-09	CTCTCTCTCTCTCTCTCTCTC
LOC_Os06g04010	BBR-BPC	URS00008F7A78_39947.202	999	1019	-	38.4605	2.07e-13	4.86e-09	CTCTCTCTCTCTCTCTCTCTC
LOC_Os06g04010	BBR-BPC	URS00008F18EE_39947.3431	1044	1064	+	38.4605	2.07e-13	4.86e-09	CTCTCTCTCTCTCTCTCTCTC
LOC_Os06g04010	BBR-BPC	URS00008FBACA_39947.7231	1788	1808	+	38.4605	2.07e-13	4.86e-09	CTCTCTCTCTCTCTCTCTCTC
LOC_Os06g04010	BBR-BPC	URS00008FBACA_39947.7231	1790	1810	+	38.4605	2.07e-13	4.86e-09	CTCTCTCTCTCTCTCTCTCTC
LOC_Os06g04010	BBR-BPC	URS00008FBACA_39947.7231	1792	1812	+	38.4605	2.07e-13	4.86e-09	CTCTCTCTCTCTCTCTCTCTC
LOC_Os10g02584	BBR-BPC	URS00008F18EE_39947.3431	1043	1066	-	37.6515	2.2e-13	5.13e-09	AAGAGAGAGAGAGAGAGAGAGAGG
LOC_Os04g32790	ERF	URS00008F97EA_39947.3	504	524	-	27.1667	3.65e-13	1.43e-07	GCCGCCGCCGCCGCCGCCGCC
LOC_Os04g32790	ERF	URS00008F97EA_39947.3	507	527	-	27.1667	3.65e-13	1.43e-07	GCCGCCGCCGCCGCCGCCGCC
LOC_Os10g02584	BBR-BPC	URS00008EF8A4_39947.4084	59	82	+	36.7576	5.96e-13	1.31e-08	GAGAGAGAGAGAGAGAGAGAGATG
LOC_Os10g02584	BBR-BPC	URS00008E706E_39947.4085	518	541	+	36.7576	5.96e-13	1.31e-08	GAGAGAGAGAGAGAGAGAGAGATG
LOC_Os01g74540	GATA	URS00008FAF24_39947.6508	381	407	-	36.989	6.78e-13	1.31e-07	CCCCATCATCATCATCATCATCATCAT
LOC_Os10g02584	BBR-BPC	URS00008F7A78_39947.202	999	1022	+	36.5758	6.93e-13	1.47e-08	GAGAGAGAGAGAGAGAGAGAGGTA
LOC_Os01g74540	GATA	URS00008EBF49_39947.5115	15	41	-	36.6374	8.71e-13	1.31e-07	CATCACCAAGATCATCATCATCATCAT
LOC_Os01g74540	GATA	URS00008FCA57_39947.9687	12	38	-	36.5714	9.15e-13	1.31e-07	CATCATCATCATCCTCATCATCATCAT
LOC_Os01g07480	LBD	URS00008F97EA_39947.3	504	524	-	29.2273	1.05e-12	4.1e-07	GCCGCCGCCGCCGCCGCCGCC
LOC_Os01g07480	LBD	URS00008F97EA_39947.3	507	527	-	29.2273	1.05e-12	4.1e-07	GCCGCCGCCGCCGCCGCCGCC
LOC_Os06g04010	BBR-BPC	URS00008EF8A4_39947.4084	61	81	-	35.8026	1.14e-12	2.37e-08	ATCTCTCTCTCTCTCTCTCTC
LOC_Os06g04010	BBR-BPC	URS00008E706E_39947.4085	520	540	-	35.8026	1.14e-12	2.37e-08	ATCTCTCTCTCTCTCTCTCTC
LOC_Os06g04010	BBR-BPC	URS00008E8AF1_39947.582	4234	4254	-	35.8026	1.14e-12	2.37e-08	ATCTCTCTCTCTCTCTCTCTC
LOC_Os06g04010	BBR-BPC	URS00008E6BFF_39947.4790	2773	2793	+	35.8026	1.14e-12	2.37e-08	ATCTCTCTCTCTCTCTCTCTC
LOC_Os11g13840	ERF	URS00008F7C20_39947.6191	837	856	-	26.5758	1.71e-12	1.13e-06	CTCCGCCGCCGCCGCCGCCA
LOC_Os06g04010	BBR-BPC	URS00008F7A78_39947.202	989	1009	-	35.1579	1.99e-12	3.92e-08	CTCTCTCTCTCTCTCTCTCTT
LOC_Os06g04010	BBR-BPC	URS00008F18EE_39947.3431	1046	1066	+	35.1579	1.99e-12	3.92e-08	CTCTCTCTCTCTCTCTCTCTT
LOC_Os01g46870	ERF	URS00008FB68D_39947.7760	1034	1054	-	28.7429	2.34e-12	5.05e-07	CCTCCGCCGCCGCCGCCGCCC
LOC_Os01g12440	ERF	URS00008FB68D_39947.7760	1034	1054	-	28.7429	2.34e-12	5.06e-07	CCTCCGCCGCCGCCGCCGCCC
LOC_Os01g46870	ERF	URS00008F11BC_39947.883	2410	2430	-	28.6857	2.59e-12	5.05e-07	TCGCCGCCGCCGCCGCCGCCG
LOC_Os01g12440	ERF	URS00008F11BC_39947.883	2410	2430	-	28.6857	2.59e-12	5.06e-07	TCGCCGCCGCCGCCGCCGCCG
LOC_Os01g74540	GATA	URS00008EBF49_39947.5115	12	38	-	34.978	2.82e-12	3.37e-07	CACCAAGATCATCATCATCATCATCAT
LOC_Os10g02584	BBR-BPC	URS00008EF8A4_39947.4084	35	58	+	34.4697	3.33e-12	6.69e-08	GGCAGAGAGAGAGAGAGAGAGAGA
LOC_Os10g02584	BBR-BPC	URS00008E706E_39947.4085	494	517	+	34.4697	3.33e-12	6.69e-08	GGCAGAGAGAGAGAGAGAGAGAGA
LOC_Os01g07480	LBD	URS00008F97EA_39947.3	501	521	-	28.5152	4.51e-12	1.18e-06	GCCGCCGCCGCCGCCGCCGCA
LOC_Os01g46870	ERF	URS00008EA551_39947.5751	222	242	-	28.4286	4.55e-12	7.11e-07	CCACCGCCGCCGCCTCCGCCG
LOC_Os01g12440	ERF	URS00008EA551_39947.5751	222	242	-	28.4286	4.55e-12	7.12e-07	CCACCGCCGCCGCCTCCGCCG
LOC_Os06g48534	GATA	URS00008FAF24_39947.6508	380	398	-	34.2368	4.73e-12	1.22e-06	CATCATCATCATCATCATC
LOC_Os06g48534	GATA	URS00008FAF24_39947.6508	383	401	-	34.2368	4.73e-12	1.22e-06	CATCATCATCATCATCATC
LOC_Os06g48534	GATA	URS00008FAF24_39947.6508	386	404	-	34.2368	4.73e-12	1.22e-06	CATCATCATCATCATCATC
LOC_Os01g74540	GATA	URS00008FCA57_39947.9687	30	56	-	34.1758	4.86e-12	4.97e-07	CGTCATCATCATCTTCCTCATCATCAT
LOC_Os01g07120	ERF	URS00008F920E_39947.2647	217	237	+	28.3099	6.09e-12	3.21e-06	GGCGGTGGTGGTGGCGGCGGA
LOC_Os01g46870	ERF	URS00008E46C7_39947.462	2269	2289	+	28.2429	6.71e-12	8.74e-07	CCGCCGCCGCCGCCGCCGCTG
LOC_Os01g12440	ERF	URS00008E46C7_39947.462	2269	2289	+	28.2429	6.71e-12	8.74e-07	CCGCCGCCGCCGCCGCCGCTG
LOC_Os10g02584	BBR-BPC	URS00008F18EE_39947.3431	1041	1064	-	33.4697	7.07e-12	1.38e-07	GAGAGAGAGAGAGAGAGAGAGGAG
LOC_Os11g13840	ERF	URS00008F97EA_39947.3	503	522	-	26.1515	7.24e-12	1.13e-06	CGCCGCCGCCGCCGCCGCCG
LOC_Os11g13840	ERF	URS00008F97EA_39947.3	506	525	-	26.1515	7.24e-12	1.13e-06	CGCCGCCGCCGCCGCCGCCG
LOC_Os11g13840	ERF	URS00008E46C7_39947.462	2267	2286	+	26.1515	7.24e-12	1.13e-06	CGCCGCCGCCGCCGCCGCCG
LOC_Os11g13840	ERF	URS00008F11BC_39947.883	2410	2429	-	26.1515	7.24e-12	1.13e-06	CGCCGCCGCCGCCGCCGCCG
LOC_Os06g09390	ERF	URS00008FC0D3_39947.5456	14	34	+	25.0303	7.42e-12	5.83e-06	CGGCGGTGATGGCGGCGGCGG
LOC_Os01g46870	ERF	URS00008E5621_39947.6846	887	907	+	28.0714	8.37e-12	9.34e-07	CCGCCGCCGCCGTCGCCGCCG
LOC_Os01g12440	ERF	URS00008E5621_39947.6846	887	907	+	28.0714	8.37e-12	9.35e-07	CCGCCGCCGCCGTCGCCGCCG
LOC_Os01g07480	LBD	URS00008E46C7_39947.462	2268	2288	+	28.0758	8.97e-12	1.76e-06	GCCGCCGCCGCCGCCGCCGCT
LOC_Os06g04010	BBR-BPC	URS00008F18EE_39947.3431	1042	1062	+	33.1974	9.21e-12	1.77e-07	TCCTCTCTCTCTCTCTCTCTC
LOC_Os11g13840	ERF	URS00008EED40_39947.7607	218	237	+	26.0909	9.45e-12	1.23e-06	CACCACCGCCGCCGCCGCCG
LOC_Os10g02584	BBR-BPC	URS00008EA782_39947.3366	75	98	+	32.8788	1.08e-11	2.06e-07	GAGAGAGAGAGATAGAGGGAGAGA
LOC_Os06g04010	BBR-BPC	URS00008F7A78_39947.202	1001	1021	-	32.9737	1.16e-11	2.18e-07	ACCTCTCTCTCTCTCTCTCTC
LOC_Os01g07120	ERF	URS00008F7A78_39947.202	940	960	+	27.8592	1.23e-11	3.21e-06	GGCGGCGGCGGCGGTGGTGGT
LOC_Os01g07120	ERF	URS00008F7A78_39947.202	943	963	+	27.8592	1.23e-11	3.21e-06	GGCGGCGGCGGTGGTGGTGGT
LOC_Os02g42585	ERF	URS00008F7A78_39947.202	940	959	+	22.3636	1.24e-11	4.84e-06	GGCGGCGGCGGCGGTGGTGG
LOC_Os02g42585	ERF	URS00008EED40_39947.7607	217	236	-	22.3636	1.24e-11	4.84e-06	GGCGGCGGCGGCGGTGGTGG
LOC_Os11g13840	ERF	URS00008E6C61_39947.8031	2297	2316	-	25.9848	1.28e-11	1.43e-06	CTCCACCGCCGCCGCCGCCA
LOC_Os01g07480	LBD	URS00008EA551_39947.5751	220	240	-	27.8788	1.29e-11	2.02e-06	ACCGCCGCCGCCTCCGCCGGC
LOC_Os04g32790	ERF	URS00008FB68D_39947.7760	1035	1055	-	25.8182	1.32e-11	3.19e-06	CCCTCCGCCGCCGCCGCCGCC
LOC_Os01g46870	ERF	URS00008F97EA_39947.3	509	529	-	27.8143	1.42e-11	1.38e-06	CTGCCGCCGCCGCCGCCGCCG
LOC_Os01g12440	ERF	URS00008F97EA_39947.3	509	529	-	27.8143	1.42e-11	1.38e-06	CTGCCGCCGCCGCCGCCGCCG
LOC_Os06g04010	BBR-BPC	URS00008FBACA_39947.7231	1794	1814	+	32.5658	1.53e-11	2.8e-07	CTCTCTCTCTCTCTCTCTCAC
LOC_Os01g46870	ERF	URS00008F7C20_39947.6191	837	857	-	27.7429	1.59e-11	1.38e-06	TCTCCGCCGCCGCCGCCGCCA
LOC_Os01g12440	ERF	URS00008F7C20_39947.6191	837	857	-	27.7429	1.59e-11	1.38e-06	TCTCCGCCGCCGCCGCCGCCA
LOC_Os02g55380	ERF	URS00008FDCB8_39947.9287	1581	1599	-	25.2273	1.64e-11	1.28e-05	CGGCGGTGGCGGCGGCGGT
LOC_Os04g32790	ERF	URS00008E539F_39947.2574	154	174	-	25.697	1.7e-11	3.19e-06	GCCGCCGCCGCCACCGCCACC
LOC_Os01g46870	ERF	URS00008EA551_39947.5751	106	126	+	27.5	2.26e-11	1.76e-06	CCGCCGCCGTCGCCGCCGCCG
LOC_Os01g12440	ERF	URS00008EA551_39947.5751	106	126	+	27.5	2.26e-11	1.77e-06	CCGCCGCCGTCGCCGCCGCCG
LOC_Os04g32790	ERF	URS00008F11BC_39947.883	2408	2428	-	25.5455	2.3e-11	3.19e-06	GCCGCCGCCGCCGCCGCCGAC
LOC_Os01g07120	ERF	URS00008EED40_39947.7607	216	236	-	27.4507	2.37e-11	4.34e-06	GGCGGCGGCGGCGGTGGTGGC
LOC_Os10g02584	BBR-BPC	URS00008FEA4C_39947.4590	3058	3081	+	31.7727	2.42e-11	4.48e-07	GAGAGGGATAGAGAGAGAGAGAGG
LOC_Os04g32790	ERF	URS00008E46C7_39947.462	2268	2288	+	25.5152	2.44e-11	3.19e-06	GCCGCCGCCGCCGCCGCCGCT
LOC_Os01g07480	LBD	URS00008EBAFC_39947.5111	1679	1699	+	27.4697	2.5e-11	3.26e-06	GCCGCCGCTGCCGCCGCCGCC
LOC_Os01g66590	LBD	URS00008EA551_39947.5751	222	242	-	26.0909	2.54e-11	6.77e-06	CCACCGCCGCCGCCTCCGCCG
LOC_Os06g48534	GATA	URS00008FCA57_39947.9687	14	32	-	31.25	2.73e-11	4.2e-06	CATCATCCTCATCATCATC
LOC_Os06g48534	GATA	URS00008F2D8D_39947.6144	219	237	-	31.25	2.73e-11	4.2e-06	CATCATCCTCATCATCATC
LOC_Os01g66590	LBD	URS00008E5621_39947.6846	887	907	+	26.0455	2.91e-11	6.77e-06	CCGCCGCCGCCGTCGCCGCCG
LOC_Os10g02584	BBR-BPC	URS00008FBACA_39947.7231	1785	1808	-	31.4394	3.01e-11	5.45e-07	GAGAGAGAGAGAGAGAGAGAGGCC
LOC_Os10g02584	BBR-BPC	URS00008EA782_39947.3366	73	96	+	31.3636	3.16e-11	5.58e-07	GGGAGAGAGAGAGATAGAGGGAGA
LOC_Os06g48534	GATA	URS00008EBF49_39947.5115	11	29	-	31.1579	3.27e-11	4.2e-06	CATCATCATCATCATCATT
LOC_Os01g07120	ERF	URS00008F97EA_39947.3	504	524	+	27.2535	3.32e-11	4.34e-06	GGCGGCGGCGGCGGCGGCGGC
LOC_Os01g07120	ERF	URS00008F97EA_39947.3	507	527	+	27.2535	3.32e-11	4.34e-06	GGCGGCGGCGGCGGCGGCGGC
LOC_Os06g04010	BBR-BPC	URS00008EF8A4_39947.4084	37	57	-	31.5526	3.36e-11	5.83e-07	CTCTCTCTCTCTCTCTCTCTG
LOC_Os06g04010	BBR-BPC	URS00008E706E_39947.4085	496	516	-	31.5526	3.36e-11	5.83e-07	CTCTCTCTCTCTCTCTCTCTG
LOC_Os10g02584	BBR-BPC	URS00008EAD18_39947.94	318	341	-	31.2424	3.44e-11	5.92e-07	GAGGGAGAAAGAGAGAAAGAGAGA
LOC_Os02g42585	ERF	URS00008F7A78_39947.202	943	962	+	22.0606	3.47e-11	5.81e-06	GGCGGCGGCGGTGGTGGTGG
LOC_Os01g66590	LBD	URS00008F97EA_39947.3	503	523	-	25.9394	3.61e-11	6.77e-06	CCGCCGCCGCCGCCGCCGCCG
LOC_Os01g66590	LBD	URS00008F97EA_39947.3	506	526	-	25.9394	3.61e-11	6.77e-06	CCGCCGCCGCCGCCGCCGCCG
LOC_Os02g42585	ERF	URS00008F97EA_39947.3	504	523	+	22.0455	3.71e-11	5.81e-06	GGCGGCGGCGGCGGCGGCGG
LOC_Os02g42585	ERF	URS00008F97EA_39947.3	507	526	+	22.0455	3.71e-11	5.81e-06	GGCGGCGGCGGCGGCGGCGG
LOC_Os11g13840	ERF	URS00008F7A78_39947.202	942	961	-	25.4848	3.79e-11	3.71e-06	CACCACCACCGCCGCCGCCG
LOC_Os06g09390	ERF	URS00008E5621_39947.6846	887	907	-	24.3636	4.15e-11	1.63e-05	CGGCGGCGACGGCGGCGGCGG
LOC_Os04g32790	ERF	URS00008EA551_39947.5751	105	125	+	25.2727	4.18e-11	3.93e-06	CCCGCCGCCGTCGCCGCCGCC
LOC_Os01g07120	ERF	URS00008EA551_39947.5751	223	243	+	27.1127	4.25e-11	4.76e-06	GGCGGAGGCGGCGGCGGTGGC
LOC_Os04g32790	ERF	URS00008FC0D3_39947.5456	15	35	-	25.2576	4.29e-11	3.93e-06	GCCGCCGCCGCCATCACCGCC
LOC_Os01g66590	LBD	URS00008F11BC_39947.883	2410	2430	-	25.8333	4.32e-11	6.77e-06	TCGCCGCCGCCGCCGCCGCCG
LOC_Os01g74540	GATA	URS00008FCA57_39947.9687	3	29	-	30.6813	4.34e-11	3.63e-06	CATCCTCATCATCATCATCCTCACCAT
LOC_Os10g02584	BBR-BPC	URS00008F18EE_39947.3431	1045	1068	-	30.8636	4.4e-11	7.23e-07	AGAAGAGAGAGAGAGAGAGAGAGA
LOC_Os10g02584	BBR-BPC	URS00008F7A78_39947.202	987	1010	+	30.8636	4.4e-11	7.23e-07	AGAAGAGAGAGAGAGAGAGAGAGA
LOC_Os01g07480	LBD	URS00008EA551_39947.5751	105	125	+	27.0909	4.44e-11	4.97e-06	CCCGCCGCCGTCGCCGCCGCC
LOC_Os10g02584	BBR-BPC	URS00008F18EE_39947.3431	1049	1072	-	30.8182	4.53e-11	7.28e-07	AAGAAGAAGAGAGAGAGAGAGAGA
LOC_Os01g74540	GATA	URS00008FCA57_39947.9687	18	44	-	30.5934	4.57e-11	3.63e-06	CTTCCTCATCATCATCATCCTCATCAT
LOC_Os02g55380	ERF	URS00008EA551_39947.5751	222	240	+	24.803	4.61e-11	1.81e-05	CGGCGGAGGCGGCGGCGGT
LOC_Os01g46870	ERF	URS00008E539F_39947.2574	153	173	-	27.0571	4.62e-11	3.1e-06	CCGCCGCCGCCACCGCCACCC
LOC_Os01g12440	ERF	URS00008E539F_39947.2574	153	173	-	27.0571	4.62e-11	3.1e-06	CCGCCGCCGCCACCGCCACCC
LOC_Os10g02584	BBR-BPC	URS00008E8AF1_39947.582	4236	4259	+	30.7879	4.63e-11	7.28e-07	GAGAGAGAGAGAGAGAGATGAAGA
LOC_Os01g46870	ERF	URS00008FC0D3_39947.5456	14	34	-	27.0429	4.76e-11	3.1e-06	CCGCCGCCGCCATCACCGCCG
LOC_Os01g12440	ERF	URS00008FC0D3_39947.5456	14	34	-	27.0429	4.76e-11	3.1e-06	CCGCCGCCGCCATCACCGCCG
LOC_Os10g02584	BBR-BPC	URS00008EA782_39947.3366	71	94	+	30.7273	4.81e-11	7.41e-07	GAGGGAGAGAGAGAGATAGAGGGA
LOC_Os04g32790	ERF	URS00008F7C20_39947.6191	838	858	-	25.1818	4.86e-11	3.93e-06	ATCTCCGCCGCCGCCGCCGCC
LOC_Os04g32790	ERF	URS00008F11BC_39947.883	2411	2431	-	25.1667	5.01e-11	3.93e-06	CTCGCCGCCGCCGCCGCCGCC
LOC_Os01g46870	ERF	URS00008E46C7_39947.462	2266	2286	+	26.9571	5.37e-11	3.23e-06	ACGCCGCCGCCGCCGCCGCCG
LOC_Os01g12440	ERF	URS00008E46C7_39947.462	2266	2286	+	26.9571	5.37e-11	3.23e-06	ACGCCGCCGCCGCCGCCGCCG
LOC_Os10g02584	BBR-BPC	URS00008E8AF1_39947.582	4234	4257	+	30.5	5.6e-11	8.44e-07	GAGAGAGAGAGAGAGAGAGATGAA
LOC_Os01g07120	ERF	URS00008EED40_39947.7607	219	239	-	26.8873	5.91e-11	5.63e-06	TGCGGCGGCGGCGGCGGTGGT
LOC_Os06g04010	BBR-BPC	URS00008E6BFF_39947.4790	2775	2795	+	30.6842	6.24e-11	1.06e-06	CTCTCTCTCTCTCTCTCTCCA
LOC_Os02g42585	ERF	URS00008F11BC_39947.883	2408	2427	+	21.8333	6.61e-11	8.64e-06	GTCGGCGGCGGCGGCGGCGG
LOC_Os01g07480	LBD	URS00008E5621_39947.6846	889	909	+	26.7576	7.15e-11	7e-06	GCCGCCGCCGTCGCCGCCGCG
LOC_Os01g07120	ERF	URS00008F7A78_39947.202	946	966	+	26.7606	7.18e-11	5.63e-06	GGCGGCGGTGGTGGTGGTGGG
LOC_Os01g07120	ERF	URS00008F7A78_39947.202	1127	1147	+	26.7606	7.18e-11	5.63e-06	GGTGGTGGTGGTGGTGGTGGT
LOC_Os10g02584	BBR-BPC	URS00008EF8A4_39947.4084	31	54	+	30.0909	7.21e-11	1.04e-06	GACAGGCAGAGAGAGAGAGAGAGA
LOC_Os10g02584	BBR-BPC	URS00008E706E_39947.4085	490	513	+	30.0909	7.21e-11	1.04e-06	GACAGGCAGAGAGAGAGAGAGAGA
LOC_Os05g03020	C2H2	EL1481	9	27	+	27.3968	7.37e-11	5.51e-05	CCTCCTCCTTCTCCTCCTC
LOC_Os04g32790	ERF	URS00008F97EA_39947.3	501	521	-	24.9545	7.51e-11	5.36e-06	GCCGCCGCCGCCGCCGCCGCA
LOC_Os01g66590	LBD	URS00008EA551_39947.5751	219	239	-	25.4848	8.34e-11	1.07e-05	CCGCCGCCGCCTCCGCCGGCG
LOC_Os01g07480	LBD	URS00008FB68D_39947.7760	1035	1055	-	26.6515	8.34e-11	7.12e-06	CCCTCCGCCGCCGCCGCCGCC
LOC_Os04g32790	ERF	URS00008E5621_39947.6846	886	906	+	24.9091	8.38e-11	5.48e-06	CCCGCCGCCGCCGTCGCCGCC
LOC_Os10g02584	BBR-BPC	URS00008E8AF1_39947.582	4232	4255	+	29.8333	8.46e-11	1.2e-06	ATGAGAGAGAGAGAGAGAGAGATG
LOC_Os11g13840	ERF	URS00008F7A78_39947.202	945	964	-	25	8.96e-11	5.78e-06	CACCACCACCACCGCCGCCG
LOC_Os10g02584	BBR-BPC	URS00008F18EE_39947.3431	1047	1070	-	29.7273	9.05e-11	1.26e-06	GAAGAAGAGAGAGAGAGAGAGAGA
LOC_Os01g46870	ERF	URS00008F870F_39947.6765	6	26	+	26.6143	9.13e-11	5.1e-06	TCGCCGCCGCCACCGCTGCCG
LOC_Os01g12440	ERF	URS00008F870F_39947.6765	6	26	+	26.6143	9.13e-11	5.1e-06	TCGCCGCCGCCACCGCTGCCG
LOC_Os11g13840	ERF	URS00008EED40_39947.7607	215	234	+	24.9545	9.37e-11	5.78e-06	CGCCACCACCGCCGCCGCCG
LOC_Os11g13840	ERF	URS00008F920E_39947.2647	216	235	-	24.9545	9.37e-11	5.78e-06	CGCCGCCACCACCACCGCCG
LOC_Os06g04010	BBR-BPC	URS00008EA782_39947.3366	71	91	-	30.0395	9.49e-11	1.57e-06	CTCTATCTCTCTCTCTCCCTC
LOC_Os01g66590	LBD	URS00008FC0D3_39947.5456	14	34	-	25.4091	9.59e-11	1.07e-05	CCGCCGCCGCCATCACCGCCG
LOC_Os06g09390	ERF	URS00008EA551_39947.5751	222	242	+	24.0152	9.81e-11	1.73e-05	CGGCGGAGGCGGCGGCGGTGG
LOC_Os01g07120	ERF	URS00008E6C61_39947.8031	2298	2318	+	26.5352	9.82e-11	7e-06	GGCGGCGGCGGCGGTGGAGGA
LOC_Os11g13840	ERF	URS00008F7A78_39947.202	939	958	-	24.9394	9.86e-11	5.78e-06	CACCACCGCCGCCGCCGCCT
LOC_Os06g48534	GATA	URS00008EBF49_39947.5115	14	32	-	30.0263	1.01e-10	9.71e-06	GATCATCATCATCATCATC
LOC_Os06g48534	GATA	URS00008F0F20_39947.578	93	111	+	30.0263	1.01e-10	9.71e-06	GATCATCATCATCATCATC
LOC_Os02g42585	ERF	URS00008FDCB8_39947.9287	1519	1538	-	21.6667	1.04e-10	1.08e-05	GGCGGCGGCGACGGTGGCGG
LOC_Os10g02584	BBR-BPC	URS00008F18EE_39947.3431	1039	1062	-	29.5	1.05e-10	1.43e-06	GAGAGAGAGAGAGAGAGAGGAGGC
LOC_Os01g07480	LBD	URS00008E5393_39947.7319	2407	2427	-	26.4697	1.05e-10	7.12e-06	CCCGCCGCCTCCGCCGCCGCT
LOC_Os03g15660	ERF	URS00008F920E_39947.2647	217	236	-	22.6212	1.05e-10	8.28e-05	CCGCCGCCACCACCACCGCC
LOC_Os07g13260	Dof	URS00008E8E95_39947.9458	932	952	-	24.6364	1.06e-10	7.37e-05	TTTTCTTTTTTTTCTTTTTTT
LOC_Os06g04010	BBR-BPC	URS00008FEA4C_39947.4590	3060	3080	-	29.7895	1.09e-10	1.77e-06	CTCTCTCTCTCTCTATCCCTC
LOC_Os01g74540	GATA	URS00008F2D8D_39947.6144	220	246	-	29.0769	1.09e-10	7.57e-06	CAACAAGAACATCATCCTCATCATCAT
LOC_Os11g13840	ERF	URS00008EA551_39947.5751	222	241	-	24.8939	1.1e-10	5.78e-06	CACCGCCGCCGCCTCCGCCG
LOC_Os06g09390	ERF	URS00008F97EA_39947.3	503	523	+	23.9697	1.1e-10	1.73e-05	CGGCGGCGGCGGCGGCGGCGG
LOC_Os06g09390	ERF	URS00008F97EA_39947.3	506	526	+	23.9697	1.1e-10	1.73e-05	CGGCGGCGGCGGCGGCGGCGG
LOC_Os02g42585	ERF	URS00008E6C61_39947.8031	2298	2317	+	21.6515	1.1e-10	1.08e-05	GGCGGCGGCGGCGGTGGAGG
LOC_Os10g02584	BBR-BPC	URS00008FBACA_39947.7231	1793	1816	-	29.4242	1.1e-10	1.48e-06	ACGTGAGAGAGAGAGAGAGAGAGA
LOC_Os11g13840	ERF	URS00008E5393_39947.7319	2409	2428	-	24.8788	1.13e-10	5.78e-06	CCCCGCCGCCTCCGCCGCCG
LOC_Os11g13840	ERF	URS00008EED40_39947.7607	433	452	+	24.8636	1.14e-10	5.78e-06	CGCCGCCTCCGCCGCCGCCG
LOC_Os01g74540	GATA	URS00008E8AF1_39947.582	2865	2891	-	28.967	1.16e-10	7.57e-06	CATCGTCATCATTATCATGATAATGAT
LOC_Os11g13840	ERF	URS00008E5621_39947.6846	888	907	+	24.8333	1.18e-10	5.78e-06	CGCCGCCGCCGTCGCCGCCG
LOC_Os10g02584	BBR-BPC	URS00008EA782_39947.3366	67	90	+	29.303	1.19e-10	1.57e-06	GAGGGAGGGAGAGAGAGAGATAGA
LOC_Os01g07480	LBD	URS00008F11BC_39947.883	2408	2428	-	26.3636	1.23e-10	7.12e-06	GCCGCCGCCGCCGCCGCCGAC
LOC_Os06g04010	BBR-BPC	URS00008FBACA_39947.7231	1786	1806	+	29.5789	1.28e-10	2.03e-06	GCCTCTCTCTCTCTCTCTCTC
LOC_Os04g32790	ERF	URS00008F31B8_39947.7605	82	102	+	24.6667	1.31e-10	7.88e-06	ACCGCCGCCGTCACTACCGCC
LOC_Os01g07480	LBD	URS00008EED40_39947.7607	219	239	+	26.303	1.34e-10	7.12e-06	ACCACCGCCGCCGCCGCCGCA
LOC_Os01g07480	LBD	URS00008E6C61_39947.8031	2301	2321	-	26.2879	1.37e-10	7.12e-06	TCCTCCTCCACCGCCGCCGCC
LOC_Os02g42585	ERF	URS00008FDCB8_39947.9287	1579	1598	-	21.5455	1.41e-10	1.15e-05	GGCGGTGGCGGCGGCGGTAG
LOC_Os06g04010	BBR-BPC	URS00008E8AF1_39947.582	4236	4256	-	29.3947	1.45e-10	2.25e-06	TCATCTCTCTCTCTCTCTCTC
LOC_Os01g46870	ERF	URS00008FD310_39947.2661	602	622	-	26.2714	1.47e-10	6.85e-06	TCGCCGCCGCCGCCACCGCTG
LOC_Os01g12440	ERF	URS00008FD310_39947.2661	602	622	-	26.2714	1.47e-10	6.85e-06	TCGCCGCCGCCGCCACCGCTG
LOC_Os01g07480	LBD	URS00008EBAFC_39947.5111	1676	1696	+	26.2273	1.49e-10	7.12e-06	TTCGCCGCCGCTGCCGCCGCC
LOC_Os01g46870	ERF	URS00008FDCB8_39947.9287	1579	1599	+	26.2571	1.51e-10	6.85e-06	CTACCGCCGCCGCCACCGCCG
LOC_Os01g46870	ERF	URS00008F11BC_39947.883	2407	2427	-	26.2571	1.51e-10	6.85e-06	CCGCCGCCGCCGCCGCCGACG
LOC_Os01g12440	ERF	URS00008FDCB8_39947.9287	1579	1599	+	26.2571	1.51e-10	6.85e-06	CTACCGCCGCCGCCACCGCCG
LOC_Os01g12440	ERF	URS00008F11BC_39947.883	2407	2427	-	26.2571	1.51e-10	6.85e-06	CCGCCGCCGCCGCCGCCGACG
LOC_Os01g07480	LBD	URS00008FDCB8_39947.9287	1518	1538	+	26.2121	1.52e-10	7.12e-06	TCCGCCACCGTCGCCGCCGCC
LOC_Os02g42585	ERF	URS00008F920E_39947.2647	217	236	+	21.5152	1.55e-10	1.15e-05	GGCGGTGGTGGTGGCGGCGG
LOC_Os06g04010	BBR-BPC	URS00008E8AF1_39947.582	4232	4252	-	29.2632	1.56e-10	2.36e-06	CTCTCTCTCTCTCTCTCTCAT
LOC_Os01g07480	LBD	URS00008F97EA_39947.3	510	530	-	26.1818	1.58e-10	7.12e-06	GCTGCCGCCGCCGCCGCCGCC
LOC_Os01g46870	ERF	URS00008E6C61_39947.8031	2297	2317	-	26.2143	1.6e-10	6.85e-06	CCTCCACCGCCGCCGCCGCCA
LOC_Os01g12440	ERF	URS00008E6C61_39947.8031	2297	2317	-	26.2143	1.6e-10	6.85e-06	CCTCCACCGCCGCCGCCGCCA
LOC_Os10g02584	BBR-BPC	URS00008E8AF1_39947.582	4240	4263	+	28.8333	1.61e-10	2.08e-06	GAGAGAGAGAGAGATGAAGAGGGA
LOC_Os01g66590	LBD	URS00008E5393_39947.7319	2409	2429	-	25.0909	1.63e-10	1.6e-05	TCCCCGCCGCCTCCGCCGCCG
LOC_Os01g07480	LBD	URS00008EA551_39947.5751	108	128	+	26.1515	1.64e-10	7.12e-06	GCCGCCGTCGCCGCCGCCGCT
LOC_Os01g07480	LBD	URS00008EED40_39947.7607	428	448	+	26.1515	1.64e-10	7.12e-06	GCCGGCGCCGCCTCCGCCGCC
LOC_Os01g74540	GATA	URS00008FCA57_39947.9687	21	47	-	28.3407	1.64e-10	9.82e-06	CATCTTCCTCATCATCATCATCCTCAT
LOC_Os11g13840	ERF	URS00008EA551_39947.5751	107	126	+	24.6364	1.65e-10	7.61e-06	CGCCGCCGTCGCCGCCGCCG
LOC_Os01g46870	ERF	URS00008EED40_39947.7607	217	237	+	26.1857	1.66e-10	6.85e-06	CCACCACCGCCGCCGCCGCCG
LOC_Os01g12440	ERF	URS00008EED40_39947.7607	217	237	+	26.1857	1.66e-10	6.85e-06	CCACCACCGCCGCCGCCGCCG
LOC_Os06g04010	BBR-BPC	URS00008EF8A4_39947.4084	63	83	-	29.1711	1.66e-10	2.43e-06	ACATCTCTCTCTCTCTCTCTC
LOC_Os06g04010	BBR-BPC	URS00008E706E_39947.4085	522	542	-	29.1711	1.66e-10	2.43e-06	ACATCTCTCTCTCTCTCTCTC
LOC_Os02g42585	ERF	URS00008EA551_39947.5751	106	125	-	21.4848	1.69e-10	1.15e-05	GGCGGCGGCGACGGCGGCGG
LOC_Os10g02584	BBR-BPC	URS00008E8AF1_39947.582	4230	4253	+	28.7424	1.7e-10	2.16e-06	GGATGAGAGAGAGAGAGAGAGAGA
LOC_Os06g04010	BBR-BPC	URS00008E60E8_39947.7113	142	162	-	29.1184	1.71e-10	2.45e-06	TTCTCTCTCTCTCTCTCTCTG
LOC_Os10g02584	BBR-BPC	URS00008EA782_39947.3366	77	100	+	28.7121	1.74e-10	2.17e-06	GAGAGAGAGATAGAGGGAGAGAGT
LOC_Os04g32790	ERF	URS00008EA551_39947.5751	223	243	-	24.5	1.75e-10	9.78e-06	GCCACCGCCGCCGCCTCCGCC
LOC_Os06g48534	GATA	URS00008FCA57_39947.9687	11	29	-	28.9605	1.76e-10	1.51e-05	CATCCTCATCATCATCATC
LOC_Os02g42585	ERF	URS00008FB68D_39947.7760	1035	1054	+	21.4697	1.77e-10	1.15e-05	GGCGGCGGCGGCGGCGGAGG
LOC_Os02g55380	ERF	URS00008F7C20_39947.6191	837	855	+	24.1212	1.8e-10	2.37e-05	TGGCGGCGGCGGCGGCGGA
LOC_Os01g07120	ERF	URS00008E539F_39947.2574	154	174	+	26.0704	1.84e-10	1.2e-05	GGTGGCGGTGGCGGCGGCGGC
LOC_Os04g32790	ERF	URS00008F870F_39947.6765	5	25	+	24.4394	1.91e-10	1e-05	GTCGCCGCCGCCACCGCTGCC
LOC_Os10g02584	BBR-BPC	URS00008EF8A4_39947.4084	33	56	+	28.5303	1.95e-10	2.35e-06	CAGGCAGAGAGAGAGAGAGAGAGA
LOC_Os10g02584	BBR-BPC	URS00008E706E_39947.4085	492	515	+	28.5303	1.95e-10	2.35e-06	CAGGCAGAGAGAGAGAGAGAGAGA
LOC_Os01g07120	ERF	URS00008FB68D_39947.7760	1035	1055	+	25.9577	2.13e-10	1.29e-05	GGCGGCGGCGGCGGCGGAGGG
LOC_Os01g66590	LBD	URS00008EBAFC_39947.5111	1677	1697	+	24.9242	2.16e-10	1.76e-05	TCGCCGCCGCTGCCGCCGCCG
LOC_Os01g66590	LBD	URS00008EA551_39947.5751	106	126	+	24.8939	2.25e-10	1.76e-05	CCGCCGCCGTCGCCGCCGCCG
LOC_Os11g13840	ERF	URS00008FDCB8_39947.9287	1580	1599	+	24.4242	2.26e-10	9.59e-06	TACCGCCGCCGCCACCGCCG
LOC_Os11g13840	ERF	URS00008E6C61_39947.8031	2300	2319	-	24.4091	2.33e-10	9.59e-06	CTCCTCCACCGCCGCCGCCG
LOC_Os03g60630	Dof	URS00008E8E95_39947.9458	933	953	+	23.9394	2.35e-10	0.000162	AAAAAAGAAAAAAAAGAAAAG
LOC_Os01g46870	ERF	URS00008E5621_39947.6846	884	904	+	25.9143	2.37e-10	9.28e-06	CCCCCGCCGCCGCCGTCGCCG
LOC_Os01g12440	ERF	URS00008E5621_39947.6846	884	904	+	25.9143	2.37e-10	9.28e-06	CCCCCGCCGCCGCCGTCGCCG
LOC_Os01g74540	GATA	URS00008FCA57_39947.9687	6	32	-	27.6264	2.43e-10	1.34e-05	CATCATCCTCATCATCATCATCCTCAC
LOC_Os02g55380	ERF	URS00008F97EA_39947.3	503	521	+	23.9697	2.44e-10	2.37e-05	CGGCGGCGGCGGCGGCGGC
LOC_Os02g55380	ERF	URS00008F97EA_39947.3	506	524	+	23.9697	2.44e-10	2.37e-05	CGGCGGCGGCGGCGGCGGC
LOC_Os02g55380	ERF	URS00008F97EA_39947.3	509	527	+	23.9697	2.44e-10	2.37e-05	CGGCGGCGGCGGCGGCGGC
LOC_Os02g55380	ERF	URS00008F11BC_39947.883	2410	2428	+	23.9697	2.44e-10	2.37e-05	CGGCGGCGGCGGCGGCGGC
LOC_Os02g55380	ERF	URS00008E46C7_39947.462	2268	2286	-	23.9697	2.44e-10	2.37e-05	CGGCGGCGGCGGCGGCGGC
LOC_Os11g13840	ERF	URS00008F11BC_39947.883	2407	2426	-	24.3636	2.45e-10	9.59e-06	CGCCGCCGCCGCCGCCGACG
LOC_Os01g07480	LBD	URS00008FDDAA_39947.2947	57	77	-	25.803	2.56e-10	1.04e-05	AACGCCGCCGCCGCCGCCGCC
LOC_Os01g66590	LBD	URS00008E46C7_39947.462	2266	2286	+	24.7879	2.63e-10	1.88e-05	ACGCCGCCGCCGCCGCCGCCG
LOC_Os01g07480	LBD	URS00008E6C61_39947.8031	2298	2318	-	25.7727	2.65e-10	1.04e-05	TCCTCCACCGCCGCCGCCGCC
LOC_Os02g55380	ERF	URS00008FB68D_39947.7760	1034	1052	+	23.9242	2.72e-10	2.37e-05	GGGCGGCGGCGGCGGCGGA
LOC_Os10g02584	BBR-BPC	URS00008E60E8_39947.7113	142	165	+	27.9394	2.79e-10	3.31e-06	CAGAGAGAGAGAGAGAGAGAATCA
LOC_Os04g32790	ERF	URS00008EBAFC_39947.5111	1676	1696	+	24.2121	2.82e-10	1.38e-05	TTCGCCGCCGCTGCCGCCGCC
LOC_Os11g13840	ERF	URS00008FDCB8_39947.9287	1517	1536	+	24.2879	2.82e-10	1.05e-05	CTCCGCCACCGTCGCCGCCG
LOC_Os02g42585	ERF	URS00008E539F_39947.2574	157	176	+	21.2727	2.88e-10	1.61e-05	GGCGGTGGCGGCGGCGGCCG
LOC_Os02g42585	ERF	URS00008F7A78_39947.202	946	965	+	21.2727	2.88e-10	1.61e-05	GGCGGCGGTGGTGGTGGTGG
LOC_Os11g13840	ERF	URS00008FC0D3_39947.5456	14	33	-	24.2424	2.95e-10	1.05e-05	CGCCGCCGCCATCACCGCCG
LOC_Os01g07480	LBD	URS00008EA551_39947.5751	217	237	-	25.6818	2.95e-10	1.05e-05	GCCGCCGCCTCCGCCGGCGGC
LOC_Os01g46870	ERF	URS00008E46C7_39947.462	2272	2292	+	25.7429	2.98e-10	1.11e-05	CCGCCGCCGCCGCCGCTGGCG
LOC_Os01g12440	ERF	URS00008E46C7_39947.462	2272	2292	+	25.7429	2.98e-10	1.11e-05	CCGCCGCCGCCGCCGCTGGCG
LOC_Os01g07480	LBD	URS00008F7C20_39947.6191	838	858	-	25.6515	3.07e-10	1.05e-05	ATCTCCGCCGCCGCCGCCGCC
LOC_Os01g07480	LBD	URS00008FDCB8_39947.9287	1581	1601	+	25.6515	3.07e-10	1.05e-05	ACCGCCGCCGCCACCGCCGGA
LOC_Os04g32790	ERF	URS00008FDDAA_39947.2947	57	77	-	24.1364	3.25e-10	1.42e-05	AACGCCGCCGCCGCCGCCGCC
LOC_Os04g32790	ERF	URS00008EA551_39947.5751	220	240	-	24.1364	3.25e-10	1.42e-05	ACCGCCGCCGCCTCCGCCGGC
LOC_Os01g07480	LBD	URS00008F11BC_39947.883	2411	2431	-	25.6061	3.26e-10	1.06e-05	CTCGCCGCCGCCGCCGCCGCC
LOC_Os02g55380	ERF	URS00008E539F_39947.2574	113	131	+	23.8182	3.34e-10	2.51e-05	GGGCGGCGGCGGCGGAGGT
LOC_Os11g13840	ERF	URS00008FB68D_39947.7760	1037	1056	-	24.1667	3.36e-10	1.15e-05	CCCCTCCGCCGCCGCCGCCG
LOC_Os02g42585	ERF	URS00008F11BC_39947.883	2411	2430	+	21.197	3.43e-10	1.79e-05	GGCGGCGGCGGCGGCGGCGA
LOC_Os02g55380	ERF	URS00008E6C61_39947.8031	2300	2318	+	23.7879	3.58e-10	2.51e-05	CGGCGGCGGCGGTGGAGGA
LOC_Os06g04010	BBR-BPC	URS00008EB840_39947.2418	5383	5403	+	27.9211	3.66e-10	5.13e-06	CTCTCTCTCTCTCTCTGTTTA
LOC_Os07g10410	ERF	URS00008EC65F_39947.9672	33	47	-	19.8333	3.73e-10	0.000147	CCGCCGCCGCCGGCG
LOC_Os07g10410	ERF	URS00008F5AB8_39947.6100	653	667	+	19.8333	3.73e-10	0.000147	CCGCCGCCGCCGGCG
LOC_Os01g07480	LBD	URS00008E5621_39947.6846	994	1014	+	25.5	3.76e-10	1.18e-05	GCCACCGCAGCCGCCGCCGCC
LOC_Os06g04010	BBR-BPC	URS00008F7A78_39947.202	1003	1023	-	27.8684	3.8e-10	5.22e-06	TTACCTCTCTCTCTCTCTCTC
LOC_Os05g03020	C2H2	URS00008E97E1_39947.4447	7	25	-	25.873	3.81e-10	0.000106	CCTCCTCTTCCTCCTCATC
LOC_Os02g55380	ERF	URS00008FB68D_39947.7760	1037	1055	+	23.7424	3.83e-10	2.51e-05	CGGCGGCGGCGGCGGAGGG
LOC_Os01g66590	LBD	URS00008F97EA_39947.3	509	529	-	24.5455	3.84e-10	2.51e-05	CTGCCGCCGCCGCCGCCGCCG
LOC_Os01g46870	ERF	URS00008FDDAA_39947.2947	56	76	-	25.5429	3.87e-10	1.38e-05	ACGCCGCCGCCGCCGCCGCCC
LOC_Os01g12440	ERF	URS00008FDDAA_39947.2947	56	76	-	25.5429	3.87e-10	1.38e-05	ACGCCGCCGCCGCCGCCGCCC
LOC_Os10g02584	BBR-BPC	URS00008FEA4C_39947.4590	3056	3079	+	27.3939	3.89e-10	4.54e-06	CAGAGAGGGATAGAGAGAGAGAGA
LOC_Os11g13840	ERF	URS00008F160A_39947.2563	521	540	+	24.0455	3.95e-10	1.29e-05	CGTCACCGCCGCCGCCGCCA
LOC_Os01g07480	LBD	URS00008ECE7E_39947.4366	247	267	+	25.4394	4.03e-10	1.22e-05	GCCTCCGCCACCGCCGGCGCC
LOC_Os11g13840	ERF	URS00008F97EA_39947.3	509	528	-	24	4.12e-10	1.29e-05	TGCCGCCGCCGCCGCCGCCG
LOC_Os02g42585	ERF	URS00008ECBBB_39947.7972	1007	1026	-	21.1212	4.15e-10	2.03e-05	GGCGGCGGCGGTGGGGGTGG
LOC_Os10g02584	BBR-BPC	URS00008EF8A4_39947.4084	61	84	+	27.2727	4.18e-10	4.73e-06	GAGAGAGAGAGAGAGAGAGATGTG
LOC_Os10g02584	BBR-BPC	URS00008E706E_39947.4085	520	543	+	27.2727	4.18e-10	4.73e-06	GAGAGAGAGAGAGAGAGAGATGTG
LOC_Os09g13940	ERF	URS00008EED40_39947.7607	1	15	-	22.9242	4.2e-10	3.29e-05	CCGCCGCCGCCGCCA
LOC_Os09g13940	ERF	URS00008F7C20_39947.6191	837	851	-	22.9242	4.2e-10	3.29e-05	CCGCCGCCGCCGCCA
LOC_Os09g13940	ERF	URS00008E6C61_39947.8031	2297	2311	-	22.9242	4.2e-10	3.29e-05	CCGCCGCCGCCGCCA
LOC_Os07g47330	ERF	URS00008EED40_39947.7607	1	15	-	21.7727	4.2e-10	7.2e-05	CCGCCGCCGCCGCCA
LOC_Os07g47330	ERF	URS00008F7C20_39947.6191	837	851	-	21.7727	4.2e-10	7.2e-05	CCGCCGCCGCCGCCA
LOC_Os07g47330	ERF	URS00008E6C61_39947.8031	2297	2311	-	21.7727	4.2e-10	7.2e-05	CCGCCGCCGCCGCCA
LOC_Os04g46240	ERF	URS00008EED40_39947.7607	220	234	+	23.7576	4.2e-10	5.23e-05	CCACCGCCGCCGCCG
LOC_Os04g46240	ERF	URS00008ECBBB_39947.7972	1013	1027	+	23.7576	4.2e-10	5.23e-05	CCACCGCCGCCGCCG
LOC_Os03g64260	ERF	URS00008EED40_39947.7607	436	450	+	22.0303	4.2e-10	3.12e-05	CGCCTCCGCCGCCGC
LOC_Os02g43820	ERF	URS00008EED40_39947.7607	220	234	+	23.7576	4.2e-10	5.24e-05	CCACCGCCGCCGCCG
LOC_Os02g43820	ERF	URS00008ECBBB_39947.7972	1013	1027	+	23.7576	4.2e-10	5.24e-05	CCACCGCCGCCGCCG
LOC_Os04g46240	ERF	URS00008F7A78_39947.202	942	956	-	23.7576	4.2e-10	5.23e-05	CCACCGCCGCCGCCG
LOC_Os04g46240	ERF	URS00008E6C61_39947.8031	2300	2314	-	23.7576	4.2e-10	5.23e-05	CCACCGCCGCCGCCG
LOC_Os03g64260	ERF	URS00008E5393_39947.7319	2408	2422	-	22.0303	4.2e-10	3.12e-05	CGCCTCCGCCGCCGC
LOC_Os02g43820	ERF	URS00008F7A78_39947.202	942	956	-	23.7576	4.2e-10	5.24e-05	CCACCGCCGCCGCCG
LOC_Os02g43820	ERF	URS00008E6C61_39947.8031	2300	2314	-	23.7576	4.2e-10	5.24e-05	CCACCGCCGCCGCCG
LOC_Os09g13940	ERF	URS00008F160A_39947.2563	526	540	+	22.9242	4.2e-10	3.29e-05	CCGCCGCCGCCGCCA
LOC_Os07g47330	ERF	URS00008F160A_39947.2563	526	540	+	21.7727	4.2e-10	7.2e-05	CCGCCGCCGCCGCCA
LOC_Os10g02584	BBR-BPC	URS00008E6BFF_39947.4790	2772	2795	-	27.197	4.37e-10	4.87e-06	TGGAGAGAGAGAGAGAGAGAGATC
LOC_Os02g47810	Dof	URS00008ED153_39947.2823	2026	2046	+	22.1667	4.45e-10	0.000316	AATGAAAAAAAAAAGTAAAAA
LOC_Os01g07120	ERF	URS00008F7A78_39947.202	1124	1144	+	25.3521	4.58e-10	2.47e-05	TGAGGTGGTGGTGGTGGTGGT
LOC_Os10g02584	BBR-BPC	URS00008F7A78_39947.202	1001	1024	+	27.0758	4.69e-10	5.14e-06	GAGAGAGAGAGAGAGAGAGGTAAG
LOC_Os01g07120	ERF	URS00008FC0D3_39947.5456	15	35	+	25.3239	4.73e-10	2.47e-05	GGCGGTGATGGCGGCGGCGGC
LOC_Os01g07480	LBD	URS00008F3A23_39947.6047	96	116	-	25.303	4.73e-10	1.37e-05	GCCGCCGCAGACGCCGCCGCC
LOC_Os10g02584	BBR-BPC	URS00008E8AF1_39947.582	4238	4261	+	27.0455	4.77e-10	5.15e-06	GAGAGAGAGAGAGAGATGAAGAGG
LOC_Os05g03020	C2H2	URS00008EC72E_39947.7242	1582	1600	-	25.6746	4.91e-10	0.000106	CTTCTTCTTCCTCCTCCTC
LOC_Os10g02584	BBR-BPC	URS00008FEA4C_39947.4590	3060	3083	+	27	4.91e-10	5.22e-06	GAGGGATAGAGAGAGAGAGAGGGT
LOC_Os04g32790	ERF	URS00008F3A23_39947.6047	99	119	-	23.8485	5.12e-10	2.11e-05	GCCGCCGCCGCAGACGCCGCC
LOC_Os01g07120	ERF	URS00008F97EA_39947.3	501	521	+	25.1972	5.5e-10	2.59e-05	TGCGGCGGCGGCGGCGGCGGC
LOC_Os02g42585	ERF	URS00008FDCB8_39947.9287	1510	1529	-	21	5.51e-10	2.54e-05	GACGGTGGCGGAGGCGGAGG
LOC_Os02g55380	ERF	URS00008F7C20_39947.6191	840	858	+	23.5303	5.55e-10	3.21e-05	CGGCGGCGGCGGCGGAGAT
LOC_Os11g13840	ERF	URS00008FDDAA_39947.2947	59	78	-	23.803	5.59e-10	1.68e-05	CAACGCCGCCGCCGCCGCCG
LOC_Os06g48534	GATA	URS00008FAF24_39947.6508	377	395	-	27.3421	5.59e-10	4.32e-05	CATCATCATCATCATCAAA
LOC_Os01g07120	ERF	URS00008FDCB8_39947.9287	1518	1538	-	25.1831	5.61e-10	2.59e-05	GGCGGCGGCGACGGTGGCGGA
LOC_Os05g03020	C2H2	URS00008E97E1_39947.4447	10	28	-	25.5397	5.66e-10	0.000106	CCGCCTCCTCTTCCTCCTC
LOC_Os06g09390	ERF	URS00008FB68D_39947.7760	1034	1054	+	23.1667	5.72e-10	6.75e-05	GGGCGGCGGCGGCGGCGGAGG
LOC_Os02g55380	ERF	URS00008E539F_39947.2574	156	174	+	23.5152	5.74e-10	3.21e-05	TGGCGGTGGCGGCGGCGGC
LOC_Os11g13840	ERF	URS00008FDCB8_39947.9287	1511	1530	+	23.7727	5.79e-10	1.68e-05	CTCCGCCTCCGCCACCGTCG
LOC_Os10g02584	BBR-BPC	URS00008EAC01_39947.5239	122	145	+	26.697	5.84e-10	6.13e-06	GACTGAGAGAGAGGGAGAGAGAGC
LOC_Os01g46870	ERF	URS00008F7A78_39947.202	939	959	-	25.1857	6.04e-10	2.05e-05	CCACCACCGCCGCCGCCGCCT
LOC_Os01g12440	ERF	URS00008F7A78_39947.202	939	959	-	25.1857	6.04e-10	2.05e-05	CCACCACCGCCGCCGCCGCCT
LOC_Os04g32790	ERF	URS00008ECE7E_39947.4366	409	429	-	23.7424	6.09e-10	2.39e-05	GCCTCCGCCGCAGCAGCCGCC
LOC_Os01g07480	LBD	URS00008EED40_39947.7607	431	451	+	25.0909	6.1e-10	1.68e-05	GGCGCCGCCTCCGCCGCCGCC
LOC_Os10g02584	BBR-BPC	URS00008EA782_39947.3366	69	92	+	26.6061	6.16e-10	6.37e-06	GGGAGGGAGAGAGAGAGATAGAGG
LOC_Os06g04010	BBR-BPC	URS00008EA782_39947.3366	79	99	-	27.0526	6.16e-10	8.32e-06	CTCTCTCCCTCTATCTCTCTC
LOC_Os01g07480	LBD	URS00008F7C20_39947.6191	720	740	-	25.0758	6.21e-10	1.68e-05	TCCGCCTCCGCCTCCGCCTCC
LOC_Os06g48534	GATA	URS00008FCA57_39947.9687	29	47	-	27.25	6.21e-10	4.36e-05	CATCTTCCTCATCATCATC
LOC_Os11g13840	ERF	URS00008FD310_39947.2661	608	627	-	23.7273	6.25e-10	1.75e-05	CCCCGTCGCCGCCGCCGCCA
LOC_Os02g55380	ERF	URS00008EED40_39947.7607	219	237	-	23.4545	6.35e-10	3.32e-05	CGGCGGCGGCGGCGGTGGT
LOC_Os01g74540	GATA	URS00008FCA57_39947.9687	27	53	-	25.7473	6.48e-10	3.31e-05	CATCATCATCTTCCTCATCATCATCAT
LOC_Os01g46870	ERF	URS00008F97EA_39947.3	500	520	-	25.1143	6.58e-10	2.14e-05	CCGCCGCCGCCGCCGCCGCAC
LOC_Os01g12440	ERF	URS00008F97EA_39947.3	500	520	-	25.1143	6.58e-10	2.14e-05	CCGCCGCCGCCGCCGCCGCAC
LOC_Os01g66590	LBD	URS00008ECE7E_39947.4366	408	428	-	24.1667	6.63e-10	3.79e-05	CCTCCGCCGCAGCAGCCGCCG
LOC_Os06g09390	ERF	URS00008F11BC_39947.883	2410	2430	+	23.0909	6.66e-10	6.75e-05	CGGCGGCGGCGGCGGCGGCGA
LOC_Os02g42585	ERF	URS00008F920E_39947.2647	214	233	+	20.9242	6.69e-10	2.91e-05	GTCGGCGGTGGTGGTGGCGG
LOC_Os01g66590	LBD	URS00008F3A23_39947.6047	98	118	-	24.1515	6.77e-10	3.79e-05	CCGCCGCCGCAGACGCCGCCG
LOC_Os01g46870	ERF	URS00008EA551_39947.5751	219	239	-	25.0714	6.95e-10	2.17e-05	CCGCCGCCGCCTCCGCCGGCG
LOC_Os01g12440	ERF	URS00008EA551_39947.5751	219	239	-	25.0714	6.95e-10	2.17e-05	CCGCCGCCGCCTCCGCCGGCG
LOC_Os04g32790	ERF	URS00008EED40_39947.7607	428	448	+	23.6515	6.98e-10	2.61e-05	GCCGGCGCCGCCTCCGCCGCC
LOC_Os01g74540	GATA	URS00008FCA57_39947.9687	9	35	-	25.5824	7.04e-10	3.36e-05	CATCATCATCCTCATCATCATCATCCT
LOC_Os01g07120	ERF	URS00008E46C7_39947.462	2268	2288	-	24.9859	7.06e-10	3.07e-05	AGCGGCGGCGGCGGCGGCGGC
LOC_Os11g13840	ERF	URS00008E5621_39947.6846	996	1015	+	23.6212	7.18e-10	1.94e-05	CACCGCAGCCGCCGCCGCCG
LOC_Os06g09390	ERF	URS00008E539F_39947.2574	153	173	+	23.0455	7.29e-10	6.75e-05	GGGTGGCGGTGGCGGCGGCGG
LOC_Os01g46870	ERF	URS00008F97EA_39947.3	512	532	-	25.0286	7.32e-10	2.19e-05	CCGCTGCCGCCGCCGCCGCCG
LOC_Os01g12440	ERF	URS00008F97EA_39947.3	512	532	-	25.0286	7.32e-10	2.19e-05	CCGCTGCCGCCGCCGCCGCCG
LOC_Os01g46870	ERF	URS00008FDCB8_39947.9287	1513	1533	+	25	7.57e-10	2.19e-05	CCGCCTCCGCCACCGTCGCCG
LOC_Os01g12440	ERF	URS00008FDCB8_39947.9287	1513	1533	+	25	7.57e-10	2.19e-05	CCGCCTCCGCCACCGTCGCCG
LOC_Os01g74540	GATA	URS00008E8AF1_39947.582	2868	2894	-	25.4286	7.61e-10	3.41e-05	CATCATCGTCATCATTATCATGATAAT
LOC_Os06g09390	ERF	URS00008F160A_39947.2563	529	549	-	23.0152	7.74e-10	6.75e-05	TGGTGATGATGGCGGCGGCGG
LOC_Os10g02584	BBR-BPC	URS00008F7A78_39947.202	983	1006	+	26.1818	7.87e-10	8.02e-06	AAGGAGAAGAGAGAGAGAGAGAGA
LOC_Os09g13940	ERF	URS00008FDDAA_39947.2947	59	73	-	22.6061	7.93e-10	3.29e-05	CCGCCGCCGCCGCCG
LOC_Os09g13940	ERF	URS00008EA10D_39947.6998	214	228	-	22.6061	7.93e-10	3.29e-05	CCGCCGCCGCCGCCG
LOC_Os09g13940	ERF	URS00008F97EA_39947.3	503	517	-	22.6061	7.93e-10	3.29e-05	CCGCCGCCGCCGCCG
LOC_Os09g13940	ERF	URS00008F97EA_39947.3	506	520	-	22.6061	7.93e-10	3.29e-05	CCGCCGCCGCCGCCG
LOC_Os09g13940	ERF	URS00008F97EA_39947.3	509	523	-	22.6061	7.93e-10	3.29e-05	CCGCCGCCGCCGCCG
LOC_Os09g13940	ERF	URS00008F97EA_39947.3	512	526	-	22.6061	7.93e-10	3.29e-05	CCGCCGCCGCCGCCG
LOC_Os09g13940	ERF	URS00008F7C20_39947.6191	840	854	-	22.6061	7.93e-10	3.29e-05	CCGCCGCCGCCGCCG
LOC_Os09g13940	ERF	URS00008FB68D_39947.7760	1037	1051	-	22.6061	7.93e-10	3.29e-05	CCGCCGCCGCCGCCG
LOC_Os09g13940	ERF	URS00008FD7DF_39947.3131	1721	1735	-	22.6061	7.93e-10	3.29e-05	CCGCCGCCGCCGCCG
LOC_Os09g13940	ERF	URS00008F11BC_39947.883	2410	2424	-	22.6061	7.93e-10	3.29e-05	CCGCCGCCGCCGCCG
LOC_Os09g13940	ERF	URS00008F11BC_39947.883	2413	2427	-	22.6061	7.93e-10	3.29e-05	CCGCCGCCGCCGCCG
LOC_Os07g10410	ERF	URS00008EB0AF_39947.5150	1004	1018	+	19.5606	7.93e-10	0.000208	CCGTCGCCGCCGGCG
LOC_Os03g64260	ERF	URS00008EED40_39947.7607	224	238	+	21.9848	7.93e-10	3.12e-05	CGCCGCCGCCGCCGC
LOC_Os03g64260	ERF	URS00008F7A78_39947.202	456	470	+	21.9848	7.93e-10	3.12e-05	CGCCGCCGCCGCCGC
LOC_Os03g64260	ERF	URS00008F7A78_39947.202	774	788	+	21.9848	7.93e-10	3.12e-05	CGCCGCCGCCGCCGC
LOC_Os03g64260	ERF	URS00008FDCB8_39947.9287	1430	1444	+	21.9848	7.93e-10	3.12e-05	CGCCGCCGCCGCCGC
LOC_Os03g64260	ERF	URS00008E46C7_39947.462	2267	2281	+	21.9848	7.93e-10	3.12e-05	CGCCGCCGCCGCCGC
LOC_Os03g64260	ERF	URS00008E46C7_39947.462	2270	2284	+	21.9848	7.93e-10	3.12e-05	CGCCGCCGCCGCCGC
LOC_Os03g64260	ERF	URS00008E46C7_39947.462	2273	2287	+	21.9848	7.93e-10	3.12e-05	CGCCGCCGCCGCCGC
LOC_Os09g13940	ERF	URS00008EED40_39947.7607	223	237	+	22.6061	7.93e-10	3.29e-05	CCGCCGCCGCCGCCG
LOC_Os09g13940	ERF	URS00008F7A78_39947.202	455	469	+	22.6061	7.93e-10	3.29e-05	CCGCCGCCGCCGCCG
LOC_Os09g13940	ERF	URS00008E46C7_39947.462	2269	2283	+	22.6061	7.93e-10	3.29e-05	CCGCCGCCGCCGCCG
LOC_Os09g13940	ERF	URS00008E46C7_39947.462	2272	2286	+	22.6061	7.93e-10	3.29e-05	CCGCCGCCGCCGCCG
LOC_Os03g64260	ERF	URS00008FDDAA_39947.2947	58	72	-	21.9848	7.93e-10	3.12e-05	CGCCGCCGCCGCCGC
LOC_Os03g64260	ERF	URS00008FDDAA_39947.2947	61	75	-	21.9848	7.93e-10	3.12e-05	CGCCGCCGCCGCCGC
LOC_Os03g64260	ERF	URS00008EA10D_39947.6998	216	230	-	21.9848	7.93e-10	3.12e-05	CGCCGCCGCCGCCGC
LOC_Os03g64260	ERF	URS00008F97EA_39947.3	502	516	-	21.9848	7.93e-10	3.12e-05	CGCCGCCGCCGCCGC
LOC_Os03g64260	ERF	URS00008F97EA_39947.3	505	519	-	21.9848	7.93e-10	3.12e-05	CGCCGCCGCCGCCGC
LOC_Os03g64260	ERF	URS00008F97EA_39947.3	508	522	-	21.9848	7.93e-10	3.12e-05	CGCCGCCGCCGCCGC
LOC_Os03g64260	ERF	URS00008F97EA_39947.3	511	525	-	21.9848	7.93e-10	3.12e-05	CGCCGCCGCCGCCGC
LOC_Os03g64260	ERF	URS00008F7C20_39947.6191	839	853	-	21.9848	7.93e-10	3.12e-05	CGCCGCCGCCGCCGC
LOC_Os03g64260	ERF	URS00008FB68D_39947.7760	1036	1050	-	21.9848	7.93e-10	3.12e-05	CGCCGCCGCCGCCGC
LOC_Os03g64260	ERF	URS00008F11BC_39947.883	2412	2426	-	21.9848	7.93e-10	3.12e-05	CGCCGCCGCCGCCGC
LOC_Os03g64260	ERF	URS00008F11BC_39947.883	2415	2429	-	21.9848	7.93e-10	3.12e-05	CGCCGCCGCCGCCGC
LOC_Os02g42585	ERF	URS00008F97EA_39947.3	510	529	+	20.8485	8.05e-10	3.32e-05	GGCGGCGGCGGCGGCGGCAG
LOC_Os01g07120	ERF	URS00008F7C20_39947.6191	838	858	+	24.8732	8.09e-10	3.33e-05	GGCGGCGGCGGCGGCGGAGAT
LOC_Os04g32790	ERF	URS00008E46C7_39947.462	2265	2285	+	23.5606	8.09e-10	2.69e-05	CACGCCGCCGCCGCCGCCGCC
LOC_Os04g32790	ERF	URS00008E5E22_39947.8303	435	455	-	23.5455	8.23e-10	2.69e-05	TCCGCCGCCGTCGTCGTCGCC
LOC_Os04g32790	ERF	URS00008FD310_39947.2661	603	623	-	23.5455	8.23e-10	2.69e-05	GTCGCCGCCGCCGCCACCGCT
LOC_Os10g02584	BBR-BPC	URS00008EA782_39947.3366	65	88	+	26.0606	8.44e-10	8.48e-06	AAGAGGGAGGGAGAGAGAGAGATA
LOC_Os06g04010	BBR-BPC	URS00008EA782_39947.3366	75	95	-	26.5	8.5e-10	1.13e-05	CTCCCTCTATCTCTCTCTCTC
LOC_Os01g74540	GATA	URS00008F2D8D_39947.6144	217	243	-	25.1868	8.6e-10	3.62e-05	CAAGAACATCATCCTCATCATCATCAA
LOC_Os11g13840	ERF	URS00008F11BC_39947.883	2413	2432	-	23.4848	8.68e-10	2.19e-05	CCTCGCCGCCGCCGCCGCCG
LOC_Os11g13840	ERF	URS00008EBAFC_39947.5111	1678	1697	+	23.4848	8.68e-10	2.19e-05	CGCCGCCGCTGCCGCCGCCG
LOC_Os01g66590	LBD	URS00008F7C20_39947.6191	837	857	-	23.9697	8.73e-10	4.56e-05	TCTCCGCCGCCGCCGCCGCCA
LOC_Os04g57340	ERF	URS00008EED40_39947.7607	1	15	+	22.4545	8.92e-10	0.000125	TGGCGGCGGCGGCGG
LOC_Os04g57340	ERF	URS00008F7C20_39947.6191	837	851	+	22.4545	8.92e-10	0.000125	TGGCGGCGGCGGCGG
LOC_Os04g57340	ERF	URS00008E6C61_39947.8031	2297	2311	+	22.4545	8.92e-10	0.000125	TGGCGGCGGCGGCGG
LOC_Os03g09170	ERF	URS00008EED40_39947.7607	1	15	-	22.7273	8.92e-10	0.000176	CCGCCGCCGCCGCCA
LOC_Os03g09170	ERF	URS00008F160A_39947.2563	526	540	+	22.7273	8.92e-10	0.000176	CCGCCGCCGCCGCCA
LOC_Os03g09170	ERF	URS00008F7C20_39947.6191	837	851	-	22.7273	8.92e-10	0.000176	CCGCCGCCGCCGCCA
LOC_Os03g09170	ERF	URS00008E6C61_39947.8031	2297	2311	-	22.7273	8.92e-10	0.000176	CCGCCGCCGCCGCCA
LOC_Os04g57340	ERF	URS00008F160A_39947.2563	526	540	-	22.4545	8.92e-10	0.000125	TGGCGGCGGCGGCGG
LOC_Os01g46870	ERF	URS00008F920E_39947.2647	219	239	-	24.8571	8.98e-10	2.51e-05	ACTCCGCCGCCACCACCACCG
LOC_Os01g12440	ERF	URS00008F920E_39947.2647	219	239	-	24.8571	8.98e-10	2.51e-05	ACTCCGCCGCCACCACCACCG
LOC_Os04g32790	ERF	URS00008FDDAA_39947.2947	54	74	-	23.4848	9.02e-10	2.83e-05	GCCGCCGCCGCCGCCGCCCCA
LOC_Os01g07480	LBD	URS00008E539F_39947.2574	154	174	-	24.7273	9.28e-10	2.42e-05	GCCGCCGCCGCCACCGCCACC
LOC_Os02g42585	ERF	URS00008FDDAA_39947.2947	57	76	+	20.7727	9.53e-10	3.54e-05	GGCGGCGGCGGCGGCGGCGT
LOC_Os02g42585	ERF	URS00008E46C7_39947.462	2266	2285	-	20.7727	9.53e-10	3.54e-05	GGCGGCGGCGGCGGCGGCGT
LOC_Os10g02584	BBR-BPC	URS00008F7A78_39947.202	985	1008	+	25.8485	9.54e-10	9.33e-06	GGAGAAGAGAGAGAGAGAGAGAGA
LOC_Os10g02584	BBR-BPC	URS00008E90D4_39947.9353	1325	1348	-	25.8485	9.54e-10	9.33e-06	AAGGGAGAGAGAATGGGAGAGAGA
LOC_Os01g46870	ERF	URS00008F31B8_39947.7605	83	103	+	24.8	9.6e-10	2.51e-05	CCGCCGCCGTCACTACCGCCG
LOC_Os01g12440	ERF	URS00008F31B8_39947.7605	83	103	+	24.8	9.6e-10	2.51e-05	CCGCCGCCGTCACTACCGCCG
LOC_Os06g09390	ERF	URS00008F920E_39947.2647	219	239	+	22.8939	9.67e-10	7.59e-05	CGGTGGTGGTGGCGGCGGAGT
LOC_Os04g32790	ERF	URS00008FD310_39947.2661	600	620	-	23.4394	9.69e-10	2.92e-05	GCCGCCGCCGCCACCGCTGCA
LOC_Os01g46870	ERF	URS00008E5621_39947.6846	890	910	+	24.7857	9.77e-10	2.51e-05	CCGCCGCCGTCGCCGCCGCGG
LOC_Os01g12440	ERF	URS00008E5621_39947.6846	890	910	+	24.7857	9.77e-10	2.51e-05	CCGCCGCCGTCGCCGCCGCGG
LOC_Os01g66590	LBD	URS00008F31B8_39947.7605	83	103	+	23.8788	9.91e-10	4.85e-05	CCGCCGCCGTCACTACCGCCG
LOC_Os01g07480	LBD	URS00008ECE7E_39947.4366	406	426	-	24.6667	9.95e-10	2.52e-05	TCCGCCGCAGCAGCCGCCGCG
LOC_Os06g48534	GATA	URS00008FAF24_39947.6508	389	407	-	26.6711	1.01e-09	6.47e-05	CCCCATCATCATCATCATC
LOC_Os01g46870	ERF	URS00008F920E_39947.2647	216	236	-	24.7571	1.01e-09	2.51e-05	CCGCCGCCACCACCACCGCCG
LOC_Os01g12440	ERF	URS00008F920E_39947.2647	216	236	-	24.7571	1.01e-09	2.51e-05	CCGCCGCCACCACCACCGCCG
LOC_Os11g13840	ERF	URS00008F78F9_39947.232	42	61	-	23.3636	1.02e-09	2.42e-05	CACCGTCGCCGTCGCCGCCG
LOC_Os11g13840	ERF	URS00008FA89E_39947.205	192	211	-	23.3636	1.02e-09	2.42e-05	CTCCTCCACCGCCGCCGTCG
LOC_Os01g46870	ERF	URS00008E5621_39947.6846	1001	1021	+	24.7429	1.03e-09	2.51e-05	CAGCCGCCGCCGCCGCGGCCC
LOC_Os01g12440	ERF	URS00008E5621_39947.6846	1001	1021	+	24.7429	1.03e-09	2.51e-05	CAGCCGCCGCCGCCGCGGCCC
LOC_Os04g32790	ERF	URS00008E5621_39947.6846	889	909	+	23.3939	1.04e-09	3.02e-05	GCCGCCGCCGTCGCCGCCGCG
LOC_Os02g42585	ERF	URS00008E5621_39947.6846	995	1014	-	20.7273	1.05e-09	3.54e-05	GGCGGCGGCGGCTGCGGTGG
LOC_Os10g02584	BBR-BPC	URS00008EAD18_39947.94	320	343	-	25.6818	1.05e-09	1.01e-05	ATGAGGGAGAAAGAGAGAAAGAGA
LOC_Os01g07120	ERF	URS00008FDCB8_39947.9287	1515	1535	-	24.6338	1.06e-09	4.1e-05	GGCGGCGACGGTGGCGGAGGC
LOC_Os01g46870	ERF	URS00008EED40_39947.7607	429	449	+	24.7	1.08e-09	2.55e-05	CCGGCGCCGCCTCCGCCGCCG
LOC_Os01g12440	ERF	URS00008EED40_39947.7607	429	449	+	24.7	1.08e-09	2.56e-05	CCGGCGCCGCCTCCGCCGCCG
LOC_Os01g07480	LBD	URS00008E5621_39947.6846	886	906	+	24.5909	1.08e-09	2.65e-05	CCCGCCGCCGCCGTCGCCGCC
LOC_Os02g42585	ERF	URS00008F97EA_39947.3	513	532	+	20.7121	1.09e-09	3.54e-05	GGCGGCGGCGGCGGCAGCGG
LOC_Os02g42585	ERF	URS00008E5393_39947.7319	2410	2429	+	20.7121	1.09e-09	3.54e-05	GGCGGCGGAGGCGGCGGGGA
LOC_Os06g04010	BBR-BPC	URS00008FEA4C_39947.4590	3058	3078	-	26.0526	1.09e-09	1.39e-05	CTCTCTCTCTCTATCCCTCTC
LOC_Os10g02584	BBR-BPC	URS00008E6BFF_39947.4790	2770	2793	-	25.6061	1.09e-09	1.04e-05	GAGAGAGAGAGAGAGAGAGATCAT
LOC_Os01g07120	ERF	URS00008EA551_39947.5751	105	125	-	24.6056	1.1e-09	4.1e-05	GGCGGCGGCGACGGCGGCGGG
LOC_Os06g04010	BBR-BPC	URS00008FEA4C_39947.4590	3064	3084	-	26.0395	1.1e-09	1.39e-05	CACCCTCTCTCTCTCTCTATC
LOC_Os06g04010	BBR-BPC	URS00008E60E8_39947.7113	146	166	-	26.0263	1.11e-09	1.39e-05	TTGATTCTCTCTCTCTCTCTC
LOC_Os04g32790	ERF	URS00008F11BC_39947.883	2405	2425	-	23.3333	1.13e-09	3.17e-05	GCCGCCGCCGCCGCCGACGAC
LOC_Os03g60630	Dof	URS00008F957E_39947.4587	652	672	-	22.9394	1.14e-09	0.000307	AAAAAAGAAAAATAAAAGAAA
LOC_Os01g07480	LBD	URS00008E46C7_39947.462	2271	2291	+	24.5303	1.16e-09	2.72e-05	GCCGCCGCCGCCGCCGCTGGC
LOC_Os01g07480	LBD	URS00008E46C7_39947.462	2265	2285	+	24.5152	1.18e-09	2.72e-05	CACGCCGCCGCCGCCGCCGCC
LOC_Os11g13840	ERF	URS00008F160A_39947.2563	524	543	+	23.2576	1.18e-09	2.63e-05	CACCGCCGCCGCCGCCATCA
LOC_Os04g32790	ERF	URS00008F97EA_39947.3	510	530	-	23.303	1.18e-09	3.2e-05	GCTGCCGCCGCCGCCGCCGCC
LOC_Os11g13840	ERF	URS00008F97EA_39947.3	512	531	-	23.2424	1.21e-09	2.63e-05	CGCTGCCGCCGCCGCCGCCG
LOC_Os11g13840	ERF	URS00008E6C61_39947.8031	2303	2322	-	23.2424	1.21e-09	2.63e-05	CTCCTCCTCCACCGCCGCCG
LOC_Os03g64260	ERF	URS00008F31B8_39947.7605	35	49	+	21.8939	1.21e-09	4.54e-05	CGCCACCGCCGCCGC
LOC_Os02g42585	ERF	URS00008EED40_39947.7607	214	233	-	20.6515	1.24e-09	3.9e-05	GGCGGCGGCGGTGGTGGCGT
LOC_Os01g07120	ERF	URS00008E5621_39947.6846	994	1014	-	24.493	1.25e-09	4.46e-05	GGCGGCGGCGGCTGCGGTGGC
LOC_Os04g46240	ERF	URS00008FDDAA_39947.2947	59	73	-	23.6667	1.27e-09	5.23e-05	CCGCCGCCGCCGCCG
LOC_Os04g46240	ERF	URS00008EED40_39947.7607	223	237	+	23.6667	1.27e-09	5.23e-05	CCGCCGCCGCCGCCG
LOC_Os04g46240	ERF	URS00008EA10D_39947.6998	214	228	-	23.6667	1.27e-09	5.23e-05	CCGCCGCCGCCGCCG
LOC_Os04g46240	ERF	URS00008F7A78_39947.202	455	469	+	23.6667	1.27e-09	5.23e-05	CCGCCGCCGCCGCCG
LOC_Os04g46240	ERF	URS00008F97EA_39947.3	503	517	-	23.6667	1.27e-09	5.23e-05	CCGCCGCCGCCGCCG
LOC_Os04g46240	ERF	URS00008F97EA_39947.3	506	520	-	23.6667	1.27e-09	5.23e-05	CCGCCGCCGCCGCCG
LOC_Os04g46240	ERF	URS00008F97EA_39947.3	509	523	-	23.6667	1.27e-09	5.23e-05	CCGCCGCCGCCGCCG
LOC_Os04g46240	ERF	URS00008F97EA_39947.3	512	526	-	23.6667	1.27e-09	5.23e-05	CCGCCGCCGCCGCCG
LOC_Os04g46240	ERF	URS00008F7C20_39947.6191	840	854	-	23.6667	1.27e-09	5.23e-05	CCGCCGCCGCCGCCG
LOC_Os04g46240	ERF	URS00008FB68D_39947.7760	1037	1051	-	23.6667	1.27e-09	5.23e-05	CCGCCGCCGCCGCCG
LOC_Os04g46240	ERF	URS00008FD7DF_39947.3131	1721	1735	-	23.6667	1.27e-09	5.23e-05	CCGCCGCCGCCGCCG
LOC_Os04g46240	ERF	URS00008E46C7_39947.462	2269	2283	+	23.6667	1.27e-09	5.23e-05	CCGCCGCCGCCGCCG
LOC_Os04g46240	ERF	URS00008E46C7_39947.462	2272	2286	+	23.6667	1.27e-09	5.23e-05	CCGCCGCCGCCGCCG
LOC_Os04g46240	ERF	URS00008F11BC_39947.883	2410	2424	-	23.6667	1.27e-09	5.23e-05	CCGCCGCCGCCGCCG
LOC_Os04g46240	ERF	URS00008F11BC_39947.883	2413	2427	-	23.6667	1.27e-09	5.23e-05	CCGCCGCCGCCGCCG
LOC_Os02g43820	ERF	URS00008FDDAA_39947.2947	59	73	-	23.6667	1.27e-09	5.24e-05	CCGCCGCCGCCGCCG
LOC_Os02g43820	ERF	URS00008EED40_39947.7607	223	237	+	23.6667	1.27e-09	5.24e-05	CCGCCGCCGCCGCCG
LOC_Os02g43820	ERF	URS00008EA10D_39947.6998	214	228	-	23.6667	1.27e-09	5.24e-05	CCGCCGCCGCCGCCG
LOC_Os02g43820	ERF	URS00008F7A78_39947.202	455	469	+	23.6667	1.27e-09	5.24e-05	CCGCCGCCGCCGCCG
LOC_Os02g43820	ERF	URS00008F97EA_39947.3	503	517	-	23.6667	1.27e-09	5.24e-05	CCGCCGCCGCCGCCG
LOC_Os02g43820	ERF	URS00008F97EA_39947.3	506	520	-	23.6667	1.27e-09	5.24e-05	CCGCCGCCGCCGCCG
LOC_Os02g43820	ERF	URS00008F97EA_39947.3	509	523	-	23.6667	1.27e-09	5.24e-05	CCGCCGCCGCCGCCG
LOC_Os02g43820	ERF	URS00008F97EA_39947.3	512	526	-	23.6667	1.27e-09	5.24e-05	CCGCCGCCGCCGCCG
LOC_Os02g43820	ERF	URS00008F7C20_39947.6191	840	854	-	23.6667	1.27e-09	5.24e-05	CCGCCGCCGCCGCCG
LOC_Os02g43820	ERF	URS00008FB68D_39947.7760	1037	1051	-	23.6667	1.27e-09	5.24e-05	CCGCCGCCGCCGCCG
LOC_Os02g43820	ERF	URS00008FD7DF_39947.3131	1721	1735	-	23.6667	1.27e-09	5.24e-05	CCGCCGCCGCCGCCG
LOC_Os02g43820	ERF	URS00008E46C7_39947.462	2269	2283	+	23.6667	1.27e-09	5.24e-05	CCGCCGCCGCCGCCG
LOC_Os02g43820	ERF	URS00008E46C7_39947.462	2272	2286	+	23.6667	1.27e-09	5.24e-05	CCGCCGCCGCCGCCG
LOC_Os02g43820	ERF	URS00008F11BC_39947.883	2410	2424	-	23.6667	1.27e-09	5.24e-05	CCGCCGCCGCCGCCG
LOC_Os02g43820	ERF	URS00008F11BC_39947.883	2413	2427	-	23.6667	1.27e-09	5.24e-05	CCGCCGCCGCCGCCG
LOC_Os06g04010	BBR-BPC	URS00008F18EE_39947.3431	1040	1060	+	25.7763	1.27e-09	1.57e-05	CCTCCTCTCTCTCTCTCTCTC
LOC_Os01g07480	LBD	URS00008F97EA_39947.3	516	536	-	24.4242	1.31e-09	2.92e-05	GCTGCCGCTGCCGCCGCCGCC
LOC_Os02g42585	ERF	URS00008F7C20_39947.6191	838	857	+	20.6212	1.33e-09	4e-05	GGCGGCGGCGGCGGCGGAGA
LOC_Os03g60630	Dof	URS00008E8B89_39947.1576	1618	1638	+	22.8333	1.34e-09	0.000307	AAAAAAGAAAAGAAAAGAAAA
LOC_Os01g46870	ERF	URS00008FDCB8_39947.9287	1429	1449	+	24.5	1.36e-09	3.08e-05	TCGCCGCCGCCGCCGCTTCTG
LOC_Os01g12440	ERF	URS00008FDCB8_39947.9287	1429	1449	+	24.5	1.36e-09	3.09e-05	TCGCCGCCGCCGCCGCTTCTG
LOC_Os06g09390	ERF	URS00008E46C7_39947.462	2269	2289	-	22.697	1.36e-09	9.72e-05	CAGCGGCGGCGGCGGCGGCGG
LOC_Os01g46870	ERF	URS00008F3A23_39947.6047	101	121	-	24.4857	1.38e-09	3.08e-05	TCGCCGCCGCCGCAGACGCCG
LOC_Os01g12440	ERF	URS00008F3A23_39947.6047	101	121	-	24.4857	1.38e-09	3.09e-05	TCGCCGCCGCCGCAGACGCCG
LOC_Os06g04010	BBR-BPC	URS00008EAD18_39947.94	77	97	-	25.6316	1.39e-09	1.69e-05	ATCTCTCCCTCTCTCTATCTA
LOC_Os02g42585	ERF	URS00008EED40_39947.7607	429	448	-	20.5909	1.41e-09	4.1e-05	GGCGGCGGAGGCGGCGCCGG
LOC_Os01g46870	ERF	URS00008FD310_39947.2661	599	619	-	24.4571	1.43e-09	3.1e-05	CCGCCGCCGCCACCGCTGCAG
LOC_Os01g12440	ERF	URS00008FD310_39947.2661	599	619	-	24.4571	1.43e-09	3.1e-05	CCGCCGCCGCCACCGCTGCAG
LOC_Os07g13260	Dof	URS00008EDBA2_39947.9563	750	770	-	22.9091	1.46e-09	0.000381	TTCACTTTTTTTTATTTTTTT
LOC_Os01g07480	LBD	URS00008E6C61_39947.8031	2304	2324	-	24.3182	1.47e-09	3.19e-05	ACCTCCTCCTCCACCGCCGCC
LOC_Os10g02584	BBR-BPC	URS00008EAD18_39947.94	316	339	-	25.0455	1.5e-09	1.41e-05	GGGAGAAAGAGAGAAAGAGAGATC
LOC_Os06g48534	GATA	URS00008F2D8D_39947.6144	216	234	-	26.1447	1.51e-09	8.95e-05	CATCCTCATCATCATCAAC
LOC_Os01g07480	LBD	URS00008F7C20_39947.6191	723	743	-	24.2879	1.52e-09	3.21e-05	GCCTCCGCCTCCGCCTCCGCC
LOC_Os06g04010	BBR-BPC	URS00008EC2F9_39947.9552	3	23	+	25.4605	1.53e-09	1.82e-05	TCCTCTCTCTCTCTCTCACTT
LOC_Os01g07120	ERF	URS00008FDCB8_39947.9287	1506	1526	-	24.3099	1.54e-09	5.11e-05	GGTGGCGGAGGCGGAGGTGGA
LOC_Os04g32790	ERF	URS00008FCEAA_39947.1692	351	371	-	23.1212	1.54e-09	4.04e-05	GCCGCCGCCGCCGATGGCGCC
LOC_Os02g42585	ERF	URS00008E6C61_39947.8031	2301	2320	+	20.5455	1.55e-09	4.32e-05	GGCGGCGGCGGTGGAGGAGG
LOC_Os01g07120	ERF	URS00008E5621_39947.6846	886	906	-	24.2958	1.56e-09	5.11e-05	GGCGGCGACGGCGGCGGCGGG
LOC_Os07g10410	ERF	URS00008E4FAC_39947.4454	2575	2589	+	19.2879	1.59e-09	0.000312	CCGCCGCCGCCGGCC
LOC_Os02g42585	ERF	URS00008EBAFC_39947.5111	1680	1699	-	20.5303	1.6e-09	4.32e-05	GGCGGCGGCGGCAGCGGCGG
LOC_Os06g04010	BBR-BPC	URS00008FEA4C_39947.4590	3062	3082	-	25.3553	1.62e-09	1.9e-05	CCCTCTCTCTCTCTCTATCCC
LOC_Os04g32790	ERF	URS00008E46C7_39947.462	2271	2291	+	23.0909	1.62e-09	4.1e-05	GCCGCCGCCGCCGCCGCTGGC
LOC_Os02g55380	ERF	URS00008FDDAA_39947.2947	56	74	+	22.8485	1.64e-09	7.89e-05	GGGCGGCGGCGGCGGCGGC
LOC_Os06g09390	ERF	URS00008E46C7_39947.462	2266	2286	-	22.5909	1.64e-09	0.000108	CGGCGGCGGCGGCGGCGGCGT
LOC_Os07g13260	Dof	URS00008ED311_39947.8602	616	636	+	22.8182	1.65e-09	0.000381	TTTTCTTTTTTACTTTATTTT
LOC_Os01g46870	ERF	URS00008FD310_39947.2661	835	855	-	24.3143	1.68e-09	3.54e-05	TCGCCGCCGCCGCCAACTCCA
LOC_Os01g12440	ERF	URS00008FD310_39947.2661	835	855	-	24.3143	1.68e-09	3.55e-05	TCGCCGCCGCCGCCAACTCCA
LOC_Os04g46240	ERF	URS00008EED40_39947.7607	1	15	-	23.6212	1.69e-09	5.75e-05	CCGCCGCCGCCGCCA
LOC_Os04g46240	ERF	URS00008F7C20_39947.6191	837	851	-	23.6212	1.69e-09	5.75e-05	CCGCCGCCGCCGCCA
LOC_Os04g46240	ERF	URS00008E6C61_39947.8031	2297	2311	-	23.6212	1.69e-09	5.75e-05	CCGCCGCCGCCGCCA
LOC_Os02g43820	ERF	URS00008EED40_39947.7607	1	15	-	23.6212	1.69e-09	5.77e-05	CCGCCGCCGCCGCCA
LOC_Os02g43820	ERF	URS00008F7C20_39947.6191	837	851	-	23.6212	1.69e-09	5.77e-05	CCGCCGCCGCCGCCA
LOC_Os02g43820	ERF	URS00008E6C61_39947.8031	2297	2311	-	23.6212	1.69e-09	5.77e-05	CCGCCGCCGCCGCCA
LOC_Os04g46240	ERF	URS00008F160A_39947.2563	526	540	+	23.6212	1.69e-09	5.75e-05	CCGCCGCCGCCGCCA
LOC_Os02g43820	ERF	URS00008F160A_39947.2563	526	540	+	23.6212	1.69e-09	5.77e-05	CCGCCGCCGCCGCCA
LOC_Os02g55380	ERF	URS00008E6C61_39947.8031	2297	2315	+	22.8182	1.71e-09	7.89e-05	TGGCGGCGGCGGCGGTGGA
LOC_Os03g51690	TALE	URS00008EF8A4_39947.4084	36	55	-	21	1.71e-09	0.000444	CTCTCTCTCTCTCTCTCTGC
LOC_Os03g51690	TALE	URS00008E60E8_39947.7113	141	160	-	21	1.71e-09	0.000444	CTCTCTCTCTCTCTCTCTGC
LOC_Os03g51690	TALE	URS00008E706E_39947.4085	495	514	-	21	1.71e-09	0.000444	CTCTCTCTCTCTCTCTCTGC
LOC_Os11g13840	ERF	URS00008EED40_39947.7607	430	449	+	22.9697	1.72e-09	3.65e-05	CGGCGCCGCCTCCGCCGCCG
LOC_Os07g47330	ERF	URS00008FDDAA_39947.2947	59	73	-	21.2879	1.74e-09	7.2e-05	CCGCCGCCGCCGCCG
LOC_Os07g47330	ERF	URS00008EED40_39947.7607	223	237	+	21.2879	1.74e-09	7.2e-05	CCGCCGCCGCCGCCG
LOC_Os07g47330	ERF	URS00008EA10D_39947.6998	214	228	-	21.2879	1.74e-09	7.2e-05	CCGCCGCCGCCGCCG
LOC_Os07g47330	ERF	URS00008F7A78_39947.202	455	469	+	21.2879	1.74e-09	7.2e-05	CCGCCGCCGCCGCCG
LOC_Os07g47330	ERF	URS00008F97EA_39947.3	503	517	-	21.2879	1.74e-09	7.2e-05	CCGCCGCCGCCGCCG
LOC_Os07g47330	ERF	URS00008F97EA_39947.3	506	520	-	21.2879	1.74e-09	7.2e-05	CCGCCGCCGCCGCCG
LOC_Os07g47330	ERF	URS00008F97EA_39947.3	509	523	-	21.2879	1.74e-09	7.2e-05	CCGCCGCCGCCGCCG
LOC_Os07g47330	ERF	URS00008F97EA_39947.3	512	526	-	21.2879	1.74e-09	7.2e-05	CCGCCGCCGCCGCCG
LOC_Os07g47330	ERF	URS00008F7C20_39947.6191	840	854	-	21.2879	1.74e-09	7.2e-05	CCGCCGCCGCCGCCG
LOC_Os07g47330	ERF	URS00008FB68D_39947.7760	1037	1051	-	21.2879	1.74e-09	7.2e-05	CCGCCGCCGCCGCCG
LOC_Os07g47330	ERF	URS00008FD7DF_39947.3131	1721	1735	-	21.2879	1.74e-09	7.2e-05	CCGCCGCCGCCGCCG
LOC_Os07g47330	ERF	URS00008E46C7_39947.462	2269	2283	+	21.2879	1.74e-09	7.2e-05	CCGCCGCCGCCGCCG
LOC_Os07g47330	ERF	URS00008E46C7_39947.462	2272	2286	+	21.2879	1.74e-09	7.2e-05	CCGCCGCCGCCGCCG
LOC_Os07g47330	ERF	URS00008F11BC_39947.883	2410	2424	-	21.2879	1.74e-09	7.2e-05	CCGCCGCCGCCGCCG
LOC_Os07g47330	ERF	URS00008F11BC_39947.883	2413	2427	-	21.2879	1.74e-09	7.2e-05	CCGCCGCCGCCGCCG
LOC_Os01g07120	ERF	URS00008E76AE_39947.2696	1130	1150	+	24.1972	1.74e-09	5.35e-05	GGTGATGGTGGTGGTGGTGGT
LOC_Os06g04010	BBR-BPC	URS00008EAD18_39947.94	317	337	+	25.2105	1.76e-09	2.03e-05	ATCTCTCTTTCTCTCTTTCTC
LOC_Os01g07120	ERF	URS00008E6C61_39947.8031	2301	2321	+	24.1408	1.85e-09	5.35e-05	GGCGGCGGCGGTGGAGGAGGA
LOC_Os01g46870	ERF	URS00008F11BC_39947.883	2404	2424	-	24.2286	1.85e-09	3.68e-05	CCGCCGCCGCCGCCGACGACG
LOC_Os01g12440	ERF	URS00008F11BC_39947.883	2404	2424	-	24.2286	1.85e-09	3.68e-05	CCGCCGCCGCCGCCGACGACG
LOC_Os11g13840	ERF	URS00008FDCB8_39947.9287	1505	1524	+	22.9091	1.86e-09	3.83e-05	CTCCACCTCCGCCTCCGCCA
LOC_Os01g46870	ERF	URS00008F7A78_39947.202	452	472	+	24.2143	1.88e-09	3.68e-05	TAGCCGCCGCCGCCGCCGCGG
LOC_Os01g46870	ERF	URS00008FD310_39947.2661	605	625	-	24.2143	1.88e-09	3.68e-05	CCGTCGCCGCCGCCGCCACCG
LOC_Os01g12440	ERF	URS00008F7A78_39947.202	452	472	+	24.2143	1.88e-09	3.68e-05	TAGCCGCCGCCGCCGCCGCGG
LOC_Os01g12440	ERF	URS00008FD310_39947.2661	605	625	-	24.2143	1.88e-09	3.68e-05	CCGTCGCCGCCGCCGCCACCG
LOC_Os01g07120	ERF	URS00008F11BC_39947.883	2411	2431	+	24.1268	1.88e-09	5.35e-05	GGCGGCGGCGGCGGCGGCGAG
LOC_Os01g07120	ERF	URS00008ECE7E_39947.4366	247	267	-	24.1127	1.91e-09	5.35e-05	GGCGCCGGCGGTGGCGGAGGC
LOC_Os04g32790	ERF	URS00008F57C3_39947.7430	65	85	-	22.9697	1.92e-09	4.7e-05	GGCGCCGCCGCCGCCGTCGTC
LOC_Os11g13840	ERF	URS00008F920E_39947.2647	219	238	-	22.8788	1.94e-09	3.89e-05	CTCCGCCGCCACCACCACCG
LOC_Os02g55380	ERF	URS00008F7A78_39947.202	939	957	+	22.7273	1.99e-09	8.66e-05	AGGCGGCGGCGGCGGTGGT
LOC_Os01g07480	LBD	URS00008FDCB8_39947.9287	1515	1535	+	24.0303	2e-09	4.13e-05	GCCTCCGCCACCGTCGCCGCC
LOC_Os07g10410	ERF	URS00008FD310_39947.2661	775	789	-	19.2727	2.01e-09	0.000316	CCTCCGCCGCCGGCG
LOC_Os02g42585	ERF	URS00008FA89E_39947.205	199	218	+	20.4242	2.01e-09	5.25e-05	GGCGGTGGAGGAGCCGGCGG
LOC_Os06g09390	ERF	URS00008F870F_39947.6765	6	26	-	22.4697	2.03e-09	0.000122	CGGCAGCGGTGGCGGCGGCGA
LOC_Os01g46870	ERF	URS00008EED40_39947.7607	220	240	+	24.1429	2.04e-09	3.85e-05	CCACCGCCGCCGCCGCCGCAC
LOC_Os01g12440	ERF	URS00008EED40_39947.7607	220	240	+	24.1429	2.04e-09	3.85e-05	CCACCGCCGCCGCCGCCGCAC
LOC_Os01g46870	ERF	URS00008ECE7E_39947.4366	408	428	-	24.1286	2.07e-09	3.85e-05	CCTCCGCCGCAGCAGCCGCCG
LOC_Os01g12440	ERF	URS00008ECE7E_39947.4366	408	428	-	24.1286	2.07e-09	3.85e-05	CCTCCGCCGCAGCAGCCGCCG
LOC_Os01g07120	ERF	URS00008F7C20_39947.6191	723	743	+	24.0282	2.1e-09	5.62e-05	GGCGGAGGCGGAGGCGGAGGC
LOC_Os04g46240	ERF	URS00008E539F_39947.2574	116	130	-	23.1818	2.1e-09	6.35e-05	CCTCCGCCGCCGCCG
LOC_Os04g46240	ERF	URS00008EED40_39947.7607	438	452	+	23.1818	2.1e-09	6.35e-05	CCTCCGCCGCCGCCG
LOC_Os04g46240	ERF	URS00008FB68D_39947.7760	1040	1054	-	23.1818	2.1e-09	6.35e-05	CCTCCGCCGCCGCCG
LOC_Os03g64260	ERF	URS00008EED40_39947.7607	221	235	+	21.6364	2.1e-09	6.62e-05	CACCGCCGCCGCCGC
LOC_Os03g64260	ERF	URS00008F160A_39947.2563	524	538	+	21.6364	2.1e-09	6.62e-05	CACCGCCGCCGCCGC
LOC_Os02g43820	ERF	URS00008E539F_39947.2574	116	130	-	23.1818	2.1e-09	6.38e-05	CCTCCGCCGCCGCCG
LOC_Os02g43820	ERF	URS00008EED40_39947.7607	438	452	+	23.1818	2.1e-09	6.38e-05	CCTCCGCCGCCGCCG
LOC_Os02g43820	ERF	URS00008FB68D_39947.7760	1040	1054	-	23.1818	2.1e-09	6.38e-05	CCTCCGCCGCCGCCG
LOC_Os03g64260	ERF	URS00008F7A78_39947.202	941	955	-	21.6364	2.1e-09	6.62e-05	CACCGCCGCCGCCGC
LOC_Os03g64260	ERF	URS00008E6C61_39947.8031	2299	2313	-	21.6364	2.1e-09	6.62e-05	CACCGCCGCCGCCGC
LOC_Os01g07480	LBD	URS00008EED40_39947.7607	216	236	+	23.9848	2.11e-09	4.24e-05	GCCACCACCGCCGCCGCCGCC
LOC_Os06g04010	BBR-BPC	URS00008E8AF1_39947.582	4238	4258	-	24.8684	2.11e-09	2.35e-05	CTTCATCTCTCTCTCTCTCTC
LOC_Os06g04010	BBR-BPC	URS00008F7A78_39947.202	987	1007	-	24.8553	2.13e-09	2.35e-05	CTCTCTCTCTCTCTCTCTTCT
LOC_Os06g04010	BBR-BPC	URS00008F18EE_39947.3431	1048	1068	+	24.8553	2.13e-09	2.35e-05	CTCTCTCTCTCTCTCTCTTCT
LOC_Os01g66590	LBD	URS00008FD310_39947.2661	417	437	+	23.2879	2.13e-09	9.64e-05	TAGCCGCCGCCATAGCCGCCG
LOC_Os01g66270	ERF	URS00008EC72E_39947.7242	1648	1662	-	21.6818	2.14e-09	0.000823	GGCGGTGGCGGTGGT
LOC_Os05g03020	C2H2	EL1481	6	24	+	24.1667	2.15e-09	0.000288	TCTCCTCCTCCTTCTCCTC
LOC_Os09g13940	ERF	URS00008EED40_39947.7607	220	234	+	22.1061	2.16e-09	7.39e-05	CCACCGCCGCCGCCG
LOC_Os09g13940	ERF	URS00008ECBBB_39947.7972	1013	1027	+	22.1061	2.16e-09	7.39e-05	CCACCGCCGCCGCCG
LOC_Os09g13940	ERF	URS00008F7A78_39947.202	942	956	-	22.1061	2.16e-09	7.39e-05	CCACCGCCGCCGCCG
LOC_Os09g13940	ERF	URS00008E6C61_39947.8031	2300	2314	-	22.1061	2.16e-09	7.39e-05	CCACCGCCGCCGCCG
LOC_Os01g07120	ERF	URS00008EBAFC_39947.5111	1676	1696	-	24	2.16e-09	5.62e-05	GGCGGCGGCAGCGGCGGCGAA
LOC_Os10g02584	BBR-BPC	URS00008E8AF1_39947.582	4242	4265	+	24.3636	2.19e-09	2.03e-05	GAGAGAGAGAGATGAAGAGGGACA
LOC_Os11g13840	ERF	URS00008E5621_39947.6846	993	1012	+	22.7727	2.21e-09	4.33e-05	CGCCACCGCAGCCGCCGCCG
LOC_Os01g66590	LBD	URS00008EA551_39947.5751	103	123	+	23.2576	2.21e-09	9.64e-05	CTCCCGCCGCCGTCGCCGCCG
LOC_Os01g07480	LBD	URS00008F7A78_39947.202	940	960	-	23.9394	2.22e-09	4.34e-05	ACCACCACCGCCGCCGCCGCC
LOC_Os04g32790	ERF	URS00008EED40_39947.7607	219	239	+	22.8636	2.23e-09	5.28e-05	ACCACCGCCGCCGCCGCCGCA
LOC_Os01g07120	ERF	URS00008F478D_39947.3216	66	86	+	23.9577	2.26e-09	5.62e-05	GGGGGTGGCGGAGGCGGCGGA
LOC_Os01g46870	ERF	URS00008FA89E_39947.205	186	206	-	24.0429	2.28e-09	4.14e-05	CCACCGCCGCCGTCGACGCCA
LOC_Os01g12440	ERF	URS00008FA89E_39947.205	186	206	-	24.0429	2.28e-09	4.14e-05	CCACCGCCGCCGTCGACGCCA
LOC_Os02g42585	ERF	URS00008E539F_39947.2574	114	133	+	20.3636	2.28e-09	5.75e-05	GGCGGCGGCGGCGGAGGTAG
LOC_Os04g32790	ERF	URS00008F3A23_39947.6047	102	122	-	22.8485	2.29e-09	5.28e-05	ATCGCCGCCGCCGCAGACGCC
LOC_Os01g07120	ERF	URS00008F11BC_39947.883	2408	2428	+	23.9437	2.3e-09	5.62e-05	GTCGGCGGCGGCGGCGGCGGC
LOC_Os11g13840	ERF	URS00008E539F_39947.2574	156	175	-	22.7424	2.3e-09	4.39e-05	GGCCGCCGCCGCCACCGCCA
LOC_Os03g60630	Dof	URS00008FBF4A_39947.7774	119	139	-	22.4545	2.31e-09	0.000397	AAAAAAGAAAATAAAAAAAAT
LOC_Os01g46870	ERF	URS00008F7C20_39947.6191	725	745	-	24.0143	2.35e-09	4.17e-05	CCGCCTCCGCCTCCGCCTCCG
LOC_Os01g12440	ERF	URS00008F7C20_39947.6191	725	745	-	24.0143	2.35e-09	4.17e-05	CCGCCTCCGCCTCCGCCTCCG
LOC_Os06g04010	BBR-BPC	URS00008EA782_39947.3366	77	97	-	24.6711	2.36e-09	2.56e-05	CTCTCCCTCTATCTCTCTCTC
LOC_Os04g32790	ERF	URS00008FDCB8_39947.9287	1581	1601	+	22.8182	2.38e-09	5.34e-05	ACCGCCGCCGCCACCGCCGGA
LOC_Os01g07480	LBD	URS00008F3A23_39947.6047	99	119	-	23.8636	2.4e-09	4.58e-05	GCCGCCGCCGCAGACGCCGCC
LOC_Os01g07120	ERF	URS00008EBAFC_39947.5111	1679	1699	-	23.9014	2.41e-09	5.71e-05	GGCGGCGGCGGCAGCGGCGGC
LOC_Os07g13260	Dof	URS00008E8B89_39947.1576	1618	1638	-	22.5152	2.47e-09	0.000429	TTTTCTTTTCTTTTCTTTTTT
LOC_Os01g07480	LBD	URS00008F7A78_39947.202	445	465	+	23.8333	2.47e-09	4.61e-05	GCCGCCTTAGCCGCCGCCGCC
LOC_Os06g04010	BBR-BPC	URS00008EAD18_39947.94	319	339	+	24.5526	2.52e-09	2.7e-05	CTCTCTTTCTCTCTTTCTCCC
LOC_Os03g15660	ERF	URS00008FDCB8_39947.9287	1579	1598	+	21.1818	2.55e-09	0.000959	CTACCGCCGCCGCCACCGCC
LOC_Os01g14440	WRKY	URS00008F4326_39947.2551	2009	2027	-	19.8429	2.62e-09	0.00101	CGTTGACTTTTTTAAACAT
LOC_Os01g14440	WRKY	URS00008EB840_39947.2418	2434	2452	-	19.8429	2.62e-09	0.00101	CGTTGACTTTTTTAAACAT
LOC_Os07g47330	ERF	URS00008F7A78_39947.202	939	953	-	21.1212	2.63e-09	0.0001	CCGCCGCCGCCGCCT
LOC_Os01g07480	LBD	URS00008FDCB8_39947.9287	1572	1592	+	23.7727	2.63e-09	4.77e-05	GCTGCCGCTACCGCCGCCGCC
LOC_Os04g32790	ERF	URS00008F478D_39947.3216	69	89	-	22.7424	2.64e-09	5.75e-05	TGCTCCGCCGCCTCCGCCACC
LOC_Os05g03020	C2H2	URS00008E97E1_39947.4447	58	76	-	23.9524	2.66e-09	0.000288	CCTCATCCTCATCCTCATC
LOC_Os01g46870	ERF	URS00008E5E22_39947.8303	434	454	-	23.9	2.66e-09	4.62e-05	CCGCCGCCGTCGTCGTCGCCG
LOC_Os01g12440	ERF	URS00008E5E22_39947.8303	434	454	-	23.9	2.66e-09	4.62e-05	CCGCCGCCGTCGTCGTCGCCG
LOC_Os01g74540	GATA	URS00008FAF24_39947.6508	375	401	-	22.8462	2.67e-09	0.000106	CATCATCATCATCATCATCATCAAATC
LOC_Os10g02584	BBR-BPC	URS00008E60E8_39947.7113	144	167	+	24	2.68e-09	2.45e-05	GAGAGAGAGAGAGAGAGAATCAAT
LOC_Os01g07480	LBD	URS00008FD310_39947.2661	600	620	-	23.7576	2.68e-09	4.77e-05	GCCGCCGCCGCCACCGCTGCA
LOC_Os06g04010	BBR-BPC	URS00008FBACA_39947.7231	1796	1816	+	24.4211	2.7e-09	2.85e-05	CTCTCTCTCTCTCTCTCACGT
LOC_Os01g46870	ERF	URS00008FDCB8_39947.9287	1516	1536	+	23.8714	2.74e-09	4.66e-05	CCTCCGCCACCGTCGCCGCCG
LOC_Os01g12440	ERF	URS00008FDCB8_39947.9287	1516	1536	+	23.8714	2.74e-09	4.66e-05	CCTCCGCCACCGTCGCCGCCG
LOC_Os02g55380	ERF	URS00008EA551_39947.5751	225	243	+	22.5152	2.76e-09	0.000114	CGGAGGCGGCGGCGGTGGC
LOC_Os06g09390	ERF	URS00008F11BC_39947.883	2407	2427	+	22.2727	2.8e-09	0.000157	CGTCGGCGGCGGCGGCGGCGG
LOC_Os02g42585	ERF	URS00008F78F9_39947.232	40	59	+	20.2576	2.84e-09	6.95e-05	GGCGGCGGCGACGGCGACGG
LOC_Os05g03020	C2H2	URS00008E97E1_39947.4447	52	70	-	23.873	2.84e-09	0.000288	CCTCATCCTCATCATCCTC
LOC_Os07g10410	ERF	URS00008ECE7E_39947.4366	251	265	+	19.2273	2.84e-09	0.00032	CCGCCACCGCCGGCG
LOC_Os07g10410	ERF	URS00008EA551_39947.5751	219	233	-	19.2273	2.84e-09	0.00032	CCGCCTCCGCCGGCG
LOC_Os04g32790	ERF	URS00008F97EA_39947.3	498	518	-	22.6818	2.87e-09	6.09e-05	GCCGCCGCCGCCGCCGCACAC
LOC_Os01g46870	ERF	URS00008E5393_39947.7319	2409	2429	-	23.8286	2.87e-09	4.76e-05	TCCCCGCCGCCTCCGCCGCCG
LOC_Os01g12440	ERF	URS00008E5393_39947.7319	2409	2429	-	23.8286	2.87e-09	4.76e-05	TCCCCGCCGCCTCCGCCGCCG
LOC_Os01g07480	LBD	URS00008EA551_39947.5751	585	605	-	23.6818	2.9e-09	5.02e-05	GCCGCCGTCTCCTCCTCCGCC
LOC_Os01g07480	LBD	URS00008F78F9_39947.232	40	60	-	23.6667	2.95e-09	5.02e-05	ACCGTCGCCGTCGCCGCCGCC
LOC_Os01g66590	LBD	URS00008FDCB8_39947.9287	1579	1599	+	23.0152	2.98e-09	0.000123	CTACCGCCGCCGCCACCGCCG
LOC_Os01g46870	ERF	URS00008F7A78_39947.202	455	475	+	23.7857	3.01e-09	4.76e-05	CCGCCGCCGCCGCCGCGGCGC
LOC_Os01g46870	ERF	URS00008FD7DF_39947.3131	1718	1738	-	23.7857	3.01e-09	4.76e-05	CAGCCGCCGCCGCCGCCGGTG
LOC_Os01g12440	ERF	URS00008F7A78_39947.202	455	475	+	23.7857	3.01e-09	4.76e-05	CCGCCGCCGCCGCCGCGGCGC
LOC_Os01g12440	ERF	URS00008FD7DF_39947.3131	1718	1738	-	23.7857	3.01e-09	4.76e-05	CAGCCGCCGCCGCCGCCGGTG
LOC_Os01g07480	LBD	URS00008EA551_39947.5751	223	243	-	23.6364	3.04e-09	5.08e-05	GCCACCGCCGCCGCCTCCGCC
LOC_Os09g13940	ERF	URS00008EED40_39947.7607	438	452	+	22.0303	3.05e-09	9.25e-05	CCTCCGCCGCCGCCG
LOC_Os07g47330	ERF	URS00008EED40_39947.7607	220	234	+	21.1061	3.05e-09	0.0001	CCACCGCCGCCGCCG
LOC_Os07g47330	ERF	URS00008F7A78_39947.202	942	956	-	21.1061	3.05e-09	0.0001	CCACCGCCGCCGCCG
LOC_Os07g47330	ERF	URS00008ECBBB_39947.7972	1013	1027	+	21.1061	3.05e-09	0.0001	CCACCGCCGCCGCCG
LOC_Os07g47330	ERF	URS00008E6C61_39947.8031	2300	2314	-	21.1061	3.05e-09	0.0001	CCACCGCCGCCGCCG
LOC_Os04g46240	ERF	URS00008EA551_39947.5751	228	242	-	22.5455	3.05e-09	8.87e-05	CCACCGCCGCCGCCT
LOC_Os02g43820	ERF	URS00008EA551_39947.5751	228	242	-	22.5455	3.05e-09	8.9e-05	CCACCGCCGCCGCCT
LOC_Os09g13940	ERF	URS00008E539F_39947.2574	116	130	-	22.0303	3.05e-09	9.25e-05	CCTCCGCCGCCGCCG
LOC_Os09g13940	ERF	URS00008FB68D_39947.7760	1040	1054	-	22.0303	3.05e-09	9.25e-05	CCTCCGCCGCCGCCG
LOC_Os03g64260	ERF	URS00008EED40_39947.7607	218	232	+	21.5455	3.05e-09	8.56e-05	CACCACCGCCGCCGC
LOC_Os03g64260	ERF	URS00008F0F20_39947.578	351	365	-	21.5455	3.05e-09	8.56e-05	CTCCTCCGCCGCCGC
LOC_Os03g64260	ERF	URS00008F7A78_39947.202	944	958	-	21.5455	3.05e-09	8.56e-05	CACCACCGCCGCCGC
LOC_Os11g13840	ERF	URS00008F7A78_39947.202	1129	1148	-	22.5152	3.06e-09	5.71e-05	CACCACCACCACCACCACCA
LOC_Os01g07120	ERF	URS00008F7C20_39947.6191	720	740	+	23.6761	3.06e-09	6.95e-05	GGAGGCGGAGGCGGAGGCGGA
LOC_Os06g09390	ERF	URS00008F7C20_39947.6191	837	857	+	22.2121	3.09e-09	0.000162	TGGCGGCGGCGGCGGCGGAGA
LOC_Os01g07120	ERF	URS00008EA551_39947.5751	220	240	+	23.662	3.1e-09	6.95e-05	GCCGGCGGAGGCGGCGGCGGT
LOC_Os01g46870	ERF	URS00008ECE7E_39947.4366	411	431	-	23.7571	3.11e-09	4.76e-05	CCGCCTCCGCCGCAGCAGCCG
LOC_Os01g46870	ERF	URS00008E5621_39947.6846	464	484	-	23.7571	3.11e-09	4.76e-05	CCGCCGCCGCCGTCGTCGCGG
LOC_Os01g12440	ERF	URS00008ECE7E_39947.4366	411	431	-	23.7571	3.11e-09	4.76e-05	CCGCCTCCGCCGCAGCAGCCG
LOC_Os01g12440	ERF	URS00008E5621_39947.6846	464	484	-	23.7571	3.11e-09	4.76e-05	CCGCCGCCGCCGTCGTCGCGG
LOC_Os01g66270	ERF	EL1481	162	176	+	21.4697	3.14e-09	0.000823	GGCGGCGGCGGTGGA
LOC_Os01g66270	ERF	URS00008E6C61_39947.8031	2301	2315	+	21.4697	3.14e-09	0.000823	GGCGGCGGCGGTGGA
LOC_Os02g55380	ERF	URS00008E5621_39947.6846	889	907	-	22.4091	3.24e-09	0.000124	CGGCGGCGACGGCGGCGGC
LOC_Os07g10410	ERF	URS00008FA89E_39947.205	236	250	-	19.197	3.26e-09	0.000321	CTGCCGCCGCCGGCG
LOC_Os01g74540	GATA	URS00008EBF49_39947.5115	18	44	-	22.3626	3.35e-09	0.000126	AAACATCACCAAGATCATCATCATCAT
LOC_Os03g51690	TALE	URS00008E6BFF_39947.4790	2775	2794	+	20.641	3.39e-09	0.000536	CTCTCTCTCTCTCTCTCTCC
LOC_Os10g28340	HSF	URS00008EC094_39947.6875	125	139	-	21.9394	3.39e-09	0.00267	AGAAGGTTCTAGAAG
LOC_Os10g02584	BBR-BPC	URS00008FBACA_39947.7231	1783	1806	-	23.5455	3.42e-09	3.09e-05	GAGAGAGAGAGAGAGAGAGGCCTT
LOC_Os06g48534	GATA	URS00008FCA57_39947.9687	8	26	-	24.7632	3.42e-09	0.000176	CCTCATCATCATCATCCTC
LOC_Os06g48534	GATA	URS00008FCA57_39947.9687	23	41	-	24.7632	3.42e-09	0.000176	CCTCATCATCATCATCCTC
LOC_Os05g03020	C2H2	URS00008F5963_39947.221	27	45	+	23.6825	3.44e-09	0.000288	CTTCTTCTTCTTCCTCCTC
LOC_Os03g51690	TALE	URS00008F4FA0_39947.692	543	562	-	20.6282	3.45e-09	0.000536	CTCTCCCTCTCCCTCCCTCC
LOC_Os05g03020	C2H2	URS00008F02FD_39947.4542	211	229	+	23.6746	3.46e-09	0.000288	CTTCCCCCTTCTCCTCCTC
LOC_Os02g55380	ERF	URS00008FC0D3_39947.5456	17	35	+	22.3636	3.47e-09	0.000124	CGGTGATGGCGGCGGCGGC
LOC_Os02g55380	ERF	URS00008FD310_39947.2661	602	620	+	22.3636	3.47e-09	0.000124	CAGCGGTGGCGGCGGCGGC
LOC_Os04g46240	ERF	URS00008F7A78_39947.202	939	953	-	22.4545	3.47e-09	9.73e-05	CCGCCGCCGCCGCCT
LOC_Os02g43820	ERF	URS00008F7A78_39947.202	939	953	-	22.4545	3.47e-09	9.76e-05	CCGCCGCCGCCGCCT
LOC_Os09g13940	ERF	URS00008F7A78_39947.202	939	953	-	21.9091	3.47e-09	0.000101	CCGCCGCCGCCGCCT
LOC_Os03g64260	ERF	URS00008E539F_39947.2574	115	129	-	21.5	3.47e-09	8.8e-05	CTCCGCCGCCGCCGC
LOC_Os03g64260	ERF	URS00008F7C20_39947.6191	842	856	-	21.5	3.47e-09	8.8e-05	CTCCGCCGCCGCCGC
LOC_Os03g64260	ERF	URS00008FB68D_39947.7760	1039	1053	-	21.5	3.47e-09	8.8e-05	CTCCGCCGCCGCCGC
LOC_Os11g13840	ERF	URS00008F57C3_39947.7430	67	86	-	22.4091	3.48e-09	6.33e-05	CGGCGCCGCCGCCGCCGTCG
LOC_Os01g74540	GATA	URS00008EBF49_39947.5115	9	35	-	22.2088	3.6e-09	0.000129	CAAGATCATCATCATCATCATCATTTG
LOC_Os01g07120	ERF	URS00008FDCB8_39947.9287	1509	1529	-	23.5211	3.6e-09	7.84e-05	GACGGTGGCGGAGGCGGAGGT
LOC_Os03g15660	ERF	URS00008FDCB8_39947.9287	1510	1529	+	20.9848	3.66e-09	0.000959	CCTCCGCCTCCGCCACCGTC
LOC_Os06g04010	BBR-BPC	URS00008E60E8_39947.7113	144	164	-	23.8421	3.68e-09	3.83e-05	GATTCTCTCTCTCTCTCTCTC
LOC_Os04g57340	ERF	URS00008FDDAA_39947.2947	59	73	+	21.5909	3.69e-09	0.000125	CGGCGGCGGCGGCGG
LOC_Os04g57340	ERF	URS00008EA10D_39947.6998	214	228	+	21.5909	3.69e-09	0.000125	CGGCGGCGGCGGCGG
LOC_Os04g57340	ERF	URS00008EED40_39947.7607	220	234	-	21.5909	3.69e-09	0.000125	CGGCGGCGGCGGTGG
LOC_Os04g57340	ERF	URS00008EED40_39947.7607	223	237	-	21.5909	3.69e-09	0.000125	CGGCGGCGGCGGCGG
LOC_Os04g57340	ERF	URS00008F7A78_39947.202	455	469	-	21.5909	3.69e-09	0.000125	CGGCGGCGGCGGCGG
LOC_Os04g57340	ERF	URS00008F97EA_39947.3	503	517	+	21.5909	3.69e-09	0.000125	CGGCGGCGGCGGCGG
LOC_Os04g57340	ERF	URS00008F97EA_39947.3	506	520	+	21.5909	3.69e-09	0.000125	CGGCGGCGGCGGCGG
LOC_Os04g57340	ERF	URS00008F97EA_39947.3	509	523	+	21.5909	3.69e-09	0.000125	CGGCGGCGGCGGCGG
LOC_Os04g57340	ERF	URS00008F97EA_39947.3	512	526	+	21.5909	3.69e-09	0.000125	CGGCGGCGGCGGCGG
LOC_Os04g57340	ERF	URS00008F7C20_39947.6191	840	854	+	21.5909	3.69e-09	0.000125	CGGCGGCGGCGGCGG
LOC_Os04g57340	ERF	URS00008F7A78_39947.202	942	956	+	21.5909	3.69e-09	0.000125	CGGCGGCGGCGGTGG
LOC_Os04g57340	ERF	URS00008ECBBB_39947.7972	1013	1027	-	21.5909	3.69e-09	0.000125	CGGCGGCGGCGGTGG
LOC_Os04g57340	ERF	URS00008FB68D_39947.7760	1037	1051	+	21.5909	3.69e-09	0.000125	CGGCGGCGGCGGCGG
LOC_Os04g57340	ERF	URS00008FD7DF_39947.3131	1721	1735	+	21.5909	3.69e-09	0.000125	CGGCGGCGGCGGCGG
LOC_Os04g57340	ERF	URS00008E46C7_39947.462	2269	2283	-	21.5909	3.69e-09	0.000125	CGGCGGCGGCGGCGG
LOC_Os04g57340	ERF	URS00008E46C7_39947.462	2272	2286	-	21.5909	3.69e-09	0.000125	CGGCGGCGGCGGCGG
LOC_Os04g57340	ERF	URS00008E6C61_39947.8031	2300	2314	+	21.5909	3.69e-09	0.000125	CGGCGGCGGCGGTGG
LOC_Os04g57340	ERF	URS00008F11BC_39947.883	2410	2424	+	21.5909	3.69e-09	0.000125	CGGCGGCGGCGGCGG
LOC_Os04g57340	ERF	URS00008F11BC_39947.883	2413	2427	+	21.5909	3.69e-09	0.000125	CGGCGGCGGCGGCGG
LOC_Os02g42585	ERF	URS00008EED40_39947.7607	432	451	-	20.1212	3.72e-09	8.82e-05	GGCGGCGGCGGAGGCGGCGC
LOC_Os06g04010	BBR-BPC	URS00008F18EE_39947.3431	1050	1070	+	23.8158	3.73e-09	3.83e-05	CTCTCTCTCTCTCTCTTCTTC
LOC_Os04g32790	ERF	URS00008E6C61_39947.8031	2298	2318	-	22.4848	3.76e-09	7.76e-05	TCCTCCACCGCCGCCGCCGCC
LOC_Os10g02584	BBR-BPC	URS00008F18EE_39947.3431	1037	1060	-	23.3485	3.8e-09	3.38e-05	GAGAGAGAGAGAGAGAGGAGGCGG
LOC_Os06g04010	BBR-BPC	URS00008EA782_39947.3366	67	87	-	23.7763	3.8e-09	3.85e-05	ATCTCTCTCTCTCCCTCCCTC
LOC_Os10g02584	BBR-BPC	URS00008EA782_39947.3366	79	102	+	23.3333	3.83e-09	3.38e-05	GAGAGAGATAGAGGGAGAGAGTCC
LOC_Os09g13940	ERF	URS00008EED40_39947.7607	435	449	+	21.7273	3.89e-09	0.000106	CCGCCTCCGCCGCCG
LOC_Os09g13940	ERF	URS00008E5393_39947.7319	2409	2423	-	21.7273	3.89e-09	0.000106	CCGCCTCCGCCGCCG
LOC_Os03g09170	ERF	URS00008E539F_39947.2574	156	170	-	22.0606	3.91e-09	0.000282	CCGCCGCCACCGCCA
LOC_Os06g04010	BBR-BPC	URS00008E8AF1_39947.582	4230	4250	-	23.7237	3.91e-09	3.91e-05	CTCTCTCTCTCTCTCTCATCC
LOC_Os03g64260	ERF	EL1481	163	177	-	21.4091	3.94e-09	9.39e-05	CTCCACCGCCGCCGC
LOC_Os03g64260	ERF	URS00008E6C61_39947.8031	2302	2316	-	21.4091	3.94e-09	9.39e-05	CTCCACCGCCGCCGC
LOC_Os04g32790	ERF	URS00008E5621_39947.6846	883	903	+	22.4394	3.98e-09	8e-05	ACCCCCGCCGCCGCCGTCGCC
LOC_Os10g02584	BBR-BPC	URS00008E8AF1_39947.582	4226	4249	+	23.2576	3.99e-09	3.48e-05	GGTAGGATGAGAGAGAGAGAGAGA
LOC_Os07g47330	ERF	URS00008E539F_39947.2574	116	130	-	21	4e-09	0.000117	CCTCCGCCGCCGCCG
LOC_Os07g47330	ERF	URS00008EED40_39947.7607	438	452	+	21	4e-09	0.000117	CCTCCGCCGCCGCCG
LOC_Os07g47330	ERF	URS00008FB68D_39947.7760	1040	1054	-	21	4e-09	0.000117	CCTCCGCCGCCGCCG
LOC_Os07g13260	Dof	URS00008F0F5D_39947.9679	37	57	-	22.1364	4.04e-09	0.000554	TTGTCTTTTTTTTTTTTTTAT
LOC_Os10g02584	BBR-BPC	URS00008E6BFF_39947.4790	2774	2797	-	23.2273	4.05e-09	3.49e-05	TCTGGAGAGAGAGAGAGAGAGAGA
LOC_Os01g66590	LBD	URS00008ECE7E_39947.4366	28	48	-	22.7576	4.06e-09	0.000145	CCTCCGCCGCGTCCTCCGCCT
LOC_Os01g46870	ERF	URS00008FE687_39947.9311	206	226	+	23.5	4.08e-09	6.12e-05	TCGCCGCCGCCGCCTCACCCT
LOC_Os01g12440	ERF	URS00008FE687_39947.9311	206	226	+	23.5	4.08e-09	6.13e-05	TCGCCGCCGCCGCCTCACCCT
LOC_Os01g07480	LBD	URS00008FD310_39947.2661	419	439	+	23.3485	4.09e-09	6.67e-05	GCCGCCGCCATAGCCGCCGTA
LOC_Os04g57340	ERF	URS00008E539F_39947.2574	116	130	+	21.5606	4.11e-09	0.000125	CGGCGGCGGCGGAGG
LOC_Os04g57340	ERF	URS00008EED40_39947.7607	438	452	-	21.5606	4.11e-09	0.000125	CGGCGGCGGCGGAGG
LOC_Os04g57340	ERF	URS00008FB68D_39947.7760	1040	1054	+	21.5606	4.11e-09	0.000125	CGGCGGCGGCGGAGG
LOC_Os06g09390	ERF	URS00008FD310_39947.2661	602	622	+	22.0303	4.12e-09	0.000202	CAGCGGTGGCGGCGGCGGCGA
LOC_Os01g66590	LBD	URS00008EED40_39947.7607	217	237	+	22.7424	4.14e-09	0.000145	CCACCACCGCCGCCGCCGCCG
LOC_Os04g32790	ERF	URS00008F920E_39947.2647	217	237	-	22.4091	4.14e-09	8.12e-05	TCCGCCGCCACCACCACCGCC
LOC_Os10g02584	BBR-BPC	URS00008EAD18_39947.94	314	337	-	23.1818	4.15e-09	3.52e-05	GAGAAAGAGAGAAAGAGAGATCAA
LOC_Os01g07120	ERF	URS00008E6C61_39947.8031	2295	2315	+	23.3803	4.17e-09	8.83e-05	AATGGCGGCGGCGGCGGTGGA
LOC_Os11g13840	ERF	URS00008FDCB8_39947.9287	1508	1527	+	22.2576	4.18e-09	7.44e-05	CACCTCCGCCTCCGCCACCG
LOC_Os10g02584	BBR-BPC	URS00008FEA4C_39947.4590	3054	3077	+	23.1667	4.19e-09	3.52e-05	AACAGAGAGGGATAGAGAGAGAGA
LOC_Os01g66590	LBD	URS00008EED40_39947.7607	426	446	+	22.7273	4.21e-09	0.000145	GCGCCGGCGCCGCCTCCGCCG
LOC_Os01g66590	LBD	URS00008E5E22_39947.8303	434	454	-	22.7121	4.29e-09	0.000145	CCGCCGCCGTCGTCGTCGCCG
LOC_Os10g02584	BBR-BPC	URS00008F7A78_39947.202	981	1004	+	23.1212	4.29e-09	3.57e-05	GAAAGGAGAAGAGAGAGAGAGAGA
LOC_Os02g55380	ERF	URS00008FD310_39947.2661	605	623	+	22.197	4.34e-09	0.000148	CGGTGGCGGCGGCGGCGAC
LOC_Os01g07480	LBD	URS00008F31B8_39947.7605	97	117	+	23.2879	4.35e-09	6.82e-05	ACCGCCGTCGTCGACGCCGCC
LOC_Os01g07480	LBD	URS00008F7A78_39947.202	943	963	-	23.2879	4.35e-09	6.82e-05	ACCACCACCACCGCCGCCGCC
LOC_Os01g46870	ERF	URS00008F478D_39947.3216	68	88	-	23.4286	4.39e-09	6.47e-05	GCTCCGCCGCCTCCGCCACCC
LOC_Os01g12440	ERF	URS00008F478D_39947.3216	68	88	-	23.4286	4.39e-09	6.48e-05	GCTCCGCCGCCTCCGCCACCC
LOC_Os02g47810	Dof	URS00008FA494_39947.9276	1745	1765	+	20.8333	4.41e-09	0.00156	GAAAGAGAGAAAAAGGAAAAA
LOC_Os04g46240	ERF	URS00008FA89E_39947.205	192	206	-	22.0303	4.42e-09	0.000119	CCACCGCCGCCGTCG
LOC_Os02g43820	ERF	URS00008FA89E_39947.205	192	206	-	22.0303	4.42e-09	0.00012	CCACCGCCGCCGTCG
LOC_Os01g66590	LBD	URS00008EED40_39947.7607	429	449	+	22.6818	4.44e-09	0.000145	CCGGCGCCGCCTCCGCCGCCG
LOC_Os06g04010	BBR-BPC	URS00008FEA4C_39947.4590	1988	2008	+	23.4737	4.46e-09	4.39e-05	ATCTTTCTCTCTCTTTCTATC
LOC_Os02g55380	ERF	URS00008F11BC_39947.883	2413	2431	+	22.1515	4.6e-09	0.00015	CGGCGGCGGCGGCGGCGAG
LOC_Os07g44690	HSF	URS00008EC094_39947.6875	125	139	-	23.8684	4.61e-09	0.00363	AGAAGGTTCTAGAAG
LOC_Os04g21950	WRKY	URS00008F02DE_39947.5466	3258	3271	-	20.5909	4.61e-09	0.00355	AGCGTTGACTTTTT
LOC_Os10g02584	BBR-BPC	URS00008FEA4C_39947.4590	3062	3085	+	22.9848	4.61e-09	3.79e-05	GGGATAGAGAGAGAGAGAGGGTGC
LOC_Os06g09390	ERF	URS00008F97EA_39947.3	509	529	+	21.9545	4.64e-09	0.000214	CGGCGGCGGCGGCGGCGGCAG
LOC_Os04g32790	ERF	URS00008FE687_39947.9311	205	225	+	22.303	4.77e-09	9.09e-05	GTCGCCGCCGCCGCCTCACCC
LOC_Os07g13260	Dof	URS00008EB840_39947.2418	277	297	+	22	4.79e-09	0.000554	TCTTCTTTTCTTCTTTTTTTT
LOC_Os03g64260	ERF	URS00008F31B8_39947.7605	111	125	+	21.1818	4.84e-09	0.000109	CGCCGCCGCCGCCAC
LOC_Os03g64260	ERF	URS00008FD310_39947.2661	607	621	-	21.1818	4.84e-09	0.000109	CGCCGCCGCCGCCAC
LOC_Os01g66590	LBD	URS00008E46C7_39947.462	2269	2289	+	22.6061	4.86e-09	0.000151	CCGCCGCCGCCGCCGCCGCTG
LOC_Os04g32790	ERF	URS00008F7C20_39947.6191	835	855	-	22.2879	4.86e-09	9.09e-05	TCCGCCGCCGCCGCCGCCAAT
LOC_Os10g02584	BBR-BPC	URS00008E60E8_39947.7113	140	163	+	22.8788	4.88e-09	3.97e-05	TGCAGAGAGAGAGAGAGAGAGAAT
LOC_Os07g47330	ERF	URS00008EA551_39947.5751	228	242	-	20.9394	4.95e-09	0.000139	CCACCGCCGCCGCCT
LOC_Os06g09390	ERF	URS00008FCEAA_39947.1692	350	370	+	21.9091	4.98e-09	0.000217	CGGCGCCATCGGCGGCGGCGG
LOC_Os01g66590	LBD	URS00008FDCB8_39947.9287	1516	1536	+	22.5758	5.03e-09	0.000151	CCTCCGCCACCGTCGCCGCCG
LOC_Os04g32790	ERF	URS00008F160A_39947.2563	528	548	+	22.2424	5.15e-09	9.4e-05	GCCGCCGCCGCCATCATCACC
LOC_Os11g13840	ERF	URS00008EA551_39947.5751	219	238	-	22.0758	5.16e-09	8.99e-05	CGCCGCCGCCTCCGCCGGCG
LOC_Os02g55380	ERF	URS00008F31B8_39947.7605	82	100	-	22.0606	5.22e-09	0.000152	CGGTAGTGACGGCGGCGGT
LOC_Os01g46870	ERF	URS00008EA551_39947.5751	103	123	+	23.2571	5.24e-09	7.27e-05	CTCCCGCCGCCGTCGCCGCCG
LOC_Os01g46870	ERF	URS00008F160A_39947.2563	529	549	+	23.2571	5.24e-09	7.27e-05	CCGCCGCCGCCATCATCACCA
LOC_Os01g46870	ERF	URS00008F7A78_39947.202	776	796	+	23.2571	5.24e-09	7.27e-05	CCGCCGCCGCCGCGGCGCCCG
LOC_Os01g12440	ERF	URS00008EA551_39947.5751	103	123	+	23.2571	5.24e-09	7.28e-05	CTCCCGCCGCCGTCGCCGCCG
LOC_Os01g12440	ERF	URS00008F160A_39947.2563	529	549	+	23.2571	5.24e-09	7.28e-05	CCGCCGCCGCCATCATCACCA
LOC_Os01g12440	ERF	URS00008F7A78_39947.202	776	796	+	23.2571	5.24e-09	7.28e-05	CCGCCGCCGCCGCGGCGCCCG
LOC_Os01g74540	GATA	URS00008E8AF1_39947.582	2867	2893	+	21.3736	5.27e-09	0.00018	CATTATCATGATAATGATGACGATGAT
LOC_Os01g66270	ERF	URS00008EA551_39947.5751	229	243	+	21.1364	5.29e-09	0.000827	GGCGGCGGCGGTGGC
LOC_Os01g46870	ERF	URS00008FD852_39947.3214	141	161	-	23.2429	5.32e-09	7.27e-05	CCTCCGCCGCCGGCACCACCA
LOC_Os01g12440	ERF	URS00008FD852_39947.3214	141	161	-	23.2429	5.32e-09	7.28e-05	CCTCCGCCGCCGGCACCACCA
LOC_Os01g07120	ERF	URS00008FA89E_39947.205	187	207	+	23.1408	5.33e-09	0.00011	GGCGTCGACGGCGGCGGTGGA
LOC_Os02g55380	ERF	URS00008FDCB8_39947.9287	1518	1536	-	22.0455	5.34e-09	0.000152	CGGCGGCGACGGTGGCGGA
LOC_Os04g32790	ERF	URS00008F78F9_39947.232	40	60	-	22.2121	5.34e-09	9.51e-05	ACCGTCGCCGTCGCCGCCGCC
LOC_Os01g46870	ERF	URS00008E539F_39947.2574	110	130	-	23.2286	5.4e-09	7.27e-05	CCTCCGCCGCCGCCGCCCGTG
LOC_Os01g12440	ERF	URS00008E539F_39947.2574	110	130	-	23.2286	5.4e-09	7.28e-05	CCTCCGCCGCCGCCGCCCGTG
LOC_Os08g45110	ERF	EL1481	162	176	+	21.1818	5.4e-09	0.00153	GGCGGCGGCGGTGGA
LOC_Os08g45110	ERF	URS00008E6C61_39947.8031	2301	2315	+	21.1818	5.4e-09	0.00153	GGCGGCGGCGGTGGA
LOC_Os02g55380	ERF	URS00008F478D_39947.3216	71	89	+	22.0303	5.44e-09	0.000152	TGGCGGAGGCGGCGGAGCA
LOC_Os04g32790	ERF	URS00008F11BC_39947.883	2402	2422	-	22.197	5.46e-09	9.51e-05	GCCGCCGCCGCCGACGACGAC
LOC_Os06g09390	ERF	URS00008FD310_39947.2661	599	619	+	21.8485	5.46e-09	0.000226	CTGCAGCGGTGGCGGCGGCGG
LOC_Os02g55380	ERF	URS00008F7A78_39947.202	942	960	+	22.0152	5.5e-09	0.000152	CGGCGGCGGCGGTGGTGGT
LOC_Os02g42585	ERF	URS00008ECBBB_39947.7972	1004	1023	-	19.9091	5.55e-09	0.000128	GGCGGCGGTGGGGGTGGGGG
LOC_Os01g46870	ERF	URS00008F7C20_39947.6191	722	742	-	23.2	5.56e-09	7.36e-05	CCTCCGCCTCCGCCTCCGCCT
LOC_Os01g12440	ERF	URS00008F7C20_39947.6191	722	742	-	23.2	5.56e-09	7.37e-05	CCTCCGCCTCCGCCTCCGCCT
LOC_Os02g55380	ERF	URS00008EA551_39947.5751	105	123	-	22	5.63e-09	0.000152	CGGCGGCGACGGCGGCGGG
LOC_Os01g07480	LBD	URS00008FDCB8_39947.9287	1506	1526	+	23.0303	5.63e-09	8.61e-05	TCCACCTCCGCCTCCGCCACC
LOC_Os05g03020	C2H2	URS00008E5621_39947.6846	734	752	+	23.1587	5.66e-09	0.000388	CCCCAACCTCCTCCTCCTC
LOC_Os01g07480	LBD	URS00008F7C20_39947.6191	835	855	-	23.0152	5.72e-09	8.61e-05	TCCGCCGCCGCCGCCGCCAAT
LOC_Os01g51610	B3	URS00008E911A_39947.555	1381	1395	+	19.7879	5.72e-09	0.00445	ACATGCATGCATGCA
LOC_Os01g46870	ERF	URS00008FDCB8_39947.9287	1519	1539	+	23.1714	5.73e-09	7.46e-05	CCGCCACCGTCGCCGCCGCCC
LOC_Os01g12440	ERF	URS00008FDCB8_39947.9287	1519	1539	+	23.1714	5.73e-09	7.46e-05	CCGCCACCGTCGCCGCCGCCC
LOC_Os03g64260	ERF	URS00008F57C3_39947.7430	69	83	-	21.1212	5.73e-09	0.000125	CGCCGCCGCCGCCGT
LOC_Os05g03020	C2H2	URS00008E76AE_39947.2696	479	497	+	23.1429	5.74e-09	0.000388	CCTCATCATTCTCCTCCTC
LOC_Os11g13840	ERF	URS00008F7C20_39947.6191	722	741	-	21.9848	5.75e-09	9.79e-05	CTCCGCCTCCGCCTCCGCCT
LOC_Os03g09170	ERF	URS00008EED40_39947.7607	220	234	+	21.803	5.93e-09	0.000282	CCACCGCCGCCGCCG
LOC_Os03g09170	ERF	URS00008F7A78_39947.202	942	956	-	21.803	5.93e-09	0.000282	CCACCGCCGCCGCCG
LOC_Os03g09170	ERF	URS00008ECBBB_39947.7972	1013	1027	+	21.803	5.93e-09	0.000282	CCACCGCCGCCGCCG
LOC_Os03g09170	ERF	URS00008E6C61_39947.8031	2300	2314	-	21.803	5.93e-09	0.000282	CCACCGCCGCCGCCG
LOC_Os01g74540	GATA	URS00008FCA57_39947.9687	24	50	-	21.1099	5.93e-09	0.000193	CATCATCTTCCTCATCATCATCATCCT
LOC_Os01g46870	ERF	URS00008FDDAA_39947.2947	53	73	-	23.1286	5.98e-09	7.53e-05	CCGCCGCCGCCGCCGCCCCAT
LOC_Os01g12440	ERF	URS00008FDDAA_39947.2947	53	73	-	23.1286	5.98e-09	7.53e-05	CCGCCGCCGCCGCCGCCCCAT
LOC_Os04g32790	ERF	URS00008FD310_39947.2661	833	853	-	22.1212	6.03e-09	0.000103	GCCGCCGCCGCCAACTCCACT
LOC_Os02g42585	ERF	URS00008F7C20_39947.6191	569	588	+	19.8636	6.04e-09	0.000135	GGCGGCGGCGGCGGCAGCGA
LOC_Os01g46870	ERF	URS00008F31B8_39947.7605	34	54	+	23.1143	6.07e-09	7.53e-05	TCGCCACCGCCGCCGCTGCCA
LOC_Os01g46870	ERF	URS00008FC0D3_39947.5456	17	37	-	23.1143	6.07e-09	7.53e-05	GAGCCGCCGCCGCCATCACCG
LOC_Os01g12440	ERF	URS00008F31B8_39947.7605	34	54	+	23.1143	6.07e-09	7.53e-05	TCGCCACCGCCGCCGCTGCCA
LOC_Os01g12440	ERF	URS00008FC0D3_39947.5456	17	37	-	23.1143	6.07e-09	7.53e-05	GAGCCGCCGCCGCCATCACCG
LOC_Os04g32790	ERF	URS00008F7A78_39947.202	454	474	+	22.1061	6.15e-09	0.000103	GCCGCCGCCGCCGCCGCGGCG
LOC_Os03g64260	ERF	URS00008F5D45_39947.2704	437	451	-	21.0909	6.2e-09	0.000132	CGCCACCGCCGCCAC
LOC_Os05g03020	C2H2	URS00008EC72E_39947.7242	1579	1597	-	23.0556	6.23e-09	0.000388	CTTCTTCCTCCTCCTCGTC
LOC_Os01g07120	ERF	URS00008F920E_39947.2647	214	234	+	22.9859	6.24e-09	0.000125	GTCGGCGGTGGTGGTGGCGGC
LOC_Os01g46870	ERF	URS00008E5621_39947.6846	998	1018	+	23.0857	6.25e-09	7.63e-05	CCGCAGCCGCCGCCGCCGCGG
LOC_Os01g12440	ERF	URS00008E5621_39947.6846	998	1018	+	23.0857	6.25e-09	7.64e-05	CCGCAGCCGCCGCCGCCGCGG
LOC_Os02g55380	ERF	URS00008FA89E_39947.205	192	210	+	21.9091	6.35e-09	0.000165	CGACGGCGGCGGTGGAGGA
LOC_Os09g13940	ERF	URS00008EA551_39947.5751	228	242	-	21.4091	6.37e-09	0.000167	CCACCGCCGCCGCCT
LOC_Os04g46240	ERF	URS00008E5393_39947.7319	2409	2423	-	21.9697	6.37e-09	0.000161	CCGCCTCCGCCGCCG
LOC_Os02g43820	ERF	URS00008E5393_39947.7319	2409	2423	-	21.9697	6.37e-09	0.000162	CCGCCTCCGCCGCCG
LOC_Os04g46240	ERF	URS00008EED40_39947.7607	435	449	+	21.9697	6.37e-09	0.000161	CCGCCTCCGCCGCCG
LOC_Os02g43820	ERF	URS00008EED40_39947.7607	435	449	+	21.9697	6.37e-09	0.000162	CCGCCTCCGCCGCCG
LOC_Os11g13840	ERF	URS00008EA551_39947.5751	104	123	+	21.8939	6.41e-09	0.000107	TCCCGCCGCCGTCGCCGCCG
LOC_Os07g10410	ERF	URS00008F5AB8_39947.6100	660	674	-	18.9545	6.41e-09	0.000505	CCGTCACCGCCGGCG
LOC_Os07g10410	ERF	URS00008EB0AF_39947.5150	689	703	-	18.9545	6.41e-09	0.000505	CCGTCACCGCCGGCG
LOC_Os01g66590	LBD	URS00008F97EA_39947.3	512	532	-	22.3636	6.42e-09	0.000186	CCGCTGCCGCCGCCGCCGCCG
LOC_Os02g55380	ERF	URS00008E46C7_39947.462	2271	2289	-	21.8939	6.5e-09	0.000165	CAGCGGCGGCGGCGGCGGC
LOC_Os01g07120	ERF	URS00008FDCB8_39947.9287	1503	1523	-	22.9437	6.51e-09	0.000126	GGCGGAGGCGGAGGTGGAGGC
LOC_Os01g07480	LBD	URS00008F7C20_39947.6191	726	746	-	22.8788	6.55e-09	9.68e-05	CCCGCCTCCGCCTCCGCCTCC
LOC_Os10g02584	BBR-BPC	URS00008E60E8_39947.7113	138	161	+	22.303	6.6e-09	5.3e-05	GCTGCAGAGAGAGAGAGAGAGAGA
LOC_Os01g07120	ERF	URS00008FD310_39947.2661	600	620	+	22.9296	6.6e-09	0.000126	TGCAGCGGTGGCGGCGGCGGC
LOC_Os11g13840	ERF	URS00008F31B8_39947.7605	105	124	+	21.8636	6.63e-09	0.000108	CGTCGACGCCGCCGCCGCCA
LOC_Os01g66590	LBD	URS00008E5E22_39947.8303	469	489	-	22.3333	6.64e-09	0.000186	CCGCCGCCGTCGTTGTCGCCG
LOC_Os03g15660	ERF	URS00008F7A78_39947.202	949	968	-	20.6515	6.68e-09	0.00105	TTCCCACCACCACCACCGCC
LOC_Os06g04010	BBR-BPC	URS00008EC2F9_39947.9552	5	25	+	22.6711	6.73e-09	6.54e-05	CTCTCTCTCTCTCTCACTTGC
LOC_Os03g60630	Dof	URS00008EF46E_39947.7179	537	557	-	21.6515	6.76e-09	0.000869	AAAAAAGAAAGAAAGAAAGAA
LOC_Os02g55380	ERF	URS00008E5621_39947.6846	886	904	-	21.8485	6.85e-09	0.000165	CGGCGACGGCGGCGGCGGG
LOC_Os06g04010	BBR-BPC	URS00008EA782_39947.3366	69	89	-	22.6316	6.86e-09	6.58e-05	CTATCTCTCTCTCTCCCTCCC
LOC_Os01g66590	LBD	URS00008FDCB8_39947.9287	1513	1533	+	22.303	6.87e-09	0.000186	CCGCCTCCGCCACCGTCGCCG
LOC_Os01g66270	ERF	URS00008F7A78_39947.202	943	957	+	20.8788	6.89e-09	0.000827	GGCGGCGGCGGTGGT
LOC_Os01g66270	ERF	URS00008EED40_39947.7607	219	233	-	20.8788	6.89e-09	0.000827	GGCGGCGGCGGTGGT
LOC_Os10g02584	BBR-BPC	URS00008EA782_39947.3366	61	84	+	22.2121	6.92e-09	5.48e-05	AACAAAGAGGGAGGGAGAGAGAGA
LOC_Os02g55380	ERF	URS00008E90D4_39947.9353	1641	1659	+	21.8333	6.95e-09	0.000165	AGATGGAGGCGGCGGCGGT
LOC_Os10g02584	BBR-BPC	URS00008EA782_39947.3366	63	86	+	22.197	6.97e-09	5.48e-05	CAAAGAGGGAGGGAGAGAGAGAGA
LOC_Os11g13840	ERF	URS00008FB68D_39947.7760	1034	1053	-	21.8182	6.97e-09	0.000111	CTCCGCCGCCGCCGCCGCCC
LOC_Os06g09390	ERF	URS00008FD310_39947.2661	417	437	-	21.6818	6.99e-09	0.000249	CGGCGGCTATGGCGGCGGCTA
LOC_Os06g09390	ERF	URS00008FDDAA_39947.2947	56	76	+	21.6818	6.99e-09	0.000249	GGGCGGCGGCGGCGGCGGCGT
LOC_Os06g09390	ERF	URS00008FD310_39947.2661	832	852	+	21.6818	6.99e-09	0.000249	AAGTGGAGTTGGCGGCGGCGG
LOC_Os01g60960	LBD	URS00008EF989_39947.3291	323	339	-	21.0455	7e-09	0.00383	CGGCGGATATGACGGCG
LOC_Os01g46870	ERF	URS00008ECE7E_39947.4366	248	268	+	22.9714	7.01e-09	8.43e-05	CCTCCGCCACCGCCGGCGCCG
LOC_Os01g12440	ERF	URS00008ECE7E_39947.4366	248	268	+	22.9714	7.01e-09	8.44e-05	CCTCCGCCACCGCCGGCGCCG
LOC_Os06g04010	BBR-BPC	URS00008FEA4C_39947.4590	1992	2012	+	22.5658	7.1e-09	6.72e-05	TTCTCTCTCTTTCTATCCCTA
LOC_Os01g07480	LBD	URS00008EED40_39947.7607	434	454	+	22.7879	7.16e-09	0.000104	GCCGCCTCCGCCGCCGCCGAG
LOC_Os01g07120	ERF	URS00008E5393_39947.7319	2407	2427	+	22.8451	7.17e-09	0.000134	AGCGGCGGCGGAGGCGGCGGG
LOC_Os05g37730	MYB	URS00008F47CF_39947.8462	2898	2918	-	21.3659	7.22e-09	0.00506	GATAGAAAGGATAAGGATGAG
LOC_Os01g66590	LBD	URS00008E5621_39947.6846	884	904	+	22.2576	7.23e-09	0.000189	CCCCCGCCGCCGCCGTCGCCG
LOC_Os05g03020	C2H2	URS00008E97E1_39947.4447	64	82	-	22.8968	7.26e-09	0.000394	CTTCATCCTCATCCTCATC
LOC_Os04g46240	ERF	URS00008F57C3_39947.7430	67	81	-	21.9394	7.26e-09	0.000168	CCGCCGCCGCCGTCG
LOC_Os04g46240	ERF	URS00008E5621_39947.6846	470	484	-	21.9394	7.26e-09	0.000168	CCGCCGCCGCCGTCG
LOC_Os02g43820	ERF	URS00008F57C3_39947.7430	67	81	-	21.9394	7.26e-09	0.000168	CCGCCGCCGCCGTCG
LOC_Os02g43820	ERF	URS00008E5621_39947.6846	470	484	-	21.9394	7.26e-09	0.000168	CCGCCGCCGCCGTCG
LOC_Os04g46240	ERF	URS00008E5621_39947.6846	887	901	+	21.9394	7.26e-09	0.000168	CCGCCGCCGCCGTCG
LOC_Os02g43820	ERF	URS00008E5621_39947.6846	887	901	+	21.9394	7.26e-09	0.000168	CCGCCGCCGCCGTCG
LOC_Os01g46870	ERF	URS00008EED40_39947.7607	432	452	+	22.9286	7.32e-09	8.66e-05	GCGCCGCCTCCGCCGCCGCCG
LOC_Os01g12440	ERF	URS00008EED40_39947.7607	432	452	+	22.9286	7.32e-09	8.67e-05	GCGCCGCCTCCGCCGCCGCCG
LOC_Os01g66270	ERF	URS00008F5D45_39947.2704	436	450	+	20.8182	7.37e-09	0.000827	GGTGGCGGCGGTGGC
LOC_Os07g47330	ERF	URS00008F57C3_39947.7430	67	81	-	20.7273	7.38e-09	0.000187	CCGCCGCCGCCGTCG
LOC_Os07g47330	ERF	URS00008E5621_39947.6846	470	484	-	20.7273	7.38e-09	0.000187	CCGCCGCCGCCGTCG
LOC_Os07g47330	ERF	URS00008E5621_39947.6846	887	901	+	20.7273	7.38e-09	0.000187	CCGCCGCCGCCGTCG
LOC_Os05g03020	C2H2	URS00008EF95E_39947.1421	534	552	+	22.881	7.38e-09	0.000394	CCCCCCTCTCCTCCTCCTC
LOC_Os06g09390	ERF	URS00008E5621_39947.6846	464	484	+	21.6364	7.47e-09	0.000255	CCGCGACGACGGCGGCGGCGG
LOC_Os03g09170	ERF	URS00008EA551_39947.5751	228	242	-	21.7121	7.47e-09	0.000282	CCACCGCCGCCGCCT
LOC_Os11g13840	ERF	URS00008FDDAA_39947.2947	56	75	-	21.7576	7.47e-09	0.000117	CGCCGCCGCCGCCGCCGCCC
LOC_Os01g07480	LBD	URS00008EC65F_39947.9672	759	779	-	22.7424	7.48e-09	0.000107	TCCGCCGTCGCCGCCGTCGCT
LOC_Os03g60630	Dof	EL1471	256	276	-	21.5606	7.57e-09	0.000869	GAAAAAGAAGAAAGAAAAGAG
LOC_Os04g32790	ERF	URS00008FDCB8_39947.9287	1518	1538	+	21.9394	7.59e-09	0.000124	TCCGCCACCGTCGCCGCCGCC
LOC_Os01g46870	ERF	URS00008F160A_39947.2563	526	546	+	22.8857	7.63e-09	8.9e-05	CCGCCGCCGCCGCCATCATCA
LOC_Os01g12440	ERF	URS00008F160A_39947.2563	526	546	+	22.8857	7.63e-09	8.91e-05	CCGCCGCCGCCGCCATCATCA
LOC_Os10g02584	BBR-BPC	URS00008FEA4C_39947.4590	1989	2012	-	22	7.71e-09	6e-05	TAGGGATAGAAAGAGAGAGAAAGA
LOC_Os01g07120	ERF	URS00008FD310_39947.2661	603	623	+	22.7606	7.8e-09	0.000142	AGCGGTGGCGGCGGCGGCGAC
LOC_Os02g55380	ERF	URS00008FD310_39947.2661	835	853	+	21.7424	7.84e-09	0.000181	TGGAGTTGGCGGCGGCGGC
LOC_Os01g66590	LBD	URS00008F7A78_39947.202	425	445	-	22.1818	7.86e-09	0.000199	CCGCGGCCGCCTCCTCCGCCG
LOC_Os01g46870	ERF	URS00008E6C61_39947.8031	2300	2320	-	22.8429	7.96e-09	9.15e-05	CCTCCTCCACCGCCGCCGCCG
LOC_Os01g12440	ERF	URS00008E6C61_39947.8031	2300	2320	-	22.8429	7.96e-09	9.15e-05	CCTCCTCCACCGCCGCCGCCG
LOC_Os03g15660	ERF	URS00008FA89E_39947.205	199	218	-	20.5455	8.02e-09	0.00105	CCGCCGGCTCCTCCACCGCC
LOC_Os03g15660	ERF	URS00008ECBBB_39947.7972	1001	1020	+	20.5455	8.02e-09	0.00105	CCACCCCCACCCCCACCGCC
LOC_Os04g32790	ERF	URS00008F160A_39947.2563	525	545	+	21.8939	8.02e-09	0.000126	ACCGCCGCCGCCGCCATCATC
LOC_Os05g03020	C2H2	URS00008E97E1_39947.4447	61	79	-	22.7698	8.17e-09	0.000407	CATCCTCATCCTCATCCTC
LOC_Os04g32790	ERF	URS00008FB68D_39947.7760	1124	1144	-	21.8788	8.18e-09	0.000126	TCCTCCGCCGCTACCGCTCCC
LOC_Os09g13940	ERF	URS00008E46C7_39947.462	2275	2289	+	21.3182	8.21e-09	0.000209	CCGCCGCCGCCGCTG
LOC_Os08g45110	ERF	URS00008F478D_39947.3216	72	86	+	21.0152	8.21e-09	0.00153	GGCGGAGGCGGCGGA
LOC_Os01g07120	ERF	URS00008F02FD_39947.4542	253	273	+	22.7042	8.25e-09	0.000147	GGCGATGGTGGTGGAGGTGGC
LOC_Os10g02584	BBR-BPC	URS00008E90D4_39947.9353	1323	1346	-	21.8636	8.27e-09	6.37e-05	GGGAGAGAGAATGGGAGAGAGAGC
LOC_Os01g07480	LBD	URS00008FD7DF_39947.3131	1716	1736	-	22.6364	8.29e-09	0.000116	GCCGCCGCCGCCGCCGGTGGC
LOC_Os04g32790	ERF	URS00008FDA93_39947.4763	129	149	-	21.8636	8.32e-09	0.000126	GCCGCCGCCGCAGCCTTCTCC
LOC_Os04g32790	ERF	URS00008FB68D_39947.7760	1029	1049	-	21.8636	8.32e-09	0.000126	GCCGCCGCCGCCGCCCGAGCC
LOC_Os06g09390	ERF	URS00008F31B8_39947.7605	83	103	-	21.5606	8.34e-09	0.000262	CGGCGGTAGTGACGGCGGCGG
LOC_Os06g09390	ERF	URS00008F97EA_39947.3	500	520	+	21.5606	8.34e-09	0.000262	GTGCGGCGGCGGCGGCGGCGG
LOC_Os01g07480	LBD	URS00008EC65F_39947.9672	762	782	-	22.6212	8.41e-09	0.000116	GCTTCCGCCGTCGCCGCCGTC
LOC_Os01g07120	ERF	URS00008F870F_39947.6765	5	25	-	22.6761	8.47e-09	0.000147	GGCAGCGGTGGCGGCGGCGAC
LOC_Os02g42585	ERF	URS00008FB68D_39947.7760	1038	1057	+	19.6818	8.47e-09	0.000184	GGCGGCGGCGGCGGAGGGGT
LOC_Os04g57340	ERF	URS00008EA551_39947.5751	228	242	+	21.1667	8.5e-09	0.000239	AGGCGGCGGCGGTGG
LOC_Os04g57340	ERF	URS00008F7A78_39947.202	939	953	+	21.1667	8.5e-09	0.000239	AGGCGGCGGCGGCGG
LOC_Os04g32790	ERF	URS00008E5E22_39947.8303	470	490	-	21.8333	8.64e-09	0.000128	CCCGCCGCCGTCGTTGTCGCC
LOC_Os03g09170	ERF	URS00008FDDAA_39947.2947	59	73	-	21.5455	8.97e-09	0.000282	CCGCCGCCGCCGCCG
LOC_Os03g09170	ERF	URS00008EED40_39947.7607	223	237	+	21.5455	8.97e-09	0.000282	CCGCCGCCGCCGCCG
LOC_Os03g09170	ERF	URS00008EA10D_39947.6998	214	228	-	21.5455	8.97e-09	0.000282	CCGCCGCCGCCGCCG
LOC_Os03g09170	ERF	URS00008F7A78_39947.202	455	469	+	21.5455	8.97e-09	0.000282	CCGCCGCCGCCGCCG
LOC_Os03g09170	ERF	URS00008F97EA_39947.3	503	517	-	21.5455	8.97e-09	0.000282	CCGCCGCCGCCGCCG
LOC_Os03g09170	ERF	URS00008F97EA_39947.3	506	520	-	21.5455	8.97e-09	0.000282	CCGCCGCCGCCGCCG
LOC_Os03g09170	ERF	URS00008F97EA_39947.3	509	523	-	21.5455	8.97e-09	0.000282	CCGCCGCCGCCGCCG
LOC_Os03g09170	ERF	URS00008F97EA_39947.3	512	526	-	21.5455	8.97e-09	0.000282	CCGCCGCCGCCGCCG
LOC_Os03g09170	ERF	URS00008F7C20_39947.6191	840	854	-	21.5455	8.97e-09	0.000282	CCGCCGCCGCCGCCG
LOC_Os03g09170	ERF	URS00008FB68D_39947.7760	1037	1051	-	21.5455	8.97e-09	0.000282	CCGCCGCCGCCGCCG
LOC_Os03g09170	ERF	URS00008FD7DF_39947.3131	1721	1735	-	21.5455	8.97e-09	0.000282	CCGCCGCCGCCGCCG
LOC_Os03g09170	ERF	URS00008E46C7_39947.462	2269	2283	+	21.5455	8.97e-09	0.000282	CCGCCGCCGCCGCCG
LOC_Os03g09170	ERF	URS00008E46C7_39947.462	2272	2286	+	21.5455	8.97e-09	0.000282	CCGCCGCCGCCGCCG
LOC_Os03g09170	ERF	URS00008F11BC_39947.883	2410	2424	-	21.5455	8.97e-09	0.000282	CCGCCGCCGCCGCCG
LOC_Os03g09170	ERF	URS00008F11BC_39947.883	2413	2427	-	21.5455	8.97e-09	0.000282	CCGCCGCCGCCGCCG
LOC_Os01g66590	LBD	URS00008E6C61_39947.8031	2303	2323	-	22.0606	9e-09	0.00022	CCTCCTCCTCCACCGCCGCCG
LOC_Os01g46870	ERF	URS00008F160A_39947.2563	523	543	+	22.7143	9.04e-09	0.000101	TCACCGCCGCCGCCGCCATCA
LOC_Os01g46870	ERF	URS00008E5621_39947.6846	1004	1024	+	22.7143	9.04e-09	0.000101	CCGCCGCCGCCGCGGCCCGCG
LOC_Os01g12440	ERF	URS00008F160A_39947.2563	523	543	+	22.7143	9.04e-09	0.000101	TCACCGCCGCCGCCGCCATCA
LOC_Os01g12440	ERF	URS00008E5621_39947.6846	1004	1024	+	22.7143	9.04e-09	0.000101	CCGCCGCCGCCGCGGCCCGCG
LOC_Os01g07480	LBD	URS00008F920E_39947.2647	217	237	-	22.5455	9.04e-09	0.000122	TCCGCCGCCACCACCACCGCC
LOC_Os09g13940	ERF	URS00008FD310_39947.2661	608	622	-	21.2576	9.1e-09	0.000217	TCGCCGCCGCCGCCA
LOC_Os09g13940	ERF	URS00008FD310_39947.2661	841	855	-	21.2576	9.1e-09	0.000217	TCGCCGCCGCCGCCA
LOC_Os03g64260	ERF	URS00008FB68D_39947.7760	1042	1056	-	20.7727	9.1e-09	0.000188	CCCCTCCGCCGCCGC
LOC_Os06g04010	BBR-BPC	URS00008F4FA0_39947.692	881	901	-	22.0658	9.13e-09	8.53e-05	CACTTACTCTCTCTCTCTCAC
LOC_Os04g32790	ERF	URS00008FA89E_39947.205	187	207	-	21.7879	9.15e-09	0.000131	TCCACCGCCGCCGTCGACGCC
LOC_Os04g32790	ERF	URS00008F7C20_39947.6191	563	583	-	21.7879	9.15e-09	0.000131	GCCGCCGCCGCCGCCCGCCCC
LOC_Os04g46240	ERF	URS00008F160A_39947.2563	523	537	+	21.8939	9.21e-09	0.000204	TCACCGCCGCCGCCG
LOC_Os02g43820	ERF	URS00008F160A_39947.2563	523	537	+	21.8939	9.21e-09	0.000205	TCACCGCCGCCGCCG
LOC_Os09g35790	HSF	URS00008EC094_39947.6875	126	139	+	22.3788	9.21e-09	0.00722	TTCTAGAACCTTCT
LOC_Os07g10410	ERF	URS00008EEEE6_39947.9666	2	16	+	18.7576	9.25e-09	0.000662	CCGTCGTCGCCGGCG
LOC_Os01g46870	ERF	URS00008EDFAB_39947.7450	43	63	-	22.6857	9.3e-09	0.000102	TCGCCGCCGTCGCCTACTCCG
LOC_Os01g12440	ERF	URS00008EDFAB_39947.7450	43	63	-	22.6857	9.3e-09	0.000102	TCGCCGCCGTCGCCTACTCCG
LOC_Os06g09390	ERF	URS00008FDCB8_39947.9287	1579	1599	-	21.4848	9.32e-09	0.000263	CGGCGGTGGCGGCGGCGGTAG
LOC_Os06g48534	GATA	URS00008FE687_39947.9311	1460	1478	+	23.1711	9.44e-09	0.000456	CGTCATCATCACCATCACC
LOC_Os02g55380	ERF	URS00008F160A_39947.2563	525	543	-	21.5909	9.49e-09	0.000207	TGATGGCGGCGGCGGCGGT
LOC_Os02g55380	ERF	EL1481	161	179	+	21.5909	9.49e-09	0.000207	GGGCGGCGGCGGTGGAGGC
LOC_Os06g09390	ERF	URS00008F31B8_39947.7605	80	100	-	21.4697	9.52e-09	0.000263	CGGTAGTGACGGCGGCGGTGA
LOC_Os06g09390	ERF	URS00008E5621_39947.6846	884	904	-	21.4697	9.52e-09	0.000263	CGGCGACGGCGGCGGCGGGGG
LOC_Os04g46240	ERF	URS00008EA551_39947.5751	112	126	+	21.8636	9.63e-09	0.000204	CCGTCGCCGCCGCCG
LOC_Os04g46240	ERF	URS00008FD310_39947.2661	611	625	-	21.8636	9.63e-09	0.000204	CCGTCGCCGCCGCCG
LOC_Os02g43820	ERF	URS00008EA551_39947.5751	112	126	+	21.8636	9.63e-09	0.000205	CCGTCGCCGCCGCCG
LOC_Os02g43820	ERF	URS00008FD310_39947.2661	611	625	-	21.8636	9.63e-09	0.000205	CCGTCGCCGCCGCCG
LOC_Os11g13840	ERF	URS00008FD310_39947.2661	605	624	-	21.5303	9.67e-09	0.000149	CGTCGCCGCCGCCGCCACCG
LOC_Os02g42585	ERF	URS00008E5621_39947.6846	881	900	-	19.6061	9.71e-09	0.000201	GACGGCGGCGGCGGGGGTGT
LOC_Os01g74540	GATA	URS00008E97E1_39947.4447	53	79	-	19.989	9.73e-09	0.000302	CATCCTCATCCTCATCCTCATCATCCT
LOC_Os06g09390	ERF	URS00008FDCB8_39947.9287	1432	1452	-	21.4545	9.73e-09	0.000263	CTACAGAAGCGGCGGCGGCGG
LOC_Os01g07480	LBD	URS00008FDCB8_39947.9287	1512	1532	+	22.4697	9.74e-09	0.000129	TCCGCCTCCGCCACCGTCGCC
LOC_Os01g60960	LBD	URS00008FC0D3_39947.5456	14	30	+	20.8485	9.74e-09	0.00383	CGGCGGTGATGGCGGCG
LOC_Os03g09170	ERF	URS00008F7A78_39947.202	939	953	-	21.4545	9.81e-09	0.000297	CCGCCGCCGCCGCCT
LOC_Os01g07120	ERF	URS00008FDCB8_39947.9287	1521	1541	-	22.5211	9.86e-09	0.000159	GGGGGCGGCGGCGACGGTGGC
LOC_Os01g07480	LBD	URS00008FA89E_39947.205	196	216	-	22.4545	9.88e-09	0.000129	GCCGGCTCCTCCACCGCCGCC
LOC_Os02g42585	ERF	URS00008E5621_39947.6846	887	906	-	19.5909	9.98e-09	0.000201	GGCGGCGACGGCGGCGGCGG
LOC_Os01g46870	ERF	URS00008FDCB8_39947.9287	1507	1527	+	22.6143	9.99e-09	0.000108	CCACCTCCGCCTCCGCCACCG
LOC_Os01g12440	ERF	URS00008FDCB8_39947.9287	1507	1527	+	22.6143	9.99e-09	0.000108	CCACCTCCGCCTCCGCCACCG
LOC_Os11g13840	ERF	URS00008EC65F_39947.9672	761	780	-	21.5	9.99e-09	0.00015	TTCCGCCGTCGCCGCCGTCG

## Sheet: Z. mays
Supplementary File 4: Prediction of TFs binding sites in lncRNA target by miRNA.
#pattern name	Family	sequence name	start	stop	strand	score	p-value	q-value	matched sequence
GRMZM2G164735	BBR-BPC	GRMZM2G090759_T01	138	161	+	43.3939	3.42e-15	5.91e-11	GAGAGAGAGAGAGAGAGAGAGAGA
GRMZM2G164735	BBR-BPC	GRMZM2G090759_T01	140	163	+	43.3939	3.42e-15	5.91e-11	GAGAGAGAGAGAGAGAGAGAGAGA
GRMZM2G164735	BBR-BPC	GRMZM2G090759_T01	142	165	+	43.3939	3.42e-15	5.91e-11	GAGAGAGAGAGAGAGAGAGAGAGA
GRMZM2G164735	BBR-BPC	GRMZM2G090759_T01	144	167	+	43.3939	3.42e-15	5.91e-11	GAGAGAGAGAGAGAGAGAGAGAGA
GRMZM2G164735	BBR-BPC	GRMZM2G090759_T01	146	169	+	43.3939	3.42e-15	5.91e-11	GAGAGAGAGAGAGAGAGAGAGAGA
GRMZM2G164735	BBR-BPC	GRMZM2G090759_T01	148	171	+	43.3939	3.42e-15	5.91e-11	GAGAGAGAGAGAGAGAGAGAGAGA
GRMZM2G164735	BBR-BPC	GRMZM2G090759_T01	150	173	+	43.3939	3.42e-15	5.91e-11	GAGAGAGAGAGAGAGAGAGAGAGA
GRMZM2G164735	BBR-BPC	GRMZM2G090759_T01	152	175	+	43.3939	3.42e-15	5.91e-11	GAGAGAGAGAGAGAGAGAGAGAGA
GRMZM2G164735	BBR-BPC	URS0000D78046_4577.5957	196	219	+	43.3939	3.42e-15	5.91e-11	GAGAGAGAGAGAGAGAGAGAGAGA
GRMZM2G164735	BBR-BPC	URS0000D78046_4577.5957	198	221	+	43.3939	3.42e-15	5.91e-11	GAGAGAGAGAGAGAGAGAGAGAGA
GRMZM2G164735	BBR-BPC	URS0000D78046_4577.5957	200	223	+	43.3939	3.42e-15	5.91e-11	GAGAGAGAGAGAGAGAGAGAGAGA
GRMZM2G164735	BBR-BPC	URS0000D78046_4577.5957	202	225	+	43.3939	3.42e-15	5.91e-11	GAGAGAGAGAGAGAGAGAGAGAGA
GRMZM2G164735	BBR-BPC	URS0000D78046_4577.5957	204	227	+	43.3939	3.42e-15	5.91e-11	GAGAGAGAGAGAGAGAGAGAGAGA
GRMZM2G164735	BBR-BPC	URS0000D78046_4577.5957	206	229	+	43.3939	3.42e-15	5.91e-11	GAGAGAGAGAGAGAGAGAGAGAGA
GRMZM2G164735	BBR-BPC	URS0000D78046_4577.5957	208	231	+	43.3939	3.42e-15	5.91e-11	GAGAGAGAGAGAGAGAGAGAGAGA
GRMZM2G164735	BBR-BPC	URS0000D78046_4577.5957	210	233	+	43.3939	3.42e-15	5.91e-11	GAGAGAGAGAGAGAGAGAGAGAGA
GRMZM2G164735	BBR-BPC	URS0000D78046_4577.5957	212	235	+	43.3939	3.42e-15	5.91e-11	GAGAGAGAGAGAGAGAGAGAGAGA
GRMZM2G164735	BBR-BPC	URS0000D78046_4577.5957	214	237	+	43.3939	3.42e-15	5.91e-11	GAGAGAGAGAGAGAGAGAGAGAGA
GRMZM2G164735	BBR-BPC	URS0000D78046_4577.5957	216	239	+	43.3939	3.42e-15	5.91e-11	GAGAGAGAGAGAGAGAGAGAGAGA
GRMZM2G164735	BBR-BPC	URS0000EEACA7_4577.7746	858	881	+	43.3939	3.42e-15	5.91e-11	GAGAGAGAGAGAGAGAGAGAGAGA
GRMZM2G164735	BBR-BPC	URS0000EEACD2_4577.22800	884	907	-	43.3939	3.42e-15	5.91e-11	GAGAGAGAGAGAGAGAGAGAGAGA
GRMZM2G164735	BBR-BPC	URS0000EEACD2_4577.1083	884	907	-	43.3939	3.42e-15	5.91e-11	GAGAGAGAGAGAGAGAGAGAGAGA
GRMZM2G164735	BBR-BPC	URS0000EEACD2_4577.44385	884	907	-	43.3939	3.42e-15	5.91e-11	GAGAGAGAGAGAGAGAGAGAGAGA
GRMZM2G164735	BBR-BPC	URS0000EEACD2_4577.22800	886	909	-	43.3939	3.42e-15	5.91e-11	GAGAGAGAGAGAGAGAGAGAGAGA
GRMZM2G164735	BBR-BPC	URS0000EEACD2_4577.44385	886	909	-	43.3939	3.42e-15	5.91e-11	GAGAGAGAGAGAGAGAGAGAGAGA
GRMZM2G164735	BBR-BPC	URS0000EEACD2_4577.1083	886	909	-	43.3939	3.42e-15	5.91e-11	GAGAGAGAGAGAGAGAGAGAGAGA
GRMZM2G164735	BBR-BPC	URS0000EEACD2_4577.22800	888	911	-	43.3939	3.42e-15	5.91e-11	GAGAGAGAGAGAGAGAGAGAGAGA
GRMZM2G164735	BBR-BPC	URS0000EEACD2_4577.44385	888	911	-	43.3939	3.42e-15	5.91e-11	GAGAGAGAGAGAGAGAGAGAGAGA
GRMZM2G164735	BBR-BPC	URS0000EEACD2_4577.1083	888	911	-	43.3939	3.42e-15	5.91e-11	GAGAGAGAGAGAGAGAGAGAGAGA
GRMZM2G164735	BBR-BPC	URS0000EEACE0_4577.1097	5061	5084	+	43.3939	3.42e-15	5.91e-11	GAGAGAGAGAGAGAGAGAGAGAGA
GRMZM2G164735	BBR-BPC	URS0000EEACE0_4577.1097	5063	5086	+	43.3939	3.42e-15	5.91e-11	GAGAGAGAGAGAGAGAGAGAGAGA
GRMZM2G164735	BBR-BPC	URS0000EEACE0_4577.1097	5065	5088	+	43.3939	3.42e-15	5.91e-11	GAGAGAGAGAGAGAGAGAGAGAGA
GRMZM2G164735	BBR-BPC	URS0000EEACE0_4577.1097	5067	5090	+	43.3939	3.42e-15	5.91e-11	GAGAGAGAGAGAGAGAGAGAGAGA
GRMZM2G164735	BBR-BPC	URS0000EEACE0_4577.1097	5069	5092	+	43.3939	3.42e-15	5.91e-11	GAGAGAGAGAGAGAGAGAGAGAGA
GRMZM2G164735	BBR-BPC	URS0000EEACE0_4577.1097	5071	5094	+	43.3939	3.42e-15	5.91e-11	GAGAGAGAGAGAGAGAGAGAGAGA
GRMZM2G164735	BBR-BPC	URS0000EEACE0_4577.1097	5073	5096	+	43.3939	3.42e-15	5.91e-11	GAGAGAGAGAGAGAGAGAGAGAGA
GRMZM2G164735	BBR-BPC	URS0000EEACE0_4577.1097	5075	5098	+	43.3939	3.42e-15	5.91e-11	GAGAGAGAGAGAGAGAGAGAGAGA
GRMZM2G164735	BBR-BPC	URS0000EEACE0_4577.1097	5077	5100	+	43.3939	3.42e-15	5.91e-11	GAGAGAGAGAGAGAGAGAGAGAGA
GRMZM2G164735	BBR-BPC	URS0000EEACE0_4577.1097	5079	5102	+	43.3939	3.42e-15	5.91e-11	GAGAGAGAGAGAGAGAGAGAGAGA
GRMZM2G164735	BBR-BPC	URS0000EEACE0_4577.1097	5081	5104	+	43.3939	3.42e-15	5.91e-11	GAGAGAGAGAGAGAGAGAGAGAGA
GRMZM2G164735	BBR-BPC	URS0000EEACE0_4577.1097	5083	5106	+	43.3939	3.42e-15	5.91e-11	GAGAGAGAGAGAGAGAGAGAGAGA
GRMZM2G164735	BBR-BPC	URS0000EEACE0_4577.1097	5085	5108	+	43.3939	3.42e-15	5.91e-11	GAGAGAGAGAGAGAGAGAGAGAGA
GRMZM2G164735	BBR-BPC	URS0000EEACE0_4577.1097	5087	5110	+	43.3939	3.42e-15	5.91e-11	GAGAGAGAGAGAGAGAGAGAGAGA
GRMZM2G164735	BBR-BPC	URS0000EEACE0_4577.1097	5089	5112	+	43.3939	3.42e-15	5.91e-11	GAGAGAGAGAGAGAGAGAGAGAGA
GRMZM2G164735	BBR-BPC	URS0000EEACE0_4577.1097	5091	5114	+	43.3939	3.42e-15	5.91e-11	GAGAGAGAGAGAGAGAGAGAGAGA
GRMZM2G164735	BBR-BPC	URS0000EEACE0_4577.1097	5093	5116	+	43.3939	3.42e-15	5.91e-11	GAGAGAGAGAGAGAGAGAGAGAGA
GRMZM2G164735	BBR-BPC	URS0000EEACE0_4577.1097	5095	5118	+	43.3939	3.42e-15	5.91e-11	GAGAGAGAGAGAGAGAGAGAGAGA
GRMZM2G164735	BBR-BPC	URS0000EEACE0_4577.1097	5097	5120	+	43.3939	3.42e-15	5.91e-11	GAGAGAGAGAGAGAGAGAGAGAGA
GRMZM2G164735	BBR-BPC	URS0000EEACE0_4577.1097	5099	5122	+	43.3939	3.42e-15	5.91e-11	GAGAGAGAGAGAGAGAGAGAGAGA
GRMZM2G164735	BBR-BPC	URS0000EEACE0_4577.1097	5101	5124	+	43.3939	3.42e-15	5.91e-11	GAGAGAGAGAGAGAGAGAGAGAGA
GRMZM2G164735	BBR-BPC	URS0000EEACE0_4577.1097	5103	5126	+	43.3939	3.42e-15	5.91e-11	GAGAGAGAGAGAGAGAGAGAGAGA
GRMZM2G164735	BBR-BPC	URS0000EEACE0_4577.1097	5105	5128	+	43.3939	3.42e-15	5.91e-11	GAGAGAGAGAGAGAGAGAGAGAGA
GRMZM2G164735	BBR-BPC	URS0000EEACD2_4577.1083	882	905	-	39.2424	8.37e-14	1.37e-09	GAGAGAGAGAGAGAGAGAGAGAGC
GRMZM2G164735	BBR-BPC	URS0000EEACD2_4577.22800	882	905	-	39.2424	8.37e-14	1.37e-09	GAGAGAGAGAGAGAGAGAGAGAGC
GRMZM2G164735	BBR-BPC	URS0000EEACD2_4577.44385	882	905	-	39.2424	8.37e-14	1.37e-09	GAGAGAGAGAGAGAGAGAGAGAGC
GRMZM2G164735	BBR-BPC	GRMZM2G090759_T01	136	159	+	39	9.43e-14	1.52e-09	GTGAGAGAGAGAGAGAGAGAGAGA
GRMZM2G164735	BBR-BPC	URS0000EEACE0_4577.1097	5059	5082	+	38.8485	1.12e-13	1.76e-09	CAGAGAGAGAGAGAGAGAGAGAGA
GRMZM2G164735	BBR-BPC	URS0000EEACD2_4577.22800	880	903	-	38.6515	1.29e-13	1.93e-09	GAGAGAGAGAGAGAGAGAGAGCGA
GRMZM2G164735	BBR-BPC	URS0000EEACD2_4577.44385	880	903	-	38.6515	1.29e-13	1.93e-09	GAGAGAGAGAGAGAGAGAGAGCGA
GRMZM2G164735	BBR-BPC	URS0000EEACD2_4577.1083	880	903	-	38.6515	1.29e-13	1.93e-09	GAGAGAGAGAGAGAGAGAGAGCGA
GRMZM2G164735	BBR-BPC	URS0000EEACA9_4577.20521	1147	1170	-	38.6364	1.32e-13	1.95e-09	GAGAGACAGAGAGAGAGAGAGAGA
GRMZM2G164735	BBR-BPC	URS0000EEACA9_4577.20521	1157	1180	-	37.8485	1.91e-13	2.78e-09	GAGAGAGAGAGAGAGACAGAGAGA
GRMZM2G118690	BBR-BPC	GRMZM2G090759_T01	138	158	-	38.4737	2.08e-13	3.07e-09	CTCTCTCTCTCTCTCTCTCTC
GRMZM2G118690	BBR-BPC	GRMZM2G090759_T01	140	160	-	38.4737	2.08e-13	3.07e-09	CTCTCTCTCTCTCTCTCTCTC
GRMZM2G118690	BBR-BPC	GRMZM2G090759_T01	142	162	-	38.4737	2.08e-13	3.07e-09	CTCTCTCTCTCTCTCTCTCTC
GRMZM2G118690	BBR-BPC	GRMZM2G090759_T01	144	164	-	38.4737	2.08e-13	3.07e-09	CTCTCTCTCTCTCTCTCTCTC
GRMZM2G118690	BBR-BPC	GRMZM2G090759_T01	146	166	-	38.4737	2.08e-13	3.07e-09	CTCTCTCTCTCTCTCTCTCTC
GRMZM2G118690	BBR-BPC	GRMZM2G090759_T01	148	168	-	38.4737	2.08e-13	3.07e-09	CTCTCTCTCTCTCTCTCTCTC
GRMZM2G118690	BBR-BPC	GRMZM2G090759_T01	150	170	-	38.4737	2.08e-13	3.07e-09	CTCTCTCTCTCTCTCTCTCTC
GRMZM2G118690	BBR-BPC	GRMZM2G090759_T01	152	172	-	38.4737	2.08e-13	3.07e-09	CTCTCTCTCTCTCTCTCTCTC
GRMZM2G118690	BBR-BPC	GRMZM2G090759_T01	154	174	-	38.4737	2.08e-13	3.07e-09	CTCTCTCTCTCTCTCTCTCTC
GRMZM2G118690	BBR-BPC	URS0000D78046_4577.5957	196	216	-	38.4737	2.08e-13	3.07e-09	CTCTCTCTCTCTCTCTCTCTC
GRMZM2G118690	BBR-BPC	URS0000D78046_4577.5957	198	218	-	38.4737	2.08e-13	3.07e-09	CTCTCTCTCTCTCTCTCTCTC
GRMZM2G118690	BBR-BPC	URS0000D78046_4577.5957	200	220	-	38.4737	2.08e-13	3.07e-09	CTCTCTCTCTCTCTCTCTCTC
GRMZM2G118690	BBR-BPC	URS0000D78046_4577.5957	202	222	-	38.4737	2.08e-13	3.07e-09	CTCTCTCTCTCTCTCTCTCTC
GRMZM2G118690	BBR-BPC	URS0000D78046_4577.5957	204	224	-	38.4737	2.08e-13	3.07e-09	CTCTCTCTCTCTCTCTCTCTC
GRMZM2G118690	BBR-BPC	URS0000D78046_4577.5957	206	226	-	38.4737	2.08e-13	3.07e-09	CTCTCTCTCTCTCTCTCTCTC
GRMZM2G118690	BBR-BPC	URS0000D78046_4577.5957	208	228	-	38.4737	2.08e-13	3.07e-09	CTCTCTCTCTCTCTCTCTCTC
GRMZM2G118690	BBR-BPC	URS0000D78046_4577.5957	210	230	-	38.4737	2.08e-13	3.07e-09	CTCTCTCTCTCTCTCTCTCTC
GRMZM2G118690	BBR-BPC	URS0000D78046_4577.5957	212	232	-	38.4737	2.08e-13	3.07e-09	CTCTCTCTCTCTCTCTCTCTC
GRMZM2G118690	BBR-BPC	URS0000D78046_4577.5957	214	234	-	38.4737	2.08e-13	3.07e-09	CTCTCTCTCTCTCTCTCTCTC
GRMZM2G118690	BBR-BPC	URS0000D78046_4577.5957	216	236	-	38.4737	2.08e-13	3.07e-09	CTCTCTCTCTCTCTCTCTCTC
GRMZM2G118690	BBR-BPC	URS0000D78046_4577.5957	218	238	-	38.4737	2.08e-13	3.07e-09	CTCTCTCTCTCTCTCTCTCTC
GRMZM2G118690	BBR-BPC	URS0000EEACA7_4577.7746	858	878	-	38.4737	2.08e-13	3.07e-09	CTCTCTCTCTCTCTCTCTCTC
GRMZM2G118690	BBR-BPC	URS0000EEACA7_4577.7746	860	880	-	38.4737	2.08e-13	3.07e-09	CTCTCTCTCTCTCTCTCTCTC
GRMZM2G118690	BBR-BPC	URS0000EEACD2_4577.1083	883	903	+	38.4737	2.08e-13	3.07e-09	CTCTCTCTCTCTCTCTCTCTC
GRMZM2G118690	BBR-BPC	URS0000EEACD2_4577.22800	883	903	+	38.4737	2.08e-13	3.07e-09	CTCTCTCTCTCTCTCTCTCTC
GRMZM2G118690	BBR-BPC	URS0000EEACD2_4577.44385	883	903	+	38.4737	2.08e-13	3.07e-09	CTCTCTCTCTCTCTCTCTCTC
GRMZM2G118690	BBR-BPC	URS0000EEACD2_4577.1083	885	905	+	38.4737	2.08e-13	3.07e-09	CTCTCTCTCTCTCTCTCTCTC
GRMZM2G118690	BBR-BPC	URS0000EEACD2_4577.44385	885	905	+	38.4737	2.08e-13	3.07e-09	CTCTCTCTCTCTCTCTCTCTC
GRMZM2G118690	BBR-BPC	URS0000EEACD2_4577.22800	885	905	+	38.4737	2.08e-13	3.07e-09	CTCTCTCTCTCTCTCTCTCTC
GRMZM2G118690	BBR-BPC	URS0000EEACD2_4577.44385	887	907	+	38.4737	2.08e-13	3.07e-09	CTCTCTCTCTCTCTCTCTCTC
GRMZM2G118690	BBR-BPC	URS0000EEACD2_4577.22800	887	907	+	38.4737	2.08e-13	3.07e-09	CTCTCTCTCTCTCTCTCTCTC
GRMZM2G118690	BBR-BPC	URS0000EEACD2_4577.1083	887	907	+	38.4737	2.08e-13	3.07e-09	CTCTCTCTCTCTCTCTCTCTC
GRMZM2G118690	BBR-BPC	URS0000EEACD2_4577.22800	889	909	+	38.4737	2.08e-13	3.07e-09	CTCTCTCTCTCTCTCTCTCTC
GRMZM2G118690	BBR-BPC	URS0000EEACD2_4577.1083	889	909	+	38.4737	2.08e-13	3.07e-09	CTCTCTCTCTCTCTCTCTCTC
GRMZM2G118690	BBR-BPC	URS0000EEACD2_4577.44385	889	909	+	38.4737	2.08e-13	3.07e-09	CTCTCTCTCTCTCTCTCTCTC
GRMZM2G118690	BBR-BPC	URS0000EEACD2_4577.1083	891	911	+	38.4737	2.08e-13	3.07e-09	CTCTCTCTCTCTCTCTCTCTC
GRMZM2G118690	BBR-BPC	URS0000EEACD2_4577.22800	891	911	+	38.4737	2.08e-13	3.07e-09	CTCTCTCTCTCTCTCTCTCTC
GRMZM2G118690	BBR-BPC	URS0000EEACD2_4577.44385	891	911	+	38.4737	2.08e-13	3.07e-09	CTCTCTCTCTCTCTCTCTCTC
GRMZM2G118690	BBR-BPC	URS0000EEACE0_4577.1097	5061	5081	-	38.4737	2.08e-13	3.07e-09	CTCTCTCTCTCTCTCTCTCTC
GRMZM2G118690	BBR-BPC	URS0000EEACE0_4577.1097	5063	5083	-	38.4737	2.08e-13	3.07e-09	CTCTCTCTCTCTCTCTCTCTC
GRMZM2G118690	BBR-BPC	URS0000EEACE0_4577.1097	5065	5085	-	38.4737	2.08e-13	3.07e-09	CTCTCTCTCTCTCTCTCTCTC
GRMZM2G118690	BBR-BPC	URS0000EEACE0_4577.1097	5067	5087	-	38.4737	2.08e-13	3.07e-09	CTCTCTCTCTCTCTCTCTCTC
GRMZM2G118690	BBR-BPC	URS0000EEACE0_4577.1097	5069	5089	-	38.4737	2.08e-13	3.07e-09	CTCTCTCTCTCTCTCTCTCTC
GRMZM2G118690	BBR-BPC	URS0000EEACE0_4577.1097	5071	5091	-	38.4737	2.08e-13	3.07e-09	CTCTCTCTCTCTCTCTCTCTC
GRMZM2G118690	BBR-BPC	URS0000EEACE0_4577.1097	5073	5093	-	38.4737	2.08e-13	3.07e-09	CTCTCTCTCTCTCTCTCTCTC
GRMZM2G118690	BBR-BPC	URS0000EEACE0_4577.1097	5075	5095	-	38.4737	2.08e-13	3.07e-09	CTCTCTCTCTCTCTCTCTCTC
GRMZM2G118690	BBR-BPC	URS0000EEACE0_4577.1097	5077	5097	-	38.4737	2.08e-13	3.07e-09	CTCTCTCTCTCTCTCTCTCTC
GRMZM2G118690	BBR-BPC	URS0000EEACE0_4577.1097	5079	5099	-	38.4737	2.08e-13	3.07e-09	CTCTCTCTCTCTCTCTCTCTC
GRMZM2G118690	BBR-BPC	URS0000EEACE0_4577.1097	5081	5101	-	38.4737	2.08e-13	3.07e-09	CTCTCTCTCTCTCTCTCTCTC
GRMZM2G118690	BBR-BPC	URS0000EEACE0_4577.1097	5083	5103	-	38.4737	2.08e-13	3.07e-09	CTCTCTCTCTCTCTCTCTCTC
GRMZM2G118690	BBR-BPC	URS0000EEACE0_4577.1097	5085	5105	-	38.4737	2.08e-13	3.07e-09	CTCTCTCTCTCTCTCTCTCTC
GRMZM2G118690	BBR-BPC	URS0000EEACE0_4577.1097	5087	5107	-	38.4737	2.08e-13	3.07e-09	CTCTCTCTCTCTCTCTCTCTC
GRMZM2G118690	BBR-BPC	URS0000EEACE0_4577.1097	5089	5109	-	38.4737	2.08e-13	3.07e-09	CTCTCTCTCTCTCTCTCTCTC
GRMZM2G118690	BBR-BPC	URS0000EEACE0_4577.1097	5091	5111	-	38.4737	2.08e-13	3.07e-09	CTCTCTCTCTCTCTCTCTCTC
GRMZM2G118690	BBR-BPC	URS0000EEACE0_4577.1097	5093	5113	-	38.4737	2.08e-13	3.07e-09	CTCTCTCTCTCTCTCTCTCTC
GRMZM2G118690	BBR-BPC	URS0000EEACE0_4577.1097	5095	5115	-	38.4737	2.08e-13	3.07e-09	CTCTCTCTCTCTCTCTCTCTC
GRMZM2G118690	BBR-BPC	URS0000EEACE0_4577.1097	5097	5117	-	38.4737	2.08e-13	3.07e-09	CTCTCTCTCTCTCTCTCTCTC
GRMZM2G118690	BBR-BPC	URS0000EEACE0_4577.1097	5099	5119	-	38.4737	2.08e-13	3.07e-09	CTCTCTCTCTCTCTCTCTCTC
GRMZM2G118690	BBR-BPC	URS0000EEACE0_4577.1097	5101	5121	-	38.4737	2.08e-13	3.07e-09	CTCTCTCTCTCTCTCTCTCTC
GRMZM2G118690	BBR-BPC	URS0000EEACE0_4577.1097	5103	5123	-	38.4737	2.08e-13	3.07e-09	CTCTCTCTCTCTCTCTCTCTC
GRMZM2G118690	BBR-BPC	URS0000EEACE0_4577.1097	5105	5125	-	38.4737	2.08e-13	3.07e-09	CTCTCTCTCTCTCTCTCTCTC
GRMZM2G118690	BBR-BPC	URS0000EEACE0_4577.1097	5107	5127	-	38.4737	2.08e-13	3.07e-09	CTCTCTCTCTCTCTCTCTCTC
GRMZM2G164735	BBR-BPC	URS0000EEACA9_4577.20521	1153	1176	-	37.7576	2.09e-13	2.99e-09	GAGAGAGAGAGACAGAGAGAGAGA
GRMZM2G164735	BBR-BPC	URS0000EEACA7_4577.7746	856	879	+	36.9697	4.93e-13	6.62e-09	AGGAGAGAGAGAGAGAGAGAGAGA
GRMZM2G164735	BBR-BPC	URS0000EEACD2_4577.22800	890	913	-	36.9697	4.93e-13	6.62e-09	AGGAGAGAGAGAGAGAGAGAGAGA
GRMZM2G164735	BBR-BPC	URS0000EEACD2_4577.1083	890	913	-	36.9697	4.93e-13	6.62e-09	AGGAGAGAGAGAGAGAGAGAGAGA
GRMZM2G164735	BBR-BPC	URS0000EEACD2_4577.44385	890	913	-	36.9697	4.93e-13	6.62e-09	AGGAGAGAGAGAGAGAGAGAGAGA
GRMZM2G164735	BBR-BPC	GRMZM2G090759_T01	154	177	+	36.803	5.9e-13	7.69e-09	GAGAGAGAGAGAGAGAGAGAGATG
GRMZM2G164735	BBR-BPC	URS0000D78046_4577.5957	218	241	+	36.803	5.9e-13	7.69e-09	GAGAGAGAGAGAGAGAGAGAGATG
GRMZM2G118690	BBR-BPC	URS0000EEACA7_4577.7746	862	882	-	36.0526	6.73e-13	9.63e-09	TTCTCTCTCTCTCTCTCTCTC
GRMZM2G118690	BBR-BPC	URS0000EEACE0_4577.1097	5109	5129	-	36.0526	6.73e-13	9.63e-09	TTCTCTCTCTCTCTCTCTCTC
GRMZM2G118690	BBR-BPC	GRMZM2G090759_T01	156	176	-	35.8289	1.14e-12	1.58e-08	ATCTCTCTCTCTCTCTCTCTC
GRMZM2G118690	BBR-BPC	URS0000D78046_4577.5957	220	240	-	35.8289	1.14e-12	1.58e-08	ATCTCTCTCTCTCTCTCTCTC
GRMZM2G164735	BBR-BPC	URS0000EEACA7_4577.7746	860	883	+	35.8939	1.26e-12	1.59e-08	GAGAGAGAGAGAGAGAGAGAGAAC
GRMZM2G164735	BBR-BPC	URS0000EEACE0_4577.1097	5107	5130	+	35.8939	1.26e-12	1.59e-08	GAGAGAGAGAGAGAGAGAGAGAAC
GRMZM2G164735	BBR-BPC	URS0000EEACA9_4577.20521	1159	1182	-	35.5758	1.63e-12	2.04e-08	GAGAGAGAGAGAGAGAGACAGAGA
GRMZM2G164735	BBR-BPC	URS0000EEACA9_4577.20521	1151	1174	-	35.4242	1.83e-12	2.26e-08	GAGAGAGAGACAGAGAGAGAGAGA
GRMZM2G164735	BBR-BPC	GRMZM2G090759_T01	134	157	+	34.3485	3.77e-12	4.58e-08	GTGTGAGAGAGAGAGAGAGAGAGA
GRMZM2G164735	BBR-BPC	URS0000EEACA9_4577.20521	1161	1184	-	34.3182	3.87e-12	4.64e-08	CAGAGAGAGAGAGAGAGAGACAGA
GRMZM2G118690	BBR-BPC	URS0000EEACA9_4577.20521	1162	1182	+	34.4737	4.07e-12	5.56e-08	CTGTCTCTCTCTCTCTCTCTC
GRMZM2G118690	BBR-BPC	URS0000EEACA9_4577.20521	1160	1180	+	34.1316	5.27e-12	7.09e-08	CTCTGTCTCTCTCTCTCTCTC
GRMZM2G164735	BBR-BPC	URS0000EEACA9_4577.20521	1145	1168	-	33.6061	6.61e-12	7.82e-08	GAGACAGAGAGAGAGAGAGAGAGC
GRMZM2G118690	BBR-BPC	URS0000EEACA9_4577.20521	1148	1168	+	33.4079	8.5e-12	1.13e-07	CTCTCTCTCTCTCTCTGTCTC
GRMZM2G118690	BBR-BPC	URS0000EEACA9_4577.20521	1158	1178	+	32.75	1.38e-11	1.8e-07	CTCTCTGTCTCTCTCTCTCTC
GRMZM2G118690	BBR-BPC	GRMZM2G090759_T01	136	156	-	32.5658	1.58e-11	2.04e-07	CTCTCTCTCTCTCTCTCTCAC
GRMZM2G111415	ERF	TCONS_00063887	350	368	-	25.197	1.69e-11	1.61e-05	CGGCGGCGGCGGCGGAGGA
GRMZM2G164735	BBR-BPC	URS0000D78046_4577.5957	194	217	+	32.1061	1.99e-11	2.33e-07	CCGAGAGAGAGAGAGAGAGAGAGA
GRMZM2G118690	BBR-BPC	URS0000EEACA9_4577.20521	1156	1176	+	32.0132	2.43e-11	3.09e-07	CTCTCTCTGTCTCTCTCTCTC
GRMZM2G164735	BBR-BPC	URS0000EEACD2_4577.22800	878	901	-	31.7121	2.59e-11	2.91e-07	GAGAGAGAGAGAGAGAGAGCGAAG
GRMZM2G164735	BBR-BPC	URS0000EEACD2_4577.1083	878	901	-	31.7121	2.59e-11	2.91e-07	GAGAGAGAGAGAGAGAGAGCGAAG
GRMZM2G164735	BBR-BPC	URS0000EEACD2_4577.44385	878	901	-	31.7121	2.59e-11	2.91e-07	GAGAGAGAGAGAGAGAGAGCGAAG
AC233943.1_FG002	LBD	TCONS_00063887	350	370	+	27.4242	2.67e-11	2.53e-05	TCCTCCGCCGCCGCCGCCGGC
GRMZM2G164735	BBR-BPC	URS0000EEACE0_4577.1097	5057	5080	+	31.6515	2.69e-11	2.99e-07	GCCAGAGAGAGAGAGAGAGAGAGA
GRMZM2G118690	BBR-BPC	URS0000EEACE0_4577.1097	5059	5079	-	31.5658	3.36e-11	4.21e-07	CTCTCTCTCTCTCTCTCTCTG
GRMZM2G118690	BBR-BPC	URS0000EEACD2_4577.22800	879	899	+	31.2105	4.25e-11	5.12e-07	TTCGCTCTCTCTCTCTCTCTC
GRMZM2G118690	BBR-BPC	URS0000EEACD2_4577.44385	879	899	+	31.2105	4.25e-11	5.12e-07	TTCGCTCTCTCTCTCTCTCTC
GRMZM2G118690	BBR-BPC	URS0000EEACD2_4577.1083	879	899	+	31.2105	4.25e-11	5.12e-07	TTCGCTCTCTCTCTCTCTCTC
GRMZM2G015281	ERF	TCONS_00052414	98	117	+	22.7576	7.44e-11	7.06e-05	CCTCCACCACCGCCACCGCC
GRMZM2G050939	C2H2	URS0000EEACD6_4577.23033	185	203	-	26.9444	1.15e-10	0.000105	CTTTCTCCTCCTCCTCCTC
GRMZM2G164735	BBR-BPC	URS0000EEACA7_4577.7746	862	885	+	29.3636	1.17e-10	1.29e-06	GAGAGAGAGAGAGAGAGAGAACAG
GRMZM2G142179	ERF	TCONS_00063887	351	371	+	26.338	1.2e-10	0.000113	CCTCCGCCGCCGCCGCCGGCT
GRMZM2G164735	BBR-BPC	URS0000EEACE0_4577.1097	5109	5132	+	29.303	1.22e-10	1.32e-06	GAGAGAGAGAGAGAGAGAGAACTG
GRMZM2G164735	BBR-BPC	URS0000EEACA9_4577.20521	1155	1178	-	29.1364	1.36e-10	1.46e-06	GAGAGAGAGAGAGACAGAGAGAGA
GRMZM2G164735	BBR-BPC	URS0000EEACA9_4577.20521	1149	1172	-	29.0758	1.42e-10	1.5e-06	GAGAGAGACAGAGAGAGAGAGAGA
GRMZM2G118690	BBR-BPC	GRMZM2G090759_T01	158	178	-	29.4342	1.44e-10	1.71e-06	TCATCTCTCTCTCTCTCTCTC
GRMZM2G164735	BBR-BPC	URS0000D7801D_4577.22657	413	436	-	28.9091	1.57e-10	1.65e-06	GAGAGAGAGCGAGAGAGAGACTGA
GRMZM2G118690	BBR-BPC	URS0000D78046_4577.5957	222	242	-	29.2105	1.65e-10	1.94e-06	ACATCTCTCTCTCTCTCTCTC
GRMZM2G023708	ERF	TCONS_00063887	350	370	+	24.4697	1.77e-10	0.000168	TCCTCCGCCGCCGCCGCCGGC
GRMZM2G118690	BBR-BPC	URS0000EEACA7_4577.7746	856	876	-	28.8421	2.06e-10	2.3e-06	CTCTCTCTCTCTCTCTCTCCT
GRMZM2G118690	BBR-BPC	URS0000EEACD2_4577.22800	893	913	+	28.8421	2.06e-10	2.3e-06	CTCTCTCTCTCTCTCTCTCCT
GRMZM2G118690	BBR-BPC	URS0000EEACD2_4577.1083	893	913	+	28.8421	2.06e-10	2.3e-06	CTCTCTCTCTCTCTCTCTCCT
GRMZM2G118690	BBR-BPC	URS0000EEACD2_4577.44385	893	913	+	28.8421	2.06e-10	2.3e-06	CTCTCTCTCTCTCTCTCTCCT
GRMZM2G118690	BBR-BPC	URS0000EEACA7_4577.7746	2550	2570	-	28.5789	2.45e-10	2.7e-06	CTCTCTCTCTCTCTCTCTTAC
GRMZM2G118690	BBR-BPC	GRMZM2G090759_T01	134	154	-	28.1316	3.24e-10	3.53e-06	CTCTCTCTCTCTCTCTCACAC
GRMZM2G164735	BBR-BPC	URS0000D77F99_4577.5395	279	302	-	27.6818	3.35e-10	3.46e-06	GAGAGAGAGAGACAGACAGACAGA
GRMZM2G164735	BBR-BPC	URS0000D7801D_4577.22657	415	438	-	27.5303	3.67e-10	3.75e-06	AAGAGAGAGAGCGAGAGAGAGACT
GRMZM2G164735	BBR-BPC	GRMZM2G090759_T01	156	179	+	27.3636	4.05e-10	4.1e-06	GAGAGAGAGAGAGAGAGAGATGAG
GRMZM2G164735	BBR-BPC	URS0000D78046_4577.5957	220	243	+	27.303	4.2e-10	4.2e-06	GAGAGAGAGAGAGAGAGAGATGTG
GRMZM2G164735	BBR-BPC	URS0000EEACA9_4577.20521	1143	1166	-	27.1212	4.67e-10	4.62e-06	GACAGAGAGAGAGAGAGAGAGCAG
AC198403.3_FG001	ERF	TCONS_00052414	99	118	+	23.7424	6.27e-10	0.000594	CTCCACCACCGCCACCGCCT
GRMZM2G138967	GATA	ZMAY_LNC001389.1	436	462	-	25.7143	6.53e-10	0.000602	ATTCATCATCATCATCAAAATCTCCAT
GRMZM2G053298	Nin-like	URS0000EEAC90_4577.2560	206	220	-	17.5634	6.84e-10	0.000653	GCAGCAGCAGCAGCA
GRMZM2G164735	BBR-BPC	URS0000D77F99_4577.5395	287	310	-	26.2576	7.7e-10	7.29e-06	AGGAAAGGGAGAGAGAGAGACAGA
GRMZM2G164735	BBR-BPC	URS0000EEACD2_4577.1083	892	915	-	26.2576	7.7e-10	7.29e-06	AGAGGAGAGAGAGAGAGAGAGAGA
GRMZM2G164735	BBR-BPC	URS0000EEACD2_4577.44385	892	915	-	26.2576	7.7e-10	7.29e-06	AGAGGAGAGAGAGAGAGAGAGAGA
GRMZM2G164735	BBR-BPC	URS0000EEACD2_4577.22800	892	915	-	26.2576	7.7e-10	7.29e-06	AGAGGAGAGAGAGAGAGAGAGAGA
GRMZM2G164735	BBR-BPC	URS0000D77F99_4577.5395	283	306	-	26.1515	8.19e-10	7.67e-06	AAGGGAGAGAGAGAGACAGACAGA
GRMZM2G310368	ERF	TCONS_00063887	351	371	-	24.4394	8.4e-10	0.000794	AGCCGGCGGCGGCGGCGGAGG
GRMZM2G021790	ERF	TCONS_00063887	350	366	-	23.3939	8.98e-10	0.000856	GCGGCGGCGGCGGAGGA
GRMZM2G118690	BBR-BPC	URS0000EEACA7_4577.7746	2552	2572	-	26.2895	9.71e-10	1.05e-05	GCCTCTCTCTCTCTCTCTCTT
GRMZM2G050939	C2H2	URS0000545859_4577.19968	264	282	+	24.9603	1.06e-09	0.000339	CCTCTTCCTCCCCCTCCTC
GRMZM2G050939	C2H2	URS0000D72BDC_4577.8324	49	67	+	24.9048	1.11e-09	0.000339	CTTCTTCCTCCTCCTTCTC
GRMZM2G140694	Dof	GRMZM2G489033_T01	455	475	-	21.6818	1.12e-09	0.00101	AGAAAAAAGAAAAAGGAAAAG
GRMZM2G118690	BBR-BPC	URS0000EEACD2_4577.22800	881	901	+	25.9868	1.15e-09	1.19e-05	CGCTCTCTCTCTCTCTCTCTC
GRMZM2G118690	BBR-BPC	URS0000EEACD2_4577.44385	881	901	+	25.9868	1.15e-09	1.19e-05	CGCTCTCTCTCTCTCTCTCTC
GRMZM2G118690	BBR-BPC	URS0000EEACD2_4577.1083	881	901	+	25.9868	1.15e-09	1.19e-05	CGCTCTCTCTCTCTCTCTCTC
GRMZM2G058479	GATA	GRMZM2G146599_T03	191	205	-	28.4848	1.21e-09	0.000284	TCATCATCATCATCA
GRMZM2G058479	GATA	GRMZM2G146599_T02	191	205	-	28.4848	1.21e-09	0.000284	TCATCATCATCATCA
GRMZM2G058479	GATA	GRMZM2G146599_T01	191	205	-	28.4848	1.21e-09	0.000284	TCATCATCATCATCA
GRMZM2G058479	GATA	ZMAY_LNC001389.1	446	460	-	28.4848	1.21e-09	0.000284	TCATCATCATCATCA
GRMZM2G010100	ERF	TCONS_00063887	357	371	+	19.3182	1.26e-09	0.000663	CCGCCGCCGCCGGCT
GRMZM2G057386	ERF	TCONS_00063887	354	368	+	23.6212	1.31e-09	0.00104	CCGCCGCCGCCGCCG
GRMZM2G118690	BBR-BPC	URS0000EEACA9_4577.20521	1154	1174	+	25.6711	1.38e-09	1.4e-05	CTCTCTCTCTGTCTCTCTCTC
GRMZM2G118690	BBR-BPC	URS0000EEACA9_4577.20521	1146	1166	+	25.6579	1.39e-09	1.4e-05	CTCTCTCTCTCTCTCTCTGTC
GRMZM2G118690	BBR-BPC	URS0000EEACA9_4577.20521	1150	1170	+	25.6579	1.39e-09	1.4e-05	CTCTCTCTCTCTCTGTCTCTC
GRMZM2G118690	BBR-BPC	URS0000EEACA9_4577.20521	1152	1172	+	25.5263	1.49e-09	1.48e-05	CTCTCTCTCTCTGTCTCTCTC
GRMZM2G118690	BBR-BPC	URS0000EEACA9_4577.20521	1164	1184	+	25.5132	1.5e-09	1.48e-05	GTCTCTCTCTCTCTCTCTCTG
GRMZM2G381441	ERF	URS0000D72D09_4577.20979	58	85	+	22.1667	1.56e-09	0.00147	CCTCCTGAGCCGCCACAACCACCGCCTG
GRMZM2G448605	WRKY	URS0000D77F83_4577.44487	2189	2209	-	19.8028	1.74e-09	0.000816	TTTAAACCGTCGTTGACTATG
GRMZM2G448605	WRKY	URS0000D77F83_4577.6916	2199	2219	-	19.8028	1.74e-09	0.000816	TTTAAACCGTCGTTGACTATG
GRMZM2G118690	BBR-BPC	URS0000D78046_4577.5957	194	214	-	25.2368	1.75e-09	1.71e-05	CTCTCTCTCTCTCTCTCTCGG
GRMZM2G164735	BBR-BPC	URS0000EEACA7_4577.7746	852	875	+	24.7879	1.77e-09	1.64e-05	AACTAGGAGAGAGAGAGAGAGAGA
GRMZM2G307119	ERF	TCONS_00063887	354	368	+	21.2424	1.79e-09	0.00109	CCGCCGCCGCCGCCG
GRMZM2G164735	BBR-BPC	URS0000EEACA9_4577.20521	1163	1186	-	24.7121	1.84e-09	1.69e-05	ACCAGAGAGAGAGAGAGAGAGACA
GRMZM2G053298	Nin-like	GRMZM5G885322_T01	264	278	+	17.169	1.91e-09	0.00091	GCAGCAGCAGCAGCC
AC198403.3_FG001	ERF	TCONS_00063887	349	368	+	22.8636	2.03e-09	0.000664	TTCCTCCGCCGCCGCCGCCG
GRMZM2G010100	ERF	GRMZM2G035467_T01	508	522	+	19.197	2.08e-09	0.000663	CCGCCGCCGCCGGCC
GRMZM2G010100	ERF	ZMAY_LNC005567.1	718	732	+	19.197	2.08e-09	0.000663	CCGCCGCCGCCGGCC
AC198403.3_FG001	ERF	TCONS_00051691	217	236	+	22.8333	2.1e-09	0.000664	CGCCGTCGCCGTCGCCGCCG
GRMZM2G164735	BBR-BPC	URS0000D7801D_4577.22657	389	412	-	24.4242	2.16e-09	1.97e-05	CAGAGAGAGTGAGTGAGTGAGAGA
GRMZM2G057386	ERF	TCONS_00063887	351	365	+	23.1364	2.18e-09	0.00104	CCTCCGCCGCCGCCG
GRMZM2G307119	ERF	URS0000EEAC8B_4577.5404	185	199	+	21.1818	2.28e-09	0.00109	CCGCCGCCGCCGTCA
GRMZM2G118690	BBR-BPC	URS0000D77F99_4577.5395	288	308	+	24.75	2.28e-09	2.2e-05	CTGTCTCTCTCTCTCCCTTTC
GRMZM2G142179	ERF	TCONS_00052414	101	121	+	23.9437	2.38e-09	0.000831	CCACCACCGCCACCGCCTCCT
GRMZM2G021790	ERF	URS0000EEAC8B_4577.5404	181	197	-	22.7424	2.42e-09	0.00115	ACGGCGGCGGCGGCGAC
GRMZM2G118690	BBR-BPC	URS0000EEACA7_4577.7746	2554	2574	-	24.6447	2.43e-09	2.31e-05	ACGCCTCTCTCTCTCTCTCTC
GRMZM2G164735	BBR-BPC	URS0000EEACA7_4577.7746	2548	2571	+	24.2121	2.43e-09	2.19e-05	CGGTAAGAGAGAGAGAGAGAGAGG
GRMZM2G079653	ERF	URS0000EEAC8B_4577.5404	185	199	-	21.7121	2.44e-09	0.00135	TGACGGCGGCGGCGG
GRMZM2G164735	BBR-BPC	URS0000EEACA9_4577.20521	1141	1164	-	24.1667	2.49e-09	2.22e-05	CAGAGAGAGAGAGAGAGAGCAGTA
GRMZM2G118250	LBD	TCONS_00063887	348	368	+	23.1212	2.6e-09	0.00247	TTTCCTCCGCCGCCGCCGCCG
GRMZM2G118690	BBR-BPC	URS0000EEACE0_4577.1097	5113	5133	-	24.4474	2.69e-09	2.54e-05	CCAGTTCTCTCTCTCTCTCTC
GRMZM2G142179	ERF	GRMZM2G482565_T01	290	310	-	23.7324	2.99e-09	0.000831	GCGCCGCCGCCGTCTCCTCCT
GRMZM2G164735	BBR-BPC	URS0000EEACA7_4577.7746	854	877	+	23.7424	3.13e-09	2.76e-05	CTAGGAGAGAGAGAGAGAGAGAGA
GRMZM2G017087	TALE	URS0000EEACA7_4577.7746	857	876	-	20.641	3.34e-09	0.000768	CTCTCTCTCTCTCTCTCTCC
GRMZM2G017087	TALE	URS0000EEACD2_4577.1083	893	912	+	20.641	3.34e-09	0.000768	CTCTCTCTCTCTCTCTCTCC
GRMZM2G017087	TALE	URS0000EEACD2_4577.44385	893	912	+	20.641	3.34e-09	0.000768	CTCTCTCTCTCTCTCTCTCC
GRMZM2G017087	TALE	URS0000EEACD2_4577.22800	893	912	+	20.641	3.34e-09	0.000768	CTCTCTCTCTCTCTCTCTCC
GRMZM2G010100	ERF	GRMZM2G549261_T01	775	789	-	19.1061	3.38e-09	0.00081	CTGCCGCCGCCGGCG
GRMZM2G171365	MIKC_MADS	ZMAY_LNC001653.1	3	23	+	21.8657	3.53e-09	0.000752	TCTTTTTTTTTGTTTTTTTTC
GRMZM2G164735	BBR-BPC	URS0000D74B50_4577.21701	90	113	+	23.3939	3.78e-09	3.3e-05	AACAAAGAGAGAGAGAGAAAGGAA
GRMZM2G079653	ERF	TCONS_00063887	354	368	-	21.5606	3.8e-09	0.00135	CGGCGGCGGCGGCGG
GRMZM2G053298	Nin-like	URS0000EEAC90_4577.2560	209	223	-	17.1127	4.05e-09	0.00129	GAAGCAGCAGCAGCA
GRMZM2G140694	Dof	TCONS_00068625	224	244	-	20.9091	4.09e-09	0.00101	AAAGGAAAGAAAAAGGAAATA
GRMZM2G140694	Dof	TCONS_00068626	367	387	-	20.9091	4.09e-09	0.00101	AAAGGAAAGAAAAAGGAAATA
GRMZM2G307119	ERF	TCONS_00063887	351	365	+	20.9545	4.13e-09	0.00132	CCTCCGCCGCCGCCG
GRMZM2G023708	ERF	TCONS_00063887	353	373	+	22.3939	4.15e-09	0.00158	TCCGCCGCCGCCGCCGGCTAC
GRMZM2G018398	ERF	GRMZM2G482565_T01	290	310	+	21.9697	4.18e-09	0.00397	AGGAGGAGACGGCGGCGGCGC
GRMZM2G079653	ERF	TCONS_00063887	351	365	-	21.5303	4.24e-09	0.00135	CGGCGGCGGCGGAGG
GRMZM2G142179	ERF	TCONS_00063887	348	368	+	23.3803	4.35e-09	0.000831	TTTCCTCCGCCGCCGCCGCCG
GRMZM2G142179	ERF	TCONS_00053100	5	25	+	23.3662	4.42e-09	0.000831	CCACCACCGCCACCACCTCCT
GRMZM2G171365	MIKC_MADS	TCONS_00032377	752	772	+	21.7015	4.49e-09	0.000752	TTTTCTTTTCTTTTTATTTTT
GRMZM2G023708	ERF	GRMZM2G482565_T01	288	308	-	22.2576	4.98e-09	0.00158	GCCGCCGCCGTCTCCTCCTTC
GRMZM2G140694	Dof	TCONS_00032377	755	775	-	20.7424	5.25e-09	0.00101	AAAAAAAATAAAAAGAAAAGA
GRMZM2G164735	BBR-BPC	URS0000EEACA7_4577.7746	2552	2575	+	22.7727	5.26e-09	4.55e-05	AAGAGAGAGAGAGAGAGAGGCGTG
GRMZM2G140694	Dof	GRMZM2G369444_T01	721	741	-	20.7273	5.39e-09	0.00101	AAAGAAAATAAAAAGGGAAAA
GRMZM2G164735	BBR-BPC	URS0000EEACE0_4577.1097	5111	5134	+	22.7121	5.43e-09	4.65e-05	GAGAGAGAGAGAGAGAGAACTGGG
GRMZM2G111415	ERF	TCONS_00052414	100	118	-	22.0303	5.45e-09	0.00188	AGGCGGTGGCGGTGGTGGA
GRMZM2G414159	Trihelix	URS000014B5AC_4577.5441	203	216	+	18.1667	5.74e-09	0.00541	TTTTTTACCGTTTT
GRMZM2G381441	ERF	TCONS_00063887	348	375	+	21.4394	5.81e-09	0.00274	TTTCCTCCGCCGCCGCCGCCGGCTACCG
GRMZM2G053298	Nin-like	GRMZM5G885322_T01	261	275	+	17	6.27e-09	0.0015	TCAGCAGCAGCAGCA
GRMZM2G118690	BBR-BPC	URS0000EEACD2_4577.44385	877	897	+	22.7763	6.46e-09	5.92e-05	TCTTCGCTCTCTCTCTCTCTC
GRMZM2G118690	BBR-BPC	URS0000EEACD2_4577.22800	877	897	+	22.7763	6.46e-09	5.92e-05	TCTTCGCTCTCTCTCTCTCTC
GRMZM2G118690	BBR-BPC	URS0000EEACD2_4577.1083	877	897	+	22.7763	6.46e-09	5.92e-05	TCTTCGCTCTCTCTCTCTCTC
GRMZM2G138967	GATA	TCONS_00053351	109	135	-	20.8242	6.69e-09	0.00206	CATCTTCTTCATCTACATCATCACAAT
GRMZM2G138967	GATA	TCONS_00042528	162	188	-	20.8242	6.69e-09	0.00206	CATCTTCTTCATCTACATCATCACAAT
GRMZM2G118690	BBR-BPC	URS0000EEACA9_4577.20521	1142	1162	+	22.6711	6.82e-09	6.18e-05	ACTGCTCTCTCTCTCTCTCTC
GRMZM2G118690	BBR-BPC	GRMZM2G090759_T01	132	152	-	22.6316	6.95e-09	6.24e-05	CTCTCTCTCTCTCTCACACAC
GRMZM2G021790	ERF	TCONS_00063887	353	369	-	22.0455	7.02e-09	0.00223	CCGGCGGCGGCGGCGGA
GRMZM2G111415	ERF	TCONS_00063887	353	371	-	21.7879	7.41e-09	0.00188	AGCCGGCGGCGGCGGCGGA
GRMZM2G057386	ERF	ZMAY_LNC003386.1	116	130	+	21.9091	7.49e-09	0.00217	CCATCGCCGCCGCCG
GRMZM2G118690	BBR-BPC	URS0000D77F99_4577.5395	284	304	+	22.4211	7.72e-09	6.86e-05	CTGTCTGTCTCTCTCTCTCCC
GRMZM2G164735	BBR-BPC	URS0000D77F99_4577.5395	291	314	-	22.0303	7.73e-09	6.56e-05	GGGAAGGAAAGGGAGAGAGAGAGA
GRMZM2G310368	ERF	GRMZM2G482565_T01	290	310	+	22.5	7.77e-09	0.00341	AGGAGGAGACGGCGGCGGCGC
GRMZM2G118690	BBR-BPC	URS0000D7801D_4577.22657	418	438	+	22.3816	7.88e-09	6.94e-05	CTCTCTCTCGCTCTCTCTCTT
GRMZM2G164735	BBR-BPC	URS0000EEACA7_4577.7746	2550	2573	+	21.9697	7.97e-09	6.7e-05	GTAAGAGAGAGAGAGAGAGAGGCG
AC198403.3_FG001	ERF	TCONS_00051691	220	239	+	21.7273	7.97e-09	0.00174	CGTCGCCGTCGCCGCCGTCG
GRMZM2G164735	BBR-BPC	URS0000EEACA6_4577.4846	759	782	-	21.8333	8.55e-09	7.12e-05	AAAAAAAGGAGAGAGAGAGAGAGG
GRMZM2G111415	ERF	TCONS_00053100	4	22	-	21.6667	8.64e-09	0.00188	AGGTGGTGGCGGTGGTGGA
GRMZM2G050939	C2H2	URS0000EEACD6_4577.23033	188	206	-	22.6984	8.86e-09	0.00202	TTTCTTTCTCCTCCTCCTC
GRMZM2G118690	BBR-BPC	URS0000D77F95_4577.7261	563	583	-	22.0658	9.23e-09	8.05e-05	ATCACTCTCTCTCTCTCACAC
GRMZM2G138967	GATA	ZMAY_LNC001389.1	433	459	-	20.0549	9.38e-09	0.00206	CATCATCATCATCAAAATCTCCATCAA
GRMZM2G057386	ERF	URS0000EEAC8B_4577.5404	185	199	+	21.8636	9.49e-09	0.00217	CCGCCGCCGCCGTCA
GRMZM2G164735	BBR-BPC	URS0000D77F99_4577.5395	285	308	-	21.5758	9.75e-09	8.05e-05	GAAAGGGAGAGAGAGAGACAGACA
GRMZM2G111415	ERF	GRMZM2G482565_T01	290	308	+	21.5606	9.89e-09	0.00188	AGGAGGAGACGGCGGCGGC
GRMZM2G137046	bZIP	GRMZM2G328410_T01	123	137	-	20.9394	9.97e-09	0.00956	GGTGATGACGTGGCA
